# Supplementary material for: Single-Cell RNA Sequencing Reveals the Cellular Landscape of Longissimus Dorsi in a Newborn Suhuai Pig
Source: Int J Mol Sci. 2024 Jan 18;25(2):1204. doi: 10.3390/ijms25021204 (PMC10816681; doi:10.3390/ijms25021204)
Supplement: Supplementary file 1 [file ijms-25-01204-s001.zip]

Archive with 8 entries (8 files):
- Supplementary Figures S1 and S2.pdf
- Supplementary Table S1.csv
- Supplementary Table S2.csv
- Supplementary Table S3.csv
- Supplementary Table S4.csv
- Supplementary Table S5.csv
- Supplementary Table S6.csv
- Supplementary Table S7.csv
