# Supplementary material for: Single-Cell RNA Sequencing Reveals the Cellular Landscape of Longissimus Dorsi in a Newborn Suhuai Pig
Source: Int J Mol Sci. 2024 Jan 18;25(2):1204. doi: 10.3390/ijms25021204 (PMC10816681; doi:10.3390/ijms25021204)
Supplement: Supplementary file 1 [file ijms-25-01204-s001.zip › Supplementary Table S1.csv]

p_val	avg_log2FC	pct.1	pct.2	p_val_adj	cluster	gene
0	3.6927151	0.999	0.526	0	endothelial cell	FABP5
0	3.333892982	0.971	0.389	0	endothelial cell	ENSSSCG00000015405
0	3.279317522	0.922	0.324	0	endothelial cell	FABP4
0	3.129431912	0.978	0.232	0	endothelial cell	PECAM1
0	2.955699057	0.999	0.744	0	endothelial cell	ENSSSCG00000001229
0	2.953997576	0.863	0.182	0	endothelial cell	ENSSSCG00000033190
0	2.856313249	0.943	0.206	0	endothelial cell	S1PR1
0	2.822800061	0.93	0.209	0	endothelial cell	ITM2A
0	2.753922661	0.952	0.253	0	endothelial cell	CD74
0	2.730495246	0.928	0.153	0	endothelial cell	EGFL7
0	2.729909129	0.789	0.093	0	endothelial cell	BTNL9
0	2.729518475	0.997	0.808	0	endothelial cell	B2M
0	2.725391711	0.909	0.235	0	endothelial cell	SLC9A3R2
0	2.720885733	0.928	0.161	0	endothelial cell	TSPAN13
0	2.690121285	0.946	0.286	0	endothelial cell	CAVIN2
0	2.652437118	0.961	0.303	0	endothelial cell	ISG12(A)
0	2.65125126	0.873	0.262	0	endothelial cell	RGCC
0	2.567433662	0.905	0.21	0	endothelial cell	ENSSSCG00000032436
0	2.560014502	0.84	0.112	0	endothelial cell	SOX18
0	2.552487832	0.981	0.501	0	endothelial cell	IFI6
0	2.54649591	0.963	0.452	0	endothelial cell	ENSSSCG00000001341
0	2.546466489	0.833	0.089	0	endothelial cell	TMEM88
0	2.513214853	0.843	0.101	0	endothelial cell	ADGRL4
0	2.500470798	0.784	0.081	0	endothelial cell	ENSSSCG00000034689
0	2.497375644	0.975	0.434	0	endothelial cell	RAMP2
0	2.496391697	1	0.909	0	endothelial cell	TMSB10
0	2.456834166	0.882	0.115	0	endothelial cell	CDH5
0	2.437940175	0.848	0.112	0	endothelial cell	CD93
0	2.397294802	0.834	0.099	0	endothelial cell	ENSSSCG00000001725
0	2.34033965	0.917	0.292	0	endothelial cell	ETS1
0	2.338153902	0.853	0.121	0	endothelial cell	ESAM
0	2.331587748	0.818	0.109	0	endothelial cell	BST2
0	2.309067113	0.837	0.144	0	endothelial cell	FMO1
0	2.291878904	0.825	0.118	0	endothelial cell	ENSSSCG00000016548
0	2.282739771	0.847	0.194	0	endothelial cell	ID3
0	2.279056953	0.794	0.136	0	endothelial cell	TCF15
0	2.257689881	0.846	0.213	0	endothelial cell	ENG
0	2.241447574	0.842	0.292	0	endothelial cell	KIAA1551
0	2.234616979	0.77	0.124	0	endothelial cell	TINAGL1
0	2.221354065	0.844	0.157	0	endothelial cell	CLEC14A
0	2.206887183	0.778	0.092	0	endothelial cell	PTPRB
0	2.152619005	0.768	0.115	0	endothelial cell	PLVAP
0	2.150975987	0.757	0.097	0	endothelial cell	KITLG
0	2.136573059	0.783	0.078	0	endothelial cell	MYCT1
0	2.11325352	0.75	0.163	0	endothelial cell	ID1
0	2.112751671	0.865	0.228	0	endothelial cell	ENSSSCG00000014565
0	2.099471995	0.937	0.393	0	endothelial cell	IFITM3
0	2.092223	0.801	0.093	0	endothelial cell	ENSSSCG00000006418
0	2.048803803	0.758	0.073	0	endothelial cell	EMCN
0	2.031921284	0.97	0.697	0	endothelial cell	GNG11
0	2.027813165	0.731	0.14	0	endothelial cell	HYAL2
0	2.024338165	0.801	0.156	0	endothelial cell	MGLL
0	2.023787859	0.944	0.437	0	endothelial cell	CLEC3B
0	1.997415195	0.804	0.179	0	endothelial cell	TCIM
0	1.980986382	0.714	0.073	0	endothelial cell	KDR
0	1.97625134	0.757	0.099	0	endothelial cell	HLA-DRA
0	1.969782777	0.863	0.348	0	endothelial cell	PHACTR2
0	1.967828762	0.994	0.724	0	endothelial cell	CAV1
0	1.951625895	0.713	0.07	0	endothelial cell	ROBO4
0	1.947294443	0.756	0.096	0	endothelial cell	ENSSSCG00000001455
0	1.914294816	0.749	0.111	0	endothelial cell	ABLIM3
0	1.885715953	0.665	0.068	0	endothelial cell	FLT1
0	1.874341874	0.629	0.051	0	endothelial cell	FAM167B
0	1.852495281	0.645	0.066	0	endothelial cell	ENSSSCG00000023014
0	1.849985558	0.907	0.431	0	endothelial cell	CAV2
0	1.831262116	0.915	0.49	0	endothelial cell	PALM2
0	1.830799995	0.608	0.091	0	endothelial cell	TBX3
0	1.825881867	0.681	0.068	0	endothelial cell	CLIC5
0	1.811284089	0.666	0.09	0	endothelial cell	TNFSF10
0	1.806068878	0.68	0.072	0	endothelial cell	TEK
0	1.804621928	0.677	0.14	0	endothelial cell	EFNB2
0	1.799619454	0.539	0.04	0	endothelial cell	CA4
0	1.789421146	0.766	0.143	0	endothelial cell	PDLIM1
0	1.788768089	0.741	0.152	0	endothelial cell	RALB
0	1.77534802	0.759	0.102	0	endothelial cell	SLA-DQB1
0	1.766384935	0.589	0.065	0	endothelial cell	VWF
0	1.75401084	0.66	0.111	0	endothelial cell	ISG15
0	1.750430098	0.961	0.714	0	endothelial cell	SPTBN1
0	1.739073201	0.797	0.244	0	endothelial cell	ENSSSCG00000006581
0	1.735731243	0.655	0.055	0	endothelial cell	CYYR1
0	1.73090916	0.892	0.425	0	endothelial cell	MSN
0	1.722630483	0.809	0.271	0	endothelial cell	CRIP2
0	1.708661777	0.608	0.081	0	endothelial cell	CIART
0	1.677002686	0.609	0.076	0	endothelial cell	PCDH17
0	1.673831973	0.698	0.117	0	endothelial cell	RNF125
0	1.664391576	1	0.933	0	endothelial cell	TMSB4X
0	1.662557082	0.659	0.081	0	endothelial cell	ENSSSCG00000033385
0	1.662048061	0.884	0.461	0	endothelial cell	EHD2
0	1.65993419	0.449	0.059	0	endothelial cell	STC1
0	1.65669037	0.614	0.049	0	endothelial cell	LAD1
0	1.649250101	0.714	0.152	0	endothelial cell	TCN2
0	1.643137214	0.788	0.261	0	endothelial cell	ARHGAP29
0	1.63973829	0.637	0.062	0	endothelial cell	ENSSSCG00000014351
0	1.635535957	0.674	0.102	0	endothelial cell	JCAD
0	1.631665483	0.745	0.196	0	endothelial cell	DOCK9
0	1.621367751	0.81	0.283	0	endothelial cell	NRP1
0	1.621020836	0.84	0.359	0	endothelial cell	UACA
0	1.612341217	0.749	0.205	0	endothelial cell	PALMD
0	1.607091886	0.872	0.464	0	endothelial cell	TJP1
0	1.586662363	0.628	0.066	0	endothelial cell	ERG
0	1.579886301	0.664	0.123	0	endothelial cell	PLCB4
0	1.574229079	0.913	0.442	0	endothelial cell	ENSSSCG00000033734
0	1.560227488	0.886	0.405	0	endothelial cell	TIMP3
0	1.55419937	0.67	0.167	0	endothelial cell	F2R
0	1.547485078	0.635	0.141	0	endothelial cell	WFDC1
0	1.539362788	0.72	0.236	0	endothelial cell	ELK3
0	1.535758224	0.638	0.067	0	endothelial cell	TIE1
0	1.532326355	0.859	0.425	0	endothelial cell	KLF2
0	1.528146197	0.614	0.07	0	endothelial cell	ENSSSCG00000035224
0	1.527753758	0.865	0.369	0	endothelial cell	TM4SF1
0	1.526358001	0.716	0.174	0	endothelial cell	ARHGAP31
0	1.524430874	0.716	0.219	0	endothelial cell	NCOA7
0	1.517781985	0.926	0.618	0	endothelial cell	TCF4
0	1.516961776	0.683	0.08	0	endothelial cell	ADGRG1
0	1.508532351	0.603	0.075	0	endothelial cell	NPR1
0	1.495260591	0.524	0.1	0	endothelial cell	LXN
0	1.476026371	0.753	0.274	0	endothelial cell	ENSSSCG00000039071
0	1.451848002	0.68	0.17	0	endothelial cell	CD34
0	1.446551225	0.64	0.15	0	endothelial cell	PDGFB
0	1.43591449	0.598	0.064	0	endothelial cell	ARAP3
0	1.43536937	0.633	0.116	0	endothelial cell	ENSSSCG00000009633
0	1.41571111	0.797	0.26	0	endothelial cell	CALCRL
0	1.407116732	0.688	0.139	0	endothelial cell	ENSSSCG00000000657
0	1.404799634	0.642	0.131	0	endothelial cell	IFIT1
0	1.391765594	0.389	0.058	0	endothelial cell	SLPI
0	1.389458577	0.588	0.081	0	endothelial cell	KANK3
0	1.382138646	0.657	0.128	0	endothelial cell	BCAM
0	1.379715974	0.787	0.326	0	endothelial cell	RRAS
0	1.375088917	0.733	0.27	0	endothelial cell	RAB11A
0	1.375019751	0.694	0.203	0	endothelial cell	LUZP1
0	1.372734319	0.616	0.079	0	endothelial cell	ENSSSCG00000001456
0	1.359420541	0.494	0.036	0	endothelial cell	CCDC68
0	1.357913869	0.653	0.167	0	endothelial cell	ENSSSCG00000001398
0	1.357259664	0.468	0.039	0	endothelial cell	APLNR
0	1.357082707	0.617	0.153	0	endothelial cell	ADAM15
0	1.353731306	0.566	0.108	0	endothelial cell	PLXND1
0	1.353329884	0.611	0.088	0	endothelial cell	PSMB8
0	1.343813783	0.567	0.092	0	endothelial cell	TGM2
0	1.343608062	0.64	0.147	0	endothelial cell	PTPRM
0	1.328510634	0.719	0.287	0	endothelial cell	AES
0	1.324011886	0.851	0.466	0	endothelial cell	ENSSSCG00000006395
0	1.323135006	0.696	0.288	0	endothelial cell	SETX
0	1.31533268	0.614	0.141	0	endothelial cell	ENSSSCG00000036148
0	1.314711449	0.523	0.052	0	endothelial cell	ICAM2
0	1.313484958	0.438	0.057	0	endothelial cell	SPOCK2
0	1.310847676	0.821	0.439	0	endothelial cell	GNAI2
0	1.297141031	0.63	0.191	0	endothelial cell	KIAA1217
0	1.290615472	0.489	0.054	0	endothelial cell	HECW2
0	1.278111962	0.538	0.077	0	endothelial cell	HSPA12B
0	1.274735707	0.564	0.059	0	endothelial cell	CCL14
0	1.267772985	0.651	0.185	0	endothelial cell	FXYD6
0	1.25836982	0.511	0.064	0	endothelial cell	CLIC2
0	1.255776101	0.505	0.044	0	endothelial cell	F8
0	1.247616811	0.728	0.298	0	endothelial cell	STOM
0	1.244169415	0.487	0.039	0	endothelial cell	ENSSSCG00000031889
0	1.244030577	0.548	0.076	0	endothelial cell	FLI1
0	1.242448037	0.515	0.059	0	endothelial cell	ENSSSCG00000017754
0	1.236145524	0.552	0.11	0	endothelial cell	GSE1
0	1.218082407	0.544	0.102	0	endothelial cell	HERC6
0	1.217705343	0.521	0.109	0	endothelial cell	LPAR6
0	1.214267037	0.745	0.224	0	endothelial cell	MEF2C
0	1.19958706	0.522	0.089	0	endothelial cell	ENSSSCG00000010893
0	1.195984646	0.96	0.728	0	endothelial cell	HSPB1
0	1.194852679	0.479	0.057	0	endothelial cell	DACH1
0	1.187445283	0.508	0.07	0	endothelial cell	EPAS1
0	1.174573395	0.495	0.091	0	endothelial cell	EPB41L4A
0	1.1722014	0.586	0.205	0	endothelial cell	ITPR2
0	1.171926785	0.536	0.089	0	endothelial cell	ST6GALNAC2
0	1.170565335	0.45	0.043	0	endothelial cell	PDE2A
0	1.168623135	0.662	0.246	0	endothelial cell	ENSSSCG00000000273
0	1.166003554	0.583	0.125	0	endothelial cell	SGK1
0	1.162840192	0.527	0.124	0	endothelial cell	EFNA1
0	1.150584067	0.498	0.048	0	endothelial cell	ENSSSCG00000005095
0	1.149381961	0.518	0.089	0	endothelial cell	ITGA1
0	1.147386669	0.562	0.134	0	endothelial cell	TSPAN14
0	1.141653881	0.715	0.309	0	endothelial cell	PLS3
0	1.135596794	0.45	0.059	0	endothelial cell	ALS2CL
0	1.133320277	0.491	0.124	0	endothelial cell	C3orf70
0	1.133178567	0.449	0.037	0	endothelial cell	TNFRSF11A
0	1.129318244	0.85	0.573	0	endothelial cell	ENSSSCG00000037081
0	1.128324414	0.515	0.083	0	endothelial cell	FAM160A2
0	1.127951128	0.439	0.04	0	endothelial cell	ADCY4
0	1.125282408	0.651	0.258	0	endothelial cell	ENSSSCG00000008496
0	1.124403654	0.586	0.176	0	endothelial cell	EHD1
0	1.121335273	0.555	0.153	0	endothelial cell	GPRC5B
0	1.120865041	0.893	0.645	0	endothelial cell	CAVIN1
0	1.105649288	0.412	0.046	0	endothelial cell	MX2
0	1.105410631	0.583	0.182	0	endothelial cell	IFNAR1
0	1.102495141	0.555	0.115	0	endothelial cell	CASKIN2
0	1.10096436	0.932	0.779	0	endothelial cell	ENSSSCG00000003691
0	1.098226925	0.971	0.799	0	endothelial cell	IGFBP7
0	1.092388881	0.432	0.041	0	endothelial cell	C1orf115
0	1.085876415	0.437	0.039	0	endothelial cell	BCL6B
0	1.083895494	0.504	0.082	0	endothelial cell	TRIM22
0	1.082321084	0.471	0.084	0	endothelial cell	IPO11
0	1.073639495	0.374	0.027	0	endothelial cell	TIMP4
0	1.07293385	0.55	0.16	0	endothelial cell	CDC42EP1
0	1.06892152	0.396	0.039	0	endothelial cell	GATA3
0	1.067191536	0.525	0.122	0	endothelial cell	AGRN
0	1.065107489	0.446	0.037	0	endothelial cell	SHE
0	1.060314901	0.43	0.038	0	endothelial cell	CCDC85A
0	1.057579465	0.41	0.031	0	endothelial cell	USHBP1
0	1.049288385	0.469	0.087	0	endothelial cell	ST3GAL2
0	1.047967707	0.387	0.038	0	endothelial cell	MECOM
0	1.046411184	0.493	0.132	0	endothelial cell	FAM43A
0	1.044366837	0.486	0.102	0	endothelial cell	CTTNBP2NL
0	1.042008848	0.398	0.034	0	endothelial cell	GATA2
0	1.039313831	0.379	0.04	0	endothelial cell	ENSSSCG00000003909
0	1.03269868	0.462	0.08	0	endothelial cell	MCC
0	1.032680007	0.51	0.123	0	endothelial cell	TANC1
0	1.023228749	0.506	0.109	0	endothelial cell	VSIR
0	1.0200098	0.421	0.05	0	endothelial cell	CLEC1A
0	1.018335823	0.439	0.089	0	endothelial cell	PLK2
0	1.015626726	0.432	0.061	0	endothelial cell	FGD5
0	1.010023004	0.942	0.819	0	endothelial cell	CALM1
0	1.007170178	0.539	0.122	0	endothelial cell	LYN
0	1.006323372	0.395	0.036	0	endothelial cell	NOS3
0	1.005750564	0.443	0.065	0	endothelial cell	PREX2
0	1.005112126	0.464	0.088	0	endothelial cell	LMCD1
0	0.998844569	0.445	0.075	0	endothelial cell	ZNF366
0	0.996681912	0.53	0.139	0	endothelial cell	TNFRSF21
0	0.970230982	0.41	0.039	0	endothelial cell	RAPGEF3
0	0.965542014	0.845	0.328	0	endothelial cell	CFD
0	0.963443287	0.525	0.149	0	endothelial cell	IFI44L
0	0.954841901	0.971	0.726	0	endothelial cell	S100A10
0	0.94900336	0.402	0.043	0	endothelial cell	RASIP1
0	0.942959888	0.469	0.116	0	endothelial cell	JAM2
0	0.941112295	0.354	0.03	0	endothelial cell	PCDH12
0	0.939443616	0.332	0.027	0	endothelial cell	IL13RA2
0	0.9319981	0.375	0.03	0	endothelial cell	AFAP1L1
0	0.931877012	0.426	0.082	0	endothelial cell	CDC42EP4
0	0.928732684	0.399	0.053	0	endothelial cell	RAPGEF5
0	0.921720132	0.476	0.115	0	endothelial cell	RASAL2
0	0.916652104	0.367	0.045	0	endothelial cell	PARP14
0	0.915720831	0.442	0.097	0	endothelial cell	CTNNBIP1
0	0.914842197	0.375	0.044	0	endothelial cell	C4orf48
0	0.913335935	0.44	0.096	0	endothelial cell	TAP1
0	0.912398397	0.414	0.07	0	endothelial cell	MFSD6
0	0.889612966	0.391	0.047	0	endothelial cell	AFDN
0	0.889548917	0.367	0.036	0	endothelial cell	PPP1R16B
0	0.888842777	0.41	0.078	0	endothelial cell	TSPAN9
0	0.880746388	0.347	0.039	0	endothelial cell	JAG2
0	0.866820179	0.408	0.082	0	endothelial cell	DOCK6
0	0.864898376	0.291	0.028	0	endothelial cell	RSAD2
0	0.86387239	0.321	0.029	0	endothelial cell	MCF2L
0	0.862286076	0.393	0.068	0	endothelial cell	TSPAN18
0	0.842481094	0.324	0.026	0	endothelial cell	RASGRF2
0	0.840751017	0.416	0.067	0	endothelial cell	SAMD9
0	0.839677143	0.353	0.039	0	endothelial cell	DYSF
0	0.839122193	0.441	0.083	0	endothelial cell	RIN3
0	0.827988806	0.369	0.059	0	endothelial cell	INKA1
0	0.823195841	0.36	0.045	0	endothelial cell	CARD10
0	0.821989702	0.344	0.037	0	endothelial cell	ZBTB46
0	0.800689278	0.311	0.027	0	endothelial cell	GPR4
0	0.799926987	0.345	0.036	0	endothelial cell	SH2D3C
0	0.795243265	0.477	0.112	0	endothelial cell	TNFRSF1B
0	0.790840913	0.307	0.025	0	endothelial cell	PRAG1
0	0.788629526	0.342	0.04	0	endothelial cell	SERPINB9
0	0.787302641	0.389	0.067	0	endothelial cell	MAP3K11
0	0.784242864	0.388	0.071	0	endothelial cell	ENSSSCG00000025593
0	0.780241149	0.3	0.024	0	endothelial cell	ENSSSCG00000039807
0	0.763289979	0.286	0.025	0	endothelial cell	OCLN
0	0.760774578	0.322	0.038	0	endothelial cell	SLA-DMA
0	0.760732896	0.337	0.045	0	endothelial cell	ENSSSCG00000016263
0	0.740090338	0.294	0.023	0	endothelial cell	FAM110D
0	0.729390997	0.98	0.852	0	endothelial cell	YBX3
0	0.716661491	0.292	0.021	0	endothelial cell	RFLNB
0	0.684749994	0.274	0.02	0	endothelial cell	NOSTRIN
0	0.671060944	0.272	0.022	0	endothelial cell	MMRN2
0	0.647979998	0.257	0.018	0	endothelial cell	SYT7
6.81E-308	0.682622571	0.283	0.027	1.09E-303	endothelial cell	RASGRP3
7.37E-308	0.908720614	0.371	0.065	1.18E-303	endothelial cell	PRCP
2.01E-307	0.946404233	0.496	0.136	3.23E-303	endothelial cell	ENSSSCG00000001396
2.24E-307	0.962516048	0.485	0.124	3.60E-303	endothelial cell	DHRS3
7.20E-307	0.744241733	0.369	0.062	1.15E-302	endothelial cell	GRASP
5.31E-306	0.89524448	0.543	0.164	8.51E-302	endothelial cell	VASP
1.88E-303	0.685129375	0.283	0.029	3.02E-299	endothelial cell	B3GNT3
2.53E-303	1.079738303	0.834	0.535	4.04E-299	endothelial cell	PSAP
5.97E-303	0.992354103	0.639	0.245	9.57E-299	endothelial cell	OSTF1
1.05E-302	0.769026367	0.31	0.039	1.69E-298	endothelial cell	SH3BGRL2
1.41E-302	0.737075375	0.355	0.057	2.26E-298	endothelial cell	AHR
1.10E-300	0.904001146	0.469	0.12	1.76E-296	endothelial cell	NCOA3
1.27E-300	0.695156601	0.298	0.035	2.04E-296	endothelial cell	ENSSSCG00000038825
1.33E-300	1.055541117	0.547	0.18	2.13E-296	endothelial cell	KIAA0355
2.70E-300	1.242645323	0.572	0.193	4.33E-296	endothelial cell	FAM198B
8.49E-299	0.625727701	0.267	0.024	1.36E-294	endothelial cell	CCM2L
2.79E-295	0.965017474	0.884	0.694	4.47E-291	endothelial cell	HYPK
1.00E-294	1.024682425	0.524	0.163	1.61E-290	endothelial cell	SEMA6A
6.43E-293	0.849913474	0.423	0.097	1.03E-288	endothelial cell	CMTM8
6.50E-293	0.6240462	0.27	0.027	1.04E-288	endothelial cell	SHROOM4
9.61E-292	0.828189143	0.489	0.128	1.54E-287	endothelial cell	ENSSSCG00000021161
1.14E-291	1.017564157	0.618	0.244	1.83E-287	endothelial cell	NCK1
1.95E-291	1.08247172	0.705	0.347	3.12E-287	endothelial cell	TMOD3
2.97E-289	0.87964162	0.475	0.129	4.76E-285	endothelial cell	TAPBP
6.70E-289	0.960695838	0.558	0.178	1.07E-284	endothelial cell	MEOX2
2.11E-288	0.965856372	0.525	0.166	3.38E-284	endothelial cell	TNFAIP1
3.14E-288	0.755484429	0.324	0.048	5.03E-284	endothelial cell	ACVRL1
1.10E-287	0.835215435	0.403	0.088	1.76E-283	endothelial cell	ENSSSCG00000033720
1.59E-287	0.604584301	0.292	0.035	2.54E-283	endothelial cell	IFIT2
2.44E-287	0.884648579	0.646	0.236	3.91E-283	endothelial cell	SMTN
5.45E-284	0.875253878	0.413	0.095	8.72E-280	endothelial cell	ST3GAL1
1.08E-280	0.696330288	0.272	0.029	1.73E-276	endothelial cell	ASS1
4.55E-279	0.827225102	0.446	0.114	7.30E-275	endothelial cell	RIPOR1
1.47E-278	0.738543778	0.325	0.053	2.35E-274	endothelial cell	DNM3
3.40E-278	1.028620947	0.69	0.316	5.45E-274	endothelial cell	HEG1
9.86E-277	0.822239882	0.388	0.078	1.58E-272	endothelial cell	TP53I11
1.25E-275	0.805496331	0.385	0.082	2.00E-271	endothelial cell	OAS2
5.13E-275	0.998842874	0.525	0.177	8.22E-271	endothelial cell	BCL2L1
2.01E-273	0.875863211	0.389	0.081	3.22E-269	endothelial cell	EDNRB
1.07E-272	0.657160587	0.305	0.045	1.71E-268	endothelial cell	PPP1R13B
2.26E-272	0.605687711	0.273	0.032	3.62E-268	endothelial cell	PSMB9
1.98E-271	0.732948651	0.306	0.046	3.17E-267	endothelial cell	ITPRIPL1
4.03E-271	0.883734561	0.891	0.721	6.45E-267	endothelial cell	TMBIM6
1.55E-270	0.984054064	0.786	0.509	2.48E-266	endothelial cell	ENSSSCG00000007188
3.89E-270	0.767151845	0.366	0.073	6.23E-266	endothelial cell	MMP15
8.43E-270	0.896393148	0.446	0.122	1.35E-265	endothelial cell	DIPK1B
7.39E-269	0.951682416	0.447	0.122	1.18E-264	endothelial cell	LGALS3BP
1.09E-268	0.713920853	0.326	0.056	1.75E-264	endothelial cell	SH3BP4
2.10E-268	0.979511015	0.464	0.136	3.36E-264	endothelial cell	SCARB1
6.61E-267	0.630913451	0.272	0.033	1.06E-262	endothelial cell	PCDH1
1.31E-266	0.792449491	0.41	0.099	2.09E-262	endothelial cell	EPHB4
2.95E-266	0.908621342	0.567	0.205	4.73E-262	endothelial cell	CAVIN3
2.18E-265	0.968245255	0.633	0.27	3.49E-261	endothelial cell	SNRK
3.83E-263	0.639387086	0.288	0.04	6.14E-259	endothelial cell	ARHGAP27
1.53E-262	0.66304754	0.273	0.034	2.45E-258	endothelial cell	SULT1C4
7.18E-262	0.696744172	0.958	0.883	1.15E-257	endothelial cell	H3F3A
2.81E-260	1.026271249	0.607	0.261	4.51E-256	endothelial cell	N4BP1
4.85E-259	0.876081192	0.265	0.032	7.76E-255	endothelial cell	CLEC2B
2.51E-257	0.673628664	0.258	0.031	4.01E-253	endothelial cell	KIAA1324L
9.74E-255	0.852024459	0.699	0.307	1.56E-250	endothelial cell	ABLIM1
9.29E-254	0.712311304	0.353	0.073	1.49E-249	endothelial cell	ARHGEF3
1.70E-253	0.757179046	0.368	0.079	2.73E-249	endothelial cell	FLNB
1.15E-252	0.892146057	0.492	0.16	1.85E-248	endothelial cell	LRRC8A
2.37E-252	0.898733891	0.475	0.145	3.79E-248	endothelial cell	IL10RB
2.68E-249	0.722968152	0.349	0.073	4.29E-245	endothelial cell	RNF213
3.42E-247	0.992529966	0.572	0.23	5.48E-243	endothelial cell	ENSSSCG00000030197
2.11E-246	0.774908684	0.43	0.116	3.38E-242	endothelial cell	TGFB1
1.20E-245	0.71065363	0.343	0.069	1.93E-241	endothelial cell	ELOVL7
1.52E-245	0.72948267	0.366	0.082	2.43E-241	endothelial cell	ITGA6
1.52E-243	0.905950236	0.796	0.468	2.43E-239	endothelial cell	FCGRT
5.63E-243	0.806064404	0.373	0.085	9.01E-239	endothelial cell	NRP2
7.34E-243	0.710079879	0.278	0.042	1.17E-238	endothelial cell	DRAM1
1.85E-240	0.610780583	0.699	0.355	2.96E-236	endothelial cell	NFKBIA
2.20E-240	0.665333244	0.325	0.063	3.52E-236	endothelial cell	ENSSSCG00000032156
6.68E-238	0.803731616	0.401	0.108	1.07E-233	endothelial cell	DGKH
1.31E-237	0.754253641	0.379	0.093	2.11E-233	endothelial cell	NECTIN2
1.88E-235	0.889864504	0.273	0.041	3.02E-231	endothelial cell	SEMA7A
2.64E-233	0.934120997	0.66	0.321	4.24E-229	endothelial cell	SPTAN1
3.95E-233	0.886710298	0.609	0.281	6.33E-229	endothelial cell	NTAN1
7.04E-233	0.72303609	0.292	0.05	1.13E-228	endothelial cell	ICAM1
2.28E-232	0.631048344	0.3	0.054	3.65E-228	endothelial cell	MALT1
6.77E-232	0.598447232	0.269	0.041	1.08E-227	endothelial cell	FBXO39
3.39E-231	0.812246555	0.779	0.483	5.43E-227	endothelial cell	TPM3
1.59E-230	0.732061147	0.351	0.082	2.54E-226	endothelial cell	PRPSAP1
4.32E-230	0.623016346	0.276	0.044	6.92E-226	endothelial cell	HMCN1
5.02E-230	0.928723656	0.728	0.422	8.04E-226	endothelial cell	APLP2
5.29E-229	0.680002511	0.302	0.057	8.47E-225	endothelial cell	FAM129B
3.68E-227	0.922980476	0.705	0.359	5.89E-223	endothelial cell	CDH13
6.08E-227	0.758980352	0.495	0.167	9.75E-223	endothelial cell	NEDD9
8.00E-225	0.886372429	0.538	0.208	1.28E-220	endothelial cell	MYH9
1.08E-224	0.882461995	0.533	0.209	1.73E-220	endothelial cell	FNBP1L
1.26E-224	0.93686856	0.727	0.413	2.02E-220	endothelial cell	PPFIBP1
2.20E-223	0.573828338	0.257	0.038	3.52E-219	endothelial cell	DOCK4
5.07E-223	0.610427231	0.302	0.056	8.12E-219	endothelial cell	APOLD1
1.98E-222	0.921714894	0.821	0.568	3.17E-218	endothelial cell	COX17
1.37E-221	0.783201197	0.504	0.182	2.20E-217	endothelial cell	NPDC1
1.38E-221	0.968027291	0.603	0.291	2.21E-217	endothelial cell	MGAT1
2.91E-220	0.963522083	0.326	0.069	4.66E-216	endothelial cell	DEPP1
5.88E-220	0.610749187	0.318	0.067	9.43E-216	endothelial cell	SCARF1
8.22E-220	0.697985141	0.276	0.047	1.32E-215	endothelial cell	DLL4
8.38E-220	0.789615016	0.404	0.115	1.34E-215	endothelial cell	ARL4A
5.40E-219	1.158076102	0.298	0.06	8.65E-215	endothelial cell	HEY1
4.42E-218	0.567181269	0.909	0.745	7.07E-214	endothelial cell	MYL6
9.63E-218	0.866527157	0.481	0.161	1.54E-213	endothelial cell	MDK
1.25E-217	0.642943144	0.31	0.064	2.01E-213	endothelial cell	ENSSSCG00000025499
1.46E-216	0.680327436	0.316	0.068	2.34E-212	endothelial cell	UBE2L6
1.15E-215	0.764377527	0.881	0.655	1.85E-211	endothelial cell	ENSSSCG00000013849
4.01E-215	0.66341941	0.307	0.063	6.43E-211	endothelial cell	CHST15
1.51E-214	0.662224015	0.377	0.101	2.42E-210	endothelial cell	SKAP2
4.15E-214	0.671428658	0.32	0.071	6.66E-210	endothelial cell	PML
1.29E-213	0.673139359	0.328	0.075	2.07E-209	endothelial cell	ELMO1
5.76E-213	0.610116087	0.25	0.039	9.22E-209	endothelial cell	CMPK2
1.47E-211	0.685219856	0.345	0.085	2.36E-207	endothelial cell	CASP8
2.55E-210	0.783922797	0.487	0.18	4.08E-206	endothelial cell	MAPK3
8.51E-210	0.781185002	0.433	0.14	1.36E-205	endothelial cell	FRYL
1.60E-209	0.913602146	0.772	0.503	2.56E-205	endothelial cell	ENSSSCG00000005518
9.39E-209	0.773748632	0.49	0.18	1.50E-204	endothelial cell	ASAP2
1.02E-208	0.583269292	0.265	0.046	1.63E-204	endothelial cell	PIK3C2B
1.67E-208	0.732812656	0.365	0.1	2.67E-204	endothelial cell	CASP7
9.77E-208	0.886745445	0.707	0.431	1.57E-203	endothelial cell	GNB2
1.69E-207	0.723079084	0.376	0.106	2.70E-203	endothelial cell	CASTOR1
7.07E-206	0.790699419	0.385	0.107	1.13E-201	endothelial cell	CCND1
1.80E-205	0.865678085	0.451	0.16	2.89E-201	endothelial cell	TSNAX
1.94E-205	0.60175971	0.301	0.064	3.10E-201	endothelial cell	FMNL3
8.39E-205	0.857495914	0.784	0.491	1.34E-200	endothelial cell	UTRN
3.94E-204	0.558316635	0.256	0.044	6.30E-200	endothelial cell	RPH3AL
1.70E-203	0.609683087	0.304	0.066	2.72E-199	endothelial cell	CASP10
6.04E-203	0.666640466	0.304	0.066	9.67E-199	endothelial cell	TCIRG1
1.22E-202	0.611294734	0.3	0.064	1.95E-198	endothelial cell	FHOD1
2.70E-202	0.816298693	0.354	0.092	4.32E-198	endothelial cell	SLCO2A1
9.64E-202	0.587609088	0.268	0.05	1.54E-197	endothelial cell	DYRK3
5.70E-201	0.667331345	0.947	0.756	9.13E-197	endothelial cell	ANXA5
5.14E-200	0.649209767	0.338	0.084	8.23E-196	endothelial cell	LFNG
7.76E-200	0.63475562	0.299	0.066	1.24E-195	endothelial cell	ENSSSCG00000005658
1.99E-198	0.725710052	0.486	0.18	3.19E-194	endothelial cell	ENSSSCG00000015645
8.82E-198	0.861122293	0.544	0.24	1.41E-193	endothelial cell	STX12
9.30E-198	0.726267847	0.348	0.093	1.49E-193	endothelial cell	MMD
1.39E-197	0.699910434	0.354	0.096	2.22E-193	endothelial cell	ATP8B1
3.97E-197	0.757062517	0.508	0.2	6.37E-193	endothelial cell	RASSF3
4.15E-197	0.6838906	0.418	0.133	6.65E-193	endothelial cell	PLEKHO1
6.07E-197	0.776533586	0.829	0.633	9.72E-193	endothelial cell	RAC1
6.44E-197	0.749311531	0.864	0.661	1.03E-192	endothelial cell	CFL1
2.33E-193	0.593718561	0.279	0.057	3.73E-189	endothelial cell	ATOH8
6.27E-192	0.826756646	0.673	0.391	1.00E-187	endothelial cell	CAPNS1
8.14E-192	0.698162696	0.306	0.073	1.30E-187	endothelial cell	HLX
2.88E-191	0.614075913	0.285	0.061	4.62E-187	endothelial cell	SLC12A7
7.41E-191	0.77153511	0.494	0.197	1.19E-186	endothelial cell	CPT1A
2.42E-190	0.656106505	0.333	0.087	3.87E-186	endothelial cell	ENSSSCG00000017783
1.02E-189	0.934921756	0.53	0.216	1.63E-185	endothelial cell	GJA1
8.78E-189	0.846529723	0.672	0.385	1.41E-184	endothelial cell	CALCOCO2
1.64E-187	0.67328621	0.332	0.087	2.63E-183	endothelial cell	IFIH1
2.86E-184	0.789279304	0.848	0.659	4.57E-180	endothelial cell	KTN1
3.49E-184	0.707330835	0.389	0.123	5.58E-180	endothelial cell	PLSCR1
2.12E-183	0.834163046	0.587	0.291	3.40E-179	endothelial cell	SMCHD1
2.15E-183	0.696538224	0.594	0.278	3.45E-179	endothelial cell	PTBP3
2.35E-183	0.803569956	0.66	0.373	3.77E-179	endothelial cell	CTNND1
3.79E-183	0.565806335	0.962	0.83	6.07E-179	endothelial cell	ACTB
6.79E-183	0.760925934	0.72	0.441	1.09E-178	endothelial cell	SH3BGRL3
1.56E-182	0.784514692	0.674	0.378	2.49E-178	endothelial cell	IQGAP1
2.12E-182	0.640750639	0.445	0.155	3.40E-178	endothelial cell	ID2
3.34E-182	0.544085241	0.278	0.06	5.36E-178	endothelial cell	PARP12
5.95E-181	0.633148677	0.319	0.082	9.52E-177	endothelial cell	BHLHE40
2.14E-180	0.749697353	0.496	0.206	3.43E-176	endothelial cell	RIT1
2.13E-179	0.866815866	0.694	0.431	3.41E-175	endothelial cell	BMPR2
6.40E-179	0.665779452	0.455	0.169	1.03E-174	endothelial cell	ASAP1
1.02E-178	0.66160382	0.667	0.339	1.63E-174	endothelial cell	CRIM1
4.54E-178	0.755761948	0.489	0.203	7.27E-174	endothelial cell	TAX1BP3
4.70E-178	0.795145674	0.562	0.274	7.54E-174	endothelial cell	RALA
1.41E-177	0.584824591	0.291	0.069	2.27E-173	endothelial cell	LDB2
2.45E-177	0.848130934	0.317	0.08	3.92E-173	endothelial cell	ENSSSCG00000032591
4.13E-177	0.719224259	0.434	0.158	6.61E-173	endothelial cell	PKP4
1.19E-176	0.923558824	0.594	0.3	1.91E-172	endothelial cell	ENSSSCG00000024791
2.51E-175	0.666443533	0.396	0.131	4.03E-171	endothelial cell	PGM5
1.08E-174	0.620373339	0.28	0.065	1.73E-170	endothelial cell	PKIG
1.28E-174	0.66885863	0.31	0.083	2.05E-170	endothelial cell	FAM13C
3.70E-174	0.640121674	0.295	0.074	5.93E-170	endothelial cell	CD320
2.23E-173	0.538292978	0.277	0.063	3.57E-169	endothelial cell	ENSSSCG00000030362
1.38E-172	0.520584807	0.992	0.973	2.21E-168	endothelial cell	RPS28
1.92E-172	0.789773702	0.638	0.354	3.07E-168	endothelial cell	PPP3CA
2.59E-172	0.747495567	0.581	0.273	4.15E-168	endothelial cell	MFGE8
8.54E-172	0.25566407	1	0.999	1.37E-167	endothelial cell	TPT1
2.26E-171	0.608522619	0.323	0.089	3.62E-167	endothelial cell	NMI
2.82E-171	0.704143798	0.427	0.153	4.52E-167	endothelial cell	VWA1
3.79E-171	0.665321053	0.422	0.153	6.07E-167	endothelial cell	SVIL
4.37E-171	0.754045798	0.535	0.248	7.00E-167	endothelial cell	YES1
1.92E-170	0.747980038	0.486	0.209	3.08E-166	endothelial cell	SNAP23
3.75E-170	0.61034427	0.307	0.082	6.00E-166	endothelial cell	IGFBP4
3.94E-170	0.656719948	0.348	0.107	6.31E-166	endothelial cell	PALM
3.78E-168	0.495384679	0.372	0.114	6.05E-164	endothelial cell	ALCAM
5.23E-168	0.746077727	0.762	0.528	8.38E-164	endothelial cell	PAK2
4.10E-167	0.696204124	0.82	0.645	6.57E-163	endothelial cell	RHOA
1.68E-165	0.823256527	0.615	0.307	2.69E-161	endothelial cell	SYNE2
4.74E-164	0.591038677	0.33	0.098	7.59E-160	endothelial cell	ENSSSCG00000005247
5.88E-163	0.632131431	0.469	0.192	9.42E-159	endothelial cell	CCND3
1.01E-160	0.578301381	0.346	0.11	1.62E-156	endothelial cell	TWF2
1.01E-160	0.657450786	0.767	0.509	1.62E-156	endothelial cell	FERMT2
6.56E-159	0.660476302	0.436	0.172	1.05E-154	endothelial cell	ENSSSCG00000006564
4.83E-158	0.556202731	0.29	0.076	7.73E-154	endothelial cell	LRP11
1.80E-157	0.747246128	0.58	0.305	2.88E-153	endothelial cell	ENSSSCG00000006777
7.33E-157	0.732754508	0.601	0.316	1.17E-152	endothelial cell	KLF3
7.14E-156	0.719868488	0.426	0.168	1.14E-151	endothelial cell	RFTN1
5.15E-155	0.691150796	0.609	0.33	8.25E-151	endothelial cell	PICALM
1.71E-152	0.497680207	0.251	0.059	2.73E-148	endothelial cell	MAGI1
1.98E-152	0.673818135	0.412	0.16	3.17E-148	endothelial cell	SWAP70
3.86E-152	0.586732432	0.335	0.104	6.18E-148	endothelial cell	ENSSSCG00000035037
1.83E-151	0.578906069	0.362	0.124	2.92E-147	endothelial cell	ZC3HAV1
2.83E-151	1.159744503	0.58	0.296	4.53E-147	endothelial cell	TSC22D1
4.20E-151	0.722764792	0.83	0.617	6.73E-147	endothelial cell	DDIT4
1.99E-150	0.697571834	0.786	0.573	3.18E-146	endothelial cell	NFIB
9.94E-150	0.508313801	0.282	0.075	1.59E-145	endothelial cell	NOX4
4.28E-149	0.625710246	0.644	0.341	6.86E-145	endothelial cell	FZD4
8.33E-149	0.502732013	0.259	0.065	1.33E-144	endothelial cell	TPST2
9.61E-149	0.690363866	0.699	0.446	1.54E-144	endothelial cell	CTNNA1
1.63E-148	0.4824034	0.382	0.131	2.62E-144	endothelial cell	RBPMS
2.67E-148	0.614574798	0.378	0.137	4.27E-144	endothelial cell	PLSCR3
6.36E-148	0.719380041	0.66	0.386	1.02E-143	endothelial cell	ADAM10
6.82E-148	0.727483998	0.545	0.286	1.09E-143	endothelial cell	ABHD17A
9.91E-148	0.654081084	0.447	0.187	1.59E-143	endothelial cell	CDK2AP2
7.17E-146	0.689925441	0.467	0.209	1.15E-141	endothelial cell	IFNGR1
2.46E-145	0.847823538	0.586	0.337	3.94E-141	endothelial cell	EGLN1
2.66E-145	0.782312315	0.299	0.09	4.26E-141	endothelial cell	VEGFC
8.25E-145	0.577186135	0.339	0.114	1.32E-140	endothelial cell	HDAC1
5.06E-144	0.559073492	0.335	0.11	8.11E-140	endothelial cell	CYTH1
1.76E-143	0.700273141	0.436	0.186	2.82E-139	endothelial cell	SAMD8
3.79E-143	0.656381997	0.484	0.222	6.07E-139	endothelial cell	RPS6KA3
4.38E-143	0.651337716	0.414	0.165	7.01E-139	endothelial cell	NOTCH1
5.06E-143	0.570277638	0.335	0.112	8.10E-139	endothelial cell	PKN1
1.69E-142	0.656381941	0.592	0.306	2.71E-138	endothelial cell	CRYBG3
4.00E-142	0.707238342	0.706	0.458	6.40E-138	endothelial cell	CDC42BPA
1.05E-141	0.726987461	0.581	0.331	1.68E-137	endothelial cell	ENSSSCG00000015434
8.14E-141	0.628359689	0.403	0.16	1.30E-136	endothelial cell	CORO1B
1.16E-140	0.66143324	0.474	0.216	1.86E-136	endothelial cell	ENSSSCG00000004963
6.97E-140	0.551524504	0.323	0.106	1.12E-135	endothelial cell	RARA
7.16E-140	0.543030885	0.307	0.096	1.15E-135	endothelial cell	SP110
1.95E-139	0.537364763	0.321	0.104	3.12E-135	endothelial cell	RGL1
3.93E-139	0.603669685	0.436	0.184	6.29E-135	endothelial cell	RUNX1T1
1.35E-137	0.731153548	0.598	0.351	2.16E-133	endothelial cell	PSMA6
1.75E-135	0.393611991	0.993	0.933	2.81E-131	endothelial cell	PTMA
9.95E-135	0.577591112	0.302	0.097	1.59E-130	endothelial cell	PIK3C2A
1.98E-134	0.551558344	0.301	0.098	3.18E-130	endothelial cell	CAPN2
3.99E-134	0.657196159	0.507	0.244	6.40E-130	endothelial cell	VAMP8
4.76E-134	0.5821407	0.855	0.715	7.63E-130	endothelial cell	YWHAB
5.48E-134	0.655362297	0.431	0.183	8.78E-130	endothelial cell	ARRDC2
5.94E-134	0.500375154	0.256	0.07	9.52E-130	endothelial cell	LMO7
6.68E-134	0.711495711	0.492	0.243	1.07E-129	endothelial cell	OAZ2
6.89E-134	0.638722222	0.662	0.403	1.10E-129	endothelial cell	PEA15
2.16E-133	0.515031642	0.297	0.094	3.47E-129	endothelial cell	ANKS1A
9.42E-133	0.647665242	0.407	0.169	1.51E-128	endothelial cell	ENSSSCG00000035650
1.45E-132	0.655156781	0.487	0.236	2.32E-128	endothelial cell	WWC3
1.20E-131	0.659395094	0.364	0.14	1.93E-127	endothelial cell	CARHSP1
1.47E-131	0.596750907	0.922	0.833	2.35E-127	endothelial cell	ENSSSCG00000008433
5.77E-131	0.594180684	0.396	0.161	9.24E-127	endothelial cell	RAPGEF2
5.33E-130	0.685786718	0.685	0.466	8.54E-126	endothelial cell	MAP1LC3B
1.24E-128	0.600571969	0.476	0.223	1.99E-124	endothelial cell	EVA1B
1.40E-128	0.565056466	0.36	0.136	2.24E-124	endothelial cell	LIMS2
1.55E-128	0.646687513	0.494	0.245	2.49E-124	endothelial cell	BIRC6
1.70E-128	0.602603621	0.32	0.111	2.73E-124	endothelial cell	PLCB1
3.33E-128	0.618324225	0.671	0.43	5.34E-124	endothelial cell	ARPC2
7.49E-128	0.622860904	0.634	0.355	1.20E-123	endothelial cell	CTSC
9.17E-128	0.516934194	0.352	0.132	1.47E-123	endothelial cell	PHF11
1.00E-127	0.628738137	0.402	0.172	1.61E-123	endothelial cell	IFIT5
2.49E-127	0.679014973	0.686	0.473	3.99E-123	endothelial cell	PNRC2
6.26E-127	0.620991855	0.665	0.418	1.00E-122	endothelial cell	CFLAR
1.20E-126	0.628494885	0.702	0.448	1.92E-122	endothelial cell	DST
2.34E-126	0.590997025	0.568	0.315	3.75E-122	endothelial cell	ENSSSCG00000038506
9.49E-126	0.65147612	0.607	0.363	1.52E-121	endothelial cell	ARHGDIA
1.21E-124	0.59803946	0.451	0.211	1.94E-120	endothelial cell	LEPROT
2.74E-124	0.546463213	0.361	0.142	4.39E-120	endothelial cell	SP140
2.14E-123	0.559252663	0.445	0.201	3.43E-119	endothelial cell	LBR
5.96E-123	0.6401629	0.693	0.464	9.54E-119	endothelial cell	GNB1
1.39E-122	0.58600854	0.918	0.778	2.23E-118	endothelial cell	ACTG1
1.89E-122	0.670462721	0.534	0.294	3.04E-118	endothelial cell	YWHAH
8.06E-122	0.852152134	0.536	0.301	1.29E-117	endothelial cell	HIF1A
1.14E-121	0.606802502	0.437	0.205	1.83E-117	endothelial cell	ENSSSCG00000025940
1.82E-121	0.658657631	0.273	0.086	2.92E-117	endothelial cell	FAM107A
2.17E-121	0.572407181	0.445	0.207	3.48E-117	endothelial cell	SHISA5
2.49E-121	0.627341738	0.384	0.164	3.99E-117	endothelial cell	ZNFX1
5.04E-121	0.637333929	0.494	0.253	8.07E-117	endothelial cell	PPP2R5A
5.87E-121	0.526548589	0.973	0.945	9.40E-117	endothelial cell	UBB
6.55E-120	0.524622974	0.999	0.996	1.05E-115	endothelial cell	ENSSSCG00000032395
8.86E-120	0.656303298	0.541	0.284	1.42E-115	endothelial cell	ENSSSCG00000005437
3.67E-119	0.665627241	0.814	0.625	5.88E-115	endothelial cell	AHNAK
4.38E-118	0.542579315	0.37	0.151	7.02E-114	endothelial cell	SLC44A2
6.23E-118	0.615462667	0.553	0.308	9.98E-114	endothelial cell	KRAS
1.02E-116	0.542690884	0.387	0.166	1.63E-112	endothelial cell	RBMS2
5.85E-116	0.525303964	0.31	0.114	9.37E-112	endothelial cell	SOCS5
9.61E-116	0.563625764	0.42	0.188	1.54E-111	endothelial cell	JUP
2.35E-115	0.514342739	0.327	0.125	3.76E-111	endothelial cell	ENSSSCG00000002004
3.34E-115	0.643153207	0.769	0.552	5.35E-111	endothelial cell	ENSSSCG00000003253
3.64E-115	0.666541484	0.635	0.401	5.83E-111	endothelial cell	CSTB
3.67E-115	0.485255706	0.446	0.205	5.88E-111	endothelial cell	ARL6IP1
5.90E-115	0.560552474	0.486	0.248	9.44E-111	endothelial cell	ENSSSCG00000022176
3.57E-114	0.658141703	0.661	0.42	5.71E-110	endothelial cell	RHOJ
3.17E-113	0.499972967	0.28	0.094	5.08E-109	endothelial cell	ENSSSCG00000008383
9.96E-112	0.505526548	0.92	0.812	1.59E-107	endothelial cell	DDX5
1.01E-111	0.573427402	0.855	0.703	1.62E-107	endothelial cell	SEC62
1.27E-111	0.611738245	0.504	0.271	2.03E-107	endothelial cell	HK1
3.20E-111	0.55428035	0.43	0.208	5.12E-107	endothelial cell	GNA11
5.17E-111	0.537153305	0.392	0.174	8.28E-107	endothelial cell	OSBPL1A
3.40E-110	0.541476135	0.389	0.171	5.45E-106	endothelial cell	AVPI1
6.63E-110	0.530762022	0.617	0.377	1.06E-105	endothelial cell	SDCBP
1.03E-109	0.570124811	0.43	0.207	1.66E-105	endothelial cell	B4GALT1
1.78E-109	0.547634019	0.492	0.255	2.85E-105	endothelial cell	ARPC1B
6.97E-108	0.54603343	0.42	0.195	1.12E-103	endothelial cell	CHD7
9.66E-108	0.450588043	0.266	0.09	1.55E-103	endothelial cell	PDE8A
1.70E-107	0.491266199	0.382	0.167	2.73E-103	endothelial cell	TAOK2
3.30E-107	0.585202539	0.414	0.194	5.28E-103	endothelial cell	OPTN
2.25E-105	0.405337876	0.936	0.8	3.60E-101	endothelial cell	COL4A2
5.45E-105	0.453461319	0.897	0.679	8.73E-101	endothelial cell	EMP1
1.73E-103	0.540845667	0.477	0.249	2.78E-99	endothelial cell	RASSF1
4.59E-103	0.57240392	0.718	0.534	7.34E-99	endothelial cell	NFE2L1
8.84E-103	0.514020217	0.374	0.166	1.42E-98	endothelial cell	TBC1D9
2.13E-101	0.461194608	0.337	0.135	3.41E-97	endothelial cell	EPB41
2.80E-101	0.479267112	0.316	0.125	4.48E-97	endothelial cell	LRCH1
1.41E-100	0.549758638	0.572	0.32	2.25E-96	endothelial cell	GALNT18
1.68E-100	0.504196693	0.31	0.123	2.70E-96	endothelial cell	ENSSSCG00000007454
1.68E-100	0.536852325	0.651	0.437	2.70E-96	endothelial cell	ENSSSCG00000032595
2.23E-100	0.502419241	0.375	0.171	3.57E-96	endothelial cell	ARPC5L
3.22E-100	0.481910707	0.905	0.818	5.16E-96	endothelial cell	HSPA8
1.43E-99	0.443385663	0.281	0.102	2.29E-95	endothelial cell	SCHIP1
1.75E-98	0.546013669	0.47	0.25	2.80E-94	endothelial cell	RALGAPA1
3.80E-98	0.41818376	0.277	0.102	6.09E-94	endothelial cell	MIDN
1.03E-97	0.603287494	0.617	0.403	1.65E-93	endothelial cell	MEF2A
2.19E-97	0.310019107	0.985	0.972	3.51E-93	endothelial cell	KXD1
1.06E-96	0.573433587	0.722	0.553	1.69E-92	endothelial cell	TMEM50A
1.26E-96	0.538741564	0.448	0.235	2.02E-92	endothelial cell	AIDA
7.35E-96	0.487550506	0.826	0.665	1.18E-91	endothelial cell	CLIC4
7.61E-96	0.492814393	0.376	0.174	1.22E-91	endothelial cell	CDC42BPB
1.50E-95	0.450065126	0.295	0.117	2.40E-91	endothelial cell	MAP2K1
2.09E-94	0.584537355	0.738	0.569	3.34E-90	endothelial cell	FOXN3
2.35E-93	0.493291742	0.374	0.175	3.76E-89	endothelial cell	WWC2
3.75E-92	0.359154413	0.257	0.092	6.01E-88	endothelial cell	PSME1
5.96E-92	0.431118653	0.367	0.165	9.55E-88	endothelial cell	TMEM150C
7.77E-92	0.561597982	0.58	0.365	1.24E-87	endothelial cell	PTPN12
3.35E-91	0.543918513	0.482	0.268	5.37E-87	endothelial cell	MINDY2
3.93E-91	0.482982963	0.282	0.112	6.29E-87	endothelial cell	MAP4K3
4.11E-91	0.395619641	0.277	0.105	6.59E-87	endothelial cell	MYO6
4.96E-91	0.534585526	0.503	0.289	7.94E-87	endothelial cell	MGST3
1.49E-90	0.535397698	0.704	0.537	2.38E-86	endothelial cell	SNX3
5.55E-90	0.541677844	0.505	0.292	8.89E-86	endothelial cell	TNFRSF1A
1.70E-89	0.438575559	0.303	0.124	2.72E-85	endothelial cell	ZCCHC2
4.37E-89	0.50172273	0.414	0.211	7.01E-85	endothelial cell	NAV1
4.67E-89	0.435323667	0.272	0.105	7.49E-85	endothelial cell	MRTFB
7.85E-89	0.417993231	0.284	0.113	1.26E-84	endothelial cell	SPTLC2
1.41E-88	0.536877702	0.695	0.512	2.26E-84	endothelial cell	CTNNB1
3.48E-88	0.464895421	0.441	0.224	5.58E-84	endothelial cell	TRIB2
4.85E-88	0.580041129	0.509	0.305	7.77E-84	endothelial cell	MFAP1
6.87E-88	0.470076086	0.307	0.132	1.10E-83	endothelial cell	PGM2
8.01E-88	0.728696435	0.517	0.318	1.28E-83	endothelial cell	PLPP1
8.30E-88	0.512125192	0.412	0.213	1.33E-83	endothelial cell	GIT2
8.35E-88	0.487602126	0.425	0.213	1.34E-83	endothelial cell	AKAP12
9.19E-88	0.478031001	0.31	0.134	1.47E-83	endothelial cell	AIG1
1.36E-87	0.445835119	0.3	0.124	2.17E-83	endothelial cell	ENSSSCG00000012885
2.17E-87	0.498310302	0.505	0.292	3.48E-83	endothelial cell	CLDND1
4.59E-87	0.598499789	0.654	0.466	7.36E-83	endothelial cell	KLHL24
8.87E-87	0.473612458	0.372	0.176	1.42E-82	endothelial cell	GNAI1
1.85E-86	0.371301201	0.602	0.347	2.97E-82	endothelial cell	FILIP1
2.54E-86	0.548806876	0.493	0.286	4.06E-82	endothelial cell	CRK
5.80E-86	0.44236467	0.33	0.147	9.29E-82	endothelial cell	EML4
8.17E-86	0.374925027	0.277	0.109	1.31E-81	endothelial cell	PTPN4
2.13E-85	0.50529464	0.699	0.517	3.41E-81	endothelial cell	ENSSSCG00000024263
6.50E-85	0.497808899	0.712	0.506	1.04E-80	endothelial cell	PXDN
5.93E-84	0.46280199	0.341	0.158	9.50E-80	endothelial cell	MFRP
1.14E-83	0.451286874	0.351	0.167	1.82E-79	endothelial cell	2-Mar
1.15E-83	0.485116013	0.486	0.282	1.85E-79	endothelial cell	DAZAP2
1.80E-83	0.425326383	0.354	0.168	2.89E-79	endothelial cell	MTA2
2.41E-82	0.416276025	0.279	0.116	3.87E-78	endothelial cell	FEZ2
4.49E-82	0.537309382	0.572	0.372	7.19E-78	endothelial cell	ENSSSCG00000011237
2.00E-81	0.531780101	0.602	0.405	3.20E-77	endothelial cell	PTBP1
3.35E-81	0.396887953	0.305	0.134	5.37E-77	endothelial cell	ELOVL1
3.70E-81	0.449609463	0.427	0.224	5.93E-77	endothelial cell	PACSIN2
4.51E-81	0.420417866	0.325	0.149	7.22E-77	endothelial cell	GRK2
6.79E-81	0.427621556	0.371	0.18	1.09E-76	endothelial cell	BAZ1A
7.89E-81	0.453661229	0.633	0.41	1.26E-76	endothelial cell	ETS2
8.00E-81	0.513618047	0.528	0.325	1.28E-76	endothelial cell	GTF2I
8.65E-81	0.520373514	0.478	0.282	1.39E-76	endothelial cell	SNX9
2.19E-80	0.36494934	0.255	0.099	3.51E-76	endothelial cell	TEAD2
9.26E-80	0.434390168	0.273	0.113	1.48E-75	endothelial cell	MOSPD2
1.88E-79	0.384008832	0.327	0.15	3.02E-75	endothelial cell	ENSSSCG00000012074
1.91E-79	0.526031375	0.72	0.563	3.06E-75	endothelial cell	MIF
1.25E-78	0.508076712	0.605	0.406	2.00E-74	endothelial cell	SERINC3
2.87E-78	0.503847567	0.545	0.341	4.59E-74	endothelial cell	FNDC3A
3.85E-78	0.384724479	0.316	0.142	6.17E-74	endothelial cell	TGFB1I1
5.66E-78	0.486359859	0.494	0.284	9.06E-74	endothelial cell	JAG1
6.43E-78	0.375127288	0.274	0.112	1.03E-73	endothelial cell	PLCG1
3.51E-77	0.495373393	0.52	0.324	5.62E-73	endothelial cell	HSPG2
4.54E-77	0.403573466	0.834	0.683	7.28E-73	endothelial cell	APP
7.02E-77	0.484161812	0.451	0.261	1.12E-72	endothelial cell	ENSSSCG00000002547
8.56E-77	0.449401166	0.363	0.183	1.37E-72	endothelial cell	HMG20B
2.85E-76	0.542057342	0.57	0.388	4.57E-72	endothelial cell	SLK
3.82E-76	0.482689723	0.338	0.164	6.12E-72	endothelial cell	GYPC
4.19E-76	0.521095624	0.521	0.33	6.71E-72	endothelial cell	STAT1
5.95E-76	0.463900513	0.469	0.275	9.54E-72	endothelial cell	RAB5C
2.36E-75	0.384307703	0.312	0.143	3.78E-71	endothelial cell	PLEKHA1
2.59E-75	0.51419502	0.609	0.424	4.14E-71	endothelial cell	ARHGEF12
6.53E-75	0.44612761	0.431	0.242	1.05E-70	endothelial cell	TMEM50B
5.52E-74	0.367054823	0.324	0.151	8.85E-70	endothelial cell	ST6GALNAC4
7.65E-74	0.516425118	0.415	0.233	1.22E-69	endothelial cell	DCAF7
1.06E-73	0.409129697	0.467	0.275	1.70E-69	endothelial cell	LITAF
1.89E-73	0.467170048	0.46	0.267	3.02E-69	endothelial cell	ELK4
3.55E-73	0.519120091	0.514	0.328	5.69E-69	endothelial cell	SELENOS
7.37E-73	0.37016381	0.335	0.16	1.18E-68	endothelial cell	DGKZ
2.39E-72	0.345734478	0.854	0.67	3.83E-68	endothelial cell	ENSSSCG00000029160
6.38E-72	0.390836227	0.354	0.177	1.02E-67	endothelial cell	CBL
8.32E-72	0.437395507	0.337	0.167	1.33E-67	endothelial cell	ATP11A
1.11E-71	0.352171098	0.285	0.127	1.78E-67	endothelial cell	RCBTB2
2.35E-71	0.435729747	0.733	0.583	3.76E-67	endothelial cell	ENSSSCG00000003520
6.60E-71	0.485527389	0.602	0.42	1.06E-66	endothelial cell	MAP7D1
8.86E-71	0.49337493	0.505	0.315	1.42E-66	endothelial cell	SLC25A24
9.85E-71	0.389263108	0.257	0.109	1.58E-66	endothelial cell	PLEKHF2
1.01E-70	0.47928395	0.451	0.269	1.61E-66	endothelial cell	PPP2R2A
1.17E-70	0.37897222	0.273	0.12	1.88E-66	endothelial cell	SUSD6
1.30E-70	0.37914246	0.544	0.338	2.09E-66	endothelial cell	ARHGEF2
5.39E-70	0.513482045	0.47	0.279	8.63E-66	endothelial cell	FSCN1
2.71E-69	0.515894819	0.619	0.451	4.34E-65	endothelial cell	POMP
3.40E-69	0.489676693	0.78	0.648	5.45E-65	endothelial cell	RDX
3.55E-69	0.45249359	0.448	0.262	5.68E-65	endothelial cell	FAM126A
1.50E-68	0.369027052	0.344	0.174	2.41E-64	endothelial cell	RHOG
2.63E-68	0.398627112	0.329	0.167	4.22E-64	endothelial cell	BNIP2
4.55E-68	0.364899418	0.278	0.123	7.28E-64	endothelial cell	FLOT2
4.74E-68	0.505740256	0.404	0.23	7.60E-64	endothelial cell	HLTF
7.56E-68	0.496122318	0.424	0.247	1.21E-63	endothelial cell	ENSSSCG00000010669
7.61E-68	0.414647617	0.628	0.422	1.22E-63	endothelial cell	DLC1
9.42E-68	0.483704277	0.688	0.54	1.51E-63	endothelial cell	HSBP1
1.22E-67	0.477384405	0.494	0.308	1.95E-63	endothelial cell	CHMP5
2.26E-67	0.489681576	0.513	0.334	3.61E-63	endothelial cell	FBXO22
3.02E-67	0.467285447	0.554	0.369	4.83E-63	endothelial cell	TXNDC17
5.93E-67	0.409427384	0.328	0.165	9.50E-63	endothelial cell	PEAK1
9.79E-67	0.374088409	0.29	0.135	1.57E-62	endothelial cell	VAT1
1.94E-66	0.381596445	0.276	0.125	3.11E-62	endothelial cell	MYO1E
2.15E-66	0.36467025	0.285	0.133	3.45E-62	endothelial cell	RNF2
3.47E-66	0.359707847	0.301	0.144	5.55E-62	endothelial cell	DOCK1
3.84E-66	0.436793623	0.593	0.407	6.15E-62	endothelial cell	RAP1A
1.11E-65	0.298326282	0.274	0.122	1.78E-61	endothelial cell	MAP3K1
1.88E-65	0.44015166	0.625	0.457	3.01E-61	endothelial cell	ARPC3
2.18E-65	0.371823204	0.458	0.261	3.49E-61	endothelial cell	ITGA5
4.12E-65	0.387970699	0.362	0.19	6.60E-61	endothelial cell	ENSSSCG00000020777
3.37E-64	0.474141308	0.558	0.385	5.39E-60	endothelial cell	TXNL1
3.46E-64	0.456541945	0.406	0.232	5.54E-60	endothelial cell	ENSSSCG00000031951
3.73E-64	0.454691751	0.577	0.392	5.98E-60	endothelial cell	TMED5
6.81E-64	0.460760243	0.633	0.454	1.09E-59	endothelial cell	DUSP1
2.79E-63	0.407017063	0.332	0.17	4.46E-59	endothelial cell	CDC42EP3
2.84E-63	0.359897801	0.288	0.139	4.55E-59	endothelial cell	TRAF6
1.87E-62	0.385789464	0.754	0.613	3.00E-58	endothelial cell	MCL1
2.26E-62	0.337072798	0.25	0.112	3.63E-58	endothelial cell	APRT
6.71E-62	0.383726204	0.339	0.179	1.08E-57	endothelial cell	PIP4K2A
7.16E-62	0.394611071	0.306	0.154	1.15E-57	endothelial cell	ENSSSCG00000014997
7.65E-62	0.381577027	0.493	0.312	1.22E-57	endothelial cell	ENSSSCG00000007609
1.10E-61	0.406474287	0.335	0.174	1.77E-57	endothelial cell	FCHO2
1.63E-61	0.388915163	0.417	0.243	2.61E-57	endothelial cell	SARS
2.06E-61	0.41330616	0.589	0.404	3.30E-57	endothelial cell	CCNL1
4.29E-61	0.379413995	0.308	0.156	6.87E-57	endothelial cell	SNTB2
8.38E-61	0.38471754	0.318	0.164	1.34E-56	endothelial cell	LZTS2
1.53E-60	0.397745765	0.494	0.313	2.46E-56	endothelial cell	APC
1.89E-60	0.28589729	0.422	0.231	3.03E-56	endothelial cell	DAB2
2.07E-60	0.402496567	0.569	0.392	3.31E-56	endothelial cell	UBE2H
2.11E-60	0.362288017	0.315	0.161	3.38E-56	endothelial cell	TMEM127
2.13E-60	0.42413799	0.403	0.24	3.41E-56	endothelial cell	GTF2A2
4.27E-60	0.367364931	0.353	0.189	6.83E-56	endothelial cell	RIPK1
8.83E-60	0.403786829	0.39	0.223	1.41E-55	endothelial cell	WASHC4
1.12E-59	0.380036515	0.251	0.115	1.79E-55	endothelial cell	PRKD1
1.28E-59	0.464862654	0.492	0.32	2.05E-55	endothelial cell	CWF19L2
1.54E-59	0.394955128	0.581	0.41	2.46E-55	endothelial cell	ENSSSCG00000015710
2.80E-59	0.453968386	0.559	0.398	4.48E-55	endothelial cell	WNK1
8.31E-59	0.402943322	0.314	0.164	1.33E-54	endothelial cell	UFD1
1.07E-58	0.444070223	0.331	0.177	1.71E-54	endothelial cell	CD82
1.37E-58	0.451136508	0.594	0.436	2.19E-54	endothelial cell	SEC11A
1.72E-58	0.375933026	0.251	0.115	2.76E-54	endothelial cell	ENSSSCG00000005481
2.87E-58	0.345267189	0.288	0.143	4.60E-54	endothelial cell	FOXN2
5.00E-58	0.344477198	0.287	0.142	8.01E-54	endothelial cell	OSBPL9
7.52E-58	0.365904575	0.429	0.251	1.20E-53	endothelial cell	9-Sep
1.34E-57	0.397196487	0.565	0.394	2.14E-53	endothelial cell	CD47
1.88E-57	0.353298246	0.3	0.153	3.00E-53	endothelial cell	FUNDC1
3.76E-57	0.359533705	0.29	0.145	6.03E-53	endothelial cell	EXOC6B
8.01E-57	0.303766111	0.301	0.148	1.28E-52	endothelial cell	DUSP6
8.97E-57	0.366809633	0.344	0.188	1.44E-52	endothelial cell	TENT4B
1.01E-56	0.338771776	0.271	0.131	1.62E-52	endothelial cell	XPNPEP1
2.57E-56	0.368855422	0.343	0.188	4.12E-52	endothelial cell	RB1
3.02E-56	0.30190803	0.307	0.154	4.83E-52	endothelial cell	ENSSSCG00000009128
4.18E-56	0.460439304	0.323	0.175	6.69E-52	endothelial cell	ZNF503
4.31E-56	0.413236064	0.54	0.367	6.91E-52	endothelial cell	ARPC5
4.53E-56	0.330520246	0.291	0.145	7.26E-52	endothelial cell	MGAT5
6.52E-56	0.327277467	0.305	0.156	1.04E-51	endothelial cell	IRF3
8.86E-56	0.396614319	0.507	0.333	1.42E-51	endothelial cell	LRP10
1.36E-55	0.372687158	0.71	0.537	2.18E-51	endothelial cell	RTN4
1.55E-55	0.443502096	0.418	0.258	2.48E-51	endothelial cell	MRPS25
1.86E-55	0.441766812	0.485	0.325	2.98E-51	endothelial cell	ENSSSCG00000027778
2.43E-55	0.410308125	0.598	0.445	3.89E-51	endothelial cell	BRK1
3.77E-55	0.494059101	0.499	0.33	6.04E-51	endothelial cell	EMP2
8.28E-55	0.364316757	0.636	0.462	1.33E-50	endothelial cell	LIFR
1.45E-54	0.406905526	0.749	0.631	2.33E-50	endothelial cell	TAX1BP1
2.34E-54	0.388208948	0.278	0.14	3.75E-50	endothelial cell	SOCS4
2.54E-54	0.334884724	0.618	0.43	4.07E-50	endothelial cell	ADAMTS9
3.51E-54	0.352568009	0.33	0.18	5.62E-50	endothelial cell	TLNRD1
7.89E-54	0.295678977	0.265	0.128	1.26E-49	endothelial cell	CRADD
9.56E-54	0.391994996	0.391	0.231	1.53E-49	endothelial cell	ENSSSCG00000012014
2.07E-53	0.335360052	0.332	0.181	3.32E-49	endothelial cell	TMEM160
2.54E-53	0.341289264	0.398	0.233	4.07E-49	endothelial cell	ENSSSCG00000014361
2.69E-53	0.328104058	0.294	0.151	4.31E-49	endothelial cell	CDC42SE1
3.13E-53	0.399897176	0.527	0.363	5.02E-49	endothelial cell	ENSSSCG00000013052
3.91E-53	0.42005608	0.544	0.384	6.26E-49	endothelial cell	HDGFL3
8.18E-53	0.365070874	0.302	0.161	1.31E-48	endothelial cell	ENSSSCG00000006260
1.06E-52	0.376325613	0.379	0.224	1.70E-48	endothelial cell	PPP1CA
5.12E-52	0.349037395	0.291	0.151	8.21E-48	endothelial cell	ENSSSCG00000038406
7.02E-52	0.268183227	0.285	0.146	1.12E-47	endothelial cell	CREM
9.16E-52	0.387809138	0.463	0.298	1.47E-47	endothelial cell	TNRC6C
1.42E-51	0.342937932	0.273	0.138	2.27E-47	endothelial cell	RUFY1
2.05E-51	0.414727762	0.42	0.264	3.28E-47	endothelial cell	ENSSSCG00000008274
2.18E-51	0.383575231	0.578	0.403	3.49E-47	endothelial cell	CD151
4.14E-51	0.370971381	0.605	0.438	6.63E-47	endothelial cell	ACTN4
8.76E-51	0.370002795	0.617	0.455	1.40E-46	endothelial cell	ERBIN
1.43E-50	0.365647336	0.314	0.171	2.30E-46	endothelial cell	ITSN2
1.47E-50	0.372385561	0.577	0.418	2.36E-46	endothelial cell	PRKD3
5.55E-50	0.370583026	0.556	0.388	8.89E-46	endothelial cell	NPTN
6.16E-50	0.345224875	0.326	0.183	9.86E-46	endothelial cell	RAB8A
1.40E-49	0.307637085	0.364	0.212	2.24E-45	endothelial cell	SH3BP5
1.63E-49	0.384202008	0.53	0.368	2.62E-45	endothelial cell	CAPZB
2.31E-49	0.357290522	0.391	0.237	3.70E-45	endothelial cell	RNF38
5.45E-49	0.336480605	0.311	0.171	8.73E-45	endothelial cell	PEF1
9.25E-49	0.427397307	0.397	0.25	1.48E-44	endothelial cell	TP53INP1
9.87E-49	0.407928174	0.593	0.442	1.58E-44	endothelial cell	STXBP3
1.16E-48	1.482946117	0.473	0.353	1.86E-44	endothelial cell	CXCL12
1.17E-48	0.354200864	0.294	0.157	1.87E-44	endothelial cell	MOSPD1
1.41E-48	0.374697697	0.271	0.14	2.26E-44	endothelial cell	ARHGAP18
1.72E-48	0.37697686	0.445	0.289	2.75E-44	endothelial cell	10-Sep
1.96E-48	0.359208037	0.408	0.257	3.15E-44	endothelial cell	EPN1
2.76E-48	0.440031215	0.509	0.351	4.42E-44	endothelial cell	DYNLT3
2.93E-48	0.335869043	0.299	0.163	4.70E-44	endothelial cell	NUMB
4.73E-48	0.356172769	0.408	0.254	7.58E-44	endothelial cell	OSBPL8
6.86E-48	0.342300085	0.436	0.277	1.10E-43	endothelial cell	WDR1
7.69E-48	0.411733769	0.387	0.24	1.23E-43	endothelial cell	PPM1G
1.94E-47	0.346475262	0.781	0.663	3.11E-43	endothelial cell	DNAJA1
2.43E-47	0.320367748	0.314	0.177	3.89E-43	endothelial cell	UBE2A
2.72E-47	0.37241323	0.648	0.504	4.36E-43	endothelial cell	ATP6V1E1
5.35E-47	0.374171582	0.497	0.341	8.57E-43	endothelial cell	MBNL2
5.62E-46	0.371526103	0.54	0.388	9.00E-42	endothelial cell	ARPC4
9.26E-46	0.359723654	0.287	0.158	1.48E-41	endothelial cell	DPYSL3
1.69E-45	0.324897904	0.272	0.145	2.71E-41	endothelial cell	ZNRF1
2.55E-45	0.32667548	0.388	0.238	4.09E-41	endothelial cell	BAZ2A
4.46E-45	0.335789566	0.668	0.521	7.15E-41	endothelial cell	KIF5B
4.52E-45	0.324075428	0.254	0.131	7.25E-41	endothelial cell	RRP1B
1.15E-44	0.409509103	0.494	0.347	1.84E-40	endothelial cell	PON2
1.87E-44	0.3285213	0.312	0.178	2.99E-40	endothelial cell	PHC2
2.89E-44	0.342366332	0.267	0.144	4.63E-40	endothelial cell	SERPINB6
6.19E-44	0.286072795	0.265	0.141	9.92E-40	endothelial cell	PNKP
1.14E-43	0.331602297	0.37	0.227	1.82E-39	endothelial cell	SRPK1
4.57E-43	0.302309293	0.362	0.221	7.33E-39	endothelial cell	C6orf106
9.99E-43	0.320012751	0.317	0.184	1.60E-38	endothelial cell	PPP1R11
1.09E-42	0.294268119	0.343	0.204	1.75E-38	endothelial cell	NCK2
1.15E-42	0.301758004	0.307	0.176	1.83E-38	endothelial cell	MTF2
1.25E-42	0.333175597	0.348	0.21	2.00E-38	endothelial cell	MEAF6
1.77E-42	0.338689432	0.447	0.3	2.84E-38	endothelial cell	NFAT5
3.73E-42	0.290353363	0.292	0.162	5.98E-38	endothelial cell	SLC25A39
7.20E-42	0.398184483	0.59	0.457	1.15E-37	endothelial cell	SETD5
1.03E-41	0.382440559	0.528	0.385	1.65E-37	endothelial cell	ILK
1.48E-41	0.268988979	0.334	0.195	2.38E-37	endothelial cell	SERINC5
1.58E-41	0.329875425	0.565	0.415	2.53E-37	endothelial cell	ENSSSCG00000014031
1.62E-41	0.302052986	0.347	0.21	2.59E-37	endothelial cell	PTK2
1.99E-41	0.370473002	0.44	0.292	3.18E-37	endothelial cell	STAT3
2.06E-41	0.268633281	0.26	0.138	3.29E-37	endothelial cell	IGF2BP2
2.49E-41	0.301092207	0.308	0.177	3.99E-37	endothelial cell	TLE4
2.67E-41	0.268615721	0.271	0.147	4.27E-37	endothelial cell	CDC42SE2
4.47E-41	0.268753597	0.275	0.15	7.16E-37	endothelial cell	MGAT4B
6.30E-41	0.33121113	0.442	0.297	1.01E-36	endothelial cell	MOB1A
6.43E-41	0.277037441	0.547	0.39	1.03E-36	endothelial cell	WSB1
6.46E-41	0.257132553	0.278	0.151	1.03E-36	endothelial cell	MYO1B
1.03E-40	0.33490853	0.691	0.573	1.66E-36	endothelial cell	RSRC2
1.67E-40	0.336811976	0.581	0.445	2.67E-36	endothelial cell	ENSSSCG00000002505
3.02E-40	0.305919973	0.295	0.168	4.84E-36	endothelial cell	KLF7
3.26E-40	0.340851628	0.356	0.223	5.22E-36	endothelial cell	RAB1B
3.55E-40	0.329422801	0.304	0.178	5.68E-36	endothelial cell	GNAQ
8.97E-40	0.319628628	0.789	0.695	1.44E-35	endothelial cell	PRRC2C
1.21E-39	0.294157362	0.281	0.157	1.93E-35	endothelial cell	PHLDB2
1.40E-39	0.342870709	0.411	0.271	2.24E-35	endothelial cell	ENSSSCG00000039139
1.40E-39	0.32139638	0.476	0.331	2.25E-35	endothelial cell	AMOTL1
2.17E-39	0.28277055	0.349	0.213	3.48E-35	endothelial cell	ENSSSCG00000032984
2.97E-39	0.296441696	0.262	0.145	4.75E-35	endothelial cell	KDM3A
6.31E-39	0.28681825	0.501	0.349	1.01E-34	endothelial cell	DPYSL2
6.43E-39	0.298333855	0.476	0.327	1.03E-34	endothelial cell	RSU1
1.15E-38	0.270026717	0.357	0.222	1.84E-34	endothelial cell	SSH1
2.10E-38	0.3313461	0.517	0.379	3.36E-34	endothelial cell	UBXN1
2.11E-38	0.373779301	0.425	0.292	3.37E-34	endothelial cell	ADGRL2
3.09E-38	0.286575055	0.262	0.146	4.95E-34	endothelial cell	ENSSSCG00000023323
3.79E-38	0.431714019	0.341	0.214	6.07E-34	endothelial cell	MTUS1
4.91E-38	0.278278761	0.333	0.201	7.86E-34	endothelial cell	TRAK2
5.10E-38	0.260779038	0.81	0.699	8.17E-34	endothelial cell	LAPTM4A
6.97E-38	0.285523871	0.295	0.171	1.12E-33	endothelial cell	ACVR2A
2.15E-37	0.259545377	0.268	0.15	3.45E-33	endothelial cell	TRIP10
3.11E-37	0.303727688	0.414	0.273	4.98E-33	endothelial cell	TAOK3
3.41E-37	0.274112786	0.417	0.275	5.46E-33	endothelial cell	ELF1
6.20E-37	0.270954986	0.262	0.147	9.94E-33	endothelial cell	MRPS2
9.47E-37	0.321475029	0.442	0.302	1.52E-32	endothelial cell	CAST
1.64E-36	0.291754617	0.372	0.24	2.62E-32	endothelial cell	RASA1
2.19E-36	0.330484386	0.576	0.439	3.52E-32	endothelial cell	SYF2
2.65E-36	0.31025991	0.544	0.404	4.24E-32	endothelial cell	CHD3
3.46E-36	0.315111888	0.463	0.33	5.54E-32	endothelial cell	RANBP2
3.58E-36	0.309600176	0.417	0.283	5.73E-32	endothelial cell	SKI
3.70E-36	0.358661647	0.541	0.411	5.92E-32	endothelial cell	DYNLRB1
6.10E-36	0.282418932	0.331	0.204	9.77E-32	endothelial cell	HMOX2
6.89E-36	0.313769529	0.383	0.255	1.10E-31	endothelial cell	NRDC
7.63E-36	0.300704237	0.511	0.379	1.22E-31	endothelial cell	SMAD5
1.22E-35	0.3016672	0.614	0.476	1.95E-31	endothelial cell	PER1
1.31E-35	0.276870792	0.382	0.247	2.09E-31	endothelial cell	ENSSSCG00000000107
2.02E-35	0.300653357	0.443	0.307	3.23E-31	endothelial cell	SHOC2
3.10E-35	0.323415367	0.542	0.414	4.97E-31	endothelial cell	ENSSSCG00000008222
3.45E-35	0.325195376	0.445	0.312	5.53E-31	endothelial cell	ENSSSCG00000024486
4.48E-35	0.266628591	0.372	0.237	7.17E-31	endothelial cell	KDM7A
6.30E-35	0.331031191	0.479	0.352	1.01E-30	endothelial cell	UBE2V1
8.48E-35	0.266293922	0.398	0.264	1.36E-30	endothelial cell	FLOT1
8.92E-35	0.332794278	0.404	0.275	1.43E-30	endothelial cell	PHF20L1
9.02E-35	0.25286296	0.317	0.193	1.44E-30	endothelial cell	ZEB1
9.57E-35	0.2950259	0.319	0.197	1.53E-30	endothelial cell	ENSSSCG00000040248
1.29E-34	0.262491521	0.288	0.169	2.07E-30	endothelial cell	GIT1
1.48E-34	0.26847524	0.359	0.231	2.36E-30	endothelial cell	EBF3
1.66E-34	0.271299652	0.488	0.349	2.66E-30	endothelial cell	LIN7C
2.46E-34	0.290785579	0.339	0.217	3.95E-30	endothelial cell	NRAS
2.48E-34	0.258212376	0.456	0.319	3.96E-30	endothelial cell	CAP1
2.75E-34	0.295686005	0.482	0.345	4.40E-30	endothelial cell	ARF6
4.74E-34	0.253792813	0.433	0.295	7.59E-30	endothelial cell	MACF1
5.84E-34	0.320804249	0.473	0.338	9.36E-30	endothelial cell	KIDINS220
7.59E-34	0.303673522	0.319	0.198	1.22E-29	endothelial cell	ENSSSCG00000014060
9.07E-34	0.27807401	0.276	0.163	1.45E-29	endothelial cell	COBLL1
1.68E-33	0.320235949	0.333	0.211	2.69E-29	endothelial cell	LIMA1
1.94E-33	0.331043433	0.349	0.227	3.11E-29	endothelial cell	SOS1
2.62E-33	0.28109599	0.334	0.211	4.20E-29	endothelial cell	BCL10
4.65E-33	0.287034087	0.509	0.382	7.45E-29	endothelial cell	ENSSSCG00000039249
4.72E-33	0.281263194	0.426	0.294	7.56E-29	endothelial cell	AKT3
5.58E-33	0.359198012	0.466	0.34	8.94E-29	endothelial cell	LSM6
6.04E-33	0.27207086	0.266	0.157	9.68E-29	endothelial cell	ZC3H7A
8.15E-33	0.315891241	0.361	0.238	1.31E-28	endothelial cell	AP2A2
8.26E-33	0.318142244	0.556	0.426	1.32E-28	endothelial cell	NCKAP1
9.74E-33	0.314565356	0.506	0.375	1.56E-28	endothelial cell	SMARCA2
9.89E-33	0.254074086	0.282	0.168	1.58E-28	endothelial cell	ATP9A
1.50E-32	0.281542268	0.408	0.277	2.41E-28	endothelial cell	DENND5A
1.71E-32	0.302331855	0.57	0.443	2.75E-28	endothelial cell	UBE2L3
6.61E-32	0.282516942	0.683	0.568	1.06E-27	endothelial cell	SPAG9
8.49E-32	0.300809982	0.52	0.389	1.36E-27	endothelial cell	G3BP1
8.83E-32	0.26920805	0.266	0.158	1.42E-27	endothelial cell	TRIM24
1.51E-31	0.347916188	0.533	0.407	2.41E-27	endothelial cell	POLR2K
1.57E-31	0.323578996	0.518	0.397	2.52E-27	endothelial cell	MGAT4A
1.88E-31	0.29509468	0.457	0.332	3.01E-27	endothelial cell	ENSSSCG00000022864
3.50E-31	0.290072692	0.671	0.573	5.61E-27	endothelial cell	CLTA
5.73E-31	0.308751593	0.454	0.318	9.17E-27	endothelial cell	JAM3
6.80E-31	0.30972704	0.659	0.549	1.09E-26	endothelial cell	ENSSSCG00000010203
7.12E-31	0.307709795	0.448	0.324	1.14E-26	endothelial cell	MIER1
7.32E-31	0.353579618	0.567	0.453	1.17E-26	endothelial cell	MRPL17
8.61E-31	0.326943077	0.479	0.356	1.38E-26	endothelial cell	GSK3B
1.40E-30	0.269173856	0.31	0.197	2.25E-26	endothelial cell	MSL3
4.83E-30	0.279583939	0.342	0.222	7.74E-26	endothelial cell	DDAH2
4.94E-30	0.261777082	0.29	0.18	7.92E-26	endothelial cell	ENSSSCG00000006510
5.60E-30	0.285878527	0.65	0.542	8.96E-26	endothelial cell	RAD21
1.08E-29	0.25793755	0.828	0.683	1.73E-25	endothelial cell	SERPINH1
1.25E-29	0.251418511	0.328	0.214	2.00E-25	endothelial cell	MBD2
1.28E-29	0.307791626	0.548	0.432	2.06E-25	endothelial cell	VPS36
1.70E-29	0.310703693	0.387	0.268	2.73E-25	endothelial cell	CCNY
2.42E-29	0.293180189	0.362	0.244	3.88E-25	endothelial cell	BCAP29
2.99E-29	0.280497606	0.252	0.152	4.79E-25	endothelial cell	GULP1
3.03E-29	0.306418036	0.554	0.435	4.86E-25	endothelial cell	ENSSSCG00000039582
3.55E-29	0.276817886	0.389	0.268	5.68E-25	endothelial cell	NUP50
3.88E-29	0.294336058	0.671	0.563	6.22E-25	endothelial cell	ENSSSCG00000020790
1.06E-28	0.289221187	0.449	0.328	1.69E-24	endothelial cell	TBC1D20
1.28E-28	0.30445174	0.375	0.265	2.05E-24	endothelial cell	LAMTOR2
1.67E-28	0.27424413	0.37	0.253	2.68E-24	endothelial cell	RC3H2
2.13E-28	0.296257062	0.431	0.313	3.41E-24	endothelial cell	PSMA3
3.11E-28	0.255582424	0.605	0.494	4.99E-24	endothelial cell	DDX3X
3.17E-28	0.251739201	0.567	0.445	5.08E-24	endothelial cell	TLN1
4.63E-28	0.259909808	0.702	0.608	7.42E-24	endothelial cell	ENSSSCG00000013992
5.50E-28	0.290286399	0.4	0.284	8.81E-24	endothelial cell	UBTF
8.32E-28	0.279905276	0.477	0.358	1.33E-23	endothelial cell	TRIP12
8.43E-28	0.292335595	0.38	0.266	1.35E-23	endothelial cell	MED4
1.41E-27	0.261552384	0.303	0.197	2.26E-23	endothelial cell	RSRP1
1.57E-27	0.25488989	0.387	0.271	2.52E-23	endothelial cell	SYAP1
2.28E-27	0.254658515	0.317	0.209	3.65E-23	endothelial cell	PPP3CC
2.71E-27	0.253531857	0.279	0.177	4.35E-23	endothelial cell	PPP1R10
4.58E-27	0.264242093	0.303	0.196	7.34E-23	endothelial cell	ENSSSCG00000000365
5.26E-27	0.274494655	0.452	0.333	8.42E-23	endothelial cell	SNX6
1.12E-26	0.252019042	0.278	0.176	1.80E-22	endothelial cell	CEP68
1.17E-26	0.255741724	0.356	0.244	1.88E-22	endothelial cell	VMP1
2.13E-26	0.294913516	0.53	0.417	3.40E-22	endothelial cell	TOP2B
9.93E-26	0.251582959	0.463	0.348	1.59E-21	endothelial cell	TRIR
1.04E-25	0.271384928	0.549	0.439	1.66E-21	endothelial cell	PPP4R3B
1.22E-25	0.254570162	0.38	0.266	1.95E-21	endothelial cell	ENSSSCG00000007253
1.43E-25	0.267468088	0.308	0.205	2.29E-21	endothelial cell	HGS
2.80E-25	0.250242191	0.351	0.243	4.49E-21	endothelial cell	DPY30
3.56E-25	0.268608986	0.379	0.268	5.70E-21	endothelial cell	TMEM259
4.00E-25	0.258411627	0.394	0.283	6.41E-21	endothelial cell	ENSSSCG00000014094
5.52E-25	0.252369559	0.363	0.255	8.85E-21	endothelial cell	ZBTB38
7.61E-25	0.260446289	0.619	0.512	1.22E-20	endothelial cell	RAB5A
1.82E-24	0.253803442	0.63	0.516	2.91E-20	endothelial cell	MYO5A
4.94E-24	0.263596038	0.412	0.306	7.91E-20	endothelial cell	ENSSSCG00000033744
2.39E-23	0.259289789	0.642	0.556	3.82E-19	endothelial cell	ENSSSCG00000008987
1.40E-22	0.25603188	0.386	0.281	2.25E-18	endothelial cell	TMBIM1
1.73E-22	0.312891458	0.258	0.171	2.76E-18	endothelial cell	IVNS1ABP
2.76E-22	0.266538493	0.548	0.437	4.42E-18	endothelial cell	XBP1
3.45E-22	0.271325754	0.503	0.4	5.52E-18	endothelial cell	SREK1
5.15E-22	0.265067583	0.456	0.352	8.25E-18	endothelial cell	FBXW11
1.38E-21	0.251353354	0.649	0.558	2.21E-17	endothelial cell	ARGLU1
5.85E-21	0.251811511	0.326	0.231	9.37E-17	endothelial cell	GOLGA7
1.30E-20	0.262671416	0.542	0.448	2.09E-16	endothelial cell	POLR1D
4.00E-20	0.259646483	0.378	0.279	6.41E-16	endothelial cell	ATP1A1
4.50E-20	0.253272663	0.573	0.484	7.21E-16	endothelial cell	BRD2
2.52E-19	0.288118965	0.575	0.481	4.03E-15	endothelial cell	SLC38A2
0	4.021296566	0.991	0.696	0	FAPs	MGP
0	3.991890789	0.997	0.327	0	FAPs	DCN
0	3.708322144	0.958	0.199	0	FAPs	LUM
0	3.628000997	0.679	0.267	0	FAPs	APOD
0	3.562399407	0.926	0.193	0	FAPs	MFAP5
0	3.518412679	1	0.812	0	FAPs	COL1A1
0	3.369746663	0.987	0.274	0	FAPs	COL6A3
0	3.246469037	1	0.885	0	FAPs	COL1A2
0	3.244219458	0.999	0.895	0	FAPs	COL3A1
0	3.235098751	0.994	0.286	0	FAPs	ENSSSCG00000022506
0	3.071418199	0.934	0.308	0	FAPs	IGFBP6
0	3.048392244	0.967	0.446	0	FAPs	GSN
0	2.955175526	0.971	0.239	0	FAPs	SERPINF1
0	2.789457122	0.972	0.341	0	FAPs	OGN
0	2.787445797	0.783	0.092	0	FAPs	C1S
0	2.780957475	0.86	0.171	0	FAPs	LOX
0	2.689837278	0.83	0.101	0	FAPs	RARRES2
0	2.649961541	0.809	0.083	0	FAPs	ABCA6
0	2.620061461	0.756	0.1	0	FAPs	MFAP4
0	2.604396158	0.603	0.202	0	FAPs	GPX3
0	2.560900937	0.977	0.408	0	FAPs	PCOLCE
0	2.550217087	0.511	0.122	0	FAPs	POSTN
0	2.5419221	0.769	0.076	0	FAPs	C1R
0	2.53435474	0.949	0.283	0	FAPs	SERPING1
0	2.50706876	0.858	0.092	0	FAPs	ENSSSCG00000023611
0	2.466988411	0.758	0.06	0	FAPs	ADGRD1
0	2.466919755	0.913	0.276	0	FAPs	CCDC80
0	2.456356852	0.718	0.081	0	FAPs	AGTR1
0	2.422884543	0.954	0.333	0	FAPs	MMP2
0	2.402598997	0.846	0.093	0	FAPs	FBLN5
0	2.329272052	0.778	0.109	0	FAPs	ANGPTL1
0	2.329177155	0.844	0.16	0	FAPs	ASPN
0	2.307776466	0.574	0.064	0	FAPs	PENK
0	2.305199359	0.803	0.092	0	FAPs	ABCA9
0	2.219546618	0.57	0.051	0	FAPs	CILP
0	2.213324689	0.354	0.045	0	FAPs	SFRP4
0	2.135474552	0.829	0.239	0	FAPs	TFPI2
0	2.096972568	0.775	0.087	0	FAPs	THY1
0	2.074759165	0.992	0.539	0	FAPs	COL5A2
0	2.073345371	0.995	0.838	0	FAPs	SPARC
0	2.069531775	0.71	0.151	0	FAPs	ENPP1
0	2.047159893	0.738	0.165	0	FAPs	UAP1
0	2.01733033	0.697	0.08	0	FAPs	FN1
0	2.016279177	0.519	0.122	0	FAPs	ADAMTS5
0	1.976769725	0.703	0.129	0	FAPs	BGN
0	1.974937045	0.983	0.607	0	FAPs	FSTL1
0	1.950925185	0.726	0.059	0	FAPs	MFAP2
0	1.935590031	0.488	0.074	0	FAPs	FMOD
0	1.932488328	0.963	0.646	0	FAPs	SELENOP
0	1.902818776	0.778	0.196	0	FAPs	LTBP1
0	1.893485643	0.877	0.236	0	FAPs	ECM2
0	1.863218387	0.88	0.24	0	FAPs	LHFPL6
0	1.849418891	0.675	0.1	0	FAPs	SEMA3C
0	1.840813223	0.818	0.437	0	FAPs	LPL
0	1.839215359	0.713	0.088	0	FAPs	ADAMTSL3
0	1.834582483	0.483	0.043	0	FAPs	NUPR1
0	1.830145029	0.74	0.124	0	FAPs	FAP
0	1.828187408	0.645	0.05	0	FAPs	PTN
0	1.822907463	0.322	0.024	0	FAPs	ACKR4
0	1.818794868	0.948	0.537	0	FAPs	COL14A1
0	1.813701736	0.445	0.068	0	FAPs	APOE
0	1.807746404	0.297	0.03	0	FAPs	MYOC
0	1.802284413	0.563	0.04	0	FAPs	FST
0	1.792317376	0.456	0.041	0	FAPs	EFEMP1
0	1.78791452	0.878	0.378	0	FAPs	FBN1
0	1.762850559	0.434	0.053	0	FAPs	F3
0	1.734380694	0.752	0.147	0	FAPs	PDGFRL
0	1.727327234	0.955	0.472	0	FAPs	TIMP2
0	1.720154129	0.643	0.146	0	FAPs	OMD
0	1.713929439	0.509	0.037	0	FAPs	DPT
0	1.701817872	0.925	0.535	0	FAPs	NID1
0	1.68370051	0.707	0.124	0	FAPs	TENT5A
0	1.664584005	0.623	0.062	0	FAPs	PRELP
0	1.638011831	0.729	0.078	0	FAPs	MRC2
0	1.633526628	0.696	0.127	0	FAPs	NBL1
0	1.630781418	0.633	0.102	0	FAPs	ENSSSCG00000003451
0	1.626531167	0.533	0.029	0	FAPs	VIT
0	1.576424622	0.562	0.074	0	FAPs	FBLN1
0	1.573759172	0.703	0.165	0	FAPs	LOXL2
0	1.565095401	0.913	0.441	0	FAPs	ENSSSCG00000003839
0	1.564309579	0.855	0.406	0	FAPs	TIMP1
0	1.561147338	0.616	0.128	0	FAPs	ACKR3
0	1.541519114	0.86	0.385	0	FAPs	ENSSSCG00000010703
0	1.536867685	0.446	0.091	0	FAPs	ADM
0	1.534616795	0.663	0.049	0	FAPs	ADAMTS2
0	1.51528749	0.534	0.114	0	FAPs	ADAM19
0	1.508780434	0.648	0.049	0	FAPs	COL6A2
0	1.492270857	0.7	0.221	0	FAPs	VCAN
0	1.489756171	0.92	0.556	0	FAPs	ENSSSCG00000015545
0	1.475177465	0.776	0.249	0	FAPs	SRPX
0	1.449429678	0.524	0.037	0	FAPs	ISLR
0	1.448402723	0.898	0.386	0	FAPs	IGFBP5
0	1.417915324	0.433	0.026	0	FAPs	LVRN
0	1.393235093	0.838	0.339	0	FAPs	ENSSSCG00000033894
0	1.392952261	0.727	0.146	0	FAPs	CD302
0	1.377617541	0.627	0.115	0	FAPs	COLEC12
0	1.362383522	0.584	0.088	0	FAPs	ANGPTL2
0	1.362374579	0.886	0.404	0	FAPs	TGFBR3
0	1.352647255	0.357	0.03	0	FAPs	CPZ
0	1.35123851	0.402	0.045	0	FAPs	DKK2
0	1.346505655	0.562	0.056	0	FAPs	NTRK2
0	1.336946732	0.958	0.586	0	FAPs	LTBP4
0	1.320964984	0.479	0.09	0	FAPs	IL1RAP
0	1.320285578	0.429	0.075	0	FAPs	HPGD
0	1.309800637	0.326	0.038	0	FAPs	ENSSSCG00000011723
0	1.280894546	0.825	0.319	0	FAPs	NID2
0	1.279516526	0.611	0.103	0	FAPs	RCN3
0	1.276637308	0.579	0.095	0	FAPs	AXL
0	1.276451604	0.845	0.436	0	FAPs	ENSSSCG00000013318
0	1.274572607	0.575	0.054	0	FAPs	COL16A1
0	1.27236603	0.546	0.114	0	FAPs	MEDAG
0	1.271464911	0.59	0.086	0	FAPs	ABI3BP
0	1.261468764	0.444	0.05	0	FAPs	THBS2
0	1.251433446	0.298	0.026	0	FAPs	ENSSSCG00000026180
0	1.238511648	0.997	0.94	0	FAPs	TXNIP
0	1.236172233	0.573	0.115	0	FAPs	FAM102B
0	1.226416072	0.525	0.106	0	FAPs	TNFAIP6
0	1.206282672	0.503	0.026	0	FAPs	CPXM1
0	1.196307167	0.711	0.161	0	FAPs	EFEMP2
0	1.187633029	0.742	0.207	0	FAPs	ITM2C
0	1.174840386	0.572	0.097	0	FAPs	BICC1
0	1.172889526	0.321	0.013	0	FAPs	ENSSSCG00000031292
0	1.162054566	0.44	0.065	0	FAPs	HTRA3
0	1.15911902	0.523	0.091	0	FAPs	CREB3L1
0	1.154332237	0.413	0.06	0	FAPs	ENSSSCG00000021899
0	1.1500826	0.355	0.044	0	FAPs	VCAM1
0	1.129013403	0.409	0.059	0	FAPs	NOVA1
0	1.123503695	0.67	0.17	0	FAPs	GPX7
0	1.108206213	0.452	0.078	0	FAPs	HSD11B1
0	1.107860331	0.621	0.146	0	FAPs	GNG12
0	1.104360939	0.477	0.042	0	FAPs	THBS3
0	1.09279809	0.668	0.188	0	FAPs	PROS1
0	1.080512583	0.492	0.077	0	FAPs	F2RL2
0	1.078726953	0.725	0.203	0	FAPs	LTBP3
0	1.060701392	0.447	0.083	0	FAPs	PCSK6
0	1.056609948	0.97	0.786	0	FAPs	CST3
0	1.054285679	0.454	0.061	0	FAPs	SULF1
0	1.05426187	0.516	0.101	0	FAPs	FBN2
0	1.053963896	0.467	0.061	0	FAPs	EBF2
0	1.048857088	0.632	0.191	0	FAPs	FRMD6
0	1.041163692	0.675	0.205	0	FAPs	ARNT
0	1.029752758	0.515	0.111	0	FAPs	CHRDL1
0	1.019539836	0.465	0.037	0	FAPs	PID1
0	1.009181314	0.312	0.016	0	FAPs	VEGFD
0	1.003859695	0.471	0.103	0	FAPs	SAMHD1
0	1.003388414	0.408	0.051	0	FAPs	LRRC17
0	1.001381568	0.274	0.02	0	FAPs	C4A
0	0.989927398	0.359	0.025	0	FAPs	SFRP2
0	0.974121229	0.508	0.102	0	FAPs	CHPF
0	0.969116315	0.359	0.037	0	FAPs	GFPT2
0	0.968806322	0.461	0.081	0	FAPs	COL12A1
0	0.968569972	0.343	0.013	0	FAPs	SMOC2
0	0.964903949	0.559	0.132	0	FAPs	COL5A1
0	0.960492356	0.391	0.029	0	FAPs	SPON1
0	0.954099463	0.418	0.055	0	FAPs	TMEFF2
0	0.953131971	0.498	0.116	0	FAPs	KDELR3
0	0.943757349	0.977	0.777	0	FAPs	CD81
0	0.932152659	0.537	0.117	0	FAPs	SSC5D
0	0.92046329	0.339	0.035	0	FAPs	FZD2
0	0.914589302	0.294	0.023	0	FAPs	CD248
0	0.91024454	0.547	0.138	0	FAPs	MMP14
0	0.903354889	0.437	0.072	0	FAPs	MMP16
0	0.88533955	0.361	0.045	0	FAPs	CAMKK2
0	0.863220993	0.418	0.066	0	FAPs	SCP2
0	0.858401008	0.444	0.065	0	FAPs	CERCAM
0	0.858131831	0.324	0.036	0	FAPs	CDH11
0	0.855122824	0.323	0.017	0	FAPs	ASB9
0	0.850782722	0.484	0.108	0	FAPs	BMP1
0	0.845357744	0.506	0.103	0	FAPs	LRP1
0	0.826845582	0.318	0.034	0	FAPs	SOD3
0	0.806480367	0.307	0.015	0	FAPs	COL6A6
0	0.741486765	0.346	0.046	0	FAPs	QPCT
0	0.719589029	0.336	0.034	0	FAPs	C1QTNF6
0	0.683036214	0.261	0.015	0	FAPs	PDGFRA
0	0.675398769	0.278	0.02	0	FAPs	PAMR1
0	0.610901875	0.286	0.02	0	FAPs	ENSSSCG00000027124
0	0.590878665	0.267	0.015	0	FAPs	FNDC1
1.65E-307	1.796670912	0.731	0.28	2.64E-303	FAPs	S100A6
2.30E-306	1.029516549	0.521	0.128	3.69E-302	FAPs	PLSCR4
6.68E-305	1.253912946	0.574	0.175	1.07E-300	FAPs	ENSSSCG00000006324
1.90E-303	1.605368925	0.587	0.178	3.04E-299	FAPs	ECM1
9.17E-301	0.868646578	0.352	0.05	1.47E-296	FAPs	ENSSSCG00000022246
1.36E-298	0.823745259	0.404	0.073	2.18E-294	FAPs	LARP6
2.16E-294	0.986913291	0.277	0.026	3.46E-290	FAPs	TFPI
4.53E-294	0.980837914	0.632	0.2	7.26E-290	FAPs	DAB2
1.79E-289	0.763426366	0.369	0.059	2.87E-285	FAPs	PCSK1N
3.44E-289	0.85204554	0.582	0.167	5.52E-285	FAPs	HSPB6
4.63E-289	1.304484667	0.879	0.414	7.41E-285	FAPs	ENSSSCG00000004207
2.45E-287	1.706112264	0.377	0.065	3.93E-283	FAPs	NOV
2.52E-285	0.836375945	0.26	0.023	4.04E-281	FAPs	ALDH1A3
2.25E-284	0.592693179	0.267	0.024	3.61E-280	FAPs	SHOX2
8.82E-283	0.99439029	0.73	0.302	1.41E-278	FAPs	MPZL1
6.67E-282	0.727180476	0.309	0.038	1.07E-277	FAPs	CPED1
4.95E-281	0.888329702	0.517	0.133	7.93E-277	FAPs	ADAMTS12
4.74E-280	0.554392068	0.282	0.029	7.59E-276	FAPs	MMP23B
2.53E-276	1.06259719	0.607	0.201	4.05E-272	FAPs	SELENOM
6.79E-276	1.029985912	0.605	0.197	1.09E-271	FAPs	ENSSSCG00000038187
1.96E-275	0.851095074	0.659	0.22	3.15E-271	FAPs	NOTCH2
3.39E-274	1.098723142	0.535	0.151	5.43E-270	FAPs	PTGIS
9.06E-273	0.653883878	0.406	0.076	1.45E-268	FAPs	PDGFRB
1.81E-272	0.711149703	0.513	0.127	2.90E-268	FAPs	ENSSSCG00000005457
2.24E-272	1.055563547	0.705	0.283	3.59E-268	FAPs	LRP6
2.66E-270	0.745568052	0.433	0.092	4.27E-266	FAPs	ANG
6.47E-270	1.067702171	0.726	0.3	1.04E-265	FAPs	PLAC9
6.98E-269	0.855457326	0.523	0.139	1.12E-264	FAPs	CLMP
8.68E-267	1.579332296	0.25	0.023	1.39E-262	FAPs	CLDN1
2.22E-266	0.732751232	0.39	0.076	3.56E-262	FAPs	JAZF1
3.31E-263	0.7785302	0.494	0.127	5.30E-259	FAPs	ENSSSCG00000004441
9.93E-262	0.910609297	0.433	0.098	1.59E-257	FAPs	MAP1A
4.36E-261	0.78717125	0.568	0.177	6.98E-257	FAPs	PPIC
4.93E-261	1.023199847	0.694	0.262	7.90E-257	FAPs	EMP3
1.06E-259	0.948392478	0.583	0.196	1.70E-255	FAPs	FKBP11
2.04E-258	0.978692418	0.715	0.311	3.27E-254	FAPs	PRDX4
3.77E-256	1.278883928	0.595	0.209	6.04E-252	FAPs	CAPN6
8.99E-251	1.0049152	0.615	0.224	1.44E-246	FAPs	MCFD2
8.80E-250	0.74377779	0.404	0.09	1.41E-245	FAPs	TPST1
4.17E-249	0.715883981	0.28	0.036	6.68E-245	FAPs	SEMA3D
1.21E-248	1.148999686	0.62	0.224	1.94E-244	FAPs	ARID5B
2.82E-245	0.913922807	0.415	0.097	4.51E-241	FAPs	FAM111A
1.00E-244	0.914067797	0.372	0.073	1.61E-240	FAPs	PLXDC1
6.35E-241	0.933157013	0.52	0.157	1.02E-236	FAPs	CAMK2N1
4.21E-240	0.731082042	0.334	0.06	6.75E-236	FAPs	PCSK5
9.37E-240	1.419278681	0.441	0.117	1.50E-235	FAPs	AGT
1.11E-239	0.897324376	0.555	0.177	1.78E-235	FAPs	EBF1
1.19E-239	1.471072346	0.485	0.141	1.91E-235	FAPs	ITGBL1
9.51E-237	1.022488076	0.76	0.379	1.52E-232	FAPs	RRBP1
1.38E-235	0.646740585	0.385	0.082	2.21E-231	FAPs	C1QTNF1
3.73E-235	1.849097817	0.552	0.188	5.97E-231	FAPs	THBS1
5.71E-235	0.632757083	0.257	0.031	9.15E-231	FAPs	SMPDL3A
2.39E-234	1.343321694	0.653	0.275	3.83E-230	FAPs	ARRDC3
5.80E-233	1.14058525	0.973	0.713	9.30E-229	FAPs	LAMC1
6.47E-232	0.876398039	0.523	0.159	1.04E-227	FAPs	SDC2
3.43E-231	0.845998287	0.398	0.094	5.50E-227	FAPs	HLF
3.29E-230	0.683282874	0.437	0.109	5.28E-226	FAPs	DAPK1
1.16E-229	0.520363991	0.257	0.033	1.85E-225	FAPs	HNMT
2.89E-229	0.502516983	0.389	0.083	4.63E-225	FAPs	EPS8
1.85E-228	0.904590636	0.738	0.32	2.96E-224	FAPs	SESN1
4.15E-227	0.921537022	0.622	0.235	6.65E-223	FAPs	PLAGL1
2.90E-226	0.852643434	0.575	0.204	4.64E-222	FAPs	PLXDC2
7.67E-226	0.884271264	0.463	0.132	1.23E-221	FAPs	ENSSSCG00000035675
2.86E-221	0.645411278	0.426	0.107	4.57E-217	FAPs	FKBP10
2.89E-221	0.740318576	0.387	0.092	4.63E-217	FAPs	XG
4.80E-221	1.311180294	0.4	0.1	7.70E-217	FAPs	KLF5
1.07E-220	0.834002657	0.919	0.561	1.72E-216	FAPs	FNDC3B
1.48E-218	0.5820728	0.348	0.07	2.37E-214	FAPs	ZNF385D
8.98E-218	0.730682891	0.525	0.171	1.44E-213	FAPs	SH3D19
3.65E-217	0.997995828	0.833	0.446	5.85E-213	FAPs	SAT1
4.07E-217	0.684218057	0.357	0.077	6.52E-213	FAPs	MITF
4.85E-216	0.749552937	0.617	0.221	7.77E-212	FAPs	ANTXR1
3.41E-215	0.890211531	0.548	0.198	5.47E-211	FAPs	ANKRD46
9.76E-213	0.767066364	0.315	0.059	1.56E-208	FAPs	LGALS3
1.23E-212	0.598602519	0.297	0.052	1.97E-208	FAPs	NT5E
3.36E-212	1.161141684	0.95	0.72	5.38E-208	FAPs	ZFP36L2
9.39E-212	0.823819785	0.787	0.409	1.50E-207	FAPs	LMAN1
4.19E-209	0.703460086	0.495	0.162	6.72E-205	FAPs	REXO2
1.16E-208	0.684621712	0.966	0.839	1.87E-204	FAPs	CD63
8.85E-207	0.743880463	0.603	0.233	1.42E-202	FAPs	FAM114A1
8.30E-206	0.618684725	0.376	0.089	1.33E-201	FAPs	ENSSSCG00000028461
9.56E-206	0.50176574	0.309	0.057	1.53E-201	FAPs	PRRX1
1.08E-204	0.842816448	0.798	0.441	1.73E-200	FAPs	ENSSSCG00000004414
9.28E-204	0.860779085	0.846	0.488	1.49E-199	FAPs	IL6ST
2.77E-203	0.78433332	0.517	0.166	4.44E-199	FAPs	IQGAP2
1.67E-200	0.856325435	0.506	0.17	2.67E-196	FAPs	SLC40A1
1.48E-198	0.918610617	0.414	0.118	2.37E-194	FAPs	SELENBP1
4.68E-198	0.74889758	0.706	0.33	7.49E-194	FAPs	TXNDC5
2.33E-196	0.694794954	0.412	0.11	3.72E-192	FAPs	EFHD1
1.64E-195	0.895184836	0.638	0.274	2.63E-191	FAPs	ADD3
1.46E-193	0.591248083	0.262	0.045	2.33E-189	FAPs	HECTD2
1.53E-193	0.77493884	0.472	0.143	2.46E-189	FAPs	GFRA1
2.03E-193	0.713050583	0.319	0.068	3.26E-189	FAPs	CNTN3
3.60E-193	0.853187655	0.829	0.472	5.77E-189	FAPs	CTSV
1.25E-190	0.533047032	0.738	0.296	2.00E-186	FAPs	ENSSSCG00000008898
1.39E-190	0.805944138	0.642	0.283	2.23E-186	FAPs	SMIM14
1.68E-190	1.008543028	0.94	0.686	2.69E-186	FAPs	EMP1
1.85E-190	0.682679662	0.483	0.157	2.96E-186	FAPs	ANTXR2
4.56E-189	0.650164423	0.523	0.188	7.30E-185	FAPs	CRTAP
1.26E-188	0.707660281	0.614	0.245	2.02E-184	FAPs	PDGFD
4.94E-188	0.545476392	0.371	0.095	7.91E-184	FAPs	FKBP7
5.71E-187	0.705046171	0.947	0.729	9.14E-183	FAPs	PPIB
9.30E-187	0.673410022	0.375	0.1	1.49E-182	FAPs	DCBLD2
3.40E-186	0.656556282	0.282	0.054	5.45E-182	FAPs	BMPER
9.04E-185	0.669552886	0.28	0.055	1.45E-180	FAPs	FZD1
9.50E-184	0.51551801	0.261	0.045	1.52E-179	FAPs	SRPX2
3.04E-182	0.593334215	0.415	0.123	4.87E-178	FAPs	SEC24D
3.11E-182	0.560456457	0.3	0.063	4.98E-178	FAPs	FAM171B
2.19E-180	0.724429319	0.868	0.516	3.51E-176	FAPs	CALU
1.57E-179	0.83566129	0.305	0.068	2.52E-175	FAPs	CTHRC1
1.39E-176	0.744407363	0.29	0.063	2.22E-172	FAPs	SLC26A2
1.99E-176	0.7351949	0.549	0.219	3.18E-172	FAPs	EXT1
2.52E-176	0.891159968	0.3	0.068	4.03E-172	FAPs	GALNT15
1.00E-175	0.895610516	0.477	0.174	1.60E-171	FAPs	UGDH
1.18E-175	0.760404844	0.88	0.63	1.90E-171	FAPs	RABAC1
3.50E-175	0.695265074	0.734	0.351	5.61E-171	FAPs	FHL1
3.51E-175	0.719253313	0.991	0.869	5.62E-171	FAPs	VIM
3.90E-175	0.753676744	0.444	0.14	6.25E-171	FAPs	SPON2
5.22E-175	0.679325095	0.66	0.308	8.37E-171	FAPs	ENSSSCG00000035364
2.20E-173	1.832519685	0.437	0.154	3.52E-169	FAPs	THBS4
2.19E-171	0.466560244	0.319	0.076	3.51E-167	FAPs	KDELC2
2.00E-170	0.512830885	0.449	0.143	3.21E-166	FAPs	ENSSSCG00000012126
3.17E-170	0.951280444	0.614	0.281	5.08E-166	FAPs	MAN2A1
4.10E-170	0.689496634	0.645	0.298	6.56E-166	FAPs	ERLEC1
4.93E-170	0.779364711	0.657	0.301	7.89E-166	FAPs	HOXA5
5.07E-170	0.528960336	0.275	0.057	8.13E-166	FAPs	SULF2
1.65E-168	0.700577301	0.594	0.252	2.65E-164	FAPs	FOSL2
7.78E-168	0.964997268	0.503	0.195	1.25E-163	FAPs	SESN3
1.64E-166	0.543127358	0.34	0.087	2.63E-162	FAPs	PTPRD
1.94E-165	0.560294101	0.507	0.178	3.10E-161	FAPs	MXRA8
1.38E-164	1.499571288	0.709	0.398	2.21E-160	FAPs	CFD
2.02E-164	0.508841509	0.333	0.084	3.24E-160	FAPs	P3H3
4.13E-164	0.658794207	0.581	0.229	6.61E-160	FAPs	GJA1
3.87E-161	0.493579833	0.29	0.067	6.19E-157	FAPs	ENSSSCG00000013720
1.68E-160	0.676146454	0.265	0.056	2.70E-156	FAPs	ENPP2
3.95E-160	0.652744738	0.46	0.157	6.33E-156	FAPs	LONRF3
3.72E-159	0.697868028	0.829	0.484	5.97E-155	FAPs	TGFBR2
4.46E-159	0.468071647	0.271	0.058	7.14E-155	FAPs	ANKRD33B
1.38E-158	0.57804665	0.449	0.158	2.21E-154	FAPs	FBXO21
4.16E-158	0.593741455	0.339	0.092	6.66E-154	FAPs	FSTL3
1.21E-157	0.780418179	0.931	0.676	1.94E-153	FAPs	JAK1
7.17E-157	0.699615021	0.572	0.245	1.15E-152	FAPs	ADAM9
1.62E-156	0.508407876	0.336	0.092	2.60E-152	FAPs	C1QTNF2
2.32E-156	0.674881032	0.452	0.162	3.72E-152	FAPs	TMEM150C
3.68E-156	0.715257299	0.582	0.24	5.90E-152	FAPs	AEBP1
2.25E-155	0.679150318	0.648	0.297	3.60E-151	FAPs	ASPH
4.03E-155	0.601971547	0.423	0.144	6.46E-151	FAPs	CYTH3
5.44E-154	0.69316594	0.82	0.484	8.72E-150	FAPs	REEP3
2.37E-153	0.659442748	0.787	0.464	3.80E-149	FAPs	SDF4
1.79E-152	0.6923099	0.443	0.161	2.86E-148	FAPs	NECTIN3
5.90E-152	0.512134421	0.329	0.087	9.45E-148	FAPs	SPSB1
2.09E-151	0.580711738	0.418	0.141	3.35E-147	FAPs	ENSSSCG00000013380
1.12E-149	0.553382194	0.553	0.222	1.80E-145	FAPs	SGCE
4.23E-149	0.662149651	0.98	0.882	6.77E-145	FAPs	ITM2B
4.86E-149	1.056072382	0.418	0.145	7.79E-145	FAPs	CTGF
1.02E-148	0.849506912	0.591	0.28	1.64E-144	FAPs	LAMA4
1.84E-148	1.029690941	0.545	0.23	2.95E-144	FAPs	ADAMTS1
1.24E-147	0.520131262	0.848	0.417	1.98E-143	FAPs	GPC3
3.57E-146	0.652573772	0.726	0.4	5.72E-142	FAPs	SSR3
1.95E-144	0.639679265	0.444	0.166	3.13E-140	FAPs	CBLB
1.18E-143	0.695770836	0.49	0.194	1.88E-139	FAPs	2-Mar
1.60E-143	0.552653022	0.506	0.205	2.56E-139	FAPs	CHID1
3.16E-143	0.946230176	0.66	0.351	5.06E-139	FAPs	IL13RA1
3.55E-143	0.757854098	0.253	0.058	5.68E-139	FAPs	RDH10
9.20E-143	0.562041465	0.522	0.223	1.47E-138	FAPs	NENF
1.77E-141	0.545275254	0.276	0.068	2.83E-137	FAPs	GEM
1.08E-140	0.679517424	0.905	0.641	1.73E-136	FAPs	CD99
4.89E-140	0.472061841	0.252	0.057	7.83E-136	FAPs	DDR2
7.75E-140	0.429893324	0.269	0.066	1.24E-135	FAPs	ARHGEF25
2.59E-139	0.827217257	0.512	0.209	4.16E-135	FAPs	AKAP12
8.66E-139	0.703681706	0.796	0.481	1.39E-134	FAPs	ANXA1
9.44E-139	0.486842021	0.318	0.089	1.51E-134	FAPs	FGF2
2.24E-138	0.93750408	0.717	0.413	3.58E-134	FAPs	GALNT1
2.94E-136	0.507474138	0.355	0.114	4.71E-132	FAPs	TLE1
6.43E-136	0.618783562	0.838	0.484	1.03E-131	FAPs	FCGRT
2.57E-135	0.463134595	0.307	0.086	4.12E-131	FAPs	SNX18
9.59E-135	0.548754073	0.378	0.129	1.54E-130	FAPs	MAN1A1
1.33E-132	0.468415622	0.293	0.079	2.12E-128	FAPs	PCDH9
1.39E-132	0.732128922	0.556	0.254	2.23E-128	FAPs	ITGA5
3.03E-132	0.436215802	0.348	0.108	4.86E-128	FAPs	FKBP14
1.02E-131	0.510064651	0.343	0.11	1.64E-127	FAPs	ENSSSCG00000014258
1.28E-131	0.606686365	0.392	0.138	2.05E-127	FAPs	RGMA
2.26E-131	0.430110905	0.288	0.076	3.62E-127	FAPs	ADAMTSL4
3.09E-131	0.653487512	0.742	0.43	4.95E-127	FAPs	EIF4EBP2
9.68E-131	0.571981671	0.803	0.521	1.55E-126	FAPs	ARF4
1.70E-129	0.539976656	0.384	0.136	2.72E-125	FAPs	PTPN9
7.21E-129	0.524609633	0.267	0.07	1.16E-124	FAPs	SERPINE2
8.05E-128	0.578966519	0.992	0.808	1.29E-123	FAPs	IGFBP7
9.90E-128	0.552556737	0.28	0.076	1.59E-123	FAPs	BNC2
2.13E-127	0.544200457	0.613	0.282	3.41E-123	FAPs	CTSH
2.73E-127	0.47938757	0.437	0.169	4.38E-123	FAPs	IKBIP
5.91E-126	0.481108168	0.419	0.159	9.47E-122	FAPs	GPX8
8.52E-126	0.633054752	0.548	0.251	1.36E-121	FAPs	PEAR1
1.33E-124	0.625411016	0.828	0.526	2.13E-120	FAPs	KLF9
1.48E-124	0.48430703	0.343	0.112	2.38E-120	FAPs	DENND2A
2.48E-124	0.511460863	0.557	0.261	3.97E-120	FAPs	SURF4
2.21E-122	0.602030764	0.865	0.543	3.55E-118	FAPs	FOXO3
2.28E-122	0.559508939	0.641	0.344	3.66E-118	FAPs	KDELR2
4.17E-122	0.510195194	0.316	0.101	6.67E-118	FAPs	TBC1D2B
4.30E-122	0.464822967	0.774	0.441	6.89E-118	FAPs	P4HA1
1.12E-120	0.457410351	0.348	0.117	1.80E-116	FAPs	CD44
6.57E-120	0.768810295	0.485	0.231	1.05E-115	FAPs	RPIA
1.74E-119	0.602361528	0.307	0.097	2.79E-115	FAPs	FMO4
1.70E-118	0.544182661	0.585	0.289	2.72E-114	FAPs	IMPAD1
2.80E-118	0.599011488	0.753	0.444	4.48E-114	FAPs	PAM
2.53E-117	0.649761545	0.581	0.292	4.06E-113	FAPs	PMEPA1
4.41E-117	0.484239821	0.669	0.342	7.06E-113	FAPs	FGL2
1.05E-115	0.585543516	0.924	0.7	1.68E-111	FAPs	ENSSSCG00000034072
2.08E-115	0.507059328	0.308	0.101	3.32E-111	FAPs	GPC4
2.54E-115	0.517366735	0.391	0.152	4.06E-111	FAPs	WBP1L
2.22E-114	0.530486201	0.317	0.104	3.56E-110	FAPs	CRISPLD2
2.91E-114	0.36641479	0.317	0.102	4.66E-110	FAPs	SLC35F5
1.88E-113	0.491701954	0.416	0.163	3.00E-109	FAPs	SLC1A5
3.05E-113	0.573851348	0.751	0.479	4.89E-109	FAPs	ENSSSCG00000009772
3.24E-112	0.574583171	0.679	0.373	5.19E-108	FAPs	FGFR1
4.12E-112	0.313962552	0.759	0.38	6.60E-108	FAPs	FXYD1
5.20E-112	0.527133484	0.609	0.315	8.32E-108	FAPs	FKBP9
9.33E-112	0.450338577	0.412	0.163	1.49E-107	FAPs	ENSSSCG00000012886
1.29E-111	0.486288859	0.619	0.316	2.06E-107	FAPs	SLC44A1
1.53E-111	0.606752551	0.332	0.112	2.46E-107	FAPs	CGNL1
8.07E-111	0.362339285	0.289	0.087	1.29E-106	FAPs	RAB34
1.33E-110	0.476402681	0.494	0.227	2.13E-106	FAPs	ENSSSCG00000001927
3.80E-110	0.537482965	0.746	0.438	6.08E-106	FAPs	P4HA2
6.61E-110	0.886763116	0.682	0.4	1.06E-105	FAPs	FBLN2
6.93E-109	0.506390499	0.579	0.296	1.11E-104	FAPs	ENSSSCG00000022058
9.18E-109	0.512303708	0.546	0.273	1.47E-104	FAPs	P4HB
1.33E-108	0.404394771	0.325	0.112	2.12E-104	FAPs	IDUA
1.57E-108	0.47440978	0.468	0.208	2.52E-104	FAPs	PELI1
3.30E-108	0.399378031	0.255	0.072	5.28E-104	FAPs	RASGEF1B
5.05E-108	0.556492885	0.332	0.12	8.10E-104	FAPs	ZDHHC9
3.35E-107	0.53172951	0.355	0.133	5.37E-103	FAPs	OSMR
4.32E-107	0.356914898	0.258	0.075	6.91E-103	FAPs	RAB32
4.45E-107	0.599899018	0.718	0.424	7.13E-103	FAPs	RBMS1
1.87E-106	0.47244911	0.483	0.222	2.99E-102	FAPs	TMEM248
1.26E-104	0.401400634	0.443	0.184	2.02E-100	FAPs	P3H4
2.32E-103	0.377219136	0.257	0.076	3.72E-99	FAPs	ENSSSCG00000010968
2.82E-103	0.385066093	0.398	0.16	4.52E-99	FAPs	ENSSSCG00000001934
3.03E-103	0.400115522	0.269	0.082	4.86E-99	FAPs	PTPN13
9.54E-102	0.480181283	0.47	0.215	1.53E-97	FAPs	UGP2
1.17E-101	0.469808653	0.415	0.169	1.88E-97	FAPs	ZFHX4
1.90E-101	0.539104534	0.361	0.136	3.04E-97	FAPs	ABCA8
2.78E-100	0.386301029	0.318	0.113	4.46E-96	FAPs	RAB23
4.72E-100	0.411188714	0.331	0.12	7.57E-96	FAPs	NEO1
2.62E-98	0.511460231	0.914	0.675	4.19E-94	FAPs	SERPINH1
1.01E-97	0.544058831	0.911	0.685	1.62E-93	FAPs	LAPTM4A
1.60E-97	0.589215761	0.698	0.419	2.56E-93	FAPs	TCF12
4.20E-97	0.437634727	0.329	0.118	6.72E-93	FAPs	SVEP1
5.53E-97	0.396403613	0.386	0.159	8.85E-93	FAPs	FUCA2
6.83E-96	0.503205588	0.478	0.224	1.09E-91	FAPs	LAPTM4B
3.32E-95	0.462687942	0.653	0.375	5.31E-91	FAPs	SEC31A
5.82E-95	0.498054053	0.495	0.238	9.33E-91	FAPs	EVA1B
7.75E-95	0.384124027	0.318	0.119	1.24E-90	FAPs	GOLT1B
1.71E-94	0.394892188	0.631	0.325	2.74E-90	FAPs	GLIPR2
3.39E-94	0.4796805	0.923	0.69	5.43E-90	FAPs	ENSSSCG00000000849
3.39E-94	0.442696054	0.341	0.134	5.43E-90	FAPs	PLIN2
7.14E-94	0.848416826	0.418	0.187	1.14E-89	FAPs	CLU
9.16E-94	0.452007973	0.391	0.167	1.47E-89	FAPs	SNX33
3.90E-93	0.446281242	0.569	0.281	6.25E-89	FAPs	DCLK1
1.56E-92	0.411703744	0.535	0.263	2.50E-88	FAPs	TMX4
2.04E-92	0.435833128	0.547	0.282	3.28E-88	FAPs	SEC61A1
2.31E-92	0.336379044	0.544	0.256	3.69E-88	FAPs	VAMP8
6.20E-92	0.433104226	0.45	0.207	9.93E-88	FAPs	SETD7
2.49E-91	0.50202515	0.552	0.287	3.99E-87	FAPs	P3H1
1.05E-90	0.458862392	0.686	0.415	1.69E-86	FAPs	XBP1
1.99E-90	0.475434526	0.735	0.452	3.18E-86	FAPs	CLSTN1
2.20E-90	0.562203204	0.585	0.329	3.52E-86	FAPs	BNIP3
2.28E-90	0.525964787	0.582	0.311	3.65E-86	FAPs	PLOD1
4.13E-90	0.434715572	0.631	0.356	6.62E-86	FAPs	HERPUD1
1.94E-89	0.437990004	0.552	0.286	3.11E-85	FAPs	GRN
4.65E-89	0.418583815	0.345	0.142	7.45E-85	FAPs	TRIP10
4.97E-89	0.412240035	0.496	0.246	7.95E-85	FAPs	ITFG1
8.48E-89	0.651730461	0.351	0.15	1.36E-84	FAPs	ACSL3
8.92E-89	0.430723192	0.728	0.445	1.43E-84	FAPs	GOLIM4
9.02E-89	0.345430876	0.296	0.107	1.45E-84	FAPs	WIPI1
1.86E-88	0.492669748	0.583	0.32	2.98E-84	FAPs	PHLDB1
2.04E-88	0.468228194	0.747	0.481	3.26E-84	FAPs	SCARB2
2.25E-88	0.458330133	0.341	0.141	3.61E-84	FAPs	VGLL4
8.76E-88	0.429979782	0.54	0.287	1.40E-83	FAPs	ENSSSCG00000040801
5.35E-87	0.448930199	0.998	0.997	8.57E-83	FAPs	ENSSSCG00000032395
5.46E-87	0.412828137	0.4	0.179	8.74E-83	FAPs	ENSSSCG00000032942
1.91E-86	0.389894799	0.269	0.094	3.06E-82	FAPs	GK5
2.01E-86	0.445115458	0.443	0.208	3.22E-82	FAPs	PKD1
9.03E-86	0.497622597	0.4	0.182	1.45E-81	FAPs	ZNF217
2.34E-85	0.459778743	0.376	0.16	3.75E-81	FAPs	CPE
3.89E-85	0.275984137	0.274	0.094	6.23E-81	FAPs	MCUB
4.30E-85	0.442788354	0.83	0.532	6.88E-81	FAPs	FKBP5
1.70E-84	0.409236669	0.736	0.457	2.73E-80	FAPs	PDIA4
5.81E-84	0.380979005	0.341	0.137	9.30E-80	FAPs	SMARCA1
2.24E-83	0.376847257	0.432	0.208	3.58E-79	FAPs	YIPF5
1.52E-82	0.529004655	0.395	0.186	2.43E-78	FAPs	NT5C2
1.79E-82	0.488178494	0.708	0.42	2.87E-78	FAPs	DLC1
2.53E-82	0.425622892	0.466	0.231	4.05E-78	FAPs	TGFBR1
1.53E-81	0.441554193	0.914	0.759	2.46E-77	FAPs	SSR2
6.70E-81	0.416868674	0.473	0.232	1.07E-76	FAPs	RAB11FIP2
7.38E-81	0.372923844	0.36	0.158	1.18E-76	FAPs	YIF1A
9.95E-81	0.431475982	0.626	0.376	1.59E-76	FAPs	TRAM1
1.14E-80	0.338300402	0.286	0.108	1.83E-76	FAPs	DSEL
4.94E-80	0.421248106	0.258	0.09	7.91E-76	FAPs	ALDH1A1
5.01E-80	0.373341503	0.574	0.317	8.02E-76	FAPs	NUCB1
5.98E-80	0.479639097	0.452	0.231	9.58E-76	FAPs	RAP2A
8.34E-80	0.453627465	0.782	0.534	1.34E-75	FAPs	SEC61B
2.05E-79	0.414775713	0.62	0.352	3.29E-75	FAPs	CREB3L2
2.38E-79	0.425571577	0.742	0.461	3.81E-75	FAPs	PIK3R1
2.71E-79	0.34342493	0.533	0.282	4.34E-75	FAPs	POLE4
2.82E-79	0.542809622	0.712	0.46	4.52E-75	FAPs	EPB41L2
4.81E-79	0.548507358	0.498	0.265	7.70E-75	FAPs	DIAPH2
7.24E-79	0.383499048	0.545	0.293	1.16E-74	FAPs	RNF13
3.62E-78	0.345695828	0.271	0.1	5.80E-74	FAPs	EIF2AK3
1.56E-77	0.506806557	0.358	0.161	2.50E-73	FAPs	OGFRL1
2.06E-77	0.443634676	0.711	0.449	3.30E-73	FAPs	CTSB
8.69E-77	0.587074969	0.411	0.205	1.39E-72	FAPs	P3H2
1.49E-76	0.456845027	0.592	0.344	2.38E-72	FAPs	RNF19A
1.63E-76	0.383674466	0.467	0.238	2.62E-72	FAPs	ARMC10
1.87E-76	0.39532439	0.847	0.592	3.00E-72	FAPs	S100A11
2.19E-76	0.335025749	0.367	0.159	3.51E-72	FAPs	NDN
2.59E-76	0.409521113	0.721	0.472	4.15E-72	FAPs	KRTCAP2
1.45E-75	0.430425175	0.65	0.396	2.32E-71	FAPs	MANF
4.43E-75	0.32260684	0.483	0.239	7.09E-71	FAPs	BMPR1A
4.78E-75	0.835496414	0.95	0.807	7.66E-71	FAPs	COL4A2
8.27E-75	0.378239447	0.331	0.141	1.32E-70	FAPs	ABCC5
1.87E-74	0.396545802	0.624	0.382	2.99E-70	FAPs	SRPRA
2.35E-74	0.331545625	0.539	0.284	3.77E-70	FAPs	MAOA
3.04E-74	0.362245065	0.654	0.394	4.88E-70	FAPs	ENSSSCG00000018027
5.35E-74	0.68289898	0.614	0.381	8.56E-70	FAPs	CTSC
5.97E-74	0.383282211	0.524	0.288	9.57E-70	FAPs	ARL6IP5
9.75E-74	0.446258804	0.704	0.429	1.56E-69	FAPs	RHOJ
1.83E-73	0.370265716	0.582	0.324	2.93E-69	FAPs	RBMS3
9.64E-73	0.343508316	0.386	0.18	1.54E-68	FAPs	SLC30A5
1.39E-72	0.407358358	0.285	0.114	2.23E-68	FAPs	SNAI2
1.82E-72	0.493059692	0.582	0.351	2.91E-68	FAPs	ENSSSCG00000015814
2.19E-72	0.380432117	0.74	0.484	3.51E-68	FAPs	TM9SF3
2.73E-72	0.353456851	0.785	0.521	4.38E-68	FAPs	FAM3C
7.05E-72	0.559467619	0.577	0.331	1.13E-67	FAPs	CRYBG3
9.71E-72	0.427261495	0.781	0.524	1.56E-67	FAPs	PDIA6
1.54E-71	0.369947958	0.389	0.19	2.46E-67	FAPs	ENSSSCG00000036115
1.63E-71	0.342018241	0.444	0.216	2.61E-67	FAPs	PTGFRN
2.53E-71	0.521918955	0.769	0.516	4.05E-67	FAPs	SLC25A36
3.96E-71	0.395334413	0.671	0.414	6.34E-67	FAPs	TMEM30A
1.33E-70	0.360080392	0.589	0.338	2.14E-66	FAPs	TSPAN6
2.61E-70	0.418367623	0.459	0.246	4.18E-66	FAPs	TRAPPC3
4.63E-70	0.405993301	0.531	0.3	7.42E-66	FAPs	CNIH1
2.00E-69	0.371907732	0.416	0.209	3.20E-65	FAPs	DPP7
2.24E-69	0.364175823	0.336	0.148	3.59E-65	FAPs	IL1R1
4.20E-69	0.457017295	0.663	0.422	6.72E-65	FAPs	SPCS3
6.75E-69	0.358783984	0.358	0.167	1.08E-64	FAPs	ACVR1
1.30E-67	0.388463707	0.347	0.161	2.08E-63	FAPs	FAM214A
3.53E-67	0.550324579	0.314	0.14	5.65E-63	FAPs	SHMT1
6.41E-66	0.355380643	0.379	0.185	1.03E-61	FAPs	ENSSSCG00000027340
9.36E-66	0.367767921	0.592	0.352	1.50E-61	FAPs	ENSSSCG00000011676
1.18E-65	0.403263461	0.545	0.319	1.89E-61	FAPs	DNAJC1
2.78E-65	0.409210476	0.272	0.114	4.46E-61	FAPs	TOP3A
2.93E-65	0.283135014	0.267	0.108	4.70E-61	FAPs	PRXL2C
6.49E-65	0.366448521	0.63	0.397	1.04E-60	FAPs	SERP1
8.08E-65	0.358906184	0.678	0.431	1.29E-60	FAPs	TMED9
1.04E-64	0.354994257	0.364	0.17	1.66E-60	FAPs	EGFR
1.18E-64	0.364112529	0.337	0.157	1.88E-60	FAPs	DPYSL3
1.57E-64	0.361896558	0.567	0.338	2.52E-60	FAPs	APPL1
3.22E-64	0.391415081	0.562	0.331	5.15E-60	FAPs	ACAP2
5.22E-64	0.364431067	0.438	0.231	8.36E-60	FAPs	FOXO1
5.82E-64	0.343938885	0.589	0.348	9.32E-60	FAPs	KDSR
9.11E-64	0.346118949	0.466	0.252	1.46E-59	FAPs	STT3B
1.45E-63	0.333119868	0.286	0.124	2.33E-59	FAPs	CRELD2
6.19E-63	0.359681604	0.569	0.338	9.91E-59	FAPs	RCN2
1.92E-62	0.351159764	0.654	0.418	3.08E-58	FAPs	RPN1
2.32E-62	0.315568828	0.412	0.213	3.72E-58	FAPs	HM13
3.58E-62	0.331949873	0.605	0.373	5.74E-58	FAPs	COPB2
1.11E-61	0.281980935	0.308	0.135	1.77E-57	FAPs	CDK14
1.34E-61	0.36520471	0.676	0.429	2.14E-57	FAPs	GINM1
1.61E-61	0.323687955	0.393	0.201	2.58E-57	FAPs	PPP3CC
2.53E-61	0.368834407	0.952	0.769	4.05E-57	FAPs	ANXA5
5.90E-61	0.266537718	0.361	0.171	9.45E-57	FAPs	MORC4
8.22E-61	0.28380932	0.348	0.164	1.32E-56	FAPs	CEBPD
1.50E-60	0.265121975	0.537	0.294	2.41E-56	FAPs	RHOBTB3
2.34E-60	0.515186584	0.889	0.673	3.74E-56	FAPs	LGALS1
2.44E-60	0.297755446	0.516	0.293	3.92E-56	FAPs	YIPF3
4.17E-60	0.355817046	0.468	0.256	6.69E-56	FAPs	PLOD2
8.03E-60	0.309719049	0.482	0.272	1.29E-55	FAPs	ENSSSCG00000000394
1.14E-59	0.254861124	0.354	0.179	1.83E-55	FAPs	ACSL4
1.44E-59	0.289427085	0.419	0.218	2.31E-55	FAPs	GLT8D1
4.06E-59	0.296277636	0.258	0.111	6.51E-55	FAPs	CMTM3
8.08E-59	0.354608274	0.545	0.32	1.29E-54	FAPs	CHIC2
2.13E-58	0.379918098	0.378	0.198	3.41E-54	FAPs	SPRED1
2.25E-58	0.770189878	0.736	0.562	3.60E-54	FAPs	LAMB1
2.58E-58	0.256748246	0.516	0.289	4.14E-54	FAPs	PRNP
3.73E-58	0.319604622	0.545	0.324	5.98E-54	FAPs	SSR1
6.63E-58	0.310050216	0.646	0.412	1.06E-53	FAPs	DAD1
7.17E-58	0.341969796	0.753	0.521	1.15E-53	FAPs	LAMP2
1.34E-57	0.367397391	0.515	0.299	2.14E-53	FAPs	FAM160B1
1.94E-57	0.291874999	0.41	0.213	3.10E-53	FAPs	CACNA2D1
2.35E-57	0.296913396	0.267	0.116	3.77E-53	FAPs	SLC16A1
2.54E-57	0.302826222	0.509	0.295	4.07E-53	FAPs	SAR1A
3.39E-57	0.488352007	0.599	0.345	5.44E-53	FAPs	CALCRL
5.85E-57	0.526993468	0.585	0.377	9.37E-53	FAPs	FZD4
6.48E-57	0.272164367	0.269	0.117	1.04E-52	FAPs	DOCK7
2.03E-56	0.261572752	0.627	0.379	3.25E-52	FAPs	ITGAV
4.45E-56	0.326165551	0.313	0.151	7.13E-52	FAPs	STK38
6.18E-56	0.307348944	0.357	0.18	9.89E-52	FAPs	ENSSSCG00000011772
1.00E-55	0.260002941	0.43	0.23	1.61E-51	FAPs	MAGED1
1.18E-55	0.285995836	0.333	0.164	1.89E-51	FAPs	HERPUD2
1.21E-55	0.292558969	0.345	0.17	1.95E-51	FAPs	PRRC1
1.87E-55	0.438787638	0.771	0.536	3.00E-51	FAPs	ZBTB16
7.34E-55	0.286459275	0.455	0.255	1.18E-50	FAPs	ARFGAP3
1.08E-54	0.254911933	0.296	0.137	1.73E-50	FAPs	SYNGR1
1.62E-54	0.331176581	0.564	0.35	2.60E-50	FAPs	RNH1
3.25E-54	0.365488875	0.334	0.169	5.20E-50	FAPs	KLHL15
4.26E-54	0.288052991	0.25	0.106	6.82E-50	FAPs	ARHGAP6
7.60E-54	0.278634084	0.3	0.143	1.22E-49	FAPs	SRA1
1.47E-53	0.314112208	0.28	0.129	2.35E-49	FAPs	PARD3
1.71E-53	0.324928452	0.645	0.412	2.73E-49	FAPs	SERINC3
1.90E-53	0.28471193	0.4	0.212	3.04E-49	FAPs	RUNX1T1
2.42E-53	0.261589197	0.26	0.114	3.88E-49	FAPs	QSOX1
2.77E-53	0.271624017	0.477	0.275	4.44E-49	FAPs	OSTC
4.58E-53	0.289773605	0.269	0.123	7.33E-49	FAPs	SLC5A10
6.23E-53	0.387564086	0.431	0.243	9.98E-49	FAPs	RND3
1.44E-52	0.629170777	0.567	0.366	2.30E-48	FAPs	ABLIM1
4.18E-52	0.313565169	0.6	0.378	6.70E-48	FAPs	SRI
5.25E-52	0.335031582	0.85	0.647	8.41E-48	FAPs	ENSSSCG00000032599
1.34E-51	0.274425734	0.391	0.212	2.15E-47	FAPs	SLC39A7
1.45E-51	0.369673397	0.808	0.595	2.33E-47	FAPs	HSPA5
2.60E-51	0.284790274	0.377	0.203	4.17E-47	FAPs	TCP11L2
2.82E-51	0.366302373	0.365	0.198	4.52E-47	FAPs	ENSSSCG00000034866
4.96E-51	0.414728899	0.52	0.32	7.94E-47	FAPs	DAAM1
6.69E-51	0.374864903	0.69	0.466	1.07E-46	FAPs	SKIL
1.32E-49	0.380081656	0.544	0.342	2.12E-45	FAPs	LMO4
7.90E-49	0.302255055	0.336	0.175	1.26E-44	FAPs	HSPA13
1.28E-48	0.282038617	0.452	0.262	2.05E-44	FAPs	ERP29
1.84E-48	0.306257715	0.522	0.319	2.95E-44	FAPs	ZCCHC24
2.50E-48	0.290403975	0.551	0.341	4.01E-44	FAPs	DNAJC10
4.02E-48	0.261630642	0.292	0.142	6.44E-44	FAPs	SYVN1
4.12E-48	0.294094004	0.526	0.327	6.60E-44	FAPs	RPN2
5.93E-48	0.31223328	0.4	0.224	9.50E-44	FAPs	DNAJC3
1.51E-46	0.266133148	0.514	0.316	2.41E-42	FAPs	ERP44
1.70E-46	0.274972116	0.474	0.284	2.72E-42	FAPs	BACH1
2.03E-46	0.267588842	0.313	0.161	3.24E-42	FAPs	KLHDC10
4.14E-46	0.255785689	0.631	0.42	6.64E-42	FAPs	MORF4L2
8.96E-46	0.276625791	0.629	0.421	1.44E-41	FAPs	ENSSSCG00000005643
1.57E-45	0.26415767	0.25	0.117	2.52E-41	FAPs	ST3GAL6
2.16E-45	0.278173828	0.711	0.495	3.46E-41	FAPs	NDFIP1
2.26E-45	0.260006491	0.278	0.136	3.62E-41	FAPs	GLIS2
1.50E-44	0.291883897	0.426	0.249	2.41E-40	FAPs	STT3A
2.89E-44	0.29077325	0.365	0.202	4.62E-40	FAPs	DESI2
2.96E-43	0.268392517	0.695	0.488	4.74E-39	FAPs	KDELR1
5.08E-43	0.551876849	0.888	0.755	8.14E-39	FAPs	ENSSSCG00000004578
1.48E-42	0.494130162	0.677	0.466	2.36E-38	FAPs	LIFR
2.67E-42	0.291021926	0.44	0.265	4.28E-38	FAPs	GADD45B
5.46E-42	0.657757353	0.484	0.321	8.74E-38	FAPs	ANGPTL4
1.48E-40	0.259811744	0.592	0.393	2.37E-36	FAPs	GDI2
1.73E-40	0.280965456	0.575	0.385	2.78E-36	FAPs	HDLBP
2.53E-40	0.278582689	0.519	0.333	4.05E-36	FAPs	TMEM263
6.09E-40	0.267017145	0.368	0.212	9.76E-36	FAPs	AHCYL1
6.53E-40	0.268954049	0.63	0.425	1.05E-35	FAPs	PDIA3
1.56E-39	0.25701338	0.39	0.232	2.49E-35	FAPs	ENSSSCG00000027840
1.79E-39	0.325387531	0.408	0.24	2.87E-35	FAPs	MEOX2
3.40E-39	0.517713108	0.943	0.861	5.44E-35	FAPs	ENSSSCG00000035293
6.30E-39	0.280662354	0.508	0.324	1.01E-34	FAPs	ACOX1
7.50E-39	0.349526087	0.333	0.192	1.20E-34	FAPs	CDS2
1.52E-38	0.302109752	0.341	0.195	2.43E-34	FAPs	TCF7L2
1.56E-38	0.278348283	0.539	0.35	2.49E-34	FAPs	TNRC6A
5.49E-37	0.285108895	0.852	0.702	8.79E-33	FAPs	NME2
1.04E-32	0.250640361	0.675	0.483	1.66E-28	FAPs	ARHGAP5
5.85E-30	0.429190822	0.802	0.675	9.37E-26	FAPs	COL15A1
1.16E-26	0.283931383	0.76	0.599	1.86E-22	FAPs	TSC22D3
5.59E-20	0.337011068	0.355	0.244	8.96E-16	FAPs	CYR61
1.61E-18	0.325478075	0.387	0.269	2.58E-14	FAPs	LHFPL2
2.54E-17	0.271152232	0.473	0.358	4.07E-13	FAPs	EGR1
4.65E-16	0.282007106	0.891	0.762	7.45E-12	FAPs	S100A10
4.11E-13	0.292988011	0.42	0.326	6.58E-09	FAPs	TPPP3
2.31E-10	0.304309466	0.632	0.545	3.70E-06	FAPs	CLEC3B
8.80E-09	0.314481461	0.545	0.461	0.000140934	FAPs	ADAMTS9
0	4.914322326	0.924	0.576	0	myotubes	MYLPF
0	4.659911399	0.986	0.859	0	myotubes	ACTA1
0	4.615490732	0.895	0.529	0	myotubes	MYL1
0	4.615355943	0.84	0.423	0	myotubes	TNNC2
0	4.588835296	0.867	0.489	0	myotubes	TNNT3
0	4.468096086	0.785	0.4	0	myotubes	TNNI2
0	4.350635136	0.773	0.396	0	myotubes	ENO3
0	4.067936458	0.666	0.252	0	myotubes	SLN
0	3.605814235	0.601	0.268	0	myotubes	PGAM2
0	3.493590882	0.518	0.121	0	myotubes	COX8H
0	3.461550926	0.948	0.914	0	myotubes	GAPDH
0	3.271892801	0.515	0.126	0	myotubes	MYOZ1
0	2.944023727	0.881	0.715	0	myotubes	TPM1
0	2.927953492	0.446	0.106	0	myotubes	PPP1R1A
0	2.926109274	0.76	0.411	0	myotubes	TPM2
0	2.897391284	0.439	0.086	0	myotubes	CA3
0	2.850577022	0.409	0.082	0	myotubes	TCAP
0	2.821385015	0.466	0.118	0	myotubes	EEF1A2
0	2.76841968	0.407	0.086	0	myotubes	AK1
0	2.724351893	0.429	0.094	0	myotubes	CKM
0	2.646784838	0.477	0.096	0	myotubes	ENSSSCG00000029441
0	2.521443184	0.487	0.099	0	myotubes	XIRP2
0	2.457147638	0.4	0.07	0	myotubes	MYBPC2
0	1.867543829	0.322	0.032	0	myotubes	SMPX
0	1.832466606	0.314	0.037	0	myotubes	MYBPC1
0	1.814499826	0.314	0.035	0	myotubes	LMOD2
0	1.762780848	0.316	0.033	0	myotubes	MYOT
1.37E-307	1.901033353	0.268	0.023	2.20E-303	myotubes	PPP1R27
9.73E-285	1.503676981	0.298	0.039	1.56E-280	myotubes	ENSSSCG00000010359
3.83E-283	2.52164679	0.453	0.132	6.13E-279	myotubes	PYGM
1.87E-277	3.077468849	0.787	0.769	3.00E-273	myotubes	ENSSSCG00000032556
2.02E-274	1.23811148	0.98	0.97	3.24E-270	myotubes	HBB
5.67E-271	1.294187053	0.937	0.894	9.08E-267	myotubes	ENSSSCG00000007978
3.26E-270	1.972334476	0.325	0.056	5.23E-266	myotubes	ACTN3
3.71E-247	2.095215525	0.453	0.145	5.94E-243	myotubes	KLHL41
5.94E-235	1.268625294	0.264	0.038	9.52E-231	myotubes	ANK1
7.47E-213	2.089727616	0.391	0.119	1.20E-208	myotubes	PDLIM3
2.81E-207	1.219566404	0.262	0.045	4.50E-203	myotubes	ADSSL1
8.65E-201	0.602656003	0.419	0.129	1.38E-196	myotubes	ITIH4
5.24E-200	1.302469088	0.268	0.05	8.40E-196	myotubes	SH3BGR
1.45E-199	2.387667748	0.468	0.204	2.32E-195	myotubes	DES
2.89E-198	1.412821766	0.278	0.055	4.63E-194	myotubes	RAMP1
5.46E-193	1.557258975	0.892	0.882	8.75E-189	myotubes	YBX3
1.45E-186	1.909830252	0.391	0.134	2.32E-182	myotubes	CMYA5
5.24E-185	1.636860449	0.302	0.074	8.40E-181	myotubes	PFKM
2.38E-166	1.567751655	0.353	0.114	3.81E-162	myotubes	NEB
6.81E-158	1.341172587	0.306	0.087	1.09E-153	myotubes	APOBEC2
7.17E-154	2.688958736	0.451	0.232	1.15E-149	myotubes	COX6A2
2.00E-144	2.12923201	0.283	0.081	3.21E-140	myotubes	MYH4
6.26E-132	1.243198927	0.282	0.088	1.00E-127	myotubes	PDE4DIP
4.57E-130	2.739117648	0.489	0.311	7.32E-126	myotubes	SLC25A4
3.93E-127	0.902456871	0.285	0.084	6.30E-123	myotubes	ACTN2
1.71E-117	1.311298076	0.302	0.11	2.74E-113	myotubes	ENHO
7.48E-116	2.120500394	0.525	0.396	1.20E-111	myotubes	ENSSSCG00000013366
1.47E-115	0.935454787	0.339	0.126	2.35E-111	myotubes	HBM
1.49E-111	0.631179709	0.999	0.999	2.39E-107	myotubes	TPT1
5.95E-108	0.679507713	0.974	0.987	9.53E-104	myotubes	ENSSSCG00000014540
1.20E-101	1.259067173	0.317	0.136	1.92E-97	myotubes	MACROD1
1.89E-98	1.600864014	0.462	0.267	3.03E-94	myotubes	CRYAB
7.66E-97	2.371627337	0.557	0.517	1.23E-92	myotubes	TPI1
2.62E-88	1.587441401	0.317	0.153	4.19E-84	myotubes	CHCHD10
2.48E-83	2.185188152	0.459	0.338	3.97E-79	myotubes	COX7A1
8.36E-83	1.090702379	0.275	0.118	1.34E-78	myotubes	PRXL2B
5.97E-79	1.766635054	0.473	0.373	9.56E-75	myotubes	PDLIM7
1.64E-78	1.432967192	0.446	0.303	2.62E-74	myotubes	NEXN
9.46E-77	1.078383096	0.277	0.125	1.52E-72	myotubes	PTP4A3
4.39E-76	0.946602367	0.781	0.912	7.03E-72	myotubes	ENSSSCG00000028485
3.08E-72	0.619628455	0.862	0.958	4.94E-68	myotubes	EIF1
1.05E-69	1.179761553	0.327	0.181	1.67E-65	myotubes	PDLIM5
1.94E-64	1.501362018	0.36	0.236	3.11E-60	myotubes	PGM1
3.00E-57	1.200006924	0.317	0.193	4.81E-53	myotubes	ANKRD39
2.38E-56	1.489195013	0.367	0.261	3.82E-52	myotubes	CDC34
6.77E-56	0.691263164	0.804	0.939	1.09E-51	myotubes	ATP5F1E
4.40E-53	0.458847654	0.944	0.973	7.05E-49	myotubes	ENSSSCG00000033697
1.24E-49	1.314415636	0.561	0.619	1.98E-45	myotubes	PKM
8.24E-45	0.319794305	0.994	0.992	1.32E-40	myotubes	ENSSSCG00000004970
1.29E-44	0.935378347	0.258	0.146	2.07E-40	myotubes	AGL
9.43E-38	1.43627309	0.41	0.372	1.51E-33	myotubes	PGK1
7.63E-35	1.038258172	0.568	0.652	1.22E-30	myotubes	ATP5IF1
2.07E-33	0.61070557	0.753	0.792	3.32E-29	myotubes	HSPB1
4.56E-30	1.16215279	0.606	0.79	7.31E-26	myotubes	COX7C
1.07E-29	1.50318239	0.473	0.509	1.71E-25	myotubes	ENSSSCG00000013436
2.34E-28	0.93554815	0.34	0.268	3.74E-24	myotubes	BIN1
9.70E-28	0.329345361	0.998	1	1.55E-23	myotubes	MT-COX1
3.48E-25	1.182134073	0.546	0.689	5.57E-21	myotubes	ENSSSCG00000002550
1.29E-24	1.413259067	0.479	0.554	2.06E-20	myotubes	ENSSSCG00000024316
5.53E-21	0.920898252	0.382	0.353	8.86E-17	myotubes	ZNF106
1.11E-19	1.159147517	0.409	0.421	1.78E-15	myotubes	ENSSSCG00000002449
3.13E-18	0.42171339	0.705	0.797	5.02E-14	myotubes	FTL
3.10E-17	1.227108516	0.466	0.55	4.96E-13	myotubes	ENSSSCG00000035538
3.11E-17	0.922832339	0.435	0.417	4.98E-13	myotubes	FHL1
3.60E-17	0.998586415	0.551	0.719	5.77E-13	myotubes	COX7B
4.10E-17	0.397546045	0.255	0.179	6.56E-13	myotubes	SYNPO2
2.95E-16	0.967707868	0.508	0.645	4.73E-12	myotubes	ENSSSCG00000040118
4.72E-13	1.266183206	0.476	0.604	7.56E-09	myotubes	NDUFA4
3.11E-12	0.709131596	0.583	0.795	4.98E-08	myotubes	ENSSSCG00000034019
5.10E-12	0.94708795	0.356	0.37	8.18E-08	myotubes	UQCC2
1.49E-11	0.75360026	0.304	0.284	2.38E-07	myotubes	GPI
2.45E-11	0.951844478	0.515	0.685	3.92E-07	myotubes	ATP5ME
1.34E-10	1.230450312	0.463	0.566	2.15E-06	myotubes	ATP5MC1
2.22E-10	0.308837878	0.281	0.436	3.55E-06	myotubes	NDUFA1
5.39E-10	0.527816371	0.634	0.848	8.63E-06	myotubes	COX6C
2.07E-09	0.832850163	0.279	0.263	3.32E-05	myotubes	FAM162A
2.69E-09	0.341538768	0.276	0.421	4.32E-05	myotubes	NDUFA11
2.93E-09	0.913170326	0.413	0.486	4.70E-05	myotubes	TIMM8B
1.00E-08	0.823492329	0.321	0.324	0.000160387	myotubes	CCNG1
1.34E-08	0.27365733	0.38	0.574	0.00021461	myotubes	PTP4A2
1.28E-07	0.913943278	0.359	0.398	0.002057966	myotubes	ENSSSCG00000010795
1.95E-07	0.372001476	0.369	0.575	0.003116777	myotubes	NDUFB9
2.62E-07	0.270288552	0.298	0.445	0.004192845	myotubes	EMC6
3.14E-07	0.824814971	0.434	0.551	0.005035858	myotubes	VAPA
3.33E-07	0.313078346	0.257	0.382	0.005339353	myotubes	MPC2
3.46E-07	0.535517227	0.331	0.311	0.005547302	myotubes	PKIA
5.60E-07	0.95891493	0.354	0.385	0.008967833	myotubes	CYCS
1.58E-06	0.275034027	0.237	0.341	0.025249744	myotubes	NDUFB8
1.59E-06	1.032910625	0.446	0.576	0.02551491	myotubes	UQCR10
3.03E-06	0.916680094	0.344	0.381	0.048499032	myotubes	ENSSSCG00000027085
3.35E-06	0.390192425	0.352	0.521	0.053587077	myotubes	ENSSSCG00000034846
5.11E-06	0.300785929	0.236	0.336	0.081888703	myotubes	UQCRC1
1.26E-05	0.271159757	0.254	0.362	0.201140336	myotubes	PDCD5
1.26E-05	0.5316104	0.177	0.261	0.202524841	myotubes	MT-ND6
1.46E-05	0.36159295	0.344	0.514	0.233083025	myotubes	ENSSSCG00000010320
1.56E-05	0.74192269	0.381	0.442	0.249225734	myotubes	C1orf21
2.85E-05	0.370595626	0.208	0.293	0.456797662	myotubes	ACADM
3.27E-05	0.287571604	0.394	0.582	0.524369453	myotubes	ENSSSCG00000033068
3.52E-05	0.309923252	0.186	0.258	0.564129435	myotubes	CDC37L1
5.70E-05	0.36036001	0.217	0.305	0.912721762	myotubes	BAG3
7.43E-05	0.767178053	0.535	0.751	1	myotubes	COX5B
8.11E-05	0.436270987	0.696	0.892	1	myotubes	MT-ND5
0.000126642	0.935804595	0.456	0.609	1	myotubes	ENSSSCG00000002907
0.000142036	0.672156314	0.258	0.261	1	myotubes	MDH2
0.000153798	0.83496681	0.38	0.454	1	myotubes	ENSSSCG00000016100
0.000187566	0.730005224	0.282	0.297	1	myotubes	NDUFB6
0.000190335	0.345612036	0.365	0.523	1	myotubes	ENSSSCG00000038359
0.000232446	0.272054335	0.224	0.303	1	myotubes	CALM3
0.000238396	0.365126282	0.274	0.387	1	myotubes	HIGD2A
0.000243098	0.294683783	0.244	0.333	1	myotubes	UBE2G1
0.000271292	0.341471861	0.435	0.641	1	myotubes	ATP5F1A
0.000371247	0.436800566	0.59	0.813	1	myotubes	SLC25A3
0.000386464	1.002027138	0.359	0.421	1	myotubes	UQCRQ
0.000417445	0.402569627	0.345	0.507	1	myotubes	TOMM7
0.000462677	0.955977005	0.456	0.611	1	myotubes	ENSSSCG00000003903
0.000478947	0.321883728	0.215	0.294	1	myotubes	NDUFAF8
0.000525034	0.8531269	0.444	0.594	1	myotubes	NDUFB4
0.000527983	0.497267476	0.296	0.425	1	myotubes	NDUFB7
0.000719523	0.739463154	0.283	0.303	1	myotubes	BOLA3
0.001011267	0.430844964	0.327	0.469	1	myotubes	ENSSSCG00000014371
0.001984821	0.723854784	0.302	0.336	1	myotubes	NDUFA5
0.002417048	0.422056749	0.241	0.323	1	myotubes	ACOT13
0.003277134	0.494258084	0.289	0.4	1	myotubes	MRPS36
0.004653552	0.339544536	0.268	0.355	1	myotubes	EIF4EBP1
0.007036298	0.644437897	0.281	0.306	1	myotubes	ETFB
0.009918398	0.47768639	0.341	0.486	1	myotubes	NDUFB10
0	3.122364533	0.935	0.148	0	satellite cell	TAGLN3
0	3.016580477	0.904	0.29	0	satellite cell	PI15
0	2.377834696	0.948	0.522	0	satellite cell	ENSSSCG00000005453
0	2.341883778	0.967	0.4	0	satellite cell	GPC3
0	2.264346969	0.992	0.772	0	satellite cell	SPARCL1
0	2.182325279	0.827	0.147	0	satellite cell	ENSSSCG00000016823
0	2.107676337	0.658	0.039	0	satellite cell	FAM180A
0	2.089874829	0.81	0.289	0	satellite cell	ENSSSCG00000008898
0	2.067666668	0.98	0.739	0	satellite cell	NREP
0	2.053482315	0.972	0.53	0	satellite cell	DAG1
0	2.03737493	0.572	0.039	0	satellite cell	CALCR
0	2.028003968	0.629	0.106	0	satellite cell	CYP2B22
0	1.999174877	0.991	0.639	0	satellite cell	COL15A1
0	1.968758206	0.705	0.097	0	satellite cell	CHODL
0	1.960562918	0.874	0.241	0	satellite cell	OLFML2B
0	1.939821088	0.628	0.032	0	satellite cell	RHCG
0	1.843248593	0.864	0.364	0	satellite cell	COL5A3
0	1.759723781	0.733	0.199	0	satellite cell	USP54
0	1.741133191	0.754	0.257	0	satellite cell	ZHX1
0	1.688264644	0.758	0.221	0	satellite cell	PDLIM4
0	1.683260732	0.663	0.105	0	satellite cell	PCOLCE2
0	1.664064406	0.694	0.118	0	satellite cell	SGCG
0	1.651590863	0.74	0.194	0	satellite cell	TMEM52
0	1.619564552	0.874	0.39	0	satellite cell	IGF2R
0	1.614969916	0.905	0.508	0	satellite cell	CDKN1C
0	1.609811306	0.774	0.282	0	satellite cell	CYBRD1
0	1.593102822	0.503	0.036	0	satellite cell	ENSSSCG00000008965
0	1.565513263	0.572	0.116	0	satellite cell	NTN4
0	1.558338139	0.683	0.207	0	satellite cell	RORA
0	1.545759339	0.751	0.316	0	satellite cell	RHOQ
0	1.530139016	0.608	0.103	0	satellite cell	MATN2
0	1.498515471	0.8	0.348	0	satellite cell	PRSS23
0	1.483886284	0.708	0.189	0	satellite cell	TLN2
0	1.475638111	0.832	0.443	0	satellite cell	NFIA
0	1.425239309	0.503	0.11	0	satellite cell	PPL
0	1.421202634	0.898	0.593	0	satellite cell	ZFAND5
0	1.394576415	0.602	0.155	0	satellite cell	TBC1D8
0	1.390861275	0.46	0.03	0	satellite cell	TSHR
0	1.389100697	0.562	0.131	0	satellite cell	GLT8D2
0	1.377240228	0.558	0.094	0	satellite cell	ENSSSCG00000035424
0	1.364757208	0.582	0.146	0	satellite cell	FOXRED2
0	1.352757329	0.826	0.376	0	satellite cell	FBLN2
0	1.350527031	0.93	0.411	0	satellite cell	ENSSSCG00000004207
0	1.341832494	0.489	0.073	0	satellite cell	LOXL1
0	1.332392337	0.425	0.059	0	satellite cell	SLC16A9
0	1.331832563	0.95	0.74	0	satellite cell	PDK4
0	1.329154048	0.467	0.038	0	satellite cell	PAX7
0	1.305444597	0.472	0.03	0	satellite cell	DDC
0	1.303970335	0.907	0.53	0	satellite cell	LAMB1
0	1.291839367	0.911	0.52	0	satellite cell	ENSSSCG00000006887
0	1.28386813	0.903	0.57	0	satellite cell	FNDC3B
0	1.237882679	0.703	0.243	0	satellite cell	NCAM1
0	1.214457225	0.965	0.719	0	satellite cell	LAMC1
0	1.211503205	0.442	0.07	0	satellite cell	MSC
0	1.181070549	0.546	0.108	0	satellite cell	NOTCH3
0	1.171583942	0.455	0.068	0	satellite cell	HMCN2
0	1.17145842	0.458	0.091	0	satellite cell	KLF15
0	1.141292316	0.503	0.111	0	satellite cell	JSRP1
0	1.12053866	0.437	0.08	0	satellite cell	ETV5
0	1.112884009	0.484	0.106	0	satellite cell	SGCA
0	1.106052235	0.853	0.344	0	satellite cell	ENSSSCG00000033894
0	1.008814597	0.969	0.603	0	satellite cell	CALD1
0	0.998387331	0.987	0.864	0	satellite cell	SLC25A6
0	0.941410596	0.34	0.036	0	satellite cell	NALCN
0	0.859182299	0.302	0.031	0	satellite cell	CADM2
1.38E-304	0.996711687	0.403	0.069	2.21E-300	satellite cell	ADAMTS20
6.64E-304	1.384245301	0.736	0.322	1.06E-299	satellite cell	SPRY1
2.65E-302	1.247285733	0.707	0.294	4.24E-298	satellite cell	MDFIC
5.28E-299	1.196568003	0.872	0.548	8.47E-295	satellite cell	REEP5
8.38E-299	1.213561438	0.662	0.229	1.34E-294	satellite cell	AEBP1
1.57E-297	1.102370693	0.44	0.092	2.51E-293	satellite cell	DTX4
4.11E-297	0.663819274	0.999	0.986	6.58E-293	satellite cell	ENSSSCG00000004489
4.29E-296	1.07922477	0.834	0.424	6.87E-292	satellite cell	ITIH5
6.75E-294	1.345598364	0.8	0.433	1.08E-289	satellite cell	SASH1
2.36E-289	1.299494315	0.862	0.561	3.78E-285	satellite cell	MAP1LC3A
7.48E-289	1.792010657	0.833	0.408	1.20E-284	satellite cell	IGFBP5
2.69E-284	1.177109989	0.541	0.16	4.30E-280	satellite cell	GPR155
1.07E-283	1.132358944	0.561	0.17	1.71E-279	satellite cell	MEST
1.09E-282	1.290316181	0.687	0.272	1.74E-278	satellite cell	CTSH
3.66E-279	1.203289014	0.813	0.429	5.86E-275	satellite cell	P4HA2
6.40E-278	1.055024316	0.455	0.109	1.03E-273	satellite cell	ARHGAP12
2.05E-276	1.25103938	0.552	0.172	3.28E-272	satellite cell	RETREG1
3.79E-274	1.149642304	0.882	0.545	6.06E-270	satellite cell	FOXO3
6.04E-266	0.879801228	0.993	0.852	9.67E-262	satellite cell	ENSSSCG00000035293
1.62E-264	1.146723491	0.864	0.53	2.60E-260	satellite cell	FKBP5
9.34E-264	0.913288172	0.791	0.343	1.50E-259	satellite cell	PPP1R14B
2.32E-262	1.219228682	0.823	0.48	3.72E-258	satellite cell	PKD2
2.69E-262	1.008449343	0.447	0.104	4.32E-258	satellite cell	SCN7A
3.07E-262	1.106318002	0.614	0.225	4.92E-258	satellite cell	LHFPL2
7.44E-260	1.103114956	0.71	0.314	1.19E-255	satellite cell	GLIPR2
6.14E-258	1.272520178	0.596	0.222	9.83E-254	satellite cell	NCALD
4.09E-254	0.716590486	0.994	0.925	6.55E-250	satellite cell	RPL17-C18orf32
5.80E-252	1.113218501	0.499	0.152	9.29E-248	satellite cell	DIPK2A
8.52E-252	1.094135634	0.476	0.136	1.37E-247	satellite cell	ENSSSCG00000013411
2.92E-249	0.657225315	0.996	0.949	4.68E-245	satellite cell	ENSSSCG00000009146
1.27E-248	1.007016123	0.458	0.124	2.04E-244	satellite cell	FAM49A
7.33E-246	0.796290193	0.986	0.857	1.17E-241	satellite cell	ENSSSCG00000020830
1.21E-241	1.079494455	0.538	0.174	1.95E-237	satellite cell	USP53
1.60E-239	1.067978661	0.577	0.224	2.56E-235	satellite cell	FYCO1
9.19E-239	1.151657941	0.927	0.693	1.47E-234	satellite cell	ENSSSCG00000000849
4.70E-238	1.085460817	0.769	0.382	7.52E-234	satellite cell	SSPN
1.35E-235	1.134908338	0.652	0.275	2.15E-231	satellite cell	RHOBTB3
5.25E-234	1.05041367	0.683	0.293	8.41E-230	satellite cell	OLFML2A
6.06E-233	1.115096809	0.786	0.437	9.70E-229	satellite cell	GOLIM4
1.34E-232	1.003653696	0.452	0.125	2.15E-228	satellite cell	INHBB
2.07E-232	1.051950503	0.669	0.301	3.32E-228	satellite cell	TFDP2
4.70E-231	1.057982991	0.396	0.096	7.53E-227	satellite cell	MMP19
3.29E-227	0.762568215	0.751	0.33	5.26E-223	satellite cell	FGL2
3.47E-225	0.846240527	0.372	0.083	5.56E-221	satellite cell	FGFR4
3.98E-225	1.042149683	0.695	0.341	6.38E-221	satellite cell	CREB3L2
6.05E-223	1.093770997	0.62	0.277	9.70E-219	satellite cell	PBXIP1
6.40E-222	0.809117467	0.324	0.063	1.02E-217	satellite cell	PROSER2
1.17E-220	1.228085684	0.289	0.047	1.87E-216	satellite cell	NPPC
1.15E-218	1.192986365	0.733	0.396	1.84E-214	satellite cell	TMEM47
3.53E-215	0.953754101	0.493	0.161	5.66E-211	satellite cell	ENSSSCG00000012238
1.45E-214	1.025593104	0.479	0.157	2.33E-210	satellite cell	PHTF2
3.04E-211	0.999073212	0.815	0.519	4.87E-207	satellite cell	FAM3C
4.32E-211	1.093283188	0.925	0.704	6.91E-207	satellite cell	ENSSSCG00000034072
1.01E-209	0.678909982	0.98	0.887	1.61E-205	satellite cell	RPL5
1.45E-209	0.912506439	0.485	0.166	2.33E-205	satellite cell	SYNE3
4.06E-208	0.636006019	0.987	0.927	6.51E-204	satellite cell	RPL9
4.90E-208	1.132030755	0.454	0.141	7.85E-204	satellite cell	ENSSSCG00000038192
1.43E-204	0.786982026	0.314	0.064	2.29E-200	satellite cell	AASS
1.23E-203	1.127632343	0.756	0.45	1.97E-199	satellite cell	P4HA1
3.39E-201	0.845310176	0.278	0.049	5.42E-197	satellite cell	RASL11B
3.38E-199	0.798099534	0.326	0.072	5.42E-195	satellite cell	ENSSSCG00000001500
3.39E-199	0.783035818	0.323	0.068	5.42E-195	satellite cell	NRCAM
7.35E-198	0.666881188	0.987	0.882	1.18E-193	satellite cell	ITM2B
1.16E-197	0.974998424	0.823	0.531	1.86E-193	satellite cell	CALU
8.32E-197	0.758020633	0.67	0.327	1.33E-192	satellite cell	CEBPB
3.89E-196	0.847926304	0.314	0.066	6.23E-192	satellite cell	PPARGC1A
1.06E-195	0.810135406	0.972	0.659	1.69E-191	satellite cell	LGALS1
1.78E-193	0.536671789	0.997	0.971	2.85E-189	satellite cell	RPS27A
4.04E-193	0.955002635	0.7	0.367	6.48E-189	satellite cell	C9orf3
9.60E-192	0.556457451	0.997	0.963	1.54E-187	satellite cell	RPL6
5.47E-191	0.793269333	0.347	0.086	8.76E-187	satellite cell	SLC43A2
1.93E-190	0.917479833	0.435	0.143	3.09E-186	satellite cell	PAIP2B
1.18E-189	0.982367331	0.68	0.375	1.89E-185	satellite cell	ANXA11
1.60E-189	0.795259717	0.945	0.733	2.56E-185	satellite cell	PPIB
2.60E-189	0.900103106	0.459	0.161	4.16E-185	satellite cell	TST
4.29E-188	0.89520648	0.435	0.142	6.86E-184	satellite cell	GAREM1
4.79E-188	0.84647708	0.372	0.098	7.67E-184	satellite cell	CDH15
4.20E-187	0.790905126	0.35	0.088	6.73E-183	satellite cell	DPP4
2.42E-184	0.944371623	0.513	0.208	3.87E-180	satellite cell	PIEZO1
3.00E-184	0.817503481	0.454	0.155	4.80E-180	satellite cell	EGFR
2.54E-183	0.86773203	0.405	0.125	4.06E-179	satellite cell	ARHGAP24
9.25E-183	0.945540479	0.761	0.475	1.48E-178	satellite cell	MED13L
2.15E-182	0.836402449	0.798	0.43	3.45E-178	satellite cell	TGFBR3
7.30E-181	0.996557528	0.421	0.145	1.17E-176	satellite cell	GGH
1.33E-180	0.917828131	0.752	0.466	2.14E-176	satellite cell	TMED4
1.49E-180	0.947532899	0.476	0.178	2.39E-176	satellite cell	RECK
8.93E-179	0.812319725	0.396	0.119	1.43E-174	satellite cell	RTN2
3.74E-176	0.584236924	0.954	0.554	5.99E-172	satellite cell	COL5A2
6.26E-176	0.554704558	0.991	0.936	1.00E-171	satellite cell	RPL7
6.91E-176	0.76250662	0.381	0.111	1.11E-171	satellite cell	SVEP1
1.83E-175	0.506084402	0.996	0.967	2.94E-171	satellite cell	ENSSSCG00000034448
1.92E-173	0.573446002	0.986	0.924	3.07E-169	satellite cell	RPS3A
1.10E-172	0.931677049	0.722	0.445	1.77E-168	satellite cell	MBTPS1
6.05E-172	0.548131139	0.992	0.94	9.69E-168	satellite cell	ENSSSCG00000040273
1.23E-171	0.738547844	0.281	0.06	1.97E-167	satellite cell	RUNX1
9.70E-170	0.626639305	0.972	0.857	1.55E-165	satellite cell	EEF2
2.41E-167	0.681988039	0.886	0.569	3.86E-163	satellite cell	ENSSSCG00000015545
9.18E-166	0.833414112	0.741	0.463	1.47E-161	satellite cell	YPEL3
9.66E-165	0.873949137	0.836	0.587	1.55E-160	satellite cell	TSC22D3
6.06E-164	0.899488713	0.79	0.515	9.70E-160	satellite cell	ANKRD10
8.71E-164	0.837677175	0.533	0.231	1.39E-159	satellite cell	SGCE
7.47E-163	0.920411396	0.496	0.212	1.20E-158	satellite cell	SESTD1
1.30E-159	0.859610317	0.737	0.452	2.08E-155	satellite cell	PAM
1.70E-159	0.533714428	0.989	0.934	2.73E-155	satellite cell	RPS3
2.75E-159	0.914736058	0.601	0.313	4.40E-155	satellite cell	GALNT2
1.08E-156	0.887302661	0.724	0.463	1.73E-152	satellite cell	TBL1XR1
1.98E-156	0.610202681	0.973	0.829	3.17E-152	satellite cell	RPL3
7.17E-156	0.472849493	0.843	0.438	1.15E-151	satellite cell	LPL
1.08E-155	0.837670172	0.525	0.239	1.73E-151	satellite cell	B4GALT5
6.04E-155	0.822837455	0.411	0.145	9.67E-151	satellite cell	ACSS3
7.85E-155	0.905130327	0.671	0.374	1.26E-150	satellite cell	ITGAV
1.27E-154	0.485263727	0.996	0.968	2.03E-150	satellite cell	RPL23
1.98E-154	0.826798857	0.539	0.239	3.18E-150	satellite cell	TGFB2
2.64E-153	0.939082752	0.667	0.382	4.22E-149	satellite cell	TTC3
2.31E-152	0.626742787	0.88	0.557	3.70E-148	satellite cell	COL14A1
3.78E-149	0.537805395	0.978	0.88	6.05E-145	satellite cell	RACK1
5.95E-149	0.46461914	0.994	0.964	9.53E-145	satellite cell	ENSSSCG00000014569
3.92E-148	0.881574421	0.595	0.322	6.28E-144	satellite cell	ZDHHC20
4.02E-147	0.83731478	0.609	0.326	6.44E-143	satellite cell	PDCD4
3.62E-146	0.391254574	0.999	0.992	5.80E-142	satellite cell	ENSSSCG00000004970
3.88E-146	0.477766948	0.991	0.948	6.22E-142	satellite cell	ENSSSCG00000035080
1.51E-145	0.798316116	0.464	0.192	2.41E-141	satellite cell	MXRA8
5.95E-145	0.798814277	0.756	0.51	9.54E-141	satellite cell	CCPG1
3.18E-142	0.800276428	0.406	0.155	5.09E-138	satellite cell	COQ8A
1.95E-141	0.833948392	0.504	0.237	3.13E-137	satellite cell	TMEM43
1.74E-140	0.863075153	0.739	0.476	2.79E-136	satellite cell	SPATS2L
2.93E-138	0.474246401	0.99	0.933	4.70E-134	satellite cell	RPL32
1.03E-137	0.712269837	0.689	0.361	1.65E-133	satellite cell	ZEB2
1.95E-137	0.857232791	0.657	0.397	3.12E-133	satellite cell	ENSSSCG00000002259
5.75E-137	0.472979636	0.989	0.939	9.21E-133	satellite cell	HSD11B1L
4.58E-136	0.843439616	0.374	0.138	7.34E-132	satellite cell	CHST3
1.40E-134	0.692965908	0.356	0.114	2.25E-130	satellite cell	TMEM100
3.30E-134	0.752642746	0.678	0.382	5.29E-130	satellite cell	NFIX
3.91E-134	0.78939315	0.699	0.446	6.26E-130	satellite cell	TMEM106B
2.11E-132	0.721163531	0.786	0.51	3.39E-128	satellite cell	PXDN
2.68E-131	0.802477865	0.523	0.268	4.29E-127	satellite cell	HADH
3.36E-131	0.759857351	0.381	0.136	5.38E-127	satellite cell	ABCA8
1.77E-130	0.454536216	0.993	0.934	2.84E-126	satellite cell	ENSSSCG00000017509
9.76E-130	0.821056727	0.375	0.143	1.56E-125	satellite cell	PDP1
3.60E-129	0.657157806	0.292	0.087	5.76E-125	satellite cell	ALDH6A1
2.38E-128	0.783760388	0.422	0.17	3.81E-124	satellite cell	LONRF3
5.29E-128	0.726871639	0.634	0.347	8.47E-124	satellite cell	SESN1
5.15E-127	0.415575974	0.997	0.976	8.25E-123	satellite cell	RPS12
6.40E-127	0.780964397	0.489	0.235	1.02E-122	satellite cell	ITGB5
3.26E-126	0.75085591	0.448	0.194	5.22E-122	satellite cell	EMILIN2
5.27E-126	0.925831155	0.33	0.11	8.44E-122	satellite cell	NFATC2
8.54E-126	0.445801004	0.996	0.97	1.37E-121	satellite cell	ENSSSCG00000031838
1.02E-125	0.750537732	0.472	0.214	1.63E-121	satellite cell	PTGFRN
8.65E-124	0.713149878	0.652	0.401	1.38E-119	satellite cell	CIRBP
7.90E-123	0.635011633	0.269	0.076	1.27E-118	satellite cell	PDE3B
8.31E-123	0.434665047	0.996	0.96	1.33E-118	satellite cell	RPL11
2.06E-122	0.740907949	0.731	0.467	3.29E-118	satellite cell	PIK3R1
3.27E-122	0.455180439	0.99	0.937	5.24E-118	satellite cell	RPL30
1.52E-120	0.700017513	0.41	0.161	2.43E-116	satellite cell	GFRA1
2.59E-120	0.831548288	0.698	0.469	4.14E-116	satellite cell	PDIA4
3.70E-120	0.591830287	0.261	0.073	5.93E-116	satellite cell	ADCY7
2.11E-119	0.762877553	0.562	0.307	3.38E-115	satellite cell	GOLM1
8.24E-119	0.54821662	0.943	0.791	1.32E-114	satellite cell	NUCKS1
1.20E-118	0.686270276	0.829	0.61	1.93E-114	satellite cell	PNISR
2.73E-118	0.801845217	0.57	0.313	4.37E-114	satellite cell	DAAM1
1.74E-117	0.569455021	0.25	0.068	2.78E-113	satellite cell	MYH14
4.83E-117	0.720164087	0.524	0.28	7.74E-113	satellite cell	KLF13
7.13E-117	0.499280796	0.981	0.887	1.14E-112	satellite cell	ENSSSCG00000033019
[truncated: 6,331 more rows]
