# Supplementary material for: Single-Cell RNA Sequencing Reveals the Cellular Landscape of Longissimus Dorsi in a Newborn Suhuai Pig
Source: Int J Mol Sci. 2024 Jan 18;25(2):1204. doi: 10.3390/ijms25021204 (PMC10816681; doi:10.3390/ijms25021204)
Supplement: Supplementary file 1 [file ijms-25-01204-s001.zip › Supplementary Table S2.csv]

Cluster	ID	Description	GeneRatio	BgRatio	pvalue	p.adjust	qvalue	geneID	Count
dendritic cell	GO:0002366	leukocyte activation involved in immune response	49/569	285/18800	2.70E-23	1.21E-19	8.37E-20	301/54518/867/972/942/11151/1524/55619/1794/2207/2268/3122/3162/3566/3570/3394/3683/3684/3689/3718/3916/7462/3936/3955/4067/4615/3071/64332/4818/114548/9111/4853/8013/5294/5336/23228/5663/5734/5777/5788/5880/5914/6688/6813/6814/6850/7040/7305/8673	49
dendritic cell	GO:0002263	cell activation involved in immune response	49/569	289/18800	5.11E-23	1.21E-19	8.37E-20	301/54518/867/972/942/11151/1524/55619/1794/2207/2268/3122/3162/3566/3570/3394/3683/3684/3689/3718/3916/7462/3936/3955/4067/4615/3071/64332/4818/114548/9111/4853/8013/5294/5336/23228/5663/5734/5777/5788/5880/5914/6688/6813/6814/6850/7040/7305/8673	49
dendritic cell	GO:0002274	myeloid leukocyte activation	41/569	232/18800	4.03E-20	6.39E-17	4.40E-17	199/301/728/867/6352/914/972/1524/1794/2207/2268/7107/3162/3459/3566/3684/3689/3717/55904/7462/120892/4067/4615/9111/4853/8013/5294/5336/5663/5777/5788/5880/399/6688/6813/6814/6850/7057/7097/7305/8673	41
dendritic cell	GO:0007015	actin filament organization	56/569	450/18800	1.68E-19	1.49E-16	1.03E-16	71/10097/120/199/382/9938/9181/10095/10109/10094/10093/10092/81873/822/829/832/55704/961/1072/11151/23406/26999/28988/1730/9844/51466/7430/2316/9535/2885/3055/3059/10788/3717/3936/4082/9788/4542/3071/5216/221692/5341/5734/5880/391/399/6093/30011/54434/9168/7114/7170/11344/7408/7454/9948	56
dendritic cell	GO:0002764	immune response-regulating signaling pathway	58/569	482/18800	1.86E-19	1.49E-16	1.03E-16	409/330/728/868/929/952/961/1445/1512/1520/1535/1540/1654/8525/1997/55914/7430/2207/2219/2268/2533/3055/64135/3635/3656/3659/3665/7805/7462/54900/4067/4214/5594/4208/4615/3071/4792/64332/9111/8013/5142/57162/118788/5336/23228/5579/5663/5777/5788/5795/6850/9473/7097/7128/10318/7305/9958/65125	58
dendritic cell	GO:0030099	myeloid cell differentiation	52/569	391/18800	1.88E-19	1.49E-16	1.03E-16	5926/537/567/972/1051/1385/1436/2124/2313/2353/7107/3059/3148/3398/3635/3665/3394/3717/3718/55904/3930/4067/1432/4208/4627/3071/4792/4853/5305/5663/9991/5777/5914/9770/8737/861/292/29887/6670/6688/6772/10312/54997/54790/7040/7097/10221/7305/9948/51341/7538/677	52
dendritic cell	GO:0007159	leukocyte cell-cell adhesion	51/569	381/18800	3.20E-19	2.17E-16	1.50E-16	199/301/567/868/6352/960/961/972/9308/942/1051/11151/1445/1524/81704/7430/83706/3122/3566/3659/3676/3683/3689/3717/3718/7805/54900/4067/1326/4478/3071/10725/64332/114548/8013/57162/5777/5788/5880/5914/399/6093/861/54440/6402/6793/6850/23240/10318/64115/65125	51
dendritic cell	GO:1903706	regulation of hemopoiesis	49/569	371/18800	2.92E-18	1.74E-15	1.20E-15	301/567/914/972/9308/942/1051/1385/2124/2353/7107/3059/3122/3148/3398/22806/3566/3635/3659/3665/3718/4067/1432/4208/3071/4792/64332/114548/4853/5777/5788/5914/9770/399/8737/861/54440/6688/6772/6850/54997/7040/23240/10221/7305/64115/7538/677/678	49
dendritic cell	GO:0002683	negative regulation of immune system process	52/569	425/18800	7.49E-18	3.96E-15	2.73E-15	301/409/722/868/961/972/942/1051/1524/8525/1843/1997/7430/2268/7107/2876/3055/3162/3398/3566/3635/3659/3718/7805/54900/4067/1432/3071/9111/54625/57162/5585/23228/5734/5777/5788/5795/5914/79890/861/64092/6688/6850/7040/7057/7009/23240/7128/10221/7305/9958/64115	52
dendritic cell	GO:1903131	mononuclear cell differentiation	52/569	433/18800	1.68E-17	8.01E-15	5.51E-15	301/567/914/972/9308/942/1051/1436/55619/1794/2207/96459/3122/3398/22806/3566/3570/3635/3659/3665/3394/3676/3718/3955/4067/4627/3071/4783/64332/114548/4853/5336/23228/5663/5734/5777/5788/5795/5914/399/861/54440/292/6670/6688/6850/10312/23240/64115/51341/677/678	52
dendritic cell	GO:0001819	positive regulation of cytokine production	54/569	475/18800	4.47E-17	1.93E-14	1.33E-14	199/301/9181/567/728/929/914/972/9308/942/1051/1436/1535/1654/2207/2219/2268/63940/3098/3148/3162/64135/3459/3566/3570/3659/3663/3665/3394/3717/7805/120892/1432/4615/114548/8013/5142/57162/5294/5336/5663/5734/5788/5795/5914/8737/861/54440/6772/6850/7040/7057/7097/7305	54
dendritic cell	GO:0032956	regulation of actin cytoskeleton organization	46/569	352/18800	5.03E-17	1.99E-14	1.37E-14	71/120/382/397/10095/10109/10094/10093/10092/81873/822/829/832/55704/961/11151/23406/1436/26999/28988/51466/2316/9535/2885/3055/3059/8826/10788/9788/3071/4853/5216/5341/5734/5880/391/399/23433/6093/54434/9168/7114/11344/7408/7454/9948	46
dendritic cell	GO:1902105	regulation of leukocyte differentiation	41/569	283/18800	6.79E-17	2.48E-14	1.71E-14	301/914/972/9308/942/1051/1385/2124/2353/7107/3059/3122/3398/22806/3566/3635/3659/3665/3718/4067/3071/64332/114548/4853/5777/5788/5914/9770/399/8737/861/54440/6850/54997/7040/23240/10221/7305/64115/677/678	41
dendritic cell	GO:0032970	regulation of actin filament-based process	48/569	393/18800	1.59E-16	5.38E-14	3.71E-14	71/120/382/397/10095/10109/10094/10093/10092/81873/822/829/832/55704/961/11151/23406/1436/26999/28988/51466/2316/9535/2885/3055/3059/8826/10788/9788/4627/3071/4853/5142/5216/5341/5734/5880/391/399/23433/6093/54434/9168/7114/11344/7408/7454/9948	48
dendritic cell	GO:0002237	response to molecule of bacterial origin	45/569	354/18800	3.22E-16	9.39E-14	6.47E-14	567/728/6352/929/942/1051/1439/1524/2920/55914/2353/3055/3148/3587/3656/3663/3394/3717/9516/4067/5606/5594/1432/4208/4615/4790/4792/114548/3164/5142/57162/5336/5734/5914/6648/6688/7040/7097/7128/7133/10318/10221/706/5976/7538	45
dendritic cell	GO:0006909	phagocytosis	42/569	310/18800	3.30E-16	9.39E-14	6.47E-14	199/301/9938/64422/51411/722/929/961/11151/1445/1535/1794/9844/2207/2219/2268/3055/3394/3683/3684/3689/84162/4067/1130/4615/4627/4688/4689/3071/5336/5788/5795/11031/7879/5880/5914/391/399/6850/7057/7097/7305	42
dendritic cell	GO:0002275	myeloid cell activation involved in immune response	24/569	93/18800	3.36E-16	9.39E-14	6.47E-14	867/1524/1794/2207/2268/3162/3566/3684/3689/7462/4067/4615/9111/8013/5294/5336/5777/5880/6688/6813/6814/6850/7305/8673	24
dendritic cell	GO:0042113	B cell activation	43/569	336/18800	1.18E-15	3.01E-13	2.07E-13	952/972/942/55619/96459/3398/22806/3635/3394/3676/3718/7805/7462/54900/3955/4067/4208/3071/4853/57162/5585/5336/23228/5579/5777/5788/5795/64092/54440/30011/8935/292/6670/6688/6850/10312/7040/9473/7128/7305/51341/677/678	43
dendritic cell	GO:0030098	lymphocyte differentiation	46/569	382/18800	1.20E-15	3.01E-13	2.07E-13	301/567/914/972/9308/942/55619/1794/2207/96459/3122/3398/22806/3566/3570/3635/3659/3394/3676/3718/3955/3071/4783/64332/114548/4853/5336/23228/5734/5777/5788/5795/5914/399/861/54440/292/6670/6688/6850/10312/23240/64115/51341/677/678	46
dendritic cell	GO:0008154	actin polymerization or depolymerization	33/569	199/18800	1.40E-15	3.32E-13	2.28E-13	120/199/382/10095/10109/10094/10093/10092/81873/822/829/832/1072/11151/23406/26999/28988/1730/51466/2885/3055/3059/3717/3071/5216/5341/54434/9168/7114/11344/7408/7454/9948	33
dendritic cell	GO:0071216	cellular response to biotic stimulus	37/569	256/18800	2.50E-15	5.66E-13	3.90E-13	6352/929/942/1051/1524/2920/3055/3148/3656/3394/3717/9516/4067/5606/5594/1432/4208/4615/4790/4792/114548/4853/5142/5336/5914/6688/6850/7040/7097/54499/7128/7133/10318/10221/706/5976/7538	37
dendritic cell	GO:0071222	cellular response to lipopolysaccharide	34/569	217/18800	2.99E-15	6.45E-13	4.45E-13	6352/929/942/1051/1524/2920/3055/3148/3656/3394/3717/9516/4067/5606/5594/1432/4208/4615/4790/4792/114548/5142/5336/5914/6688/7040/7097/7128/7133/10318/10221/706/5976/7538	34
dendritic cell	GO:1901652	response to peptide	52/569	491/18800	3.41E-15	7.05E-13	4.85E-13	301/324/9181/490/694/7832/896/8837/1385/1445/1535/55914/2771/2885/3638/3663/3676/3717/3718/5641/9663/4067/1432/4149/81565/4790/4792/3164/4929/8013/114882/5140/5305/5579/5663/5770/5791/11031/4218/51762/23433/6093/58533/6430/6772/6814/94056/7076/7097/7128/7351/677	52
dendritic cell	GO:1902107	positive regulation of leukocyte differentiation	29/569	157/18800	4.06E-15	7.58E-13	5.22E-13	301/972/9308/942/1385/2124/2353/3059/3122/3398/3566/3635/3071/64332/114548/4853/5788/5914/399/8737/861/54440/6850/54997/7040/10221/7305/64115/677	29
dendritic cell	GO:1903708	positive regulation of hemopoiesis	29/569	157/18800	4.06E-15	7.58E-13	5.22E-13	301/972/9308/942/1385/2124/2353/3059/3122/3398/3566/3635/3071/64332/114548/4853/5788/5914/399/8737/861/54440/6850/54997/7040/10221/7305/64115/677	29
dendritic cell	GO:0030041	actin filament polymerization	30/569	169/18800	4.18E-15	7.58E-13	5.22E-13	120/199/382/10095/10109/10094/10093/10092/81873/822/829/832/11151/23406/26999/28988/1730/51466/2885/3055/3059/3717/3071/5216/54434/9168/7114/11344/7408/7454	30
dendritic cell	GO:0032496	response to lipopolysaccharide	42/569	333/18800	4.31E-15	7.58E-13	5.22E-13	6352/929/942/1051/1439/1524/2920/55914/2353/3055/3148/3587/3656/3394/3717/9516/4067/5606/5594/1432/4208/4615/4790/4792/114548/3164/5142/57162/5336/5734/5914/6648/6688/7040/7097/7128/7133/10318/10221/706/5976/7538	42
dendritic cell	GO:0008064	regulation of actin polymerization or depolymerization	29/569	158/18800	4.84E-15	8.22E-13	5.66E-13	120/382/10095/10109/10094/10093/10092/81873/822/829/832/11151/23406/26999/28988/51466/2885/3055/3059/3071/5216/5341/54434/9168/7114/11344/7408/7454/9948	29
dendritic cell	GO:0043299	leukocyte degranulation	21/569	76/18800	5.39E-15	8.83E-13	6.08E-13	867/11151/2268/3055/3162/3566/3684/3689/3916/7462/4067/3071/4818/8013/5294/5880/6688/6813/6814/6850/8673	21
dendritic cell	GO:0030832	regulation of actin filament length	29/569	159/18800	5.75E-15	9.12E-13	6.28E-13	120/382/10095/10109/10094/10093/10092/81873/822/829/832/11151/23406/26999/28988/51466/2885/3055/3059/3071/5216/5341/54434/9168/7114/11344/7408/7454/9948	29
dendritic cell	GO:0050900	leukocyte migration	45/569	384/18800	6.85E-15	1.05E-12	7.21E-13	199/301/728/6358/6352/961/972/11151/1436/1524/2920/7852/81704/1843/2207/63940/3055/3162/3570/3676/3683/3689/5641/4067/1130/5594/4478/4615/4627/3071/5142/5294/5734/5880/391/399/79890/6093/6402/6688/6793/6850/7057/9948/65125	45
dendritic cell	GO:0002697	regulation of immune effector process	43/569	353/18800	7.04E-15	1.05E-12	7.21E-13	301/409/567/722/961/972/942/1524/2219/2268/2821/3098/3122/3162/3566/3684/3689/3718/3916/7805/4067/653361/3071/64332/114548/8013/5585/5336/5777/5788/5795/5880/5914/54440/6688/6813/6850/7040/7009/7133/7305/8673/7454	43
dendritic cell	GO:0110053	regulation of actin filament organization	37/569	270/18800	1.40E-14	2.02E-12	1.39E-12	71/120/382/10095/10109/10094/10093/10092/81873/822/829/832/55704/961/11151/23406/26999/28988/51466/2316/9535/2885/3055/3059/9788/3071/5216/5341/5734/6093/54434/9168/7114/11344/7408/7454/9948	37
dendritic cell	GO:0071219	cellular response to molecule of bacterial origin	34/569	229/18800	1.54E-14	2.16E-12	1.49E-12	6352/929/942/1051/1524/2920/3055/3148/3656/3394/3717/9516/4067/5606/5594/1432/4208/4615/4790/4792/114548/5142/5336/5914/6688/7040/7097/7128/7133/10318/10221/706/5976/7538	34
dendritic cell	GO:0032103	positive regulation of response to external stimulus	48/569	442/18800	1.60E-14	2.17E-12	1.50E-12	199/241/728/6352/961/972/1051/1436/1524/7852/1535/84034/2219/2316/63940/3055/3148/3570/3665/3717/3916/5641/120892/4067/5594/3071/81565/4792/64332/4818/9111/5294/5336/5734/5880/8737/6688/8428/6850/7040/7057/7097/7114/10318/7305/9958/8673/65125	48
dendritic cell	GO:0050867	positive regulation of cell activation	47/569	436/18800	4.02E-14	5.30E-12	3.65E-12	199/301/567/6352/914/952/961/972/9308/942/11151/1445/81704/2268/3122/3566/3635/3684/3689/3717/3718/3916/120892/4067/1326/4208/4615/3071/64332/114548/8013/57162/5341/5777/5788/5914/399/6195/861/54440/30011/6850/7040/7057/7305/8673/64115	47
dendritic cell	GO:0002573	myeloid leukocyte differentiation	32/569	210/18800	4.43E-14	5.69E-12	3.92E-12	537/972/1051/1385/1436/2124/2353/7107/3059/3398/3635/3665/3930/4067/1432/4627/4853/5663/5914/9770/8737/861/29887/6670/6688/10312/54997/7040/7097/10221/7305/677	32
dendritic cell	GO:0022407	regulation of cell-cell adhesion	48/569	456/18800	5.25E-14	6.57E-12	4.52E-12	199/301/567/868/6352/960/961/972/9308/942/1051/11151/1445/81704/84034/83706/3122/3566/3659/3676/3689/3717/3718/7805/54900/4067/1326/1432/3071/10725/64332/114548/8013/57162/5329/5777/5788/5914/399/861/54440/6688/10653/6850/7040/23240/64115/65125	48
dendritic cell	GO:0048872	homeostasis of number of cells	37/569	282/18800	5.61E-14	6.84E-12	4.71E-12	9289/301/5926/567/972/11151/1524/55619/2821/3059/3148/3162/3398/3635/3717/3718/55904/3988/4067/1432/4208/3071/5142/5585/5366/9991/9770/54440/292/6670/6688/6772/10312/7128/51341/7538/677	37
dendritic cell	GO:1903037	regulation of leukocyte cell-cell adhesion	41/569	344/18800	6.42E-14	7.63E-12	5.26E-12	199/301/567/868/6352/960/961/972/9308/942/1051/11151/1445/81704/3122/3566/3659/3676/3689/3717/3718/7805/54900/4067/1326/3071/10725/64332/114548/8013/57162/5777/5788/5914/399/861/54440/6850/23240/64115/65125	41
dendritic cell	GO:1902903	regulation of supramolecular fiber organization	43/569	376/18800	6.60E-14	7.65E-12	5.27E-12	71/120/324/382/9181/10095/10109/10094/10093/10092/81873/822/829/832/55704/961/6249/11151/23406/26999/28988/51466/2316/9535/2876/2885/3055/3059/9788/3071/51199/5216/5341/5663/5734/6093/54434/9168/7114/11344/7408/7454/9948	43
dendritic cell	GO:0070661	leukocyte proliferation	40/569	330/18800	7.50E-14	8.49E-12	5.85E-12	199/301/868/6352/896/952/972/942/1051/11151/1436/1439/1794/81704/22806/3635/3659/3717/3718/4067/5594/4208/4478/4615/3071/57162/5294/5585/23228/5777/5788/5880/54440/6850/10312/23240/7128/7133/7305/64115	40
dendritic cell	GO:0030833	regulation of actin filament polymerization	26/569	139/18800	7.99E-14	8.83E-12	6.08E-12	120/382/10095/10109/10094/10093/10092/81873/822/829/832/11151/23406/26999/28988/51466/2885/3055/3059/3071/5216/54434/9168/7114/11344/7408	26
dendritic cell	GO:0002696	positive regulation of leukocyte activation	45/569	421/18800	1.94E-13	2.10E-11	1.45E-11	199/301/567/6352/914/952/961/972/9308/942/11151/1445/81704/2268/3122/3566/3635/3684/3689/3717/3718/3916/120892/4067/1326/4208/4615/3071/64332/114548/8013/57162/5777/5788/5914/399/861/54440/30011/6850/7040/7057/7305/8673/64115	45
dendritic cell	GO:0002443	leukocyte mediated immunity	47/569	457/18800	2.30E-13	2.43E-11	1.67E-11	409/567/722/867/972/11151/1439/1512/1524/2207/2268/3002/3122/3162/3566/3635/3665/3684/3689/3718/55904/3916/7462/4067/1130/4615/3071/4818/114548/8013/5294/5336/5777/5788/5880/54440/6688/6813/6814/6850/10312/7040/7133/7305/8673/7454/9948	47
dendritic cell	GO:0071706	tumor necrosis factor superfamily cytokine production	29/569	187/18800	4.43E-13	4.48E-11	3.08E-11	9181/409/929/914/961/942/1524/1535/64135/3459/3717/120892/4615/5336/5663/5777/5788/5795/5914/8737/54440/6850/7057/7097/7128/706/7305/64115/7538	29
dendritic cell	GO:1903555	regulation of tumor necrosis factor superfamily cytokine production	29/569	187/18800	4.43E-13	4.48E-11	3.08E-11	9181/409/929/914/961/942/1524/1535/64135/3459/3717/120892/4615/5336/5663/5777/5788/5795/5914/8737/54440/6850/7057/7097/7128/706/7305/64115/7538	29
dendritic cell	GO:1903039	positive regulation of leukocyte cell-cell adhesion	33/569	245/18800	6.33E-13	6.27E-11	4.32E-11	199/301/567/6352/960/961/972/9308/942/11151/1445/81704/3122/3566/3676/3689/3717/3718/4067/1326/3071/10725/64332/114548/8013/5777/5788/5914/399/861/54440/6850/64115	33
dendritic cell	GO:0043434	response to peptide hormone	43/569	404/18800	7.89E-13	7.65E-11	5.27E-11	301/324/490/694/7832/896/8837/1385/1445/1535/2771/2885/3638/3717/3718/9663/4067/1432/4149/81565/4790/3164/4929/8013/114882/5140/5305/5579/5770/5791/11031/4218/51762/23433/6093/6430/6772/6814/94056/7076/7097/7351/677	43
dendritic cell	GO:0045637	regulation of myeloid cell differentiation	30/569	208/18800	1.21E-12	1.15E-10	7.91E-11	567/972/1051/1385/2124/2353/7107/3059/3148/3398/3635/3665/4067/1432/4208/3071/4792/4853/5914/9770/8737/861/6688/6772/54997/7040/10221/7305/7538/677	30
dendritic cell	GO:0032640	tumor necrosis factor production	28/569	182/18800	1.38E-12	1.26E-10	8.68E-11	9181/409/929/914/961/1524/1535/64135/3459/3717/120892/4615/5336/5663/5777/5788/5795/5914/8737/54440/6850/7057/7097/7128/706/7305/64115/7538	28
dendritic cell	GO:0032680	regulation of tumor necrosis factor production	28/569	182/18800	1.38E-12	1.26E-10	8.68E-11	9181/409/929/914/961/1524/1535/64135/3459/3717/120892/4615/5336/5663/5777/5788/5795/5914/8737/54440/6850/7057/7097/7128/706/7305/64115/7538	28
dendritic cell	GO:1901653	cellular response to peptide	40/569	361/18800	1.42E-12	1.27E-10	8.75E-11	324/9181/490/896/8837/1445/1535/2771/2885/3638/3676/3717/3718/5641/9663/4067/4149/81565/4790/3164/4929/8013/114882/5140/5305/5579/5663/5770/5791/11031/4218/51762/23433/6093/58533/6430/6772/94056/7351/677	40
dendritic cell	GO:0070663	regulation of leukocyte proliferation	33/569	254/18800	1.76E-12	1.55E-10	1.06E-10	199/301/868/6352/952/972/942/1051/11151/1436/1439/22806/3635/3659/3717/3718/4067/5594/4208/4615/3071/57162/5585/5777/5788/5880/54440/6850/23240/7128/7133/7305/64115	33
dendritic cell	GO:0002285	lymphocyte activation involved in immune response	29/569	201/18800	2.86E-12	2.47E-10	1.70E-10	301/54518/972/942/11151/55619/2207/3122/3566/3570/3394/3683/3718/3916/3936/3955/3071/64332/4818/114548/4853/5336/23228/5663/5734/5788/5914/6688/7040	29
dendritic cell	GO:0022409	positive regulation of cell-cell adhesion	35/569	291/18800	3.55E-12	3.01E-10	2.08E-10	199/301/567/6352/960/961/972/9308/942/11151/1445/81704/84034/3122/3566/3676/3689/3717/3718/4067/1326/3071/10725/64332/114548/8013/5329/5777/5788/5914/399/861/54440/6850/64115	35
dendritic cell	GO:0051258	protein polymerization	34/569	277/18800	4.10E-12	3.42E-10	2.35E-10	120/199/382/10095/10109/10094/10093/10092/81873/822/829/832/128866/6249/11151/23406/26999/28988/1730/51466/2885/3055/3059/3717/3071/81565/51199/5216/54434/9168/7114/11344/7408/7454	34
dendritic cell	GO:0002444	myeloid leukocyte mediated immunity	21/569	104/18800	4.30E-12	3.52E-10	2.43E-10	867/1524/2268/3162/3566/3684/3689/55904/7462/4067/4615/8013/5294/5880/6688/6813/6814/6850/7305/8673/9948	21
dendritic cell	GO:0002699	positive regulation of immune effector process	32/569	248/18800	4.62E-12	3.72E-10	2.57E-10	301/567/972/942/2219/2268/2821/3098/3122/3162/3566/3684/3689/3916/7805/4067/64332/114548/8013/5336/5777/5788/5795/5880/5914/54440/6688/6813/6850/7040/7305/8673	32
dendritic cell	GO:0071375	cellular response to peptide hormone stimulus	35/569	294/18800	4.78E-12	3.75E-10	2.58E-10	324/490/896/8837/1445/1535/2771/2885/3638/3717/3718/9663/4067/4149/81565/4790/3164/4929/8013/114882/5140/5305/5579/5770/5791/11031/4218/51762/23433/6093/6430/6772/94056/7351/677	35
dendritic cell	GO:0050863	regulation of T cell activation	38/569	342/18800	4.81E-12	3.75E-10	2.58E-10	199/301/567/868/6352/914/961/972/9308/942/1051/11151/1445/81704/3122/3566/3659/3717/3718/7805/54900/4067/1326/3071/64332/114548/57162/5777/5788/5880/5914/399/861/54440/6850/23240/7133/64115	38
dendritic cell	GO:0046651	lymphocyte proliferation	35/569	296/18800	5.81E-12	4.45E-10	3.07E-10	199/301/868/6352/896/952/972/942/1051/11151/1794/81704/22806/3635/3659/3717/3718/4067/4208/4478/4615/3071/57162/5294/5585/23228/5777/5788/5880/54440/6850/23240/7133/7305/64115	35
dendritic cell	GO:0030183	B cell differentiation	24/569	142/18800	7.15E-12	5.40E-10	3.72E-10	55619/96459/3398/22806/3635/3394/3676/3718/3955/3071/4853/5336/23228/5777/5788/5795/292/6670/6688/6850/10312/51341/677/678	24
dendritic cell	GO:0019221	cytokine-mediated signaling pathway	46/569	486/18800	7.83E-12	5.82E-10	4.01E-10	330/867/6358/6352/960/972/1436/1439/1524/2920/7852/1540/2207/3055/204851/10410/3459/3587/3588/3566/3570/3656/3659/3663/3665/3717/3718/7805/4615/4792/9111/54625/5355/5770/5777/5788/5795/8737/6688/6772/6850/7114/7128/7133/7357/65125	46
dendritic cell	GO:0002429	immune response-activating cell surface receptor signaling pathway	35/569	300/18800	8.55E-12	6.06E-10	4.18E-10	728/868/952/961/1445/8525/1997/7430/2207/2219/2268/2533/3055/3635/7805/7462/54900/4067/5594/4208/3071/64332/8013/5142/5336/23228/5579/5663/5777/5788/5795/6850/9473/7305/65125	35
dendritic cell	GO:0002757	immune response-activating signal transduction	35/569	300/18800	8.55E-12	6.06E-10	4.18E-10	728/868/952/961/1445/8525/1997/7430/2207/2219/2268/2533/3055/3635/7805/7462/54900/4067/5594/4208/3071/64332/8013/5142/5336/23228/5579/5663/5777/5788/5795/6850/9473/7305/65125	35
dendritic cell	GO:0032943	mononuclear cell proliferation	35/569	300/18800	8.55E-12	6.06E-10	4.18E-10	199/301/868/6352/896/952/972/942/1051/11151/1794/81704/22806/3635/3659/3717/3718/4067/4208/4478/4615/3071/57162/5294/5585/23228/5777/5788/5880/54440/6850/23240/7133/7305/64115	35
dendritic cell	GO:2001233	regulation of apoptotic signaling pathway	39/569	370/18800	1.28E-11	8.97E-10	6.18E-10	9181/409/467/960/972/8837/1512/1524/1540/1654/2023/2771/2876/3065/3148/3162/2537/81618/10625/3717/120892/4170/4929/5326/5329/5366/5663/5770/5788/8737/259230/292/9368/6648/6789/7057/7009/7128/7178	39
dendritic cell	GO:0097529	myeloid leukocyte migration	30/569	229/18800	1.48E-11	1.02E-09	7.01E-10	199/301/728/6358/6352/961/972/1436/1524/2920/1843/2207/3570/3689/5641/4067/5594/4615/3071/5142/5294/5734/5880/391/399/79890/6688/6850/7057/9948	30
dendritic cell	GO:0032271	regulation of protein polymerization	28/569	201/18800	1.61E-11	1.10E-09	7.55E-10	120/382/10095/10109/10094/10093/10092/81873/822/829/832/6249/11151/23406/26999/28988/51466/2885/3055/3059/3071/51199/5216/54434/9168/7114/11344/7408	28
dendritic cell	GO:0002685	regulation of leukocyte migration	29/569	218/18800	2.22E-11	1.48E-09	1.02E-09	199/301/728/6352/961/972/1436/1524/81704/1843/63940/3162/3570/3676/5641/4067/5594/4478/4615/3071/5734/5880/391/399/79890/6688/6793/7057/65125	29
dendritic cell	GO:0002768	immune response-regulating cell surface receptor signaling pathway	36/569	328/18800	2.54E-11	1.67E-09	1.15E-09	728/868/952/961/1445/8525/1997/7430/2207/2219/2268/2533/3055/3635/7805/7462/54900/4067/4214/5594/4208/3071/64332/8013/5142/5336/23228/5579/5663/5777/5788/5795/6850/9473/7305/65125	36
dendritic cell	GO:0045055	regulated exocytosis	30/569	234/18800	2.56E-11	1.67E-09	1.15E-09	867/11151/2268/2771/3055/3162/3566/3684/3689/3916/7462/120892/4067/4627/3071/4818/8013/5294/5341/5579/5663/11031/5880/5906/6688/8676/6813/6814/6850/8673	30
dendritic cell	GO:0008360	regulation of cell shape	24/569	151/18800	2.76E-11	1.77E-09	1.22E-09	301/55843/11151/1436/7430/89846/121512/2268/752/10672/3055/3689/2011/4478/4627/51177/10154/5880/391/399/23433/30011/9368/9948	24
dendritic cell	GO:0002695	negative regulation of leukocyte activation	27/569	193/18800	3.38E-11	2.14E-09	1.47E-09	301/868/972/942/1051/2268/3162/3398/3566/3635/3659/3718/7805/54900/4067/3071/57162/5585/5777/5788/861/64092/6688/23240/7128/7305/64115	27
dendritic cell	GO:0060326	cell chemotaxis	35/569	315/18800	3.42E-11	2.14E-09	1.47E-09	199/301/409/51411/728/6358/6352/972/11151/1436/1524/2920/7852/1843/2207/63940/3148/3570/3689/5641/4067/1130/5594/3071/3164/5142/5294/5880/391/79890/6688/6850/7057/7114/65125	35
dendritic cell	GO:0045619	regulation of lymphocyte differentiation	26/569	181/18800	4.29E-11	2.65E-09	1.83E-09	301/914/972/9308/942/3122/3398/22806/3566/3635/3659/3718/3071/64332/114548/5777/5788/5914/399/861/54440/6850/23240/64115/677/678	26
dendritic cell	GO:0032535	regulation of cellular component size	37/569	351/18800	4.36E-11	2.66E-09	1.83E-09	120/382/393/10095/10109/10094/10093/10092/81873/822/829/832/11151/23406/1385/26999/28988/51466/7430/2885/3055/3059/389541/4478/3071/81565/5216/5341/79890/9368/54434/9168/7114/11344/7408/7454/9948	37
dendritic cell	GO:0002761	regulation of myeloid leukocyte differentiation	21/569	117/18800	4.57E-11	2.75E-09	1.89E-09	972/1051/1385/2124/2353/7107/3059/3398/3635/3665/4067/4853/5914/9770/8737/861/54997/7040/10221/7305/677	21
dendritic cell	GO:1903557	positive regulation of tumor necrosis factor superfamily cytokine production	20/569	107/18800	6.16E-11	3.66E-09	2.52E-09	9181/929/914/942/1535/64135/3459/3717/120892/4615/5336/5663/5788/5795/8737/54440/6850/7057/7097/7305	20
dendritic cell	GO:0045785	positive regulation of cell adhesion	42/569	446/18800	7.75E-11	4.55E-09	3.13E-09	9289/199/301/54518/10109/567/6352/960/961/972/9308/942/11151/1445/81704/84034/2316/3122/3566/3676/3689/3717/3718/4067/1326/3071/10725/64332/114548/8013/5329/5777/5788/5795/5914/399/6093/861/54440/6789/6850/64115	42
dendritic cell	GO:0050670	regulation of lymphocyte proliferation	29/569	230/18800	8.30E-11	4.78E-09	3.29E-09	199/301/868/6352/952/972/942/1051/11151/22806/3635/3659/3717/3718/4067/4208/4615/3071/57162/5585/5777/5788/5880/54440/6850/23240/7133/7305/64115	29
dendritic cell	GO:0034101	erythrocyte homeostasis	22/569	133/18800	8.35E-11	4.78E-09	3.29E-09	5926/567/2821/3059/3148/3162/3398/3635/3717/3718/55904/4067/1432/3071/9991/292/6670/6688/6772/51341/7538/677	22
dendritic cell	GO:0002262	myeloid cell homeostasis	24/569	160/18800	9.63E-11	5.45E-09	3.76E-09	301/5926/567/2821/3059/3148/3162/3398/3635/3717/3718/55904/4067/1432/3071/5142/9991/292/6670/6688/6772/51341/7538/677	24
dendritic cell	GO:0090066	regulation of anatomical structure size	44/569	487/18800	1.04E-10	5.78E-09	3.98E-09	120/382/393/10095/10109/10094/10093/10092/81873/490/822/829/832/952/11151/23406/1385/26999/28988/51466/7430/2876/2885/3055/3059/389541/120892/4478/3071/81565/5216/5341/5997/79890/6093/9368/6648/54434/9168/7114/11344/7408/7454/9948	44
dendritic cell	GO:0030217	T cell differentiation	31/569	263/18800	1.05E-10	5.78E-09	3.98E-09	301/567/914/972/9308/942/1794/2207/3122/3566/3570/3659/3718/3955/3071/64332/114548/5734/5788/5914/399/861/54440/6670/6688/6850/10312/23240/64115/677/678	31
dendritic cell	GO:0051250	negative regulation of lymphocyte activation	24/569	161/18800	1.10E-10	6.01E-09	4.14E-09	301/868/972/942/1051/2268/3398/3566/3635/3659/3718/7805/54900/4067/3071/57162/5585/5777/861/64092/23240/7128/7305/64115	24
dendritic cell	GO:0032944	regulation of mononuclear cell proliferation	29/569	233/18800	1.14E-10	6.15E-09	4.23E-09	199/301/868/6352/952/972/942/1051/11151/22806/3635/3659/3717/3718/4067/4208/4615/3071/57162/5585/5777/5788/5880/54440/6850/23240/7133/7305/64115	29
dendritic cell	GO:0045639	positive regulation of myeloid cell differentiation	19/569	99/18800	1.15E-10	6.15E-09	4.23E-09	972/1385/2124/2353/3059/3148/3398/3635/1432/3071/4853/8737/861/6772/54997/7040/10221/7305/677	19
dendritic cell	GO:0007265	Ras protein signal transduction	36/569	347/18800	1.26E-10	6.66E-09	4.59E-09	9289/199/382/393/397/9181/867/1072/9267/27128/28988/10260/9844/55914/11337/10672/2782/2885/4650/4853/5294/11021/5880/5906/5912/5922/22821/153020/11186/391/399/6016/6093/6386/8878/7454	36
dendritic cell	GO:0030595	leukocyte chemotaxis	29/569	236/18800	1.55E-10	8.11E-09	5.59E-09	199/301/728/6358/6352/972/11151/1436/1524/2920/7852/1843/2207/63940/3570/3689/5641/4067/1130/5594/3071/5142/5294/5880/79890/6688/6850/7057/65125	29
dendritic cell	GO:0050870	positive regulation of T cell activation	28/569	223/18800	1.95E-10	1.01E-08	6.93E-09	199/301/567/6352/961/972/9308/942/11151/1445/81704/3122/3566/3717/3718/4067/1326/3071/64332/114548/5777/5788/5914/399/861/54440/6850/64115	28
dendritic cell	GO:0051251	positive regulation of lymphocyte activation	37/569	371/18800	2.15E-10	1.10E-08	7.57E-09	199/301/567/6352/952/961/972/9308/942/11151/1445/81704/3122/3566/3635/3717/3718/3916/4067/1326/4208/4615/3071/64332/114548/57162/5777/5788/5914/399/861/54440/30011/6850/7040/7305/64115	37
dendritic cell	GO:0032760	positive regulation of tumor necrosis factor production	19/569	103/18800	2.36E-10	1.19E-08	8.21E-09	9181/929/914/1535/64135/3459/3717/120892/4615/5336/5663/5788/5795/8737/54440/6850/7057/7097/7305	19
dendritic cell	GO:0022604	regulation of cell morphogenesis	33/569	305/18800	2.54E-10	1.27E-08	8.75E-09	10097/301/55843/10109/832/960/1072/11151/1436/7852/28988/7430/89846/121512/2268/2316/752/10672/3055/3689/50618/2011/4478/4627/51177/10154/5880/391/399/23433/30011/9368/9948	33
dendritic cell	GO:0009615	response to virus	38/569	392/18800	2.78E-10	1.37E-08	9.42E-09	330/665/6352/1072/7852/1654/2023/2268/10964/2537/64135/3434/10410/3459/3588/3659/3660/3663/3665/10625/3964/1130/1432/4615/4790/114548/9111/4953/5366/5788/6772/7097/7128/7178/10346/9958/8673/56829	38
dendritic cell	GO:0006887	exocytosis	36/569	357/18800	2.79E-10	1.37E-08	9.42E-09	301/867/6352/11151/2268/2771/3055/3162/3566/3684/3689/3916/7462/120892/4067/4627/3071/4818/8013/5294/5341/5579/5663/11031/7879/4218/51762/5880/5906/6386/6688/8676/6813/6814/6850/8673	36
dendritic cell	GO:0050727	regulation of inflammatory response	38/569	394/18800	3.21E-10	1.56E-08	1.07E-08	241/301/330/6352/961/1051/1540/2268/63940/2876/3055/3717/120892/4067/1432/284207/4615/653361/4790/4792/64332/4818/114548/9111/118788/5294/5336/5734/5788/8737/6850/7097/7114/7128/7133/10318/8673/7538	38
dendritic cell	GO:0031663	lipopolysaccharide-mediated signaling pathway	15/569	62/18800	3.41E-10	1.64E-08	1.13E-08	6352/929/3055/3656/4067/5594/1432/4615/4792/5336/6688/7040/7097/7128/10221	15
dendritic cell	GO:2001234	negative regulation of apoptotic signaling pathway	28/569	230/18800	4.01E-10	1.91E-08	1.31E-08	9181/409/960/972/8837/1524/1654/2023/2771/2876/3065/3148/3162/2537/10625/120892/4170/4929/5329/5663/5770/8737/292/6648/7057/7009/7128/7178	28
dendritic cell	GO:0046631	alpha-beta T cell activation	23/569	158/18800	4.38E-10	2.06E-08	1.42E-08	301/868/9308/942/1794/3122/3566/3570/3659/3717/3718/3071/64332/4818/114548/5734/5788/5914/861/54440/6850/10312/64115	23
dendritic cell	GO:0050866	negative regulation of cell activation	27/569	216/18800	4.56E-10	2.12E-08	1.46E-08	301/868/972/942/1051/2268/3162/3398/3566/3635/3659/3718/7805/54900/4067/3071/57162/5585/5777/5788/861/64092/6688/23240/7128/7305/64115	27
dendritic cell	GO:0043254	regulation of protein-containing complex assembly	38/569	401/18800	5.32E-10	2.46E-08	1.69E-08	120/382/10095/10109/10094/10093/10092/81873/822/829/832/6249/11151/23406/26999/28988/1654/51466/96459/2885/3055/3059/3936/4478/4615/3071/51199/5216/5336/5341/5734/54434/6850/7040/9168/7114/11344/7408	38
dendritic cell	GO:0002763	positive regulation of myeloid leukocyte differentiation	14/569	55/18800	6.42E-10	2.93E-08	2.02E-08	972/1385/2124/2353/3059/3398/4853/8737/861/54997/7040/10221/7305/677	14
dendritic cell	GO:0002221	pattern recognition receptor signaling pathway	24/569	176/18800	7.18E-10	3.25E-08	2.24E-08	409/330/929/1520/1535/1540/1654/55914/2219/64135/3656/3659/3665/4067/4615/4792/9111/57162/118788/5336/7097/7128/10318/9958	24
dendritic cell	GO:0002703	regulation of leukocyte mediated immunity	28/569	236/18800	7.29E-10	3.27E-08	2.25E-08	409/567/722/1524/2268/3122/3162/3566/3684/3689/3718/3916/4067/3071/114548/5336/5777/5788/5880/54440/6688/6813/6850/7040/7133/7305/8673/7454	28
dendritic cell	GO:0018108	peptidyl-tyrosine phosphorylation	36/569	373/18800	9.33E-10	4.15E-08	2.86E-08	9181/409/867/868/6352/960/972/1195/1436/1445/2268/3055/3059/204851/3570/3689/3717/3718/4067/5605/5606/653361/54625/5336/5515/5663/5770/5777/5788/5795/5912/64092/9467/58533/6850/7040	36
dendritic cell	GO:0030218	erythrocyte differentiation	20/569	124/18800	9.59E-10	4.22E-08	2.91E-08	5926/567/3059/3148/3398/3635/3717/3718/55904/4067/1432/3071/9991/292/6670/6688/6772/51341/7538/677	20
dendritic cell	GO:0018212	peptidyl-tyrosine modification	36/569	376/18800	1.16E-09	5.06E-08	3.49E-08	9181/409/867/868/6352/960/972/1195/1436/1445/2268/3055/3059/204851/3570/3689/3717/3718/4067/5605/5606/653361/54625/5336/5515/5663/5770/5777/5788/5795/5912/64092/9467/58533/6850/7040	36
dendritic cell	GO:0007599	hemostasis	27/569	227/18800	1.39E-09	6.01E-08	4.14E-08	60/71/8525/84034/22875/2207/83706/2313/2316/10672/2821/3717/221037/4067/1432/4627/5294/5329/5336/5341/5777/5912/6814/6850/7057/7094/7454	27
dendritic cell	GO:0002283	neutrophil activation involved in immune response	9/569	19/18800	1.41E-09	6.02E-08	4.15E-08	2207/3684/3689/4615/6688/6813/6814/6850/7305	9
dendritic cell	GO:0032868	response to insulin	29/569	259/18800	1.42E-09	6.02E-08	4.15E-08	324/490/896/8837/2771/2885/3638/9663/4067/1432/4149/81565/114882/5140/5305/5579/5770/5791/11031/4218/51762/23433/6430/6772/6814/94056/7097/7351/677	29
dendritic cell	GO:0043300	regulation of leukocyte degranulation	13/569	49/18800	1.51E-09	6.35E-08	4.37E-08	2268/3162/3566/3684/3689/3916/4067/3071/5880/6688/6813/6850/8673	13
dendritic cell	GO:2000116	regulation of cysteine-type endopeptidase activity	27/569	229/18800	1.69E-09	7.05E-08	4.86E-08	23204/409/489/330/831/960/8837/1509/1512/26999/1654/96459/2821/2876/2537/3717/7805/5641/114548/3164/5329/5366/25824/6195/6850/7057/25816	27
dendritic cell	GO:0070527	platelet aggregation	15/569	69/18800	1.71E-09	7.07E-08	4.87E-08	60/71/84034/83706/2316/3717/4067/4627/5294/5341/5777/5912/6814/6850/7094	15
dendritic cell	GO:0042119	neutrophil activation	12/569	41/18800	1.87E-09	7.65E-08	5.27E-08	301/6352/2207/3684/3689/55904/4615/6688/6813/6814/6850/7305	12
dendritic cell	GO:0030168	platelet activation	20/569	130/18800	2.25E-09	9.16E-08	6.31E-08	60/71/8525/84034/2207/83706/2316/10672/3717/4067/1432/4627/5294/5336/5341/5777/5912/6814/6850/7094	20
dendritic cell	GO:0002253	activation of immune response	36/569	386/18800	2.36E-09	9.50E-08	6.54E-08	722/728/868/952/961/1445/8525/1997/7430/2207/2219/2268/2533/3055/3635/7805/7462/54900/4067/5594/4208/3071/64332/8013/5142/5336/23228/5579/5663/5777/5788/5795/6850/9473/7305/65125	36
dendritic cell	GO:0046634	regulation of alpha-beta T cell activation	18/569	105/18800	2.42E-09	9.59E-08	6.60E-08	301/868/9308/942/3122/3566/3659/3717/3718/3071/64332/114548/5788/5914/861/54440/6850/64115	18
dendritic cell	GO:0034109	homotypic cell-cell adhesion	17/569	93/18800	2.42E-09	9.59E-08	6.60E-08	60/71/6352/84034/83706/2316/3717/4067/4627/5294/5329/5341/5777/5912/6814/6850/7094	17
dendritic cell	GO:0042116	macrophage activation	18/569	106/18800	2.83E-09	1.11E-07	7.66E-08	199/728/972/1524/7107/3459/3566/3684/3689/3717/120892/9111/5336/5788/6850/7057/7097/7305	18
dendritic cell	GO:0042098	T cell proliferation	25/569	204/18800	3.06E-09	1.19E-07	8.21E-08	199/301/868/6352/896/942/1051/11151/1794/81704/3659/3717/3718/4478/3071/57162/5294/5777/5788/5880/54440/6850/23240/7133/64115	25
dendritic cell	GO:0002279	mast cell activation involved in immune response	13/569	52/18800	3.36E-09	1.30E-07	8.94E-08	867/2268/3162/3566/7462/4067/8013/5294/5777/5880/6813/6850/8673	13
dendritic cell	GO:0031349	positive regulation of defense response	30/569	289/18800	4.47E-09	1.71E-07	1.18E-07	241/6352/961/1051/1535/84034/2219/63940/3055/3148/3665/3717/3916/120892/4067/4208/4792/64332/4818/9111/5294/5336/5734/8737/6688/6850/7097/10318/7305/8673	30
dendritic cell	GO:2000117	negative regulation of cysteine-type endopeptidase activity	16/569	85/18800	4.58E-09	1.74E-07	1.20E-07	23204/409/330/831/960/1654/96459/2821/2876/2537/3164/5329/25824/6195/7057/25816	16
dendritic cell	GO:0002224	toll-like receptor signaling pathway	19/569	123/18800	5.30E-09	2.00E-07	1.38E-07	409/330/929/1520/1535/1654/3656/3659/3665/4067/4615/4792/9111/57162/118788/5336/7097/7128/10318	19
dendritic cell	GO:0071496	cellular response to external stimulus	31/569	309/18800	5.59E-09	2.09E-07	1.44E-07	199/467/490/867/80315/1535/96459/2348/2353/11337/3162/3659/3676/120892/4067/4214/5594/4149/4615/4790/4929/5292/5366/5734/5788/6256/6494/54407/8428/51765/7351	31
dendritic cell	GO:0050817	coagulation	26/569	226/18800	5.72E-09	2.12E-07	1.46E-07	60/71/8525/84034/22875/2207/83706/2316/10672/3717/221037/4067/1432/4627/5294/5329/5336/5341/5663/5777/5912/6814/6850/7057/7094/7454	26
dendritic cell	GO:0033674	positive regulation of kinase activity	40/569	476/18800	6.15E-09	2.27E-07	1.56E-07	51719/55704/6352/896/972/942/1436/1445/9802/1654/8525/2268/3570/8826/3717/8649/120892/4067/5605/5606/2011/55233/653361/3071/114882/5294/23533/5515/5663/5770/5788/5906/9770/6789/94056/6850/51347/7040/7057/65125	40
dendritic cell	GO:0050878	regulation of body fluid levels	35/569	382/18800	6.27E-09	2.29E-07	1.58E-07	60/71/1385/1535/8525/84034/22875/2207/83706/2313/2316/10672/2771/137964/2821/3717/221037/4067/1432/4627/5294/5329/5336/5341/5567/5777/5912/6814/6850/7057/7094/7357/8673/7454/65125	35
dendritic cell	GO:0050851	antigen receptor-mediated signaling pathway	27/569	244/18800	6.79E-09	2.45E-07	1.69E-07	868/952/1445/8525/1997/7430/2533/3635/7805/7462/54900/4067/5594/4208/3071/64332/5142/5336/23228/5579/5663/5777/5788/5795/6850/9473/65125	27
dendritic cell	GO:0045576	mast cell activation	14/569	65/18800	6.80E-09	2.45E-07	1.69E-07	867/2268/3162/3566/7462/4067/8013/5294/5777/5880/399/6813/6850/8673	14
dendritic cell	GO:0050730	regulation of peptidyl-tyrosine phosphorylation	28/569	261/18800	7.12E-09	2.54E-07	1.75E-07	9181/409/867/868/6352/960/972/1436/3059/3570/3689/3717/4067/653361/54625/5336/5515/5663/5770/5777/5788/5795/5912/64092/9467/58533/6850/7040	28
dendritic cell	GO:0097193	intrinsic apoptotic signaling pathway	30/569	295/18800	7.22E-09	2.56E-07	1.76E-07	9181/489/597/960/972/1051/1540/1654/1655/2023/2876/3065/204851/3162/2537/10625/3717/120892/4170/5326/5329/5366/5770/259230/9368/6648/8428/7009/7133/7178	30
dendritic cell	GO:0097530	granulocyte migration	21/569	154/18800	8.35E-09	2.94E-07	2.03E-07	301/728/6358/6352/972/1436/2920/2207/3689/5594/4615/3071/5142/5294/5734/5880/391/399/6850/7057/9948	21
dendritic cell	GO:0043154	negative regulation of cysteine-type endopeptidase activity involved in apoptotic process	15/569	77/18800	8.51E-09	2.98E-07	2.05E-07	23204/409/330/960/1654/96459/2821/2876/2537/3164/5329/25824/6195/7057/25816	15
dendritic cell	GO:0052548	regulation of endopeptidase activity	37/569	426/18800	9.69E-09	3.36E-07	2.32E-07	23204/409/489/330/831/960/8837/1471/1476/1509/1512/26999/1654/96459/2821/2876/3065/2537/3717/7805/5641/4067/114548/3164/5329/5366/25824/5696/6093/6195/1992/10653/6850/7057/7076/25816/64115	37
dendritic cell	GO:0036230	granulocyte activation	12/569	47/18800	1.05E-08	3.58E-07	2.46E-07	301/6352/2207/3684/3689/55904/4615/6688/6813/6814/6850/7305	12
dendritic cell	GO:0071900	regulation of protein serine/threonine kinase activity	34/569	372/18800	1.10E-08	3.74E-07	2.58E-07	60/324/51719/896/57018/51755/1436/1445/9802/1654/1843/8826/54900/120892/4067/5605/5294/23533/5515/5663/5770/5777/5788/5795/5997/11329/6789/94056/6850/51347/7040/7057/7128/10221	34
dendritic cell	GO:0002819	regulation of adaptive immune response	23/569	188/18800	1.35E-08	4.57E-07	3.15E-07	113/301/567/722/962/3122/3566/3659/3665/3718/4208/3071/64332/114548/5585/5777/5788/64092/54440/7040/7128/7133/7454	23
dendritic cell	GO:0043281	regulation of cysteine-type endopeptidase activity involved in apoptotic process	24/569	204/18800	1.42E-08	4.77E-07	3.29E-07	23204/409/489/330/960/8837/1509/1512/1654/96459/2821/2876/2537/3717/7805/114548/3164/5329/5366/25824/6195/6850/7057/25816	24
dendritic cell	GO:0046635	positive regulation of alpha-beta T cell activation	14/569	69/18800	1.54E-08	5.12E-07	3.53E-07	301/9308/942/3122/3566/3717/3071/64332/114548/5788/5914/861/54440/6850	14
dendritic cell	GO:0032869	cellular response to insulin stimulus	24/569	205/18800	1.57E-08	5.12E-07	3.53E-07	324/490/896/8837/2771/2885/3638/9663/81565/114882/5140/5305/5579/5770/5791/11031/4218/51762/23433/6430/6772/94056/7351/677	24
dendritic cell	GO:0045860	positive regulation of protein kinase activity	35/569	396/18800	1.58E-08	5.12E-07	3.53E-07	51719/55704/6352/896/942/1436/1445/9802/1654/3570/8826/3717/120892/5605/5606/2011/55233/653361/3071/114882/5294/23533/5515/5663/5770/5788/5906/9770/6789/94056/6850/51347/7040/7057/65125	35
dendritic cell	GO:0007596	blood coagulation	25/569	221/18800	1.58E-08	5.12E-07	3.53E-07	60/71/8525/84034/22875/2207/83706/2316/10672/3717/221037/4067/1432/4627/5294/5329/5336/5341/5777/5912/6814/6850/7057/7094/7454	25
dendritic cell	GO:0097191	extrinsic apoptotic signaling pathway	25/569	221/18800	1.58E-08	5.12E-07	3.53E-07	9181/467/597/8837/1540/1654/11337/2876/204851/3148/3162/2537/3570/81618/3717/4170/5366/5788/8737/6688/6789/7040/7057/7128/7133	25
dendritic cell	GO:0002886	regulation of myeloid leukocyte mediated immunity	13/569	59/18800	1.76E-08	5.66E-07	3.90E-07	1524/2268/3162/3566/3684/3689/4067/5880/6688/6813/6850/7305/8673	13
dendritic cell	GO:0052547	regulation of peptidase activity	38/569	456/18800	1.86E-08	5.94E-07	4.09E-07	23204/409/489/330/831/960/8837/1471/1476/1508/1509/1512/26999/1654/96459/2821/2876/3065/2537/3717/7805/5641/4067/114548/3164/5329/5366/25824/5696/6093/6195/1992/10653/6850/7057/7076/25816/64115	38
dendritic cell	GO:0001818	negative regulation of cytokine production	33/569	363/18800	2.07E-08	6.54E-07	4.51E-07	113/301/409/490/9308/1445/1524/1540/55914/7430/3162/3635/3718/7805/3071/4790/114548/9111/5734/5777/5788/5914/5966/1992/5552/7040/7057/7114/7128/706/7305/64115/7538	33
dendritic cell	GO:0045582	positive regulation of T cell differentiation	16/569	94/18800	2.08E-08	6.54E-07	4.51E-07	301/972/9308/942/3122/3566/3071/64332/114548/5788/5914/399/861/54440/6850/64115	16
dendritic cell	GO:0019882	antigen processing and presentation	17/569	107/18800	2.20E-08	6.73E-07	4.64E-07	567/972/1509/1512/1520/2207/3122/10437/5641/4012/5696/11021/51762/6890/6892/7057/7454	17
dendritic cell	GO:0045621	positive regulation of lymphocyte differentiation	17/569	107/18800	2.20E-08	6.73E-07	4.64E-07	301/972/9308/942/3122/3566/3635/3071/64332/114548/5788/5914/399/861/54440/6850/64115	17
dendritic cell	GO:0002269	leukocyte activation involved in inflammatory response	12/569	50/18800	2.24E-08	6.73E-07	4.64E-07	199/728/1524/3459/3684/3689/3717/120892/4615/5788/7097/7305	12
dendritic cell	GO:0043303	mast cell degranulation	12/569	50/18800	2.24E-08	6.73E-07	4.64E-07	867/2268/3162/3566/7462/4067/8013/5294/5880/6813/6850/8673	12
dendritic cell	GO:0046638	positive regulation of alpha-beta T cell differentiation	12/569	50/18800	2.24E-08	6.73E-07	4.64E-07	301/9308/942/3122/3566/3071/64332/114548/5914/861/54440/6850	12
dendritic cell	GO:2000379	positive regulation of reactive oxygen species metabolic process	14/569	71/18800	2.27E-08	6.79E-07	4.68E-07	1535/2771/2885/3684/3689/1432/5336/8737/6648/6850/7040/7057/706/7305	14
dendritic cell	GO:0038127	ERBB signaling pathway	18/569	121/18800	2.46E-08	7.30E-07	5.03E-07	867/868/55704/55914/2885/2537/8826/5641/5594/653361/5329/5663/26469/5795/7879/9770/58533/7040	18
dendritic cell	GO:0050777	negative regulation of immune response	22/569	179/18800	2.57E-08	7.59E-07	5.23E-07	301/409/722/2268/2876/3055/3162/3566/3635/3718/4067/1432/3071/9111/54625/5777/5788/64092/6688/6850/7128/9958	22
dendritic cell	GO:0030865	cortical cytoskeleton organization	13/569	61/18800	2.70E-08	7.94E-07	5.47E-07	382/7430/752/3936/3071/5341/5880/391/399/23433/6093/7094/9948	13
dendritic cell	GO:0002431	Fc receptor mediated stimulatory signaling pathway	10/569	33/18800	2.95E-08	8.59E-07	5.92E-07	961/1445/2207/2268/3055/4067/8013/5788/5795/6850	10
dendritic cell	GO:0045580	regulation of T cell differentiation	20/569	151/18800	3.12E-08	9.05E-07	6.24E-07	301/914/972/9308/942/3122/3566/3659/3718/3071/64332/114548/5788/5914/399/861/54440/6850/23240/64115	20
dendritic cell	GO:0150076	neuroinflammatory response	14/569	73/18800	3.30E-08	9.51E-07	6.55E-07	199/728/1524/3459/3684/3689/3717/120892/5336/5663/5788/7097/7133/7305	14
dendritic cell	GO:0002448	mast cell mediated immunity	12/569	52/18800	3.60E-08	1.03E-06	7.10E-07	867/2268/3162/3566/7462/4067/8013/5294/5880/6813/6850/8673	12
dendritic cell	GO:0002688	regulation of leukocyte chemotaxis	18/569	124/18800	3.63E-08	1.03E-06	7.12E-07	199/728/6352/972/1436/1524/1843/63940/3570/5641/4067/5594/3071/5880/79890/6688/7057/65125	18
dendritic cell	GO:0051056	regulation of small GTPase mediated signal transduction	29/569	299/18800	3.69E-08	1.05E-06	7.20E-07	29/9289/382/55843/9938/257106/393/23526/397/9181/867/9267/27128/10260/1794/81704/55914/89846/121512/11337/10672/4650/4853/5294/5922/22821/6494/8878/117289	29
dendritic cell	GO:0042060	wound healing	36/569	429/18800	3.73E-08	1.05E-06	7.22E-07	60/71/301/960/8837/128866/7852/8525/84034/22875/2207/83706/2316/10672/2876/3162/3717/221037/4067/1432/4627/4853/5294/5329/5336/5341/5777/5912/6814/6850/7040/7057/7076/7094/7128/7454	36
dendritic cell	GO:0032479	regulation of type I interferon production	16/569	98/18800	3.84E-08	1.07E-06	7.35E-07	929/1540/1654/3148/64135/3659/3663/3665/3394/4615/9111/5336/5966/6772/6850/7097	16
dendritic cell	GO:0032606	type I interferon production	16/569	98/18800	3.84E-08	1.07E-06	7.35E-07	929/1540/1654/3148/64135/3659/3663/3665/3394/4615/9111/5336/5966/6772/6850/7097	16
dendritic cell	GO:0071674	mononuclear cell migration	23/569	199/18800	3.98E-08	1.10E-06	7.58E-07	199/301/728/6358/6352/961/1436/1524/7852/81704/1843/3570/3676/3683/5641/4067/5594/4478/5294/6688/6793/7057/65125	23
dendritic cell	GO:0032615	interleukin-12 production	13/569	63/18800	4.08E-08	1.11E-06	7.68E-07	409/961/3659/3663/3394/3718/7805/1432/4790/5336/6850/7057/7097	13
dendritic cell	GO:0032655	regulation of interleukin-12 production	13/569	63/18800	4.08E-08	1.11E-06	7.68E-07	409/961/3659/3663/3394/3718/7805/1432/4790/5336/6850/7057/7097	13
dendritic cell	GO:0042554	superoxide anion generation	11/569	43/18800	4.23E-08	1.15E-06	7.92E-07	1535/2771/3684/3689/653361/4688/4689/6648/6850/7040/7305	11
dendritic cell	GO:0050864	regulation of B cell activation	23/569	200/18800	4.37E-08	1.18E-06	8.14E-07	952/972/3398/22806/3635/7805/4067/4208/3071/57162/5585/5777/5788/64092/54440/30011/6850/7040/9473/7128/7305/677/678	23
dendritic cell	GO:0050764	regulation of phagocytosis	16/569	99/18800	4.45E-08	1.20E-06	8.23E-07	64422/961/1445/1535/1794/2207/2219/2268/3055/3071/5336/5788/5795/11031/6850/7097	16
dendritic cell	GO:0050852	T cell receptor signaling pathway	18/569	127/18800	5.30E-08	1.42E-06	9.75E-07	868/1445/8525/1997/7430/2533/3635/7805/5594/64332/5142/5336/5663/5777/5788/5795/9473/65125	18
dendritic cell	GO:0061900	glial cell activation	12/569	54/18800	5.66E-08	1.50E-06	1.04E-06	199/728/1524/3459/3684/3689/3717/120892/5663/5788/7097/7305	12
dendritic cell	GO:0017157	regulation of exocytosis	23/569	204/18800	6.33E-08	1.67E-06	1.15E-06	301/2268/2771/3162/3566/3684/3689/3916/120892/4067/3071/5579/7879/4218/51762/5880/5906/6386/6688/6813/6814/6850/8673	23
dendritic cell	GO:0045444	fat cell differentiation	25/569	237/18800	6.38E-08	1.68E-06	1.15E-06	55252/1051/1385/2876/3398/3638/122953/1432/284207/3164/4929/8013/114882/5292/51316/5696/5997/6648/6789/94056/7040/51341/7538/677/678	25
dendritic cell	GO:0070665	positive regulation of leukocyte proliferation	20/569	158/18800	6.75E-08	1.76E-06	1.21E-06	199/301/6352/952/972/942/11151/1436/1439/3717/3718/4067/5594/4208/4615/3071/57162/5788/54440/6850	20
dendritic cell	GO:0045010	actin nucleation	12/569	55/18800	7.04E-08	1.83E-06	1.26E-06	10097/10095/10109/10094/10093/10092/81873/11151/51466/9535/10788/7454	12
dendritic cell	GO:0030851	granulocyte differentiation	10/569	36/18800	7.45E-08	1.91E-06	1.32E-06	2124/3059/3635/3930/5914/861/6670/6688/54997/10221	10
dendritic cell	GO:0002286	T cell activation involved in immune response	17/569	116/18800	7.53E-08	1.91E-06	1.32E-06	301/54518/972/942/2207/3122/3566/3570/3683/3718/3936/3071/64332/114548/5663/5734/5914	17
dendritic cell	GO:0071675	regulation of mononuclear cell migration	17/569	116/18800	7.53E-08	1.91E-06	1.32E-06	199/728/6352/961/1436/1524/81704/1843/3676/5641/4067/5594/4478/6688/6793/7057/65125	17
dendritic cell	GO:0001909	leukocyte mediated cytotoxicity	18/569	131/18800	8.62E-08	2.18E-06	1.50E-06	409/567/11151/1512/1524/3002/3122/3684/3916/1130/4615/3071/4818/5777/5788/6688/6813/7305	18
dendritic cell	GO:0046777	protein autophosphorylation	24/569	224/18800	8.71E-08	2.19E-06	1.51E-06	51755/1195/1436/1445/1654/2268/3055/3717/120892/4067/5605/2011/5292/5788/5912/9770/8737/6793/9262/8428/51765/6789/6850/51347	24
dendritic cell	GO:0046637	regulation of alpha-beta T cell differentiation	13/569	67/18800	8.85E-08	2.21E-06	1.53E-06	301/9308/942/3122/3566/3718/3071/64332/114548/5914/861/54440/6850	13
dendritic cell	GO:0032418	lysosome localization	14/569	79/18800	9.40E-08	2.33E-06	1.60E-06	867/2268/3162/3566/7462/4067/4627/81565/8013/5294/5880/6813/6850/8673	14
dendritic cell	GO:1990849	vacuolar localization	14/569	79/18800	9.40E-08	2.33E-06	1.60E-06	867/2268/3162/3566/7462/4067/4627/81565/8013/5294/5880/6813/6850/8673	14
dendritic cell	GO:0001774	microglial cell activation	11/569	47/18800	1.15E-07	2.83E-06	1.95E-06	199/728/1524/3459/3684/3689/3717/120892/5788/7097/7305	11
dendritic cell	GO:0030852	regulation of granulocyte differentiation	7/569	15/18800	1.17E-07	2.86E-06	1.97E-06	2124/3059/3635/5914/861/54997/10221	7
dendritic cell	GO:0031668	cellular response to extracellular stimulus	25/569	245/18800	1.22E-07	2.98E-06	2.05E-06	199/467/490/867/80315/96459/2348/2353/11337/3162/3676/120892/4067/5594/4149/4929/5292/5366/5788/6256/6494/54407/8428/51765/7351	25
dendritic cell	GO:0043410	positive regulation of MAPK cascade	38/569	491/18800	1.29E-07	3.13E-06	2.16E-06	409/728/6358/6352/960/972/8837/1436/1445/4616/2771/8826/3717/8649/7805/120892/5605/5606/4615/653361/4853/5294/23533/5336/5663/5770/5788/5795/5906/9770/8737/6093/6386/6688/6850/51347/7040/7057	38
dendritic cell	GO:0002478	antigen processing and presentation of exogenous peptide antigen	10/569	38/18800	1.31E-07	3.16E-06	2.18E-06	567/972/1509/1520/2207/3122/10437/5641/4012/6890	10
dendritic cell	GO:0032481	positive regulation of type I interferon production	12/569	58/18800	1.32E-07	3.16E-06	2.18E-06	929/1654/3148/64135/3659/3663/3665/4615/5336/6772/6850/7097	12
dendritic cell	GO:0071356	cellular response to tumor necrosis factor	24/569	229/18800	1.32E-07	3.16E-06	2.18E-06	9181/330/6358/6352/1535/1540/55914/204851/3717/7805/5594/1432/4790/4792/8737/6772/6850/7057/7114/7128/7133/7538/677/678	24
dendritic cell	GO:0007229	integrin-mediated signaling pathway	16/569	107/18800	1.37E-07	3.24E-06	2.24E-06	961/55914/83706/2268/2316/2533/3055/3676/3683/3684/3689/4627/5341/6850/7076/7094	16
dendritic cell	GO:0002690	positive regulation of leukocyte chemotaxis	15/569	94/18800	1.40E-07	3.30E-06	2.27E-06	199/728/6352/972/1436/1524/63940/3570/5641/5594/3071/5880/6688/7057/65125	15
dendritic cell	GO:0072593	reactive oxygen species metabolic process	24/569	231/18800	1.56E-07	3.65E-06	2.51E-06	8837/1535/2771/2876/2885/2537/3684/3689/120892/1432/653361/4688/4689/5336/5366/25824/5880/8737/6648/6850/7040/7057/706/7305	24
dendritic cell	GO:0034612	response to tumor necrosis factor	25/569	249/18800	1.67E-07	3.89E-06	2.68E-06	9181/330/6358/6352/929/1535/1540/55914/204851/3717/7805/5594/1432/4790/4792/8737/6772/6850/7057/7114/7128/7133/7538/677/678	25
dendritic cell	GO:0033002	muscle cell proliferation	24/569	233/18800	1.83E-07	4.22E-06	2.91E-06	199/6352/8837/1535/10672/2771/3065/3162/3398/3570/3717/3720/1432/4208/4615/8013/5292/861/6648/6772/7040/7057/7128/10221	24
dendritic cell	GO:0007162	negative regulation of cell adhesion	28/569	305/18800	2.01E-07	4.62E-06	3.18E-06	301/397/868/972/942/1051/1843/3566/3659/3717/3718/7805/54900/3071/5140/57162/10154/5777/5788/861/6494/6688/10653/7040/7057/23240/64115/65125	28
dendritic cell	GO:0001906	cell killing	21/569	185/18800	2.11E-07	4.81E-06	3.32E-06	409/567/11151/1512/1524/10578/3002/3122/3151/3684/3916/1130/4615/3071/4818/5777/5788/6688/6813/6850/7305	21
dendritic cell	GO:0045936	negative regulation of phosphate metabolic process	35/569	440/18800	2.13E-07	4.84E-06	3.33E-06	324/409/867/868/1445/1843/4616/2771/8826/54900/120892/4067/90007/3071/54625/5305/5585/5341/5515/5525/5663/5770/5777/5788/5795/9770/5997/6093/64092/9467/58533/11329/7040/7128/10221	35
dendritic cell	GO:0010563	negative regulation of phosphorus metabolic process	35/569	441/18800	2.25E-07	5.09E-06	3.50E-06	324/409/867/868/1445/1843/4616/2771/8826/54900/120892/4067/90007/3071/54625/5305/5585/5341/5515/5525/5663/5770/5777/5788/5795/9770/5997/6093/64092/9467/58533/11329/7040/7128/10221	35
dendritic cell	GO:1902041	regulation of extrinsic apoptotic signaling pathway via death domain receptors	11/569	50/18800	2.27E-07	5.11E-06	3.52E-06	9181/467/8837/1654/2876/3148/3162/5366/6789/7057/7128	11
dendritic cell	GO:0031532	actin cytoskeleton reorganization	16/569	111/18800	2.30E-07	5.13E-06	3.53E-06	301/397/1436/7430/2316/9535/2885/3055/3059/10788/4627/4853/64098/221692/5341/5770	16
dendritic cell	GO:0046632	alpha-beta T cell differentiation	16/569	111/18800	2.30E-07	5.13E-06	3.53E-06	301/9308/942/3122/3566/3570/3659/3718/3071/64332/114548/5734/5914/861/54440/6850	16
dendritic cell	GO:0007163	establishment or maintenance of cell polarity	23/569	219/18800	2.32E-07	5.16E-06	3.55E-06	60/10097/382/10092/10487/9267/1794/81704/55914/2011/4478/4627/3071/81565/64098/5880/391/399/6093/9368/10653/10312/9948	23
dendritic cell	GO:0034341	response to interferon-gamma	18/569	140/18800	2.40E-07	5.27E-06	3.63E-06	71/10097/199/6358/6352/961/972/3055/10410/3659/3394/3717/9111/54625/6772/6814/7097/7454	18
dendritic cell	GO:0050921	positive regulation of chemotaxis	18/569	140/18800	2.40E-07	5.27E-06	3.63E-06	199/728/6352/972/1436/1524/7852/63940/3570/5641/5594/3071/5880/6688/7040/7057/7114/65125	18
dendritic cell	GO:1903305	regulation of regulated secretory pathway	18/569	140/18800	2.40E-07	5.27E-06	3.63E-06	2268/2771/3162/3566/3684/3689/3916/120892/4067/3071/5579/5880/5906/6688/6813/6814/6850/8673	18
dendritic cell	GO:2001242	regulation of intrinsic apoptotic signaling pathway	20/569	171/18800	2.51E-07	5.48E-06	3.78E-06	9181/960/972/1540/1654/2023/2876/3065/10625/120892/4170/5326/5329/5366/5770/259230/9368/6648/7009/7178	20
dendritic cell	GO:0002687	positive regulation of leukocyte migration	18/569	141/18800	2.68E-07	5.82E-06	4.01E-06	199/728/6352/961/972/1436/1524/81704/63940/3570/3676/5641/5594/3071/5880/6688/7057/65125	18
dendritic cell	GO:0033627	cell adhesion mediated by integrin	14/569	86/18800	2.82E-07	6.10E-06	4.20E-06	6352/83706/3676/3683/3684/3689/4067/3071/5140/5294/5777/6850/54997/65125	14
dendritic cell	GO:0042129	regulation of T cell proliferation	20/569	174/18800	3.34E-07	7.14E-06	4.92E-06	199/301/868/6352/942/1051/11151/3659/3717/3718/3071/57162/5777/5788/5880/54440/6850/23240/7133/64115	20
dendritic cell	GO:0048771	tissue remodeling	20/569	174/18800	3.34E-07	7.14E-06	4.92E-06	952/1436/1445/1471/2316/7107/3635/3988/4208/4853/7879/9770/6093/861/29887/6850/10312/7040/7076/7128	20
dendritic cell	GO:0051770	positive regulation of nitric-oxide synthase biosynthetic process	7/569	17/18800	3.35E-07	7.14E-06	4.92E-06	3717/3718/120892/5606/10135/6772/7097	7
dendritic cell	GO:1901214	regulation of neuron death	28/569	313/18800	3.43E-07	7.23E-06	4.98E-06	409/7832/867/6352/1051/128866/11151/80315/1522/1524/2353/2821/3162/3684/3689/3717/5641/120892/4170/4208/4929/8013/5663/6093/58533/6648/7133/7305	28
dendritic cell	GO:0032623	interleukin-2 production	12/569	63/18800	3.44E-07	7.23E-06	4.98E-06	301/9308/942/7430/7805/5142/5336/5788/861/54440/7128/7538	12
dendritic cell	GO:0032663	regulation of interleukin-2 production	12/569	63/18800	3.44E-07	7.23E-06	4.98E-06	301/9308/942/7430/7805/5142/5336/5788/861/54440/7128/7538	12
dendritic cell	GO:0038093	Fc receptor signaling pathway	11/569	52/18800	3.47E-07	7.27E-06	5.01E-06	961/2207/2268/3055/4067/4214/8013/5336/5788/5795/6850	11
dendritic cell	GO:0034314	Arp2/3 complex-mediated actin nucleation	10/569	42/18800	3.66E-07	7.61E-06	5.24E-06	10097/10095/10109/10094/10093/10092/81873/9535/10788/7454	10
dendritic cell	GO:0051346	negative regulation of hydrolase activity	31/569	371/18800	3.67E-07	7.61E-06	5.24E-06	301/23204/409/330/831/960/1471/1476/1508/1654/96459/2771/2821/2876/2537/5927/120892/3071/3164/5329/25824/5997/6093/6195/1992/10653/7057/7076/7009/25816/65125	31
dendritic cell	GO:0070997	neuron death	30/569	353/18800	3.95E-07	8.17E-06	5.63E-06	409/7832/867/6352/1051/128866/11151/80315/1522/1524/2353/2821/2876/3162/3684/3689/3717/5641/120892/4149/4170/4208/4929/8013/5663/6093/58533/6648/7133/7305	30
dendritic cell	GO:0030888	regulation of B cell proliferation	12/569	64/18800	4.11E-07	8.46E-06	5.83E-06	952/972/22806/3635/4067/4208/3071/57162/5585/5788/54440/7305	12
dendritic cell	GO:2001243	negative regulation of intrinsic apoptotic signaling pathway	15/569	102/18800	4.19E-07	8.59E-06	5.92E-06	9181/960/972/1654/2023/2876/3065/10625/120892/4170/5329/5770/6648/7009/7178	15
dendritic cell	GO:0033006	regulation of mast cell activation involved in immune response	9/569	34/18800	5.34E-07	1.09E-05	7.50E-06	2268/3162/3566/4067/5777/5880/6813/6850/8673	9
dendritic cell	GO:0071346	cellular response to interferon-gamma	16/569	118/18800	5.39E-07	1.10E-05	7.55E-06	71/10097/199/6358/6352/961/3055/3659/3394/3717/9111/54625/6772/6814/7097/7454	16
dendritic cell	GO:0043312	neutrophil degranulation	6/569	12/18800	5.92E-07	1.20E-05	8.25E-06	3684/3689/6688/6813/6814/6850	6
dendritic cell	GO:0042326	negative regulation of phosphorylation	31/569	382/18800	6.91E-07	1.39E-05	9.58E-06	324/409/867/868/1445/1843/4616/54900/120892/4067/90007/54625/5305/5585/5515/5525/5663/5770/5777/5788/5795/9770/5997/6093/64092/9467/58533/11329/7040/7128/10221	31
dendritic cell	GO:0002446	neutrophil mediated immunity	9/569	35/18800	6.99E-07	1.40E-05	9.66E-06	3684/3689/55904/4615/6688/6813/6814/6850/9948	9
dendritic cell	GO:0022408	negative regulation of cell-cell adhesion	21/569	199/18800	7.16E-07	1.43E-05	9.86E-06	301/868/972/942/1051/3566/3659/3717/3718/7805/54900/3071/57162/5777/861/6688/10653/7040/23240/64115/65125	21
dendritic cell	GO:0033003	regulation of mast cell activation	10/569	45/18800	7.32E-07	1.46E-05	1.00E-05	2268/3162/3566/4067/8013/5777/5880/6813/6850/8673	10
dendritic cell	GO:0043405	regulation of MAP kinase activity	20/569	183/18800	7.53E-07	1.49E-05	1.03E-05	51755/1445/1843/54900/120892/4067/5294/23533/5663/5770/5777/5788/5795/5997/11329/6850/51347/7040/7057/10221	20
dendritic cell	GO:0031529	ruffle organization	11/569	56/18800	7.67E-07	1.51E-05	1.04E-05	199/382/1436/28988/51466/81565/5216/5341/391/29887/10312	11
dendritic cell	GO:0032930	positive regulation of superoxide anion generation	7/569	19/18800	8.23E-07	1.62E-05	1.11E-05	1535/2771/3684/3689/6850/7040/7305	7
dendritic cell	GO:0033673	negative regulation of kinase activity	23/569	236/18800	8.78E-07	1.72E-05	1.18E-05	324/867/868/1445/1843/4616/54900/4067/90007/5305/5585/5525/5663/5770/5777/5788/5795/5997/9467/58533/11329/7128/10221	23
dendritic cell	GO:0007173	epidermal growth factor receptor signaling pathway	15/569	108/18800	8.91E-07	1.74E-05	1.20E-05	867/868/55704/55914/2885/2537/8826/653361/5329/5663/5795/7879/9770/58533/7040	15
dendritic cell	GO:0002504	antigen processing and presentation of peptide or polysaccharide antigen via MHC class II	9/569	36/18800	9.07E-07	1.76E-05	1.21E-05	567/972/1509/1520/2207/3122/10437/5641/7057	9
dendritic cell	GO:0048661	positive regulation of smooth muscle cell proliferation	14/569	95/18800	9.91E-07	1.91E-05	1.32E-05	199/6352/1535/2771/3065/3162/3398/3570/3717/4615/8013/6772/7040/7057	14
dendritic cell	GO:0048545	response to steroid hormone	28/569	330/18800	9.96E-07	1.92E-05	1.32E-05	199/301/8289/476/490/952/8837/1535/1655/2353/2821/3065/3148/3717/8031/8013/5585/6256/6446/7040/7057/7097/706/23558/51341/7538/677/678	28
dendritic cell	GO:0048660	regulation of smooth muscle cell proliferation	19/569	170/18800	1.01E-06	1.94E-05	1.33E-05	199/6352/1535/10672/2771/3065/3162/3398/3570/3717/4208/4615/8013/6648/6772/7040/7057/7128/10221	19
dendritic cell	GO:0062197	cellular response to chemical stress	28/569	332/18800	1.12E-06	2.13E-05	1.47E-05	199/301/9181/51719/1654/2353/2876/3162/3717/23135/120892/5594/4170/4257/653361/4929/8013/50640/25824/92241/8737/6648/8428/51765/7128/94241/706/677	28
dendritic cell	GO:0019884	antigen processing and presentation of exogenous antigen	10/569	47/18800	1.13E-06	2.13E-05	1.47E-05	567/972/1509/1520/2207/3122/10437/5641/4012/6890	10
dendritic cell	GO:0045646	regulation of erythrocyte differentiation	10/569	47/18800	1.13E-06	2.13E-05	1.47E-05	567/3148/3635/4067/1432/3071/6688/6772/7538/677	10
dendritic cell	GO:0044089	positive regulation of cellular component biogenesis	36/569	494/18800	1.17E-06	2.20E-05	1.52E-05	10097/324/382/10109/55704/961/6249/246175/1654/51466/96459/2885/3055/3936/84299/54737/4478/9788/4615/3071/81565/51199/5216/5305/5336/5341/5795/7879/5880/23433/6093/6386/6850/7040/11344/7408	36
dendritic cell	GO:0050868	negative regulation of T cell activation	16/569	125/18800	1.19E-06	2.23E-05	1.54E-05	301/868/972/942/1051/3566/3659/3718/7805/54900/3071/57162/5777/861/23240/64115	16
dendritic cell	GO:0032635	interleukin-6 production	19/569	172/18800	1.21E-06	2.25E-05	1.55E-05	199/9181/409/961/972/1051/1445/1535/64135/3570/3635/4615/3071/5336/5777/6850/7097/7128/7305	19
dendritic cell	GO:0032675	regulation of interleukin-6 production	19/569	172/18800	1.21E-06	2.25E-05	1.55E-05	199/9181/409/961/972/1051/1445/1535/64135/3570/3635/4615/3071/5336/5777/6850/7097/7128/7305	19
dendritic cell	GO:0048659	smooth muscle cell proliferation	19/569	173/18800	1.32E-06	2.45E-05	1.69E-05	199/6352/1535/10672/2771/3065/3162/3398/3570/3717/4208/4615/8013/6648/6772/7040/7057/7128/10221	19
dendritic cell	GO:0070371	ERK1 and ERK2 cascade	28/569	335/18800	1.34E-06	2.48E-05	1.71E-05	409/467/728/6358/6352/960/972/8837/1436/1445/1512/7430/2771/4067/5605/5594/4853/5734/5770/5777/5788/5906/9368/6850/7040/10318/677/678	28
dendritic cell	GO:0033628	regulation of cell adhesion mediated by integrin	10/569	48/18800	1.38E-06	2.55E-05	1.76E-05	6352/83706/4067/3071/5140/5294/5777/6850/54997/65125	10
dendritic cell	GO:0050920	regulation of chemotaxis	22/569	225/18800	1.43E-06	2.63E-05	1.81E-05	199/728/6352/972/1436/1524/7852/1843/63940/3570/5641/4067/5594/23077/3071/5880/79890/6688/7040/7057/7114/65125	22
dendritic cell	GO:0071902	positive regulation of protein serine/threonine kinase activity	21/569	208/18800	1.48E-06	2.70E-05	1.86E-05	51719/896/1436/1445/9802/1654/8826/120892/5605/5294/23533/5515/5663/5770/5788/6789/94056/6850/51347/7040/7057	21
dendritic cell	GO:0008625	extrinsic apoptotic signaling pathway via death domain receptors	13/569	85/18800	1.57E-06	2.85E-05	1.96E-05	9181/467/8837/1654/11337/2876/3148/3162/5366/6688/6789/7057/7128	13
dendritic cell	GO:1901215	negative regulation of neuron death	21/569	209/18800	1.60E-06	2.90E-05	2.00E-05	409/7832/867/1051/128866/11151/80315/1524/2821/3162/3717/5641/120892/4208/4929/8013/5663/6093/58533/6648/7133	21
dendritic cell	GO:0071621	granulocyte chemotaxis	16/569	128/18800	1.64E-06	2.94E-05	2.03E-05	301/728/6358/6352/972/1436/2920/2207/3689/5594/3071/5142/5294/5880/6850/7057	16
dendritic cell	GO:1990266	neutrophil migration	16/569	128/18800	1.64E-06	2.94E-05	2.03E-05	728/6358/6352/972/2920/2207/3689/4615/3071/5142/5294/5880/391/399/6850/9948	16
dendritic cell	GO:1903038	negative regulation of leukocyte cell-cell adhesion	17/569	144/18800	1.74E-06	3.13E-05	2.15E-05	301/868/972/942/1051/3566/3659/3718/7805/54900/3071/57162/5777/861/23240/64115/65125	17
dendritic cell	GO:0051767	nitric-oxide synthase biosynthetic process	7/569	21/18800	1.80E-06	3.20E-05	2.20E-05	3717/3718/120892/5606/10135/6772/7097	7
dendritic cell	GO:0051769	regulation of nitric-oxide synthase biosynthetic process	7/569	21/18800	1.80E-06	3.20E-05	2.20E-05	3717/3718/120892/5606/10135/6772/7097	7
dendritic cell	GO:0006898	receptor-mediated endocytosis	23/569	246/18800	1.80E-06	3.20E-05	2.20E-05	88455/382/409/567/55589/10487/867/929/28988/7430/2207/2348/2885/156/3676/3684/3689/50618/5336/11031/79890/6386/6850	23
dendritic cell	GO:0050729	positive regulation of inflammatory response	17/569	145/18800	1.92E-06	3.39E-05	2.34E-05	241/961/1051/63940/3717/120892/4792/64332/4818/9111/5294/5336/5734/8737/7097/10318/8673	17
dendritic cell	GO:0051051	negative regulation of transport	34/569	464/18800	2.05E-06	3.62E-05	2.49E-05	88455/301/382/64422/51719/961/972/11151/1445/2771/3162/3638/120892/90007/3071/4790/4946/5579/54899/7879/5906/5997/79890/6386/9368/6688/6814/7057/7097/7009/7133/7351/8673/65125	34
dendritic cell	GO:0061515	myeloid cell development	12/569	74/18800	2.09E-06	3.66E-05	2.52E-05	5926/537/2124/2313/3071/4853/5305/9991/5777/7097/7305/51341	12
dendritic cell	GO:0019886	antigen processing and presentation of exogenous peptide antigen via MHC class II	8/569	30/18800	2.18E-06	3.79E-05	2.61E-05	567/972/1509/1520/2207/3122/10437/5641	8
dendritic cell	GO:0038094	Fc-gamma receptor signaling pathway	8/569	30/18800	2.18E-06	3.79E-05	2.61E-05	961/2207/2268/3055/4067/5788/5795/6850	8
dendritic cell	GO:0045088	regulation of innate immune response	22/569	231/18800	2.22E-06	3.86E-05	2.66E-05	409/330/6352/2219/2268/3055/3148/3659/3665/3916/4067/653361/9111/54625/5336/5770/5777/6688/6850/7128/7305/9958	22
dendritic cell	GO:0043087	regulation of GTPase activity	29/569	364/18800	2.28E-06	3.95E-05	2.72E-05	29/64411/55843/9938/23526/409/868/6358/6352/9236/55619/81704/89846/121512/7107/8826/10788/120892/81565/10154/5906/5922/22821/153020/5996/391/6494/23216/65125	29
dendritic cell	GO:0046849	bone remodeling	13/569	88/18800	2.34E-06	4.04E-05	2.78E-05	952/1436/1445/7107/3635/4853/7879/9770/29887/6850/10312/7040/7128	13
dendritic cell	GO:0030866	cortical actin cytoskeleton organization	9/569	40/18800	2.37E-06	4.06E-05	2.80E-05	382/7430/752/3936/3071/5341/23433/6093/7094	9
dendritic cell	GO:0007249	I-kappaB kinase/NF-kappaB signaling	25/569	288/18800	2.51E-06	4.29E-05	2.96E-05	330/972/8837/1524/2316/3065/3162/3656/9516/4615/4792/57162/5336/5579/5966/399/8737/6093/6275/8878/6772/7097/7128/10318/10346	25
dendritic cell	GO:0032928	regulation of superoxide anion generation	7/569	22/18800	2.57E-06	4.39E-05	3.02E-05	1535/2771/3684/3689/6850/7040/7305	7
dendritic cell	GO:0048002	antigen processing and presentation of peptide antigen	11/569	63/18800	2.62E-06	4.45E-05	3.06E-05	567/972/1509/1520/2207/3122/10437/5641/4012/6890/6892	11
dendritic cell	GO:0051348	negative regulation of transferase activity	24/569	270/18800	2.64E-06	4.46E-05	3.07E-05	324/867/868/1445/1843/4616/54900/4067/90007/5305/5585/5525/5663/5770/5777/5788/5795/5997/9467/58533/11329/7128/10221/7538	24
dendritic cell	GO:0001776	leukocyte homeostasis	13/569	89/18800	2.67E-06	4.50E-05	3.10E-05	301/972/11151/55619/3718/4067/4208/3071/5142/5585/5366/10312/7128	13
dendritic cell	GO:0031098	stress-activated protein kinase signaling cascade	23/569	252/18800	2.72E-06	4.57E-05	3.15E-05	1540/1843/7430/4616/120892/4067/5605/5606/5594/1432/4615/653361/4790/5734/9770/8737/11342/6386/6688/51347/10221/7538/677	23
dendritic cell	GO:0045577	regulation of B cell differentiation	8/569	31/18800	2.86E-06	4.78E-05	3.30E-05	3398/22806/3635/3071/5777/6850/677/678	8
dendritic cell	GO:0002700	regulation of production of molecular mediator of immune response	18/569	167/18800	3.27E-06	5.45E-05	3.76E-05	567/972/942/2821/3098/3162/3566/3718/7805/114548/8013/5585/5336/5788/54440/7040/7009/7133	18
dendritic cell	GO:0002260	lymphocyte homeostasis	11/569	65/18800	3.60E-06	5.99E-05	4.13E-05	972/11151/55619/3718/4067/4208/3071/5585/5366/10312/7128	11
dendritic cell	GO:0043304	regulation of mast cell degranulation	8/569	32/18800	3.71E-06	6.12E-05	4.22E-05	2268/3162/3566/4067/5880/6813/6850/8673	8
dendritic cell	GO:1901185	negative regulation of ERBB signaling pathway	8/569	32/18800	3.71E-06	6.12E-05	4.22E-05	867/868/5641/5663/26469/5795/7879/58533	8
dendritic cell	GO:0018105	peptidyl-serine phosphorylation	26/569	315/18800	4.02E-06	6.61E-05	4.55E-05	409/51719/960/1195/96459/156/3059/204851/120892/5605/5594/1432/2011/5585/23228/5579/9770/8737/6093/6195/6446/11329/6789/6850/7040/65125	26
dendritic cell	GO:2001236	regulation of extrinsic apoptotic signaling pathway	17/569	153/18800	4.03E-06	6.61E-05	4.56E-05	9181/467/8837/1540/1654/2876/3148/3162/2537/81618/4170/5366/5788/8737/6789/7057/7128	17
dendritic cell	GO:0009991	response to extracellular stimulus	34/569	479/18800	4.12E-06	6.74E-05	4.64E-05	199/467/490/867/80315/1535/96459/2348/2353/11337/2771/2876/3162/3676/120892/4067/5594/1432/4149/4929/5292/5366/5788/5914/6256/6494/54407/6648/6772/8428/51765/706/7351/7538	34
dendritic cell	GO:0050854	regulation of antigen receptor-mediated signaling pathway	11/569	66/18800	4.21E-06	6.85E-05	4.72E-05	868/8525/1997/7430/7805/4067/23228/5579/5777/5788/5795	11
dendritic cell	GO:1901184	regulation of ERBB signaling pathway	12/569	79/18800	4.24E-06	6.89E-05	4.74E-05	867/868/55704/2537/5641/653361/5329/5663/26469/5795/7879/58533	12
dendritic cell	GO:0016601	Rac protein signal transduction	9/569	43/18800	4.50E-06	7.28E-05	5.01E-05	199/382/28988/9844/11337/5294/5880/391/399	9
dendritic cell	GO:0032633	interleukin-4 production	8/569	33/18800	4.77E-06	7.63E-05	5.26E-05	9308/942/1051/2207/114548/5914/54440/6850	8
dendritic cell	GO:0032673	regulation of interleukin-4 production	8/569	33/18800	4.77E-06	7.63E-05	5.26E-05	9308/942/1051/2207/114548/5914/54440/6850	8
dendritic cell	GO:0050858	negative regulation of antigen receptor-mediated signaling pathway	8/569	33/18800	4.77E-06	7.63E-05	5.26E-05	868/8525/1997/7430/7805/23228/5777/5795	8
dendritic cell	GO:0018209	peptidyl-serine modification	27/569	338/18800	4.85E-06	7.73E-05	5.33E-05	409/51719/960/1195/96459/156/3059/204851/120892/5605/5594/1432/2011/5585/23228/56983/5579/9770/8737/6093/6195/6446/11329/6789/6850/7040/65125	27
dendritic cell	GO:0045600	positive regulation of fat cell differentiation	11/569	67/18800	4.90E-06	7.79E-05	5.37E-05	55252/1051/1385/3398/1432/284207/5292/6789/94056/7538/677	11
dendritic cell	GO:0010466	negative regulation of peptidase activity	23/569	262/18800	5.23E-06	8.29E-05	5.71E-05	23204/409/330/831/960/1471/1476/1508/1654/96459/2821/2876/2537/3164/5329/25824/6093/6195/1992/10653/7057/7076/25816	23
dendritic cell	GO:1901654	response to ketone	19/569	190/18800	5.34E-06	8.44E-05	5.81E-05	490/867/952/8837/1535/2353/2782/54331/2821/3717/4478/8031/5734/6446/7040/7057/7097/706/23558	19
dendritic cell	GO:0002822	regulation of adaptive immune response based on somatic recombination of immune receptors built from immunoglobulin superfamily domains	18/569	173/18800	5.40E-06	8.50E-05	5.85E-05	301/567/722/3122/3566/3718/4208/3071/64332/114548/5585/5777/5788/54440/7040/7128/7133/7454	18
dendritic cell	GO:0060368	regulation of Fc receptor mediated stimulatory signaling pathway	5/569	10/18800	5.54E-06	8.70E-05	5.99E-05	961/1445/4067/5788/5795	5
dendritic cell	GO:1901222	regulation of NIK/NF-kappaB signaling	14/569	110/18800	5.87E-06	9.13E-05	6.29E-05	929/942/1540/1654/7805/9516/10725/4792/114548/9111/9770/6688/7097/7114	14
dendritic cell	GO:0038061	NIK/NF-kappaB signaling	16/569	141/18800	5.88E-06	9.13E-05	6.29E-05	330/929/942/1540/1654/7805/9516/10725/4792/114548/9111/9770/5966/6688/7097/7114	16
dendritic cell	GO:0050671	positive regulation of lymphocyte proliferation	16/569	141/18800	5.88E-06	9.13E-05	6.29E-05	199/301/6352/952/972/942/11151/3717/3718/4208/4615/3071/57162/5788/54440/6850	16
dendritic cell	GO:0030522	intracellular receptor signaling pathway	23/569	264/18800	5.94E-06	9.16E-05	6.31E-05	8289/55252/330/1540/1655/55914/3065/64135/3665/3717/8031/4792/3164/4929/8013/5292/5585/5914/6256/7128/9958/23558/51341	23
dendritic cell	GO:0072659	protein localization to plasma membrane	24/569	283/18800	5.94E-06	9.16E-05	6.31E-05	60/382/481/537/55704/1445/7430/2316/2533/5525/11031/7879/4218/51762/5906/391/23433/196383/6093/9368/8878/54997/7040/8673	24
dendritic cell	GO:0002495	antigen processing and presentation of peptide antigen via MHC class II	8/569	34/18800	6.07E-06	9.31E-05	6.41E-05	567/972/1509/1520/2207/3122/10437/5641	8
dendritic cell	GO:0032743	positive regulation of interleukin-2 production	8/569	34/18800	6.07E-06	9.31E-05	6.41E-05	301/9308/942/5142/5336/5788/861/54440	8
dendritic cell	GO:0030316	osteoclast differentiation	13/569	96/18800	6.31E-06	9.65E-05	6.65E-05	537/1051/1385/1436/2353/7107/3635/1432/4853/9770/29887/10312/7305	13
dendritic cell	GO:0045598	regulation of fat cell differentiation	16/569	142/18800	6.44E-06	9.81E-05	6.76E-05	55252/1051/1385/3398/3638/122953/1432/284207/5292/6648/6789/94056/7040/7538/677/678	16
dendritic cell	GO:0032753	positive regulation of interleukin-4 production	7/569	25/18800	6.70E-06	0.000101186	6.97E-05	942/1051/2207/114548/5914/54440/6850	7
dendritic cell	GO:0043302	positive regulation of leukocyte degranulation	7/569	25/18800	6.70E-06	0.000101186	6.97E-05	2268/3566/3684/3689/3916/6850/8673	7
dendritic cell	GO:0050860	negative regulation of T cell receptor signaling pathway	7/569	25/18800	6.70E-06	0.000101186	6.97E-05	868/8525/1997/7430/7805/5777/5795	7
dendritic cell	GO:1902905	positive regulation of supramolecular fiber organization	18/569	176/18800	6.88E-06	0.000103442	7.13E-05	382/10109/55704/961/6249/51466/2876/2885/3055/9788/3071/51199/5216/5341/5663/7408/7454/9948	18
dendritic cell	GO:0033194	response to hydroperoxide	6/569	17/18800	6.97E-06	0.000104525	7.20E-05	199/952/2876/3717/4257/94241	6
dendritic cell	GO:0032946	positive regulation of mononuclear cell proliferation	16/569	143/18800	7.05E-06	0.000105448	7.26E-05	199/301/6352/952/972/942/11151/3717/3718/4208/4615/3071/57162/5788/54440/6850	16
dendritic cell	GO:0038066	p38MAPK cascade	10/569	57/18800	7.15E-06	0.000106552	7.34E-05	1540/1843/7430/4616/5606/1432/653361/6688/7538/677	10
dendritic cell	GO:0048678	response to axon injury	12/569	83/18800	7.19E-06	0.00010684	7.36E-05	199/2316/2348/3717/4067/4149/81565/5336/6648/8428/706/7305	12
dendritic cell	GO:0031334	positive regulation of protein-containing complex assembly	19/569	194/18800	7.24E-06	0.00010723	7.39E-05	382/10109/6249/1654/51466/96459/2885/3055/3936/4478/4615/3071/51199/5216/5336/5341/6850/7040/7408	19
dendritic cell	GO:0002698	negative regulation of immune effector process	14/569	112/18800	7.27E-06	0.000107316	7.39E-05	301/409/722/961/1524/3162/3566/3718/3071/5777/5788/6688/7040/7009	14
dendritic cell	GO:0051098	regulation of binding	28/569	366/18800	7.37E-06	0.000108437	7.47E-05	60/409/489/567/868/9236/1522/3148/3162/3434/3676/3717/3955/120892/2011/4792/5329/23228/5515/5663/5914/6093/6789/7040/7009/7114/23063/51341	28
dendritic cell	GO:0045920	negative regulation of exocytosis	8/569	35/18800	7.66E-06	0.000112106	7.72E-05	301/2771/3162/3071/7879/5906/6688/6814	8
dendritic cell	GO:0050869	negative regulation of B cell activation	8/569	35/18800	7.66E-06	0.000112106	7.72E-05	3398/3635/7805/4067/5585/64092/7128/7305	8
dendritic cell	GO:0022406	membrane docking	12/569	84/18800	8.16E-06	0.000119038	8.20E-05	7430/4478/5341/7879/4218/51762/6093/8676/6813/6814/8673/81671	12
dendritic cell	GO:0050732	negative regulation of peptidyl-tyrosine phosphorylation	10/569	58/18800	8.41E-06	0.000122237	8.42E-05	867/868/54625/5515/5663/5777/5788/64092/9467/58533	10
dendritic cell	GO:0043524	negative regulation of neuron apoptotic process	16/569	145/18800	8.44E-06	0.000122276	8.42E-05	409/7832/1051/11151/80315/1524/2821/3162/3717/5641/4208/4929/5663/6093/58533/6648	16
dendritic cell	GO:0010951	negative regulation of endopeptidase activity	22/569	251/18800	8.57E-06	0.000123765	8.53E-05	23204/409/330/831/960/1471/1476/1654/96459/2821/2876/2537/3164/5329/25824/6093/6195/1992/10653/7057/7076/25816	22
dendritic cell	GO:0043409	negative regulation of MAPK cascade	18/569	179/18800	8.71E-06	0.000125415	8.64E-05	467/1445/1540/1843/1844/7430/54900/4067/5770/5777/5788/5795/5997/284996/9368/11329/51347/10318	18
dendritic cell	GO:0002433	immune response-regulating cell surface receptor signaling pathway involved in phagocytosis	7/569	26/18800	8.94E-06	0.000127962	8.81E-05	961/2268/3055/4067/5788/5795/6850	7
dendritic cell	GO:0038096	Fc-gamma receptor signaling pathway involved in phagocytosis	7/569	26/18800	8.94E-06	0.000127962	8.81E-05	961/2268/3055/4067/5788/5795/6850	7
dendritic cell	GO:0051607	defense response to virus	24/569	290/18800	8.98E-06	0.000128241	8.83E-05	330/665/10964/2537/64135/3434/10410/3459/3588/3659/3660/3663/3665/1130/4615/5366/5788/6772/7097/7128/10346/9958/8673/56829	24
dendritic cell	GO:0045861	negative regulation of proteolysis	27/569	350/18800	9.20E-06	0.000130969	9.02E-05	23204/409/330/831/960/1471/1476/1508/1522/1654/96459/2821/2876/2537/120892/3164/5329/25824/5663/6093/6195/6386/1992/10653/7057/7076/25816	27
dendritic cell	GO:0140546	defense response to symbiont	24/569	291/18800	9.52E-06	0.000135075	9.30E-05	330/665/10964/2537/64135/3434/10410/3459/3588/3659/3660/3663/3665/1130/4615/5366/5788/6772/7097/7128/10346/9958/8673/56829	24
dendritic cell	GO:0002831	regulation of response to biotic stimulus	27/569	351/18800	9.69E-06	0.000137115	9.44E-05	409/330/6352/1535/84034/2219/2268/3055/3148/3434/3659/3665/3916/4067/653361/9111/54625/5336/5770/5777/6688/6772/6850/7128/10221/7305/9958	27
dendritic cell	GO:0045628	regulation of T-helper 2 cell differentiation	5/569	11/18800	9.91E-06	0.000139813	9.63E-05	301/942/3566/114548/5914	5
dendritic cell	GO:0042100	B cell proliferation	13/569	100/18800	9.96E-06	0.000140125	9.65E-05	952/972/22806/3635/4067/4208/3071/57162/5585/23228/5788/54440/7305	13
dendritic cell	GO:0006801	superoxide metabolic process	11/569	72/18800	1.01E-05	0.00014061	9.69E-05	1535/2771/3684/3689/653361/4688/4689/6648/6850/7040/7305	11
dendritic cell	GO:2000377	regulation of reactive oxygen species metabolic process	16/569	147/18800	1.01E-05	0.00014061	9.69E-05	8837/1535/2771/2885/3684/3689/1432/5336/5880/8737/6648/6850/7040/7057/706/7305	16
dendritic cell	GO:0032386	regulation of intracellular transport	26/569	332/18800	1.03E-05	0.000143761	9.90E-05	665/9695/7430/2316/3002/3059/3638/3684/3689/3717/3916/3936/120892/5605/5594/1432/4478/81565/4946/4659/5663/5770/5880/7040/7323/57602	26
dendritic cell	GO:0022411	cellular component disassembly	32/569	460/18800	1.19E-05	0.000165201	0.000113797	120/324/382/9181/8289/64422/665/822/829/832/1072/128866/1471/1520/1524/11337/3684/3936/2011/81565/5341/5579/292/8878/7040/706/11344/5976/57602/8673/81671/9948	32
dendritic cell	GO:0045730	respiratory burst	8/569	37/18800	1.19E-05	0.000165201	0.000113797	1043/1535/3055/653361/4688/5223/5294/5880	8
dendritic cell	GO:0016032	viral process	30/569	418/18800	1.23E-05	0.000169532	0.00011678	6352/972/942/1072/1105/128866/1436/1508/7852/1654/1656/2219/156/3065/64135/3434/10410/3665/3916/11320/54737/26986/7879/27090/6772/10318/10346/8673/56829/7538	30
dendritic cell	GO:1902106	negative regulation of leukocyte differentiation	13/569	102/18800	1.24E-05	0.00017089	0.000117716	301/972/7107/3398/3566/3635/3659/3718/4067/5914/861/23240/10221	13
dendritic cell	GO:1904019	epithelial cell apoptotic process	14/569	118/18800	1.34E-05	0.000183702	0.000126541	382/409/831/8837/204851/3162/3676/3717/5294/6789/7057/7128/7538/677	14
dendritic cell	GO:0045622	regulation of T-helper cell differentiation	8/569	38/18800	1.47E-05	0.000201404	0.000138735	301/942/3122/3566/3718/64332/114548/5914	8
dendritic cell	GO:0051402	neuron apoptotic process	21/569	241/18800	1.49E-05	0.000204065	0.000140568	409/7832/1051/11151/80315/1524/2821/2876/3162/3684/3717/5641/4149/4170/4208/4929/5663/6093/58533/6648/7305	21
dendritic cell	GO:2000146	negative regulation of cell motility	27/569	361/18800	1.61E-05	0.000218844	0.000150748	9289/199/393/397/972/1524/1843/84034/51466/10672/3162/4208/114882/5734/5795/5912/79890/9368/10653/8428/51765/7040/7057/7076/94241/10221/7454	27
dendritic cell	GO:0001933	negative regulation of protein phosphorylation	26/569	341/18800	1.65E-05	0.000223854	0.0001542	324/409/867/868/1843/4616/54900/120892/4067/54625/5585/5515/5663/5770/5777/5788/5795/9770/5997/64092/9467/58533/11329/7040/7128/10221	26
dendritic cell	GO:0033157	regulation of intracellular protein transport	20/569	224/18800	1.67E-05	0.000225634	0.000155426	665/9695/2316/3002/3059/3638/3684/3689/3717/3936/120892/1432/81565/4946/5663/5770/5880/7040/7323/57602	20
dendritic cell	GO:0051656	establishment of organelle localization	29/569	404/18800	1.70E-05	0.000230011	0.00015844	10097/867/1072/128866/27436/7430/2268/3162/3566/3676/3916/7462/120892/4067/4627/4542/81565/8013/5294/5663/7879/5880/6386/9368/6813/25777/6850/10312/8673	29
dendritic cell	GO:0002292	T cell differentiation involved in immune response	11/569	76/18800	1.71E-05	0.000230011	0.00015844	301/942/2207/3122/3566/3570/3718/64332/114548/5734/5914	11
dendritic cell	GO:0045453	bone resorption	10/569	63/18800	1.80E-05	0.000241159	0.00016612	952/1436/1445/7107/3635/7879/29887/6850/10312/7128	10
dendritic cell	GO:0032570	response to progesterone	8/569	39/18800	1.80E-05	0.000241159	0.00016612	952/2353/2821/7040/7057/7097/706/23558	8
dendritic cell	GO:0043523	regulation of neuron apoptotic process	19/569	207/18800	1.83E-05	0.000244435	0.000168376	409/7832/1051/11151/80315/1524/2821/3162/3684/3717/5641/4170/4208/4929/5663/6093/58533/6648/7305	19
dendritic cell	GO:0070664	negative regulation of leukocyte proliferation	12/569	91/18800	1.88E-05	0.00025047	0.000172533	868/942/1051/3635/4067/57162/5585/5777/23240/7128/7305/64115	12
dendritic cell	GO:1903707	negative regulation of hemopoiesis	13/569	106/18800	1.89E-05	0.000250954	0.000172867	301/972/7107/3398/3566/3635/3659/3718/4067/5914/861/23240/10221	13
dendritic cell	GO:0051403	stress-activated MAPK cascade	21/569	245/18800	1.92E-05	0.000253621	0.000174704	1540/1843/7430/4616/120892/5605/5606/5594/1432/4615/653361/4790/5734/9770/8737/6386/6688/51347/10221/7538/677	21
dendritic cell	GO:0050731	positive regulation of peptidyl-tyrosine phosphorylation	18/569	190/18800	1.97E-05	0.000260763	0.000179624	9181/409/6352/960/972/1436/3059/3570/3717/4067/653361/54625/5336/5770/5788/5795/6850/7040	18
dendritic cell	GO:0032495	response to muramyl dipeptide	6/569	20/18800	2.02E-05	0.000266011	0.000183239	9181/55914/3663/1432/4792/7128	6
dendritic cell	GO:0051090	regulation of DNA-binding transcription factor activity	31/569	452/18800	2.14E-05	0.000281608	0.000193983	9181/409/8837/1524/1540/55914/2316/3055/3059/3162/3398/3656/3717/5927/4615/4792/114548/57162/5292/5336/5579/8737/6446/6688/6850/7097/7114/7128/10221/10346/51341	31
dendritic cell	GO:0044403	biological process involved in symbiotic interaction	23/569	286/18800	2.18E-05	0.000285279	0.000196511	867/6352/972/942/1072/1105/128866/1436/1508/1524/7852/2219/2876/156/3065/3434/10410/3717/3916/4615/7879/10346/8673	23
dendritic cell	GO:1901223	negative regulation of NIK/NF-kappaB signaling	8/569	40/18800	2.19E-05	0.000286271	0.000197194	1540/1654/9516/114548/9111/9770/6688/7114	8
dendritic cell	GO:0051271	negative regulation of cellular component movement	27/569	369/18800	2.37E-05	0.00030854	0.000212534	9289/199/393/397/972/1524/1843/84034/51466/10672/3162/4208/114882/5734/5795/5912/79890/9368/10653/8428/51765/7040/7057/7076/94241/10221/7454	27
dendritic cell	GO:0042093	T-helper cell differentiation	10/569	65/18800	2.39E-05	0.000309886	0.000213461	301/942/3122/3566/3570/3718/64332/114548/5734/5914	10
dendritic cell	GO:0002460	adaptive immune response based on somatic recombination of immune receptors built from immunoglobulin superfamily domains	27/569	370/18800	2.48E-05	0.000321808	0.000221674	301/567/722/972/1439/1512/2207/3122/3566/3570/3635/3665/3718/4208/4615/3071/64332/114548/5585/5777/5788/54440/10312/7040/7128/7133/7454	27
dendritic cell	GO:0051017	actin filament bundle assembly	16/569	158/18800	2.50E-05	0.000322625	0.000222236	71/199/55704/961/51466/7430/2316/3936/4082/9788/5216/221692/5341/5734/6093/7454	16
dendritic cell	GO:0070486	leukocyte aggregation	5/569	13/18800	2.63E-05	0.000338214	0.000232975	960/4478/8013/5880/6793	5
dendritic cell	GO:0050792	regulation of viral process	16/569	159/18800	2.70E-05	0.000347003	0.000239029	6352/972/7852/1654/2219/64135/3434/10410/54737/26986/7879/6772/10318/10346/56829/7538	16
dendritic cell	GO:0006469	negative regulation of protein kinase activity	19/569	213/18800	2.73E-05	0.000349838	0.000240981	324/867/868/1843/4616/54900/4067/5585/5663/5770/5777/5788/5795/5997/9467/58533/11329/7128/10221	19
dendritic cell	GO:0060759	regulation of response to cytokine stimulus	17/569	178/18800	3.01E-05	0.000384625	0.000264945	6352/972/7852/1540/204851/64135/3656/3665/7805/54625/5770/5777/5788/8737/6850/7097/7128	17
dendritic cell	GO:0040013	negative regulation of locomotion	28/569	396/18800	3.11E-05	0.000396037	0.000272806	9289/199/393/397/57561/972/1524/1843/84034/51466/10672/3162/4208/114882/5734/5795/5912/79890/9368/10653/8428/51765/7040/7057/7076/94241/10221/7454	28
dendritic cell	GO:0001782	B cell homeostasis	7/569	31/18800	3.13E-05	0.000396037	0.000272806	972/55619/4067/4208/3071/5585/7128	7
dendritic cell	GO:1902042	negative regulation of extrinsic apoptotic signaling pathway via death domain receptors	7/569	31/18800	3.13E-05	0.000396037	0.000272806	9181/8837/1654/2876/3148/3162/7128	7
dendritic cell	GO:0006968	cellular defense response	9/569	54/18800	3.16E-05	0.000397993	0.000274153	728/10871/1524/10578/4046/653361/4688/10312/7305	9
dendritic cell	GO:0032735	positive regulation of interleukin-12 production	8/569	42/18800	3.19E-05	0.000400097	0.000275602	3659/3663/3394/7805/1432/5336/6850/7097	8
dendritic cell	GO:0070266	necroptotic process	8/569	42/18800	3.19E-05	0.000400097	0.000275602	9181/330/8837/1540/253430/57162/5836/8737	8
dendritic cell	GO:0061572	actin filament bundle organization	16/569	162/18800	3.40E-05	0.000424403	0.000292345	71/199/55704/961/51466/7430/2316/3936/4082/9788/5216/221692/5341/5734/6093/7454	16
dendritic cell	GO:0002287	alpha-beta T cell activation involved in immune response	10/569	68/18800	3.57E-05	0.000443433	0.000305454	301/942/3122/3566/3570/3718/64332/114548/5734/5914	10
dendritic cell	GO:0002293	alpha-beta T cell differentiation involved in immune response	10/569	68/18800	3.57E-05	0.000443433	0.000305454	301/942/3122/3566/3570/3718/64332/114548/5734/5914	10
dendritic cell	GO:0048008	platelet-derived growth factor receptor signaling pathway	9/569	55/18800	3.67E-05	0.000454802	0.000313285	867/868/8826/3717/8013/5770/5795/9368/25976	9
dendritic cell	GO:0034104	negative regulation of tissue remodeling	6/569	22/18800	3.69E-05	0.00045481	0.000313291	952/1445/1471/7107/3635/7128	6
dendritic cell	GO:0045624	positive regulation of T-helper cell differentiation	6/569	22/18800	3.69E-05	0.00045481	0.000313291	301/942/3566/64332/114548/5914	6
dendritic cell	GO:0002718	regulation of cytokine production involved in immune response	12/569	98/18800	4.00E-05	0.000491036	0.000338245	567/972/3098/3162/3718/7805/114548/8013/5336/54440/7040/7133	12
dendritic cell	GO:0051100	negative regulation of binding	16/569	165/18800	4.26E-05	0.000521704	0.00035937	60/409/489/567/1522/3162/3434/3676/3717/120892/4792/5663/6093/7009/7114/23063	16
dendritic cell	GO:0050672	negative regulation of lymphocyte proliferation	11/569	84/18800	4.45E-05	0.000544271	0.000374915	868/942/1051/3635/4067/57162/5585/5777/23240/7305/64115	11
dendritic cell	GO:0097178	ruffle assembly	8/569	44/18800	4.54E-05	0.000553594	0.000381337	199/382/28988/51466/81565/5216/391/29887	8
dendritic cell	GO:0097696	receptor signaling pathway via STAT	17/569	184/18800	4.59E-05	0.000558632	0.000384807	6352/51379/1436/1439/3059/3587/3588/3570/3717/3718/4067/9111/54625/5515/5788/6772/7040	17
dendritic cell	GO:0032722	positive regulation of chemokine production	10/569	70/18800	4.62E-05	0.000559977	0.000385734	199/972/1436/1654/3162/3566/3570/4615/6850/7097	10
dendritic cell	GO:0071383	cellular response to steroid hormone stimulus	18/569	203/18800	4.78E-05	0.000577768	0.000397989	301/8289/476/490/8837/1655/3065/3717/8031/8013/5585/6256/6446/23558/51341/7538/677/678	18
dendritic cell	GO:0002367	cytokine production involved in immune response	12/569	100/18800	4.89E-05	0.000590437	0.000406716	567/972/3098/3162/3718/7805/114548/8013/5336/54440/7040/7133	12
dendritic cell	GO:0032608	interferon-beta production	9/569	57/18800	4.93E-05	0.000591366	0.000407355	1654/3148/64135/3659/3663/3665/9111/5966/7097	9
dendritic cell	GO:0032648	regulation of interferon-beta production	9/569	57/18800	4.93E-05	0.000591366	0.000407355	1654/3148/64135/3659/3663/3665/9111/5966/7097	9
dendritic cell	GO:0032945	negative regulation of mononuclear cell proliferation	11/569	85/18800	4.98E-05	0.00059462	0.000409597	868/942/1051/3635/4067/57162/5585/5777/23240/7305/64115	11
dendritic cell	GO:0098586	cellular response to virus	11/569	85/18800	4.98E-05	0.00059462	0.000409597	330/6352/1654/2537/64135/3665/3964/1432/4790/114548/9958	11
dendritic cell	GO:0050766	positive regulation of phagocytosis	10/569	71/18800	5.23E-05	0.000623246	0.000429315	961/1535/1794/2207/2219/3071/5336/5788/5795/11031	10
dendritic cell	GO:0002449	lymphocyte mediated immunity	26/569	365/18800	5.25E-05	0.000623527	0.000429509	409/567/722/972/11151/1439/1512/2207/3002/3122/3566/3635/3665/3916/1130/4615/3071/4818/114548/5777/5788/54440/10312/7040/7133/7454	26
dendritic cell	GO:0072594	establishment of protein localization to organelle	29/569	431/18800	5.55E-05	0.000656911	0.000452505	665/868/128866/9695/2316/3002/3059/3098/3587/3717/3916/7805/120892/1432/8031/4792/5514/5663/7879/51762/5880/8878/6789/6850/7040/7128/706/7323/57602	29
dendritic cell	GO:0034103	regulation of tissue remodeling	11/569	86/18800	5.55E-05	0.000656911	0.000452505	952/1436/1445/1471/7107/3635/6093/861/6850/7040/7128	11
dendritic cell	GO:0001889	liver development	14/569	134/18800	5.63E-05	0.000663916	0.000457331	301/382/1051/8837/3162/3720/4853/5914/6195/6648/6670/6430/7128/7351	14
dendritic cell	GO:0034599	cellular response to oxidative stress	22/569	284/18800	5.75E-05	0.000676354	0.000465898	199/301/2353/2876/3162/3717/23135/120892/5594/4170/4257/653361/4929/8013/50640/25824/8737/6648/8428/51765/7128/94241	22
dendritic cell	GO:0030336	negative regulation of cell migration	25/569	346/18800	5.79E-05	0.000679116	0.000467801	9289/199/393/397/972/1524/1843/84034/51466/10672/3162/4208/114882/5734/5795/5912/79890/9368/8428/51765/7040/7057/7076/94241/10221	25
dendritic cell	GO:0045064	T-helper 2 cell differentiation	5/569	15/18800	5.82E-05	0.000682033	0.00046981	301/942/3566/114548/5914	5
dendritic cell	GO:0002335	mature B cell differentiation	7/569	34/18800	5.92E-05	0.000690141	0.000475396	55619/3394/3955/4853/5336/23228/6688	7
dendritic cell	GO:0090322	regulation of superoxide metabolic process	7/569	34/18800	5.92E-05	0.000690141	0.000475396	1535/2771/3684/3689/6850/7040/7305	7
dendritic cell	GO:0002755	MyD88-dependent toll-like receptor signaling pathway	6/569	24/18800	6.33E-05	0.000731809	0.000504098	3656/3659/3665/4615/7097/10318	6
dendritic cell	GO:0038095	Fc-epsilon receptor signaling pathway	6/569	24/18800	6.33E-05	0.000731809	0.000504098	2207/4067/4214/8013/5336/6850	6
dendritic cell	GO:0051156	glucose 6-phosphate metabolic process	6/569	24/18800	6.33E-05	0.000731809	0.000504098	2821/3098/3101/5223/6888/7086	6
dendritic cell	GO:0042058	regulation of epidermal growth factor receptor signaling pathway	10/569	73/18800	6.67E-05	0.000767554	0.000528721	867/868/55704/2537/653361/5329/5663/5795/7879/58533	10
dendritic cell	GO:0140029	exocytic process	10/569	73/18800	6.67E-05	0.000767554	0.000528721	4067/5341/5663/4218/51762/8676/6813/6814/6850/8673	10
dendritic cell	GO:0002702	positive regulation of production of molecular mediator of immune response	13/569	120/18800	7.08E-05	0.000812555	0.000559719	567/972/942/2821/3098/3566/7805/114548/8013/5336/5788/54440/7040	13
dendritic cell	GO:0061008	hepaticobiliary system development	14/569	137/18800	7.18E-05	0.000820193	0.00056498	301/382/1051/8837/3162/3720/4853/5914/6195/6648/6670/6430/7128/7351	14
dendritic cell	GO:0099024	plasma membrane invagination	14/569	137/18800	7.18E-05	0.000820193	0.00056498	199/9938/51411/9844/3684/3689/4627/3071/5336/11031/5880/391/399/7057	14
dendritic cell	GO:0007259	receptor signaling pathway via JAK-STAT	16/569	173/18800	7.54E-05	0.000859439	0.000592014	6352/51379/1436/1439/3059/3587/3588/3570/3717/3718/4067/9111/54625/5515/5788/6772	16
dendritic cell	GO:0097581	lamellipodium organization	11/569	89/18800	7.64E-05	0.000869128	0.000598689	10097/10109/10092/832/55704/960/51177/5880/6643/11344/7454	11
dendritic cell	GO:0060333	interferon-gamma-mediated signaling pathway	6/569	25/18800	8.11E-05	0.000916126	0.000631063	3055/3659/3717/9111/54625/6772	6
dendritic cell	GO:1903306	negative regulation of regulated secretory pathway	6/569	25/18800	8.11E-05	0.000916126	0.000631063	2771/3162/3071/5906/6688/6814	6
dendritic cell	GO:1905523	positive regulation of macrophage migration	6/569	25/18800	8.11E-05	0.000916126	0.000631063	728/6352/1436/1524/5594/7057	6
dendritic cell	GO:0045651	positive regulation of macrophage differentiation	5/569	16/18800	8.26E-05	0.000926345	0.000638102	3059/3398/8737/7040/10221	5
dendritic cell	GO:0045779	negative regulation of bone resorption	5/569	16/18800	8.26E-05	0.000926345	0.000638102	952/1445/7107/3635/7128	5
dendritic cell	GO:0051014	actin filament severing	5/569	16/18800	8.26E-05	0.000926345	0.000638102	822/1072/752/9535/4627	5
dendritic cell	GO:0061097	regulation of protein tyrosine kinase activity	11/569	90/18800	8.47E-05	0.000947698	0.000652811	867/868/6352/1436/653361/5663/5770/5788/5912/9467/58533	11
dendritic cell	GO:0030593	neutrophil chemotaxis	12/569	106/18800	8.70E-05	0.000968607	0.000667213	728/6358/6352/972/2920/2207/3689/3071/5142/5294/5880/6850	12
dendritic cell	GO:0062207	regulation of pattern recognition receptor signaling pathway	12/569	106/18800	8.70E-05	0.000968607	0.000667213	409/330/1535/1654/55914/3659/3665/4067/57162/7097/7128/9958	12
dendritic cell	GO:0030224	monocyte differentiation	7/569	36/18800	8.72E-05	0.000968724	0.000667294	972/1436/3635/3665/4627/6670/677	7
dendritic cell	GO:0031669	cellular response to nutrient levels	18/569	213/18800	8.92E-05	0.000988059	0.000680613	467/490/867/80315/96459/2348/11337/3162/120892/5594/4149/5292/5366/6256/54407/8428/51765/7351	18
dendritic cell	GO:0034121	regulation of toll-like receptor signaling pathway	10/569	76/18800	9.45E-05	0.001044269	0.000719332	409/330/1535/1654/3659/3665/4067/57162/7097/7128	10
dendritic cell	GO:0051495	positive regulation of cytoskeleton organization	17/569	195/18800	9.49E-05	0.001044269	0.000719332	382/10109/55704/961/6249/51466/2885/3055/3059/9788/3071/51199/5216/5341/7408/7454/9948	17
dendritic cell	GO:0120032	regulation of plasma membrane bounded cell projection assembly	17/569	195/18800	9.49E-05	0.001044269	0.000719332	10097/324/382/10109/64422/832/55704/1540/51466/84299/81565/5216/5880/391/23433/11344/7454	17
dendritic cell	GO:0033209	tumor necrosis factor-mediated signaling pathway	12/569	107/18800	9.53E-05	0.001046817	0.000721087	330/1540/204851/3717/7805/4792/8737/6772/6850/7114/7128/7133	12
dendritic cell	GO:0043122	regulation of I-kappaB kinase/NF-kappaB signaling	20/569	254/18800	9.88E-05	0.001080777	0.00074448	330/972/8837/2316/3065/3162/9516/4615/57162/5336/5579/5966/399/8737/6275/8878/6772/7128/10318/10346	20
dendritic cell	GO:0048015	phosphatidylinositol-mediated signaling	16/569	177/18800	9.89E-05	0.001080777	0.00074448	867/6352/1436/7430/2268/3059/10870/3717/653361/118788/5294/23533/23228/5777/9368/677	16
dendritic cell	GO:0043393	regulation of protein binding	17/569	196/18800	0.000101056	0.001096561	0.000755353	60/409/489/567/868/1522/3434/3676/3955/120892/2011/23228/5515/5663/6093/6789/7009	17
dendritic cell	GO:0030225	macrophage differentiation	8/569	49/18800	0.00010119	0.001096561	0.000755353	1436/3059/3398/8737/6688/7040/7097/10221	8
dendritic cell	GO:0097300	programmed necrotic cell death	8/569	49/18800	0.00010119	0.001096561	0.000755353	9181/330/8837/1540/253430/57162/5836/8737	8
dendritic cell	GO:1990778	protein localization to cell periphery	24/569	337/18800	0.00010126	0.001096561	0.000755353	60/382/481/537/55704/1445/7430/2316/2533/5525/11031/7879/4218/51762/5906/391/23433/196383/6093/9368/8878/54997/7040/8673	24
dendritic cell	GO:0060491	regulation of cell projection assembly	17/569	197/18800	0.000107568	0.00116222	0.000800581	10097/324/382/10109/64422/832/55704/1540/51466/84299/81565/5216/5880/391/23433/11344/7454	17
dendritic cell	GO:0032613	interleukin-10 production	9/569	63/18800	0.000110327	0.001186644	0.000817405	961/9308/3718/5336/54440/6850/7097/7305/64115	9
dendritic cell	GO:0032653	regulation of interleukin-10 production	9/569	63/18800	0.000110327	0.001186644	0.000817405	961/9308/3718/5336/54440/6850/7097/7305/64115	9
dendritic cell	GO:0071887	leukocyte apoptotic process	12/569	109/18800	0.00011412	0.001219368	0.000839947	301/6352/972/81704/96459/3059/3665/3718/4067/4208/5585/8737	12
dendritic cell	GO:0002830	positive regulation of type 2 immune response	5/569	17/18800	0.000114139	0.001219368	0.000839947	972/942/3566/114548/5914	5
dendritic cell	GO:0034134	toll-like receptor 2 signaling pathway	5/569	17/18800	0.000114139	0.001219368	0.000839947	1535/4067/118788/7097/7128	5
dendritic cell	GO:0045185	maintenance of protein location	11/569	93/18800	0.000114417	0.001219589	0.0008401	55704/2316/3098/3638/4792/5552/25777/9168/7114/706/11344	11
dendritic cell	GO:0051223	regulation of protein transport	31/569	495/18800	0.000116914	0.001243416	0.000856512	2182/382/665/6352/952/1445/9695/7430/2316/3002/3059/3638/3684/3689/3717/3936/120892/1432/90007/81565/4946/5663/5770/4218/5880/10312/7040/7097/7323/7351/57602	31
dendritic cell	GO:2001238	positive regulation of extrinsic apoptotic signaling pathway	8/569	50/18800	0.00011731	0.001244847	0.000857498	467/1540/81618/5366/5788/8737/6789/7057	8
dendritic cell	GO:0010324	membrane invagination	14/569	144/18800	0.000123056	0.001302918	0.0008975	199/9938/51411/9844/3684/3689/4627/3071/5336/11031/5880/391/399/7057	14
dendritic cell	GO:0031638	zymogen activation	9/569	64/18800	0.000124987	0.001317489	0.000907537	1512/1522/26999/2023/5641/5230/861/7057/64115	9
dendritic cell	GO:0032507	maintenance of protein location in cell	9/569	64/18800	0.000124987	0.001317489	0.000907537	55704/3098/3638/5552/25777/9168/7114/706/11344	9
dendritic cell	GO:0051651	maintenance of location in cell	18/569	219/18800	0.000126992	0.001335664	0.000920056	55704/11151/1535/2512/3098/3638/4067/5336/5663/5777/5788/22821/5552/25777/9168/7114/706/11344	18
dendritic cell	GO:0048017	inositol lipid-mediated signaling	16/569	181/18800	0.000128583	0.001345724	0.000926986	867/6352/1436/7430/2268/3059/10870/3717/653361/118788/5294/23533/23228/5777/9368/677	16
dendritic cell	GO:0032607	interferon-alpha production	6/569	27/18800	0.000128798	0.001345724	0.000926986	1654/64135/3663/3665/9111/6772	6
dendritic cell	GO:0032647	regulation of interferon-alpha production	6/569	27/18800	0.000128798	0.001345724	0.000926986	1654/64135/3663/3665/9111/6772	6
dendritic cell	GO:0043277	apoptotic cell clearance	8/569	51/18800	0.000135494	0.00140949	0.00097091	301/2219/5880/5914/391/399/7057/7305	8
dendritic cell	GO:0071622	regulation of granulocyte chemotaxis	8/569	51/18800	0.000135494	0.00140949	0.00097091	728/6352/972/1436/5594/3071/5880/7057	8
dendritic cell	GO:0009895	negative regulation of catabolic process	23/569	324/18800	0.000147256	0.001528507	0.001052894	128866/1471/5476/2316/8925/3162/3587/120892/1432/4170/23077/4615/26986/5140/5294/5663/6093/6386/54855/7076/706/57602/7538	23
dendritic cell	GO:0032728	positive regulation of interferon-beta production	7/569	39/18800	0.000148555	0.001538627	0.001059865	1654/3148/64135/3659/3663/3665/7097	7
dendritic cell	GO:0060397	growth hormone receptor signaling pathway via JAK-STAT	4/569	10/18800	0.000150771	0.001558183	0.001073336	3717/3718/4067/5770	4
dendritic cell	GO:0002281	macrophage activation involved in immune response	5/569	18/18800	0.000154121	0.001582484	0.001090075	1524/9111/5336/6850/7305	5
dendritic cell	GO:0010759	positive regulation of macrophage chemotaxis	5/569	18/18800	0.000154121	0.001582484	0.001090075	728/6352/1436/5594/7057	5
dendritic cell	GO:0046851	negative regulation of bone remodeling	5/569	18/18800	0.000154121	0.001582484	0.001090075	952/1445/7107/3635/7128	5
dendritic cell	GO:0000302	response to reactive oxygen species	17/569	203/18800	0.000154934	0.001587402	0.001093463	301/2353/2876/3162/23135/120892/5594/653361/8013/25824/8737/6648/6772/8428/51765/7128/7351	17
dendritic cell	GO:0030837	negative regulation of actin filament polymerization	9/569	66/18800	0.00015922	0.001612548	0.001110784	120/822/829/832/5216/54434/9168/7114/11344	9
dendritic cell	GO:0070265	necrotic cell death	9/569	66/18800	0.00015922	0.001612548	0.001110784	9181/330/8837/1540/253430/57162/5836/8737/706	9
dendritic cell	GO:0071677	positive regulation of mononuclear cell migration	9/569	66/18800	0.00015922	0.001612548	0.001110784	199/6352/961/1524/81704/3676/5641/6688/65125	9
dendritic cell	GO:0002758	innate immune response-activating signal transduction	6/569	28/18800	0.000159762	0.001612548	0.001110784	2219/3055/4067/5336/6850/7305	6
dendritic cell	GO:0042059	negative regulation of epidermal growth factor receptor signaling pathway	6/569	28/18800	0.000159762	0.001612548	0.001110784	867/868/5663/5795/7879/58533	6
dendritic cell	GO:0060544	regulation of necroptotic process	6/569	28/18800	0.000159762	0.001612548	0.001110784	9181/330/8837/1540/57162/8737	6
dendritic cell	GO:0090025	regulation of monocyte chemotaxis	6/569	28/18800	0.000159762	0.001612548	0.001110784	199/6352/1524/1843/5641/4067	6
dendritic cell	GO:0031623	receptor internalization	12/569	113/18800	0.000161333	0.001624955	0.001119331	88455/409/7430/2207/2885/156/3689/5336/11031/79890/6386/6850	12
dendritic cell	GO:0001959	regulation of cytokine-mediated signaling pathway	15/569	166/18800	0.000162472	0.001632964	0.001124848	6352/972/7852/1540/204851/3656/3665/7805/54625/5770/5777/5788/8737/6850/7128	15
dendritic cell	GO:0032642	regulation of chemokine production	11/569	97/18800	0.000167456	0.001672452	0.001152049	199/972/1436/1654/55914/3162/3566/3570/4615/6850/7097	11
dendritic cell	GO:0032755	positive regulation of interleukin-6 production	11/569	97/18800	0.000167456	0.001672452	0.001152049	199/9181/972/1535/64135/3570/4615/5336/6850/7097/7305	11
dendritic cell	GO:2001237	negative regulation of extrinsic apoptotic signaling pathway	11/569	97/18800	0.000167456	0.001672452	0.001152049	9181/8837/1654/2876/3148/3162/2537/4170/8737/7057/7128	11
dendritic cell	GO:0016236	macroautophagy	22/569	306/18800	0.000170274	0.001697029	0.001168978	64422/533/527/9550/665/128866/11337/3162/3964/120892/5305/5663/7879/57674/292/58533/8878/10312/94241/57602/8673/81671	22
dendritic cell	GO:0031330	negative regulation of cellular catabolic process	20/569	265/18800	0.000175213	0.001740987	0.001199258	128866/1471/5476/8925/3162/3587/120892/1432/4170/4615/26986/5294/5663/6093/6386/54855/7076/706/57602/7538	20
dendritic cell	GO:0046633	alpha-beta T cell proliferation	7/569	40/18800	0.000175417	0.001740987	0.001199258	868/1794/3659/3717/5788/6850/64115	7
dendritic cell	GO:0030838	positive regulation of actin filament polymerization	8/569	53/18800	0.000178859	0.001769836	0.00121913	382/10109/51466/2885/3055/3071/5216/7408	8
dendritic cell	GO:0002704	negative regulation of leukocyte mediated immunity	9/569	67/18800	0.000179068	0.001769836	0.00121913	409/722/1524/3162/3718/3071/5777/5788/6688	9
dendritic cell	GO:0032602	chemokine production	11/569	98/18800	0.000183575	0.001810612	0.001247219	199/972/1436/1654/55914/3162/3566/3570/4615/6850/7097	11
dendritic cell	GO:0046578	regulation of Ras protein signal transduction	16/569	187/18800	0.000187657	0.001847043	0.001272314	9289/382/397/9181/867/9267/27128/10260/55914/11337/4650/4853/5294/5922/22821/8878	16
dendritic cell	GO:0018107	peptidyl-threonine phosphorylation	12/569	115/18800	0.000190621	0.00187234	0.00128974	51719/1195/156/204851/120892/5594/2011/5585/5579/6093/7040/65125	12
dendritic cell	GO:0002313	mature B cell differentiation involved in immune response	6/569	29/18800	0.000196328	0.001916513	0.001320168	55619/3394/3955/4853/5336/6688	6
dendritic cell	GO:0002474	antigen processing and presentation of peptide antigen via MHC class I	6/569	29/18800	0.000196328	0.001916513	0.001320168	567/2207/10437/4012/6890/6892	6
dendritic cell	GO:0061082	myeloid leukocyte cytokine production	6/569	29/18800	0.000196328	0.001916513	0.001320168	972/3162/7805/8013/5336/7040	6
dendritic cell	GO:0016482	cytosolic transport	15/569	169/18800	0.000197988	0.001928761	0.001328605	10097/11151/23258/7430/2316/3916/7805/120892/5605/5594/4478/5305/7879/6643/58533	15
dendritic cell	GO:0031099	regeneration	16/569	188/18800	0.000199509	0.001937191	0.001334411	301/1051/8837/2316/2348/2876/3162/3717/3936/81565/8013/861/6430/8428/706/7351	16
dendritic cell	GO:0010638	positive regulation of organelle organization	30/569	487/18800	0.000199668	0.001937191	0.001334411	301/382/10109/55704/961/6249/246175/51466/2885/3002/3055/3059/3936/5594/54737/4478/9788/3071/51199/5216/5305/5329/5341/5366/5514/6386/292/7408/7454/9948	30
dendritic cell	GO:0051235	maintenance of location	23/569	331/18800	0.000201286	0.001948905	0.00134248	55704/11151/1535/2316/2512/3098/3638/4067/4790/4792/114882/5336/5663/5777/5788/22821/57674/5552/25777/9168/7114/706/11344	23
dendritic cell	GO:0071800	podosome assembly	5/569	19/18800	0.000203982	0.001970994	0.001357696	51411/28988/3055/3936/4478	5
dendritic cell	GO:0045744	negative regulation of G protein-coupled receptor signaling pathway	8/569	54/18800	0.000204476	0.001971762	0.001358225	409/57561/6352/2771/156/5142/5341/5997	8
dendritic cell	GO:0033574	response to testosterone	7/569	41/18800	0.000206073	0.001979132	0.001363302	867/8837/2821/4478/8031/7057/706	7
dendritic cell	GO:0045124	regulation of bone resorption	7/569	41/18800	0.000206073	0.001979132	0.001363302	952/1436/1445/7107/3635/6850/7128	7
dendritic cell	GO:0070372	regulation of ERK1 and ERK2 cascade	22/569	311/18800	0.00021414	0.002052461	0.001413814	409/467/728/6358/6352/960/972/8837/1436/1445/7430/2771/4067/4853/5770/5777/5788/5906/9368/6850/7040/10318	22
dendritic cell	GO:2001235	positive regulation of apoptotic signaling pathway	13/569	134/18800	0.000217512	0.002080586	0.001433187	467/1512/1540/81618/3717/4170/5326/5366/5788/8737/9368/6789/7057	13
dendritic cell	GO:0031341	regulation of cell killing	11/569	100/18800	0.000219783	0.002098089	0.001445244	409/567/1524/3122/3684/3916/3071/5788/6688/6850/7305	11
dendritic cell	GO:0016311	dephosphorylation	27/569	422/18800	0.000225955	0.002152685	0.001482852	476/1843/1844/2771/3635/8826/3717/9663/120892/4208/3071/22978/5209/5341/4659/5515/5525/55671/5770/26469/5777/5788/5791/5795/6093/54434/7040	27
dendritic cell	GO:0055074	calcium ion homeostasis	29/569	468/18800	0.000230114	0.002187923	0.001507125	481/489/490/728/6358/6352/952/1043/11151/1524/7852/1535/10672/3717/3718/4067/5294/5336/5579/5663/5734/5777/5788/22821/29887/10312/7009/54499/7178	29
dendritic cell	GO:0010639	negative regulation of organelle organization	24/569	356/18800	0.000231865	0.00220017	0.001515561	120/324/9181/409/822/829/832/128866/11151/1843/9535/2876/120892/5216/7879/292/8467/54434/9168/7114/706/11344/23063/7454	24
dendritic cell	GO:0045620	negative regulation of lymphocyte differentiation	8/569	55/18800	0.000233027	0.002206798	0.001520127	301/972/3398/3566/3659/3718/861/23240	8
dendritic cell	GO:0060142	regulation of syncytium formation by plasma membrane fusion	6/569	30/18800	0.000239186	0.002260615	0.001557198	963/8837/3566/1432/51177/7305	6
dendritic cell	GO:0030890	positive regulation of B cell proliferation	7/569	42/18800	0.000240908	0.002263393	0.001559112	952/972/4208/3071/57162/5788/54440	7
dendritic cell	GO:0034142	toll-like receptor 4 signaling pathway	7/569	42/18800	0.000240908	0.002263393	0.001559112	929/4067/4792/9111/57162/118788/7128	7
dendritic cell	GO:2000249	regulation of actin cytoskeleton reorganization	7/569	42/18800	0.000240908	0.002263393	0.001559112	397/1436/9535/3055/3059/10788/4853	7
dendritic cell	GO:0001910	regulation of leukocyte mediated cytotoxicity	10/569	85/18800	0.000242879	0.002272931	0.001565682	409/567/1524/3122/3684/3916/3071/5788/6688/7305	10
dendritic cell	GO:2000106	regulation of leukocyte apoptotic process	10/569	85/18800	0.000242879	0.002272931	0.001565682	301/6352/972/81704/96459/3059/3665/3718/4067/4208	10
dendritic cell	GO:0002548	monocyte chemotaxis	9/569	70/18800	0.000251355	0.00234763	0.001617137	199/301/6358/6352/1524/1843/3570/5641/4067	9
dendritic cell	GO:0032677	regulation of interleukin-8 production	11/569	102/18800	0.000261855	0.0024409	0.001681385	301/929/914/972/2219/4615/5788/8737/6850/7097/7114	11
dendritic cell	GO:0032637	interleukin-8 production	11/569	103/18800	0.000285318	0.00264667	0.001823127	301/929/914/972/2219/4615/5788/8737/6850/7097/7114	11
dendritic cell	GO:0042102	positive regulation of T cell proliferation	11/569	103/18800	0.000285318	0.00264667	0.001823127	199/301/6352/942/11151/3717/3718/3071/5788/54440/6850	11
dendritic cell	GO:0090316	positive regulation of intracellular protein transport	14/569	156/18800	0.0002856	0.00264667	0.001823127	9695/2316/3002/3059/3684/3689/3717/1432/4946/5663/5880/7040/7323/57602	14
dendritic cell	GO:0002862	negative regulation of inflammatory response to antigenic stimulus	6/569	31/18800	0.000289073	0.002663279	0.001834568	2268/2876/3055/4067/1432/6850	6
dendritic cell	GO:0061099	negative regulation of protein tyrosine kinase activity	6/569	31/18800	0.000289073	0.002663279	0.001834568	867/868/5663/5788/9467/58533	6
dendritic cell	GO:0062098	regulation of programmed necrotic cell death	6/569	31/18800	0.000289073	0.002663279	0.001834568	9181/330/8837/1540/57162/8737	6
dendritic cell	GO:0097305	response to alcohol	18/569	235/18800	0.000304362	0.002798719	0.001927865	10097/113/490/867/929/1535/2353/2782/54331/5734/5914/10287/5997/6446/6648/7040/94241/706	18
dendritic cell	GO:0014812	muscle cell migration	11/569	104/18800	0.000310528	0.002849907	0.001963125	199/301/10092/6352/10672/4208/8013/51177/6093/6282/10221	11
dendritic cell	GO:0048732	gland development	27/569	431/18800	0.000315746	0.002892209	0.001992264	301/382/1051/8837/1385/1436/137964/2876/3162/3398/3717/3720/5594/4478/4853/5660/5663/5914/6195/9368/6648/6670/6430/7040/7128/706/7351	27
dendritic cell	GO:0050856	regulation of T cell receptor signaling pathway	7/569	44/18800	0.000324775	0.002969196	0.002045296	868/8525/1997/7430/7805/5777/5795	7
dendritic cell	GO:1903800	positive regulation of production of miRNAs involved in gene silencing by miRNA	4/569	12/18800	0.000338609	0.003072167	0.002116226	1655/5605/8737/7040	4
dendritic cell	GO:0032727	positive regulation of interferon-alpha production	5/569	21/18800	0.000339518	0.003072167	0.002116226	1654/64135/3663/3665/6772	5
dendritic cell	GO:0033005	positive regulation of mast cell activation	5/569	21/18800	0.000339518	0.003072167	0.002116226	2268/3566/8013/6850/8673	5
dendritic cell	GO:1901739	regulation of myoblast fusion	5/569	21/18800	0.000339518	0.003072167	0.002116226	963/8837/3566/1432/51177	5
dendritic cell	GO:0006979	response to oxidative stress	27/569	433/18800	0.000339538	0.003072167	0.002116226	199/301/694/952/2353/2876/3162/3717/23135/120892/5594/4170/4257/653361/4929/8013/50640/25824/5663/8737/6648/6772/8428/51765/7128/94241/7351	27
dendritic cell	GO:0006874	cellular calcium ion homeostasis	28/569	456/18800	0.000339916	0.003072167	0.002116226	481/489/490/728/6358/6352/952/1043/11151/1524/7852/1535/10672/3717/3718/4067/5294/5336/5579/5663/5734/5777/5788/22821/10312/7009/54499/7178	28
dendritic cell	GO:0051047	positive regulation of secretion	21/569	300/18800	0.000340562	0.003072167	0.002116226	2182/382/952/1385/1535/7430/2268/2771/156/3566/3684/3689/3717/3916/7879/51762/6386/6850/7040/7097/8673	21
dendritic cell	GO:0002828	regulation of type 2 immune response	6/569	32/18800	0.000346769	0.003122237	0.002150716	301/972/942/3566/114548/5914	6
dendritic cell	GO:0001667	ameboidal-type cell migration	29/569	480/18800	0.000349749	0.003143114	0.002165097	301/382/393/397/10487/1512/51466/2348/2821/2876/3162/8826/3676/3964/5641/5606/4208/4627/3164/5216/5294/5585/5336/6093/7040/7057/7076/7114/9839	29
dendritic cell	GO:0032388	positive regulation of intracellular transport	16/569	198/18800	0.000358633	0.00321687	0.002215903	9695/7430/2316/3002/3059/3684/3689/3717/1432/4478/4946/5663/5880/7040/7323/57602	16
dendritic cell	GO:0032231	regulation of actin filament bundle assembly	11/569	106/18800	0.000366604	0.003282174	0.002260887	71/55704/961/51466/2316/9788/5216/5341/5734/6093/7454	11
dendritic cell	GO:0098927	vesicle-mediated transport between endosomal compartments	7/569	45/18800	0.000374694	0.003342022	0.002302112	11151/7430/2316/5605/5594/4478/7879	7
dendritic cell	GO:1902622	regulation of neutrophil migration	7/569	45/18800	0.000374694	0.003342022	0.002302112	728/972/4615/3071/5880/391/399	7
dendritic cell	GO:0070482	response to oxygen levels	22/569	324/18800	0.000377954	0.003364785	0.002317792	481/537/9550/571/665/867/952/8837/80315/7852/1535/2023/3162/4929/5230/5366/6648/7057/7097/7009/7351/677	22
dendritic cell	GO:0030042	actin filament depolymerization	8/569	59/18800	0.000381783	0.003386187	0.002332535	120/822/829/832/1072/5341/11344/9948	8
dendritic cell	GO:0071384	cellular response to corticosteroid stimulus	8/569	59/18800	0.000381783	0.003386187	0.002332535	301/490/8837/3717/6446/7538/677/678	8
dendritic cell	GO:0018210	peptidyl-threonine modification	12/569	124/18800	0.000385114	0.003409369	0.002348504	51719/1195/156/204851/120892/5594/2011/5585/5579/6093/7040/65125	12
dendritic cell	GO:0002833	positive regulation of response to biotic stimulus	15/569	180/18800	0.000391775	0.003455474	0.002380263	6352/1535/84034/2219/3055/3148/3665/3916/4067/9111/5336/6688/6850/7305/9958	15
dendritic cell	GO:0009266	response to temperature stimulus	15/569	180/18800	0.000391775	0.003455474	0.002380263	409/490/929/7852/2353/3162/51278/4067/284207/4792/51316/6648/7057/94241/7351	15
dendritic cell	GO:0009612	response to mechanical stimulus	16/569	201/18800	0.000423888	0.003722519	0.002564213	71/7832/7852/1535/2353/2821/3659/4214/1432/4615/4790/4792/5734/54407/6772/7057	16
dendritic cell	GO:0048525	negative regulation of viral process	10/569	91/18800	0.000424402	0.003722519	0.002564213	6352/2219/64135/3434/10410/54737/6772/10318/56829/7538	10
dendritic cell	GO:0060996	dendritic spine development	10/569	91/18800	0.000424402	0.003722519	0.002564213	10097/382/54149/1072/28988/55619/120892/5597/4208/5663	10
dendritic cell	GO:0072574	hepatocyte proliferation	5/569	22/18800	0.000428516	0.003735252	0.002572985	1051/8837/4853/6195/7128	5
dendritic cell	GO:0072575	epithelial cell proliferation involved in liver morphogenesis	5/569	22/18800	0.000428516	0.003735252	0.002572985	1051/8837/4853/6195/7128	5
dendritic cell	GO:0002753	cytoplasmic pattern recognition receptor signaling pathway	8/569	60/18800	0.000429029	0.003735252	0.002572985	330/1540/55914/64135/3665/4792/7128/9958	8
dendritic cell	GO:0043407	negative regulation of MAP kinase activity	8/569	60/18800	0.000429029	0.003735252	0.002572985	1843/54900/4067/5770/5777/5795/5997/11329	8
dendritic cell	GO:0010939	regulation of necrotic cell death	7/569	46/18800	0.000430568	0.003735252	0.002572985	9181/330/8837/1540/57162/8737/706	7
dendritic cell	GO:0045581	negative regulation of T cell differentiation	7/569	46/18800	0.000430568	0.003735252	0.002572985	301/972/3566/3659/3718/861/23240	7
dendritic cell	GO:0014065	phosphatidylinositol 3-kinase signaling	13/569	144/18800	0.000440104	0.00381103	0.002625183	867/6352/2268/3059/10870/3717/653361/118788/5294/23533/5777/9368/677	13
dendritic cell	GO:0002064	epithelial cell development	16/569	203/18800	0.000472853	0.00408717	0.002815399	5926/51742/7852/7430/2355/137964/2876/8826/4478/4615/4853/5906/5914/196383/6093/10653	16
dendritic cell	GO:0035306	positive regulation of dephosphorylation	8/569	61/18800	0.000480914	0.004149302	0.002858198	3717/4208/5341/4659/5525/5788/6093/7040	8
dendritic cell	GO:0070849	response to epidermal growth factor	7/569	47/18800	0.000492896	0.004244979	0.002924103	8837/8826/5594/94056/7538/677/678	7
dendritic cell	GO:0030101	natural killer cell activation	10/569	93/18800	0.000505576	0.004332795	0.002984595	914/11151/2268/3717/3916/4783/4818/5788/6670/7305	10
dendritic cell	GO:0032273	positive regulation of protein polymerization	10/569	93/18800	0.000505576	0.004332795	0.002984595	382/10109/6249/51466/2885/3055/3071/51199/5216/7408	10
dendritic cell	GO:0051494	negative regulation of cytoskeleton organization	14/569	165/18800	0.000505827	0.004332795	0.002984595	120/324/9181/822/829/832/11151/9535/5216/54434/9168/7114/11344/7454	14
dendritic cell	GO:0030900	forebrain development	24/569	376/18800	0.000512812	0.004384727	0.003020367	9289/10092/567/7832/113246/54149/1385/1436/7852/3065/3398/3684/120892/79143/81565/51199/4929/221692/5663/5914/54407/6434/7305/57688	24
dendritic cell	GO:0042542	response to hydrogen peroxide	12/569	128/18800	0.000514549	0.004391677	0.003025155	301/2876/3162/23135/120892/8013/8737/6648/6772/8428/51765/7128	12
dendritic cell	GO:0072576	liver morphogenesis	5/569	23/18800	0.000534023	0.00454972	0.003134021	1051/8837/4853/6195/7128	5
dendritic cell	GO:0031667	response to nutrient levels	27/569	446/18800	0.000536597	0.004563474	0.003143495	467/490/867/80315/1535/96459/2348/11337/2771/2876/3162/120892/5594/1432/4149/5292/5366/5914/6256/54407/6648/6772/8428/51765/706/7351/7538	27
dendritic cell	GO:0032757	positive regulation of interleukin-8 production	8/569	62/18800	0.00053777	0.004565284	0.003144742	929/914/972/2219/4615/8737/6850/7097	8
dendritic cell	GO:0050779	RNA destabilization	10/569	94/18800	0.000550751	0.004650571	0.003203491	7832/246175/26986/6093/7133/79670/5976/7538/677/678	10
dendritic cell	GO:0061014	positive regulation of mRNA catabolic process	10/569	94/18800	0.000550751	0.004650571	0.003203491	7832/246175/26986/6093/79670/5976/56829/7538/677/678	10
dendritic cell	GO:1904035	regulation of epithelial cell apoptotic process	10/569	94/18800	0.000550751	0.004650571	0.003203491	409/831/8837/3162/3676/3717/7057/7128/7538/677	10
dendritic cell	GO:0051048	negative regulation of secretion	14/569	167/18800	0.000570742	0.004810826	0.003313881	301/972/2771/3162/90007/3071/7879/5906/6688/6814/7133/7351/8673/65125	14
dendritic cell	GO:0034110	regulation of homotypic cell-cell adhesion	6/569	35/18800	0.000575164	0.004830972	0.003327758	6352/84034/3717/4067/5329/6850	6
dendritic cell	GO:0098751	bone cell development	6/569	35/18800	0.000575164	0.004830972	0.003327758	537/2313/4853/5305/5777/7305	6
dendritic cell	GO:0032088	negative regulation of NF-kappaB transcription factor activity	10/569	95/18800	0.000599217	0.00502412	0.003460806	409/1540/55914/3656/4792/114548/57162/6688/7114/7128	10
dendritic cell	GO:0030100	regulation of endocytosis	16/569	208/18800	0.000617005	0.005159872	0.003554317	88455/382/409/567/55589/867/929/120892/3071/5336/5770/11031/79890/6093/6386/6850	16
dendritic cell	GO:0010506	regulation of autophagy	22/569	336/18800	0.000617578	0.005159872	0.003554317	533/527/9550/665/128866/5476/7107/8925/3162/3587/120892/4170/5305/5660/4218/6093/292/58533/94241/10346/706/57602	22
dendritic cell	GO:0014068	positive regulation of phosphatidylinositol 3-kinase signaling	9/569	79/18800	0.000625554	0.005217341	0.003593904	867/6352/2268/3059/10870/3717/653361/118788/5777	9
dendritic cell	GO:0050853	B cell receptor signaling pathway	12/569	131/18800	0.000634095	0.005279316	0.003636594	952/7462/4067/5594/4208/3071/5336/23228/5579/5777/5788/6850	12
dendritic cell	GO:0046850	regulation of bone remodeling	7/569	49/18800	0.000639041	0.005301918	0.003652163	952/1436/1445/7107/3635/6850/7128	7
dendritic cell	GO:1904894	positive regulation of receptor signaling pathway via STAT	7/569	49/18800	0.000639041	0.005301918	0.003652163	6352/51379/3587/3588/3570/3717/7040	7
dendritic cell	GO:1902904	negative regulation of supramolecular fiber organization	14/569	169/18800	0.000642598	0.005322145	0.003666097	120/324/9181/822/829/832/11151/9535/5216/54434/9168/7114/11344/7454	14
dendritic cell	GO:0060537	muscle tissue development	25/569	405/18800	0.000644291	0.005326885	0.003669362	409/467/7832/8837/1385/1655/2353/3344/56261/2876/3398/3720/23135/1432/4208/4637/4853/3164/5292/56983/5914/5997/861/7040/25976	25
dendritic cell	GO:0032091	negative regulation of protein binding	10/569	96/18800	0.000651154	0.00535733	0.003690334	60/409/489/567/1522/3434/3676/120892/6093/7009	10
dendritic cell	GO:0007175	negative regulation of epidermal growth factor-activated receptor activity	4/569	14/18800	0.000652481	0.00535733	0.003690334	867/868/5663/58533	4
dendritic cell	GO:0051764	actin crosslink formation	4/569	14/18800	0.000652481	0.00535733	0.003690334	199/2316/3936/4082	4
dendritic cell	GO:1902043	positive regulation of extrinsic apoptotic signaling pathway via death domain receptors	4/569	14/18800	0.000652481	0.00535733	0.003690334	467/5366/6789/7057	4
dendritic cell	GO:0035994	response to muscle stretch	5/569	24/18800	0.000657906	0.005364809	0.003695485	2353/2821/1432/4790/4792	5
dendritic cell	GO:0036010	protein localization to endosome	5/569	24/18800	0.000657906	0.005364809	0.003695485	88455/382/7430/4478/11021	5
dendritic cell	GO:0045649	regulation of macrophage differentiation	5/569	24/18800	0.000657906	0.005364809	0.003695485	3059/3398/8737/7040/10221	5
dendritic cell	GO:2000637	positive regulation of miRNA-mediated gene silencing	5/569	24/18800	0.000657906	0.005364809	0.003695485	1655/5605/8737/7040/7538	5
dendritic cell	GO:0009620	response to fungus	8/569	64/18800	0.000667795	0.00540834	0.003725471	23406/1524/10578/4615/5336/6688/6850/9958	8
dendritic cell	GO:0014015	positive regulation of gliogenesis	8/569	64/18800	0.000667795	0.00540834	0.003725471	7852/3065/3398/4067/7040/7097/7133/706	8
dendritic cell	GO:0045670	regulation of osteoclast differentiation	8/569	64/18800	0.000667795	0.00540834	0.003725471	1051/1385/2353/7107/3635/4853/9770/7305	8
dendritic cell	GO:0060760	positive regulation of response to cytokine stimulus	8/569	64/18800	0.000667795	0.00540834	0.003725471	972/7852/64135/3665/7805/54625/8737/7097	8
dendritic cell	GO:0010922	positive regulation of phosphatase activity	6/569	36/18800	0.000672754	0.005439241	0.003746757	3717/4208/5341/4659/5788/6093	6
dendritic cell	GO:0043487	regulation of RNA stability	14/569	170/18800	0.00068131	0.005499065	0.003787966	7832/23589/246175/1432/4615/26986/6093/54855/7133/79670/5976/7538/677/678	14
dendritic cell	GO:0043433	negative regulation of DNA-binding transcription factor activity	15/569	190/18800	0.000691271	0.005570004	0.003836831	409/1540/55914/2316/3162/3398/3656/4792/114548/57162/5292/6688/7114/7128/10221	15
dendritic cell	GO:0006605	protein targeting	21/569	317/18800	0.000701026	0.005629526	0.003877833	23204/64422/665/128866/9695/55914/11337/3684/3689/7805/120892/653361/8031/7879/51762/5880/6386/6745/706/7323/57602	21
dendritic cell	GO:0019058	viral life cycle	21/569	317/18800	0.000701026	0.005629526	0.003877833	6352/972/942/128866/1508/7852/1654/1656/2219/156/64135/3434/10410/3916/54737/26986/7879/10318/10346/8673/56829	21
dendritic cell	GO:0002532	production of molecular mediator involved in inflammatory response	10/569	97/18800	0.000706751	0.00566593	0.003902909	113/241/63940/3566/4067/1432/4615/653361/6850/8673	10
dendritic cell	GO:1903532	positive regulation of secretion by cell	19/569	274/18800	0.000719667	0.005759756	0.00396754	2182/382/952/1385/7430/2268/156/3566/3684/3689/3717/3916/7879/51762/6386/6850/7040/7097/8673	19
dendritic cell	GO:1903307	positive regulation of regulated secretory pathway	7/569	50/18800	0.000723973	0.005784487	0.003984576	2268/3566/3684/3689/3916/6850/8673	7
dendritic cell	GO:0031343	positive regulation of cell killing	8/569	65/18800	0.000741697	0.005906244	0.004068447	567/3122/3684/3916/5788/6688/6850/7305	8
dendritic cell	GO:0070613	regulation of protein processing	8/569	65/18800	0.000741697	0.005906244	0.004068447	831/1522/2023/120892/4627/5567/861/7057	8
dendritic cell	GO:0032272	negative regulation of protein polymerization	9/569	81/18800	0.000751799	0.005976675	0.004116962	120/822/829/832/5216/54434/9168/7114/11344	9
dendritic cell	GO:0010720	positive regulation of cell development	20/569	297/18800	0.000760691	0.006037272	0.004158704	10097/10109/1524/7852/28988/2316/3065/3398/4067/81565/51199/10154/23013/7040/7097/7133/10221/706/11344/7305	20
dendritic cell	GO:1905475	regulation of protein localization to membrane	14/569	172/18800	0.000764683	0.00605884	0.004173561	60/382/1445/7430/3002/3684/3689/5525/5906/391/23433/8878/7040/8673	14
dendritic cell	GO:0042092	type 2 immune response	6/569	37/18800	0.000782684	0.006180865	0.004257616	301/972/942/3566/114548/5914	6
dendritic cell	GO:0046640	regulation of alpha-beta T cell proliferation	6/569	37/18800	0.000782684	0.006180865	0.004257616	868/3659/3717/5788/6850/64115	6
dendritic cell	GO:0043406	positive regulation of MAP kinase activity	11/569	116/18800	0.000790773	0.006224065	0.004287374	1445/120892/5294/23533/5663/5770/5788/6850/51347/7040/7057	11
dendritic cell	GO:1904892	regulation of receptor signaling pathway via STAT	11/569	116/18800	0.000790773	0.006224065	0.004287374	6352/51379/3587/3588/3570/3717/3718/54625/5515/5788/7040	11
dendritic cell	GO:0031396	regulation of protein ubiquitination	16/569	213/18800	0.000797193	0.006251119	0.004306009	409/57561/330/868/1654/11337/10625/7805/120892/23077/9111/57162/5663/8878/7128/706	16
dendritic cell	GO:0034764	positive regulation of transmembrane transport	16/569	213/18800	0.000797193	0.006251119	0.004306009	51703/23204/481/1520/2316/1432/8013/114882/5336/5663/23433/9368/54997/7114/81671/65125	16
dendritic cell	GO:0031639	plasminogen activation	5/569	25/18800	0.0008021	0.006251119	0.004306009	1522/2023/5230/861/7057	5
dendritic cell	GO:0060148	positive regulation of post-transcriptional gene silencing	5/569	25/18800	0.0008021	0.006251119	0.004306009	1655/5605/8737/7040/7538	5
dendritic cell	GO:0070423	nucleotide-binding oligomerization domain containing signaling pathway	5/569	25/18800	0.0008021	0.006251119	0.004306009	330/1540/55914/4792/7128	5
dendritic cell	GO:1900370	positive regulation of post-transcriptional gene silencing by RNA	5/569	25/18800	0.0008021	0.006251119	0.004306009	1655/5605/8737/7040/7538	5
dendritic cell	GO:0061013	regulation of mRNA catabolic process	14/569	173/18800	0.000809502	0.006298484	0.004338637	7832/23589/246175/1432/4615/26986/6093/54855/79670/5976/56829/7538/677/678	14
dendritic cell	GO:0009409	response to cold	7/569	51/18800	0.000817595	0.006351058	0.004374852	490/2353/284207/4792/51316/6648/7351	7
dendritic cell	GO:0036293	response to decreased oxygen levels	20/569	299/18800	0.000826513	0.006409856	0.004415353	481/571/665/867/952/8837/80315/7852/1535/2023/3162/4929/5230/5366/6648/7057/7097/7009/7351/677	20
dendritic cell	GO:0010950	positive regulation of endopeptidase activity	14/569	174/18800	0.000856519	0.006631745	0.004568199	489/8837/1509/1512/26999/1654/3717/7805/5641/4067/114548/5366/6850/64115	14
dendritic cell	GO:0010755	regulation of plasminogen activation	4/569	15/18800	0.000868566	0.00665994	0.004587621	1522/2023/861/7057	4
dendritic cell	GO:0033008	positive regulation of mast cell activation involved in immune response	4/569	15/18800	0.000868566	0.00665994	0.004587621	2268/3566/6850/8673	4
dendritic cell	GO:0034112	positive regulation of homotypic cell-cell adhesion	4/569	15/18800	0.000868566	0.00665994	0.004587621	6352/84034/3717/5329	4
dendritic cell	GO:0043306	positive regulation of mast cell degranulation	4/569	15/18800	0.000868566	0.00665994	0.004587621	2268/3566/6850/8673	4
dendritic cell	GO:1902563	regulation of neutrophil activation	4/569	15/18800	0.000868566	0.00665994	0.004587621	3684/3689/6688/6850	4
dendritic cell	GO:0007519	skeletal muscle tissue development	13/569	155/18800	0.00088358	0.006764154	0.004659408	467/7832/8837/1655/2353/3344/56261/2876/1432/4208/4637/3164/7040	13
dendritic cell	GO:0045921	positive regulation of exocytosis	9/569	83/18800	0.000898064	0.006863983	0.004728174	2268/3566/3684/3689/3916/7879/6386/6850/8673	9
dendritic cell	GO:0072678	T cell migration	8/569	67/18800	0.000909221	0.006938101	0.004779229	199/6352/81704/3676/3683/4478/5294/65125	8
dendritic cell	GO:0008286	insulin receptor signaling pathway	11/569	118/18800	0.000911911	0.006947477	0.004785687	324/896/2771/2885/81565/114882/5305/5579/5770/5791/23433	11
dendritic cell	GO:0019883	antigen processing and presentation of endogenous antigen	5/569	26/18800	0.000968603	0.007332385	0.005050827	567/972/3122/6890/6892	5
dendritic cell	GO:0042832	defense response to protozoan	5/569	26/18800	0.000968603	0.007332385	0.005050827	3566/3394/1130/4615/4818	5
dendritic cell	GO:0051016	barbed-end actin filament capping	5/569	26/18800	0.000968603	0.007332385	0.005050827	120/822/829/832/11344	5
dendritic cell	GO:0002720	positive regulation of cytokine production involved in immune response	8/569	68/18800	0.001003659	0.007566837	0.005212326	567/972/3098/7805/114548/8013/5336/54440	8
dendritic cell	GO:1903317	regulation of protein maturation	8/569	68/18800	0.001003659	0.007566837	0.005212326	831/1522/2023/120892/4627/5567/861/7057	8
dendritic cell	GO:0002705	positive regulation of leukocyte mediated immunity	12/569	138/18800	0.00100594	0.007566837	0.005212326	567/3122/3684/3689/3916/114548/5336/5788/54440/6688/7040/7305	12
dendritic cell	GO:0008277	regulation of G protein-coupled receptor signaling pathway	12/569	138/18800	0.00100594	0.007566837	0.005212326	409/57561/6352/2771/156/2870/5142/5341/5996/64407/5997/6093	12
dendritic cell	GO:0001659	temperature homeostasis	14/569	177/18800	0.001011613	0.007597482	0.005233436	324/57561/1051/7852/2876/3566/3717/23135/4012/51316/23228/8878/6850/7351	14
dendritic cell	GO:0042176	regulation of protein catabolic process	24/569	395/18800	0.001019857	0.007647317	0.005267764	324/722/868/1471/5476/7430/2316/11337/2876/7805/120892/4478/23077/4946/4953/5663/7879/6093/6386/7076/25976/7128/7133/10221	24
dendritic cell	GO:0071385	cellular response to glucocorticoid stimulus	7/569	53/18800	0.001033381	0.007724359	0.005320834	301/490/8837/3717/7538/677/678	7
dendritic cell	GO:1902743	regulation of lamellipodium organization	7/569	53/18800	0.001033381	0.007724359	0.005320834	10097/10109/832/960/5880/11344/7454	7
dendritic cell	GO:0042307	positive regulation of protein import into nucleus	6/569	39/18800	0.00104369	0.007764793	0.005348686	2316/3059/3717/1432/5663/7040	6
dendritic cell	GO:0071470	cellular response to osmotic stress	6/569	39/18800	0.00104369	0.007764793	0.005348686	9181/51719/1654/92241/706/677	6
dendritic cell	GO:0097242	amyloid-beta clearance	6/569	39/18800	0.00104369	0.007764793	0.005348686	728/3065/3459/3684/3689/6093	6
dendritic cell	GO:0043488	regulation of mRNA stability	13/569	158/18800	0.001055097	0.007837391	0.005398694	7832/23589/246175/1432/4615/26986/6093/54855/79670/5976/7538/677/678	13
dendritic cell	GO:0010507	negative regulation of autophagy	9/569	85/18800	0.001066634	0.007910727	0.005449211	128866/5476/8925/3162/3587/120892/4170/706/57602	9
dendritic cell	GO:1903900	regulation of viral life cycle	12/569	139/18800	0.001071487	0.007934342	0.005465478	6352/972/1654/2219/64135/3434/10410/54737/26986/10318/10346/56829	12
dendritic cell	GO:0006606	protein import into nucleus	13/569	159/18800	0.001118112	0.008253888	0.005685593	868/2316/3059/3717/120892/1432/4792/5514/5663/8878/6789/6850/7040	13
dendritic cell	GO:1990845	adaptive thermogenesis	13/569	159/18800	0.001118112	0.008253888	0.005685593	324/57561/1051/7852/3566/3717/23135/4012/51316/23228/292/6850/7351	13
dendritic cell	GO:0035335	peptidyl-tyrosine dephosphorylation	10/569	103/18800	0.001128535	0.008305036	0.005720826	1843/1844/5515/5770/26469/5777/5788/5791/5795/54434	10
dendritic cell	GO:1903076	regulation of protein localization to plasma membrane	10/569	103/18800	0.001128535	0.008305036	0.005720826	60/382/1445/7430/5525/391/23433/8878/7040/8673	10
dendritic cell	GO:0045089	positive regulation of innate immune response	12/569	140/18800	0.001140541	0.008380421	0.005772754	6352/2219/3055/3148/3665/3916/4067/9111/5336/6688/6850/7305	12
dendritic cell	GO:0030834	regulation of actin filament depolymerization	7/569	54/18800	0.001156835	0.008445342	0.005817474	120/822/829/832/5341/11344/9948	7
dendritic cell	GO:0001562	response to protozoan	5/569	27/18800	0.001159468	0.008445342	0.005817474	3566/3394/1130/4615/4818	5
dendritic cell	GO:0002220	innate immune response activating cell surface receptor signaling pathway	5/569	27/18800	0.001159468	0.008445342	0.005817474	2219/4067/5336/6850/7305	5
dendritic cell	GO:0010758	regulation of macrophage chemotaxis	5/569	27/18800	0.001159468	0.008445342	0.005817474	728/6352/1436/5594/7057	5
dendritic cell	GO:2000108	positive regulation of leukocyte apoptotic process	5/569	27/18800	0.001159468	0.008445342	0.005817474	301/6352/96459/4067/4208	5
dendritic cell	GO:0002312	B cell activation involved in immune response	9/569	86/18800	0.001160035	0.008445342	0.005817474	55619/3394/3955/4853/5336/23228/5788/6688/7040	9
dendritic cell	GO:1903829	positive regulation of protein localization	26/569	446/18800	0.001167366	0.008485716	0.005845285	2182/324/382/55704/952/9695/7430/2316/7107/3002/3059/3684/3689/3717/1432/4478/4946/5663/5880/391/8878/7040/7097/7305/7323/57602	26
dendritic cell	GO:0072503	cellular divalent inorganic cation homeostasis	28/569	494/18800	0.001172835	0.008512451	0.005863701	481/489/490/728/6358/6352/952/1043/11151/1524/7852/1535/10672/3717/3718/4067/5294/5336/5579/5663/5734/5777/5788/22821/10312/7009/54499/7178	28
dendritic cell	GO:0071241	cellular response to inorganic substance	16/569	221/18800	0.001178155	0.008538031	0.005881322	113/241/567/8837/1385/2353/3162/8826/5641/120892/5594/4208/653361/5336/51507/706	16
dendritic cell	GO:0007212	dopamine receptor signaling pathway	6/569	40/18800	0.001196915	0.00866078	0.005965876	409/2316/2782/54331/120892/9368	6
dendritic cell	GO:0070302	regulation of stress-activated protein kinase signaling cascade	15/569	201/18800	0.001226527	0.008861563	0.006104183	1540/1843/7430/4616/4067/5605/5594/4615/653361/9770/8737/11342/6386/6688/51347	15
dendritic cell	GO:0050769	positive regulation of neurogenesis	16/569	222/18800	0.00123513	0.00891018	0.006137672	10097/1524/7852/28988/3065/3398/4067/81565/51199/10154/23013/7040/7097/7133/706/11344	16
dendritic cell	GO:0007260	tyrosine phosphorylation of STAT protein	9/569	87/18800	0.001259935	0.009061623	0.006241992	6352/1436/3059/3570/3717/3718/4067/54625/5515	9
dendritic cell	GO:0045069	regulation of viral genome replication	9/569	87/18800	0.001259935	0.009061623	0.006241992	6352/1654/64135/3434/10410/54737/26986/10318/56829	9
dendritic cell	GO:0031331	positive regulation of cellular catabolic process	26/569	449/18800	0.001283962	0.009220473	0.006351414	665/7832/246175/7430/11337/3162/7805/120892/4478/26986/5305/5663/5770/6093/292/7128/7133/94241/10221/10346/79670/5976/56829/7538/677/678	26
dendritic cell	GO:0060998	regulation of dendritic spine development	7/569	55/18800	0.001291557	0.009261026	0.006379348	10097/382/54149/28988/5597/4208/5663	7
dendritic cell	GO:0046425	regulation of receptor signaling pathway via JAK-STAT	10/569	105/18800	0.001307974	0.009364622	0.00645071	6352/51379/3587/3588/3570/3717/3718/54625/5515/5788	10
dendritic cell	GO:0050728	negative regulation of inflammatory response	14/569	182/18800	0.001322394	0.009453625	0.006512018	2268/2876/3055/4067/1432/284207/4790/114548/5734/5788/6850/7128/7133/7538	14
dendritic cell	GO:0010959	regulation of metal ion transport	24/569	403/18800	0.001338236	0.009552515	0.006580137	409/476/481/490/567/51719/6352/11151/7852/1535/2316/2771/3718/4067/5142/5294/5336/5777/9368/54997/7009/706/81671/65125	24
dendritic cell	GO:1901879	regulation of protein depolymerization	9/569	88/18800	0.001366659	0.009682223	0.006669485	120/324/9181/822/829/832/5341/11344/9948	9
dendritic cell	GO:0010591	regulation of lamellipodium assembly	6/569	41/18800	0.001366773	0.009682223	0.006669485	10097/10109/832/5880/11344/7454	6
dendritic cell	GO:1905521	regulation of macrophage migration	6/569	41/18800	0.001366773	0.009682223	0.006669485	728/6352/1436/1524/5594/7057	6
dendritic cell	GO:1903531	negative regulation of secretion by cell	12/569	143/18800	0.001370203	0.009682223	0.006669485	301/2771/3162/90007/3071/7879/5906/6688/6814/7133/7351/8673	12
dendritic cell	GO:2001056	positive regulation of cysteine-type endopeptidase activity	12/569	143/18800	0.001370203	0.009682223	0.006669485	489/8837/1509/1512/26999/1654/3717/7805/5641/114548/5366/6850	12
dendritic cell	GO:1903313	positive regulation of mRNA metabolic process	11/569	124/18800	0.001370664	0.009682223	0.006669485	7832/246175/26986/6093/6434/79670/5976/56829/7538/677/678	11
dendritic cell	GO:1904375	regulation of protein localization to cell periphery	11/569	124/18800	0.001370664	0.009682223	0.006669485	60/382/1445/7430/5525/5906/391/23433/8878/7040/8673	11
dendritic cell	GO:0000289	nuclear-transcribed mRNA poly(A) tail shortening	5/569	28/18800	0.001376795	0.00968237	0.006669587	7832/246175/26986/79670/7538	5
dendritic cell	GO:0032703	negative regulation of interleukin-2 production	5/569	28/18800	0.001376795	0.00968237	0.006669587	7430/7805/5788/7128/7538	5
dendritic cell	GO:1903649	regulation of cytoplasmic transport	5/569	28/18800	0.001376795	0.00968237	0.006669587	7430/120892/5605/5594/4478	5
dendritic cell	GO:1903320	regulation of protein modification by small protein conjugation or removal	17/569	246/18800	0.001395048	0.009796247	0.006748029	409/57561/330/868/1654/11337/10625/7805/120892/23077/9111/57162/5663/8878/7128/10318/706	17
dendritic cell	GO:0051170	import into nucleus	13/569	163/18800	0.001402479	0.009829829	0.006771162	868/2316/3059/3717/120892/1432/4792/5514/5663/8878/6789/6850/7040	13
dendritic cell	GO:0006090	pyruvate metabolic process	10/569	106/18800	0.001406034	0.009829829	0.006771162	2023/2821/3098/3101/4200/8013/5223/5230/5663/51341	10
dendritic cell	GO:0120034	positive regulation of plasma membrane bounded cell projection assembly	10/569	106/18800	0.001406034	0.009829829	0.006771162	10097/324/10109/55704/84299/81565/5216/5880/23433/11344	10
dendritic cell	GO:0010631	epithelial cell migration	22/569	358/18800	0.001408925	0.009830544	0.006771655	301/382/1512/51466/2821/2876/3162/3964/5641/5606/4208/4627/3164/5216/5294/5585/5336/6093/7040/7057/7114/9839	22
dendritic cell	GO:0031348	negative regulation of defense response	18/569	268/18800	0.001410272	0.009830544	0.006771655	409/2268/2876/3055/4067/1432/284207/4790/114548/9111/54625/5734/5788/6850/7128/7133/9958/7538	18
dendritic cell	GO:0043331	response to dsRNA	7/569	56/18800	0.001438241	0.009972964	0.006869759	64135/3434/5594/4790/4792/57162/5366	7
dendritic cell	GO:0010934	macrophage cytokine production	4/569	17/18800	0.00144329	0.009972964	0.006869759	972/7805/5336/7040	4
dendritic cell	GO:0010935	regulation of macrophage cytokine production	4/569	17/18800	0.00144329	0.009972964	0.006869759	972/7805/5336/7040	4
dendritic cell	GO:0033631	cell-cell adhesion mediated by integrin	4/569	17/18800	0.00144329	0.009972964	0.006869759	6352/83706/3676/65125	4
dendritic cell	GO:0055119	relaxation of cardiac muscle	4/569	17/18800	0.00144329	0.009972964	0.006869759	476/481/5142/5997	4
dendritic cell	GO:0061158	3'-UTR-mediated mRNA destabilization	4/569	17/18800	0.00144329	0.009972964	0.006869759	5976/7538/677/678	4
endothelial cell	GO:0007265	Ras protein signal transduction	64/803	347/18800	1.48E-23	7.58E-20	5.41E-20	9289/382/9411/396/23365/9181/50650/55845/867/11135/10602/23580/56882/56990/1012/1072/1398/9267/10395/9844/55914/2149/10211/10146/2782/2828/57493/4254/3845/10161/23263/10787/4851/4893/8829/10769/157285/5587/5879/5898/5899/5906/9693/10411/9771/5921/5924/25780/54922/11186/5925/5962/23179/387/391/57381/79567/6016/6237/6386/8036/6654/30851/7126	64
endothelial cell	GO:0001667	ameboidal-type cell migration	75/803	480/18800	8.09E-23	2.08E-19	1.48E-19	94/56999/9590/10000/154810/382/84913/659/10487/29775/1012/1003/161198/57175/54567/1793/1910/1942/1948/2013/2050/2113/2624/2625/2697/3091/3315/8692/3397/3611/8826/57608/3728/3791/4254/28956/23499/4163/4208/4223/79812/9219/4627/4846/4851/8829/8828/5155/9124/5286/5585/5335/10769/23129/5371/5547/5587/5747/5797/8766/5879/28984/387/57381/6237/57142/949/57556/8482/54345/6781/7010/7040/7114/7424	75
endothelial cell	GO:0007015	actin filament organization	72/803	450/18800	1.48E-22	2.53E-19	1.81E-19	71/382/93663/9181/10095/10109/10094/10093/10092/81873/55845/832/961/11135/10602/23580/1072/57175/1495/6387/10395/1809/9844/2013/90952/11170/10979/29109/6624/83872/3397/256949/51474/4430/4643/4644/4646/4690/8440/10787/4739/8829/5062/9124/90102/5358/5879/10411/5921/5962/359845/28984/387/391/6281/1901/57477/51429/6709/6711/54434/6840/23075/7082/29766/9168/7114/7126/7170/11344/7408/9948	72
endothelial cell	GO:0032970	regulation of actin filament-based process	66/803	393/18800	6.32E-22	8.11E-19	5.79E-19	71/382/93663/396/10095/10109/10094/10093/10092/81873/55845/684/832/857/961/11135/10602/23580/57175/1398/6387/10395/90952/11170/10979/29109/6624/3397/8826/83700/3728/256949/51474/4192/4627/4690/8440/10787/8829/5062/90102/5879/10411/5921/5962/28984/387/391/6281/1901/51429/6709/6711/54434/6781/6840/23075/9344/7010/7082/29766/9168/7114/11344/7408/9948	66
endothelial cell	GO:0032956	regulation of actin cytoskeleton organization	62/803	352/18800	9.21E-22	9.46E-19	6.75E-19	71/382/93663/396/10095/10109/10094/10093/10092/81873/55845/684/832/961/11135/10602/23580/57175/1398/6387/10395/90952/11170/10979/29109/6624/3397/8826/83700/256949/51474/4192/4690/8440/10787/8829/5062/90102/5879/10411/5921/5962/28984/387/391/6281/1901/51429/6709/6711/54434/6840/23075/9344/7010/7082/29766/9168/7114/11344/7408/9948	62
endothelial cell	GO:0003158	endothelium development	37/803	133/18800	2.11E-20	1.81E-17	1.29E-17	94/4301/81575/84913/659/947/1003/25932/1499/54567/1910/57493/23462/3383/3397/182/3791/4478/4851/8829/5138/5175/23236/26051/5906/9693/10411/5962/387/54538/1901/54345/6781/7075/7082/7132/6935	37
endothelial cell	GO:0043542	endothelial cell migration	53/803	279/18800	2.71E-20	1.99E-17	1.42E-17	94/56999/10000/84913/659/29775/1012/1003/161198/57175/54567/1942/1948/2013/2050/2113/2624/2625/3091/3315/3397/57608/3728/3791/4208/4223/79812/4627/4846/4851/8829/8828/5155/5286/5335/10769/23129/5547/5587/5747/5797/5879/28984/387/57381/6237/949/54345/6781/7010/7040/7114/7424	53
endothelial cell	GO:0010631	epithelial cell migration	60/803	358/18800	5.61E-20	3.60E-17	2.57E-17	94/56999/10000/382/84913/659/29775/1012/1003/161198/57175/54567/1793/1942/1948/2013/2050/2113/2624/2625/3091/3315/3397/57608/3728/3791/23499/4163/4208/4223/79812/4627/4846/4851/8829/8828/5155/5286/5585/5335/10769/23129/5547/5587/5747/5797/8766/5879/28984/387/57381/6237/57142/949/54345/6781/7010/7040/7114/7424	60
endothelial cell	GO:0090132	epithelium migration	60/803	361/18800	8.59E-20	4.90E-17	3.50E-17	94/56999/10000/382/84913/659/29775/1012/1003/161198/57175/54567/1793/1942/1948/2013/2050/2113/2624/2625/3091/3315/3397/57608/3728/3791/23499/4163/4208/4223/79812/4627/4846/4851/8829/8828/5155/5286/5585/5335/10769/23129/5547/5587/5747/5797/8766/5879/28984/387/57381/6237/57142/949/54345/6781/7010/7040/7114/7424	60
endothelial cell	GO:0045446	endothelial cell differentiation	34/803	117/18800	1.63E-19	7.94E-17	5.67E-17	94/4301/81575/84913/659/1003/25932/1499/1910/57493/23462/3383/3397/182/3791/4478/4851/8829/5138/5175/23236/26051/5906/9693/10411/5962/54538/1901/54345/6781/7075/7082/7132/6935	34
endothelial cell	GO:0090130	tissue migration	60/803	366/18800	1.73E-19	7.94E-17	5.67E-17	94/56999/10000/382/84913/659/29775/1012/1003/161198/57175/54567/1793/1942/1948/2013/2050/2113/2624/2625/3091/3315/3397/57608/3728/3791/23499/4163/4208/4223/79812/4627/4846/4851/8829/8828/5155/5286/5585/5335/10769/23129/5547/5587/5747/5797/8766/5879/28984/387/57381/6237/57142/949/54345/6781/7010/7040/7114/7424	60
endothelial cell	GO:0110053	regulation of actin filament organization	51/803	270/18800	1.85E-19	7.94E-17	5.67E-17	71/382/93663/10095/10109/10094/10093/10092/81873/55845/832/961/11135/10602/23580/57175/6387/10395/90952/10979/29109/3397/256949/51474/4690/8440/10787/8829/5062/90102/5879/10411/5921/5962/28984/387/6281/1901/51429/6709/6711/54434/6840/23075/7082/29766/9168/7114/11344/7408/9948	51
endothelial cell	GO:1902903	regulation of supramolecular fiber organization	60/803	376/18800	6.73E-19	2.66E-16	1.90E-16	71/324/351/382/93663/9181/10095/10109/10094/10093/10092/81873/55845/832/961/11135/10602/23580/1003/57175/6387/10395/90952/10979/29109/28964/50810/3312/3397/256949/51474/4690/8440/10787/8829/100506658/5062/90102/5879/10411/5921/5925/5962/28984/387/6281/1901/51429/6709/6711/54434/6840/23075/7082/29766/9168/7114/11344/7408/9948	60
endothelial cell	GO:0043534	blood vessel endothelial cell migration	39/803	175/18800	9.61E-18	3.53E-15	2.52E-15	94/10000/29775/1003/161198/54567/1942/1948/2013/2050/2113/2624/3091/3315/3397/57608/3728/3791/4208/4223/79812/4627/4846/4851/8829/5155/5286/5335/10769/5547/5587/28984/387/57381/949/54345/7040/7114/7424	39
endothelial cell	GO:0010632	regulation of epithelial cell migration	49/803	290/18800	1.14E-16	3.89E-14	2.77E-14	94/56999/10000/382/84913/659/29775/54567/1793/1942/2013/2113/2624/2625/3091/3315/57608/3728/3791/23499/4163/4208/4223/79812/4846/4851/8829/8828/5155/5286/5335/10769/5547/5587/5747/5797/8766/5879/28984/387/57381/6237/57142/949/6781/7010/7040/7114/7424	49
endothelial cell	GO:0010594	regulation of endothelial cell migration	43/803	230/18800	1.99E-16	6.40E-14	4.57E-14	94/56999/10000/84913/659/29775/54567/1942/2013/2113/2624/2625/3091/3315/57608/3728/3791/4208/4223/79812/4846/4851/8829/8828/5155/5286/5335/10769/5547/5587/5747/5797/5879/28984/387/57381/6237/949/6781/7010/7040/7114/7424	43
endothelial cell	GO:0008064	regulation of actin polymerization or depolymerization	35/803	158/18800	5.69E-16	1.71E-13	1.22E-13	382/93663/10095/10109/10094/10093/10092/81873/55845/832/11135/10602/23580/6387/90952/256949/51474/4690/8440/10787/5921/5962/387/51429/6709/6711/54434/6840/23075/29766/9168/7114/11344/7408/9948	35
endothelial cell	GO:0034329	cell junction assembly	59/803	420/18800	6.00E-16	1.71E-13	1.22E-13	60/71/94/4301/375790/324/187/351/382/857/1003/1495/1499/1500/10395/26052/667/1948/90952/11170/10979/10211/6624/2697/57493/3678/3655/83700/3728/3791/23499/4208/27020/8829/100506658/5062/27253/79834/5175/90102/8502/23129/5747/5879/10266/5906/9693/387/6281/6386/55209/9748/9806/9344/7010/7082/7094/81671/9948	59
endothelial cell	GO:0030832	regulation of actin filament length	35/803	159/18800	7.00E-16	1.89E-13	1.35E-13	382/93663/10095/10109/10094/10093/10092/81873/55845/832/11135/10602/23580/6387/90952/256949/51474/4690/8440/10787/5921/5962/387/51429/6709/6711/54434/6840/23075/29766/9168/7114/11344/7408/9948	35
endothelial cell	GO:0032535	regulation of cellular component size	53/803	351/18800	8.92E-16	2.18E-13	1.56E-13	10000/382/93663/10095/10109/10094/10093/10092/81873/659/55845/832/11135/10602/23580/6387/1808/90952/2932/256949/51474/56262/23499/4478/4690/8440/10787/8829/8301/5499/8766/5868/5879/5921/5962/387/79890/57142/57556/8482/10723/51429/6709/6711/54434/6840/23075/29766/9168/7114/11344/7408/9948	53
endothelial cell	GO:1901342	regulation of vasculature development	53/803	351/18800	8.92E-16	2.18E-13	1.56E-13	94/102/56999/10000/187/947/1003/1284/1499/1942/54583/2013/2022/29924/2113/2321/2624/2828/2969/9146/3091/3315/3339/3397/3678/57608/3728/3791/10365/4192/4846/4881/8829/5335/10769/23129/5371/26051/5587/5797/10266/10411/28984/57381/6237/57556/6772/6774/7010/7075/7082/7424/7494	53
endothelial cell	GO:0010810	regulation of cell-substrate adhesion	40/803	217/18800	3.75E-15	8.75E-13	6.24E-13	71/81/94/8751/10109/1012/1398/1601/10395/1793/2013/11170/10979/8322/2932/3611/3678/182/3728/3791/55679/23499/4192/4739/4851/8829/5155/79834/90102/5747/5879/5921/387/6237/6251/6281/9748/9806/7010/7402	40
endothelial cell	GO:0008154	actin polymerization or depolymerization	38/803	199/18800	5.61E-15	1.25E-12	8.94E-13	382/93663/10095/10109/10094/10093/10092/81873/55845/832/11135/10602/23580/1072/6387/90952/11170/256949/51474/4690/8440/10787/5879/5921/5962/387/51429/6709/6711/54434/6840/23075/29766/9168/7114/11344/7408/9948	38
endothelial cell	GO:0045765	regulation of angiogenesis	51/803	345/18800	7.61E-15	1.63E-12	1.16E-12	94/56999/10000/187/947/1003/1284/1499/1942/54583/2013/2022/29924/2113/2321/2624/2828/2969/9146/3091/3315/3339/3678/57608/3728/3791/10365/4192/4846/4881/8829/5335/10769/23129/5371/26051/5587/5797/10266/10411/28984/57381/6237/57556/6772/6774/7010/7075/7082/7424/7494	51
endothelial cell	GO:0090066	regulation of anatomical structure size	62/803	487/18800	1.16E-14	2.38E-12	1.70E-12	10000/382/93663/10095/10109/10094/10093/10092/81873/659/55845/832/857/11135/10602/23580/6387/9732/1808/1910/90952/2149/2932/3672/256949/10365/51474/56262/23499/4478/4690/8440/10787/4846/4881/8829/8301/5286/5499/8766/5868/5879/5921/5962/387/79890/57142/57556/8482/10723/51429/6709/6711/54434/6840/23075/29766/9168/7114/11344/7408/9948	62
endothelial cell	GO:0007266	Rho protein signal transduction	31/803	138/18800	1.78E-14	3.51E-12	2.50E-12	9289/9411/396/23365/9181/50650/11135/10602/23580/56882/56990/1012/1072/10395/2149/10211/2828/57493/10161/23263/8829/157285/5879/5924/54922/387/391/57381/79567/30851/7126	31
endothelial cell	GO:0031589	cell-substrate adhesion	51/803	364/18800	6.71E-14	1.28E-11	9.12E-12	71/81/94/8751/56999/10109/4059/947/1012/1398/1499/1601/10395/1793/1942/2013/11170/10979/8322/2932/3397/3611/3672/3678/3655/182/83700/3728/3791/55679/23499/4192/4739/4851/8829/5155/79834/90102/5747/5879/5921/387/6237/6251/6281/9748/9806/9344/7010/7402/7450	51
endothelial cell	GO:0022604	regulation of cell morphogenesis	46/803	305/18800	7.78E-14	1.43E-11	1.02E-11	81/93663/10109/832/11135/10602/23580/56882/56990/1072/57175/1398/1601/10395/1793/2035/10979/152273/91010/8322/3611/50618/3791/55679/23499/4192/4478/4627/4739/8829/5064/54873/51177/23129/157285/5747/5879/5921/5962/387/391/57381/6281/9043/9344/9948	46
endothelial cell	GO:0050673	epithelial cell proliferation	57/803	443/18800	9.07E-14	1.61E-11	1.15E-11	92/94/10000/187/84913/567/2683/659/857/858/595/947/1012/8837/1499/6387/1601/54567/1910/1948/51162/2321/2624/2625/3091/3397/3398/3487/57608/3791/55679/5604/4163/4192/4208/79812/4781/4851/4893/8829/8828/5155/5335/26051/5587/5797/5925/28984/57142/949/6772/6774/7010/7040/7075/7424/7494	57
endothelial cell	GO:0030833	regulation of actin filament polymerization	30/803	139/18800	1.45E-13	2.49E-11	1.78E-11	382/93663/10095/10109/10094/10093/10092/81873/832/11135/10602/23580/90952/256949/4690/8440/10787/5921/5962/387/51429/6709/6711/54434/6840/29766/9168/7114/11344/7408	30
endothelial cell	GO:0001570	vasculogenesis	23/803	80/18800	1.59E-13	2.63E-11	1.88E-11	187/857/947/1499/51162/2013/2022/8322/57493/23462/3791/4643/4851/10266/5906/9693/5921/54922/6237/54345/8463/7040/7075	23
endothelial cell	GO:0001935	endothelial cell proliferation	35/803	194/18800	3.89E-13	6.24E-11	4.45E-11	94/10000/187/84913/659/857/858/947/1012/6387/54567/51162/2321/2624/3091/57608/3791/4192/4208/79812/4893/8829/8828/5155/5335/26051/5587/5797/28984/949/6772/6774/7010/7075/7424	35
endothelial cell	GO:0050678	regulation of epithelial cell proliferation	51/803	382/18800	4.55E-13	7.08E-11	5.05E-11	94/10000/187/84913/567/2683/659/857/858/595/1012/8837/1499/6387/1601/54567/1910/1948/51162/2321/2624/2625/3091/3397/57608/3791/55679/4163/4192/4208/79812/4781/4851/4893/8829/8828/5155/5335/26051/5587/5797/5925/28984/57142/6772/6774/7010/7040/7075/7424/7494	51
endothelial cell	GO:0001936	regulation of endothelial cell proliferation	33/803	178/18800	8.33E-13	1.26E-10	8.98E-11	94/10000/187/84913/659/857/858/1012/6387/54567/51162/2321/2624/3091/57608/3791/4192/4208/79812/4893/8829/8828/5155/5335/26051/5587/5797/28984/6772/6774/7010/7075/7424	33
endothelial cell	GO:0043087	regulation of GTPase activity	49/803	364/18800	9.69E-13	1.42E-10	1.02E-10	4301/375790/64411/201176/9411/50807/8853/858/6358/1398/57572/23348/2149/10979/152273/2932/8826/3655/23143/4739/8301/8502/23129/5747/253959/5906/9693/10411/9771/5921/9462/5924/25780/54922/5962/23179/391/23076/6251/6281/1901/23677/51429/6654/30851/128637/23158/7052/65125	49
endothelial cell	GO:0030041	actin filament polymerization	32/803	169/18800	1.02E-12	1.45E-10	1.04E-10	382/93663/10095/10109/10094/10093/10092/81873/832/11135/10602/23580/90952/11170/256949/4690/8440/10787/5879/5921/5962/387/51429/6709/6711/54434/6840/29766/9168/7114/11344/7408	32
endothelial cell	GO:0001885	endothelial cell development	20/803	64/18800	1.07E-12	1.49E-10	1.06E-10	4301/1003/25932/1910/57493/3383/4478/5138/5175/23236/26051/5906/9693/10411/5962/54538/54345/6781/7082/7132	20
endothelial cell	GO:0043535	regulation of blood vessel endothelial cell migration	30/803	150/18800	1.19E-12	1.61E-10	1.15E-10	94/10000/29775/54567/1942/2113/2624/3091/3315/57608/3728/3791/4208/4223/79812/4846/4851/8829/5155/5286/5335/10769/5547/5587/28984/387/57381/7040/7114/7424	30
endothelial cell	GO:0016032	viral process	53/803	418/18800	1.24E-12	1.63E-10	1.17E-10	598/684/10241/857/858/972/1072/51510/1654/1948/156/2932/3065/3312/8692/3383/64135/3434/24138/10410/9636/3678/4245/11320/11282/4249/9683/5819/4851/8829/4939/5359/5725/81876/5868/23076/91543/949/6590/8724/6732/6482/6483/10610/27090/6772/2040/128637/7155/10346/8673/56829/57169	53
endothelial cell	GO:0045785	positive regulation of cell adhesion	55/803	446/18800	1.43E-12	1.84E-10	1.31E-10	9289/4301/10109/567/8915/857/961/972/1012/1398/6387/1601/1793/1948/2013/2113/10979/10211/2319/2625/2932/3122/3142/3611/3678/3728/3791/55679/4067/9223/10892/4192/4690/8440/4739/10725/8829/5155/5530/5879/5914/387/6237/6251/6281/9655/9806/7010/7052/7082/7189/7402/64115/7494/7525	55
endothelial cell	GO:0061028	establishment of endothelial barrier	17/803	48/18800	5.42E-12	6.79E-10	4.85E-10	4301/1003/1910/3383/4478/5138/5175/23236/26051/5906/9693/10411/5962/54538/54345/7082/7132	17
endothelial cell	GO:0032271	regulation of protein polymerization	34/803	201/18800	5.59E-12	6.84E-10	4.88E-10	382/93663/10095/10109/10094/10093/10092/81873/832/11135/10602/23580/1003/90952/28964/256949/4690/8440/10787/100506658/5879/5921/5962/387/51429/6709/6711/54434/6840/29766/9168/7114/11344/7408	34
endothelial cell	GO:0002064	epithelial cell development	34/803	203/18800	7.45E-12	8.89E-10	6.35E-10	4301/2683/1003/25932/1910/2317/22862/2697/2828/2932/57493/3091/3383/8826/182/4478/4643/4851/5138/5155/5175/23236/26051/5906/9693/10411/5914/5962/54538/54345/6781/128637/7082/7132	34
endothelial cell	GO:0008360	regulation of cell shape	29/803	151/18800	8.18E-12	9.55E-10	6.82E-10	93663/11135/10602/23580/56882/56990/1398/10395/2035/10979/152273/91010/3791/4478/4627/5064/54873/51177/23129/157285/5747/5879/5921/5962/387/391/57381/9344/9948	29
endothelial cell	GO:0043254	regulation of protein-containing complex assembly	50/803	401/18800	1.02E-11	1.17E-09	8.33E-10	64853/382/93663/10095/10109/10094/10093/10092/81873/50807/55845/832/11135/10602/23580/1003/56998/1654/90952/10979/6624/28964/2932/3312/9636/83700/256949/4478/4690/8440/10787/100506658/5879/5899/5921/54922/5925/5962/387/51429/6709/6711/54434/6840/7040/29766/9168/7114/11344/7408	50
endothelial cell	GO:0150115	cell-substrate junction organization	23/803	98/18800	1.64E-11	1.84E-09	1.31E-09	71/94/382/10395/667/11170/10979/3678/3655/3791/28956/23499/8829/79834/90102/5747/5879/387/6281/9748/9344/7010/7094	23
endothelial cell	GO:0051056	regulation of small GTPase mediated signal transduction	41/803	299/18800	4.00E-11	4.37E-09	3.12E-09	9289/382/93663/201176/9411/57514/396/23365/9181/50650/867/56882/56990/1398/9267/10395/55914/2149/152273/10211/2828/57493/4254/3845/10161/23263/4851/8829/157285/80243/5879/253959/5921/5924/54922/5962/8036/6654/23075/7052/7126	41
endothelial cell	GO:0045216	cell-cell junction organization	33/803	205/18800	4.56E-11	4.78E-09	3.41E-09	60/71/102/4301/324/187/857/1003/1495/1499/1500/1948/90952/2149/10979/6624/2697/57493/83700/3728/55679/8650/100506658/5062/5175/8502/10266/5962/387/7040/7082/7094/9948	33
endothelial cell	GO:0010595	positive regulation of endothelial cell migration	26/803	131/18800	4.56E-11	4.78E-09	3.41E-09	10000/84913/659/2113/2624/2625/3091/3315/57608/3791/4846/8829/8828/5155/5286/5335/10769/5587/5879/57381/6237/949/7010/7040/7114/7424	26
endothelial cell	GO:0061572	actin filament bundle organization	29/803	162/18800	4.95E-11	5.09E-09	3.63E-09	71/961/57175/10395/1809/11170/10979/29109/6624/3397/51474/4430/4739/8829/5062/9124/90102/5358/5879/10411/5962/359845/28984/387/6281/1901/23075/7082/7126	29
endothelial cell	GO:0010634	positive regulation of epithelial cell migration	30/803	174/18800	6.09E-11	6.13E-09	4.38E-09	10000/382/84913/659/1793/2113/2624/2625/3091/3315/57608/3791/4846/8829/8828/5155/5286/5335/10769/5587/8766/5879/57381/6237/57142/949/7010/7040/7114/7424	30
endothelial cell	GO:0001952	regulation of cell-matrix adhesion	25/803	123/18800	6.27E-11	6.19E-09	4.42E-09	71/94/8751/1012/10395/2013/11170/10979/2932/182/3728/3791/23499/8829/79834/90102/5747/5879/5921/387/6237/6281/9748/7010/7402	25
endothelial cell	GO:0002040	sprouting angiogenesis	31/803	186/18800	7.15E-11	6.91E-09	4.93E-09	94/56999/10000/187/29775/1012/161198/54567/1948/2050/29924/2624/3678/57608/3791/10365/4223/79812/4851/8829/5286/10769/26051/10266/387/57381/57674/57556/7010/7082/7424	31
endothelial cell	GO:0040013	negative regulation of locomotion	48/803	396/18800	7.26E-11	6.91E-09	4.93E-09	94/8751/56999/9289/4301/684/29775/972/25932/57175/1398/1495/6387/1602/10395/54567/1809/1843/2022/2625/2697/8692/182/3728/23143/4163/4208/4223/4282/79812/4851/8829/114882/90102/23236/5797/5879/28984/387/79890/6237/57556/8482/6774/6781/7040/7075/94241	48
endothelial cell	GO:2001233	regulation of apoptotic signaling pathway	46/803	370/18800	7.74E-11	7.23E-09	5.16E-09	9181/8915/598/57448/857/972/8837/8738/1495/1499/1075/6387/1654/3301/2771/2932/3065/3091/3315/8692/3383/2537/3655/10625/4170/4282/4690/8440/4846/8829/5062/8682/5371/5499/5925/8737/55829/10955/7078/64114/7009/8743/7178/7314/7494/8531	46
endothelial cell	GO:0007160	cell-matrix adhesion	35/803	235/18800	1.10E-10	1.01E-08	7.18E-09	71/94/8751/56999/4059/947/1012/1499/10395/2013/11170/10979/2932/3611/3672/3678/3655/182/83700/3728/3791/23499/8829/79834/90102/5747/5879/5921/387/6237/6281/9748/9344/7010/7402	35
endothelial cell	GO:2000146	negative regulation of cell motility	45/803	361/18800	1.14E-10	1.03E-08	7.35E-09	94/8751/56999/9289/4301/684/29775/972/25932/57175/1398/1495/6387/1602/10395/54567/1809/1843/2022/2625/2697/8692/182/3728/23143/4163/4208/4223/4282/79812/4851/114882/90102/23236/5797/5879/28984/387/79890/6237/6774/6781/7040/7075/94241	45
endothelial cell	GO:0043547	positive regulation of GTPase activity	38/803	272/18800	1.20E-10	1.06E-08	7.58E-09	4301/375790/64411/201176/9411/50807/8853/858/6358/1398/57572/23348/2149/10979/2932/3655/4739/8301/8502/253959/5906/9693/10411/9771/5921/5924/25780/23179/391/6251/6281/1901/51429/6654/30851/128637/23158/7052	38
endothelial cell	GO:0051017	actin filament bundle assembly	28/803	158/18800	1.36E-10	1.19E-08	8.48E-09	71/961/57175/10395/1809/11170/10979/29109/6624/3397/51474/4430/4739/8829/5062/9124/90102/5358/5879/10411/5962/28984/387/6281/1901/23075/7082/7126	28
endothelial cell	GO:1990778	protein localization to cell periphery	43/803	337/18800	1.41E-10	1.21E-08	8.63E-09	60/102/4301/382/598/857/1601/10938/30846/2013/2035/84668/115548/10211/2319/2770/51125/3728/3799/55327/23499/4644/8650/10133/5064/8301/5525/8766/4218/10266/5906/9693/5962/391/6281/9351/6711/7040/64114/92162/7132/81619/8673	43
endothelial cell	GO:0033674	positive regulation of kinase activity	53/803	476/18800	1.79E-10	1.50E-08	1.07E-08	8915/659/801/29775/595/896/219771/972/9802/1654/8525/1942/2013/2050/10979/2321/8322/51704/8826/3791/4254/4067/10892/5604/4296/4282/23531/55233/4739/50507/114882/5062/5155/5587/5747/5899/5903/5906/9693/28984/387/51429/94056/9344/51347/56892/7010/7040/7075/8792/7189/7424/65125	53
endothelial cell	GO:0007044	cell-substrate junction assembly	21/803	92/18800	2.19E-10	1.81E-08	1.29E-08	71/94/10395/667/11170/10979/3678/3655/3791/23499/8829/79834/90102/5747/5879/387/6281/9748/9344/7010/7094	21
endothelial cell	GO:0051271	negative regulation of cellular component movement	45/803	369/18800	2.36E-10	1.93E-08	1.37E-08	94/8751/56999/9289/4301/684/29775/972/25932/57175/1398/1495/6387/1602/10395/54567/1809/1843/2022/2625/2697/8692/182/3728/23143/4163/4208/4223/4282/79812/4851/114882/90102/23236/5797/5879/28984/387/79890/6237/6774/6781/7040/7075/94241	45
endothelial cell	GO:0001938	positive regulation of endothelial cell proliferation	23/803	111/18800	2.43E-10	1.95E-08	1.39E-08	94/10000/187/659/858/1012/6387/51162/2624/3091/57608/3791/4192/4893/8829/8828/5155/5335/26051/5587/6774/7010/7424	23
endothelial cell	GO:0007163	establishment or maintenance of cell polarity	33/803	219/18800	2.74E-10	2.17E-08	1.55E-08	60/154810/382/10092/10487/9578/1003/25932/1398/1495/9267/667/55914/23291/2319/6624/2625/2697/2932/3611/83700/55327/4478/4627/9124/5747/5879/387/391/6939/10312/7010/9948	33
endothelial cell	GO:0010811	positive regulation of cell-substrate adhesion	24/803	122/18800	3.08E-10	2.36E-08	1.69E-08	10109/1012/1398/1601/1793/2013/10979/2932/3611/3678/3728/3791/55679/4192/4739/8829/5155/5879/6237/6251/6281/9806/7010/7402	24
endothelial cell	GO:0071900	regulation of protein serine/threonine kinase activity	45/803	372/18800	3.08E-10	2.36E-08	1.69E-08	60/64853/324/659/801/857/595/896/57018/219771/1601/9802/1654/3301/1843/10979/2321/8322/57493/9146/8692/8826/4254/4067/5604/4296/4282/50507/5155/11142/5899/9693/54922/5925/28984/387/6654/94056/9344/51347/56892/7040/8792/7189/28951	45
endothelial cell	GO:0150116	regulation of cell-substrate junction organization	18/803	68/18800	3.16E-10	2.39E-08	1.70E-08	71/94/382/10395/11170/10979/3791/28956/23499/8829/79834/90102/5747/5879/387/6281/9748/7010	18
endothelial cell	GO:0046578	regulation of Ras protein signal transduction	30/803	187/18800	3.79E-10	2.82E-08	2.01E-08	9289/382/396/9181/50650/867/56882/56990/1398/9267/10395/55914/2149/10211/2828/57493/4254/3845/10161/23263/4851/8829/157285/5879/5921/5924/54922/5962/8036/7126	30
endothelial cell	GO:0072659	protein localization to plasma membrane	38/803	283/18800	3.86E-10	2.83E-08	2.02E-08	60/4301/382/598/1601/10938/30846/2013/84668/115548/10211/2319/51125/3728/3799/23499/4644/8650/10133/5064/8301/5525/8766/4218/10266/5906/9693/5962/391/6281/9351/6711/7040/64114/92162/7132/81619/8673	38
endothelial cell	GO:0007229	integrin-mediated signaling pathway	22/803	107/18800	6.97E-10	4.98E-08	3.55E-08	102/8751/961/1495/1793/667/2013/55914/10979/3611/9636/3672/3678/3655/55679/4627/4739/8829/5587/5747/8482/7094	22
endothelial cell	GO:0031346	positive regulation of cell projection organization	42/803	341/18800	6.98E-10	4.98E-08	3.55E-08	375790/324/10109/659/55845/11135/10602/23580/8837/57175/6387/26052/1809/10938/54874/6624/8322/2932/3655/57498/4067/23499/5604/4192/4690/10787/27020/8829/100506658/5064/23129/5587/8766/5879/5898/5906/9693/8578/8482/23064/8724/11344	42
endothelial cell	GO:0050900	leukocyte migration	45/803	384/18800	8.64E-10	6.08E-08	4.34E-08	102/351/2683/6358/947/961/972/1398/6387/1843/1910/2321/2625/3383/3672/3655/58494/83700/4254/23143/4067/5595/4192/4282/158747/4478/57509/4627/5155/5175/23236/83483/5747/5879/387/391/79890/1901/6654/23075/8792/7424/9948/65125/7525	45
endothelial cell	GO:0003007	heart morphogenesis	35/803	254/18800	9.49E-10	6.59E-08	4.70E-08	94/8751/187/659/140706/55636/1499/9249/10395/54567/1942/2022/2050/2625/2697/57493/23462/3091/3611/182/4208/4846/4851/8829/8828/23129/5747/57142/1901/6654/54345/6926/8463/7010/7040	35
endothelial cell	GO:0045766	positive regulation of angiogenesis	29/803	183/18800	1.00E-09	6.76E-08	4.82E-08	94/10000/187/947/1003/2022/2113/2321/2624/3091/3315/3678/57608/3728/3791/4192/4846/8829/5335/5587/10266/10411/6237/6774/7010/7075/7082/7424/7494	29
endothelial cell	GO:1904018	positive regulation of vasculature development	29/803	183/18800	1.00E-09	6.76E-08	4.82E-08	94/10000/187/947/1003/2022/2113/2321/2624/3091/3315/3678/57608/3728/3791/4192/4846/8829/5335/5587/10266/10411/6237/6774/7010/7075/7082/7424/7494	29
endothelial cell	GO:0060284	regulation of cell development	53/803	500/18800	1.06E-09	7.08E-08	5.05E-08	81/10109/567/8553/659/1003/55636/1398/1495/1499/6387/1601/54567/1793/1910/26263/10979/2932/3065/23462/3091/3397/3398/3611/55679/4067/23499/5604/4192/4739/4851/27020/8829/8650/23236/23129/5530/8766/5879/9693/359845/57142/6281/57556/8482/6497/7040/7052/7132/7133/11344/7424/7533	53
endothelial cell	GO:0030336	negative regulation of cell migration	42/803	346/18800	1.09E-09	7.19E-08	5.13E-08	94/8751/56999/9289/4301/684/29775/972/25932/57175/6387/1602/10395/54567/1809/1843/2022/2697/8692/182/3728/23143/4163/4208/4223/4282/79812/4851/114882/90102/23236/5797/5879/28984/387/79890/6237/6774/6781/7040/7075/94241	42
endothelial cell	GO:0042060	wound healing	48/803	429/18800	1.12E-09	7.30E-08	5.21E-08	60/71/94/308/2683/857/977/947/8837/51510/57175/1398/160851/8525/667/8291/2004/2149/2157/10979/2624/2776/2828/3091/3315/3611/3678/3791/4067/23499/4627/4846/100506658/5155/90102/5359/5530/5547/5747/387/949/6814/9066/7040/7094/7450/58189/7494	48
endothelial cell	GO:0003170	heart valve development	17/803	65/18800	1.21E-09	7.74E-08	5.52E-08	56999/187/659/54567/1942/2625/23462/182/4208/4846/4851/5138/5925/7040/7075/7132/7133	17
endothelial cell	GO:0001765	membrane raft assembly	8/803	11/18800	1.58E-09	9.99E-08	7.13E-08	857/858/2013/10211/2319/11252/23180/6281	8
endothelial cell	GO:0043536	positive regulation of blood vessel endothelial cell migration	18/803	75/18800	1.79E-09	1.11E-07	7.94E-08	10000/2113/2624/3091/3315/57608/3791/4846/8829/5155/5286/5335/10769/5587/57381/7040/7114/7424	18
endothelial cell	GO:0050679	positive regulation of epithelial cell proliferation	31/803	211/18800	1.80E-09	1.11E-07	7.94E-08	94/10000/187/2683/659/858/595/1012/8837/1499/6387/51162/2624/3091/3397/57608/3791/4192/4851/4893/8829/8828/5155/5335/26051/5587/57142/6774/7010/7424/7494	31
endothelial cell	GO:0044089	positive regulation of cellular component biogenesis	52/803	494/18800	1.95E-09	1.19E-07	8.49E-08	375790/324/382/10109/50807/55845/857/961/11135/10602/23580/1003/1654/26052/1809/10979/29109/10211/54874/6624/10146/28964/2932/9146/3397/9636/3791/9079/4478/4690/8440/10787/8829/100506658/5064/90102/5305/5879/5898/5899/10411/54922/28984/387/6281/6386/51429/23075/7010/7040/11344/7408	52
endothelial cell	GO:0003176	aortic valve development	13/803	37/18800	1.97E-09	1.19E-07	8.49E-08	659/54567/1942/2625/23462/182/4846/4851/5925/7040/7075/7132/7133	13
endothelial cell	GO:0050920	regulation of chemotaxis	32/803	225/18800	2.25E-09	1.34E-07	9.59E-08	102/659/972/1012/57175/6387/1843/1948/3315/83700/3791/4067/5595/4192/4282/158747/57509/4851/8829/5155/5587/5747/5879/79890/1901/57556/8482/23075/7040/7114/7424/65125	32
endothelial cell	GO:0060485	mesenchyme development	38/803	301/18800	2.28E-09	1.34E-07	9.59E-08	94/8751/187/659/1499/1601/1655/1910/1942/2022/10979/2625/2932/23462/3091/182/4254/5595/4192/4208/4846/4851/8829/8828/553115/90102/359845/28984/57142/6386/57556/8482/6772/6926/6939/8463/7040/7041	38
endothelial cell	GO:0045936	negative regulation of phosphate metabolic process	48/803	440/18800	2.60E-09	1.52E-07	1.08E-07	64853/324/801/857/867/54541/3301/1843/1848/2022/2167/28964/2771/2776/2932/57493/3315/8692/8826/4067/4249/90007/4690/8440/100506658/5062/54625/5155/5305/11142/5585/6992/26051/5525/57223/5787/54922/5925/9467/58533/122809/9655/9043/6774/23075/7040/28951/7529	48
endothelial cell	GO:0051258	protein polymerization	36/803	277/18800	2.75E-09	1.59E-07	1.13E-07	382/93663/10095/10109/10094/10093/10092/81873/832/11135/10602/23580/1003/90952/11170/28964/50810/256949/4690/8440/10787/100506658/5879/5921/5962/387/51429/6709/6711/54434/6840/29766/9168/7114/11344/7408	36
endothelial cell	GO:0010563	negative regulation of phosphorus metabolic process	48/803	441/18800	2.80E-09	1.60E-07	1.14E-07	64853/324/801/857/867/54541/3301/1843/1848/2022/2167/28964/2771/2776/2932/57493/3315/8692/8826/4067/4249/90007/4690/8440/100506658/5062/54625/5155/5305/11142/5585/6992/26051/5525/57223/5787/54922/5925/9467/58533/122809/9655/9043/6774/23075/7040/28951/7529	48
endothelial cell	GO:0042692	muscle cell differentiation	44/803	387/18800	3.42E-09	1.93E-07	1.38E-07	71/81/187/23250/659/824/858/8837/1499/8291/1910/1948/10938/30846/2022/26263/10211/23462/3398/58494/3845/4205/4208/57496/4627/4851/50507/5155/5239/51177/5530/5725/10266/5914/5925/6497/9043/85461/6926/7040/29766/9948/7494/6935	44
endothelial cell	GO:0035023	regulation of Rho protein signal transduction	19/803	87/18800	3.49E-09	1.95E-07	1.39E-07	9289/396/9181/50650/56882/56990/10395/2149/10211/2828/57493/10161/23263/8829/157285/5879/5924/54922/7126	19
endothelial cell	GO:2001234	negative regulation of apoptotic signaling pathway	32/803	230/18800	3.91E-09	2.16E-07	1.54E-07	9181/598/57448/972/8837/1495/1499/6387/1654/3301/2771/2932/3065/3091/3315/3383/2537/3655/10625/4170/4282/4846/8829/8682/5925/8737/55829/64114/7009/7178/7494/8531	32
endothelial cell	GO:0007043	cell-cell junction assembly	25/803	149/18800	4.29E-09	2.34E-07	1.67E-07	60/71/4301/324/187/857/1003/1495/1499/1500/90952/6624/2697/57493/83700/3728/100506658/5062/5175/8502/10266/387/7082/7094/9948	25
endothelial cell	GO:0048872	homeostasis of number of cells	36/803	282/18800	4.46E-09	2.41E-07	1.72E-07	92/9289/10000/567/8915/972/8444/51705/2034/2113/2149/2624/2625/3091/3398/9636/83700/4254/10365/3845/4067/4208/4282/80177/4846/4851/5585/9991/5925/54542/4090/6654/6772/6774/10312/29766	36
endothelial cell	GO:0120032	regulation of plasma membrane bounded cell projection assembly	29/803	195/18800	4.51E-09	2.41E-07	1.72E-07	375790/324/382/10109/5205/55845/832/857/11135/10602/23580/26052/1809/54874/6624/2932/3383/10787/8829/100506658/5064/26051/5868/5879/5898/5962/391/23224/11344	29
endothelial cell	GO:0060491	regulation of cell projection assembly	29/803	197/18800	5.72E-09	3.03E-07	2.16E-07	375790/324/382/10109/5205/55845/832/857/11135/10602/23580/26052/1809/54874/6624/2932/3383/10787/8829/100506658/5064/26051/5868/5879/5898/5962/391/23224/11344	29
endothelial cell	GO:0051893	regulation of focal adhesion assembly	16/803	63/18800	5.90E-09	3.06E-07	2.19E-07	71/94/10395/11170/10979/3791/23499/8829/79834/90102/5747/5879/387/6281/9748/7010	16
endothelial cell	GO:0090109	regulation of cell-substrate junction assembly	16/803	63/18800	5.90E-09	3.06E-07	2.19E-07	71/94/10395/11170/10979/3791/23499/8829/79834/90102/5747/5879/387/6281/9748/7010	16
endothelial cell	GO:0043114	regulation of vascular permeability	14/803	48/18800	7.49E-09	3.85E-07	2.75E-07	9590/1003/56998/10979/2828/4881/100506658/5138/83483/10266/7010/7040/7082/7525	14
endothelial cell	GO:0060562	epithelial tube morphogenesis	39/803	328/18800	7.75E-09	3.91E-07	2.79E-07	94/187/8915/6046/25932/1499/56998/10395/54567/1948/2022/2625/2697/3091/3611/3791/3845/7798/84445/4192/4208/79812/4851/8829/23129/5371/5499/5898/5914/54922/387/6497/54345/6926/8463/7040/7075/7189/7408	39
endothelial cell	GO:1902905	positive regulation of supramolecular fiber organization	27/803	176/18800	7.76E-09	3.91E-07	2.79E-07	351/382/10109/55845/961/11135/10602/23580/10979/29109/28964/3397/4690/8440/10787/8829/100506658/5879/10411/5925/28984/387/6281/51429/23075/7408/9948	27
endothelial cell	GO:1905314	semi-lunar valve development	13/803	41/18800	8.31E-09	4.14E-07	2.96E-07	659/54567/1942/2625/23462/182/4846/4851/5925/7040/7075/7132/7133	13
endothelial cell	GO:0048762	mesenchymal cell differentiation	32/803	244/18800	1.68E-08	8.30E-07	5.92E-07	8751/1499/1601/1655/1910/1942/2022/10979/2625/2932/23462/3091/182/4254/5595/4192/4208/4851/8829/8828/553115/90102/359845/28984/57142/6386/57556/8482/6772/6926/7040/7041	32
endothelial cell	GO:0045860	positive regulation of protein kinase activity	43/803	396/18800	2.03E-08	9.94E-07	7.10E-07	659/801/29775/595/896/219771/9802/1654/1942/2013/10979/2321/8322/51704/8826/4254/10892/5604/4296/4282/23531/55233/4739/50507/114882/5062/5155/5747/5899/5906/9693/28984/387/51429/94056/9344/51347/56892/7040/8792/7189/7424/65125	43
endothelial cell	GO:0097191	extrinsic apoptotic signaling pathway	30/803	221/18800	2.13E-08	1.03E-06	7.35E-07	9181/8915/598/57448/841/857/8837/8738/1495/1654/2932/8692/3383/2537/3655/4254/4170/4846/8829/5062/8682/5371/5499/8737/7040/7078/64114/7132/7133/8743	30
endothelial cell	GO:0032103	positive regulation of response to external stimulus	46/803	442/18800	2.42E-08	1.16E-06	8.28E-07	102/351/659/961/972/1012/1075/6387/2113/2167/2828/51704/3315/8692/3661/3791/4067/5595/4192/4282/158747/5819/4792/9111/8829/10133/5062/5138/5155/5359/5587/5747/5879/8737/1901/8578/23075/7040/7114/8792/7132/7189/8673/7424/65125/57169	46
endothelial cell	GO:0019058	viral life cycle	37/803	317/18800	3.07E-08	1.46E-06	1.04E-06	684/857/858/972/51510/1654/1948/156/3312/8692/3383/64135/3434/24138/10410/9636/3678/9683/5819/4851/8829/4939/5359/81876/5868/91543/949/6590/8724/6732/2040/128637/7155/10346/8673/56829/57169	37
endothelial cell	GO:2001236	regulation of extrinsic apoptotic signaling pathway	24/803	153/18800	3.38E-08	1.59E-06	1.14E-06	9181/8915/598/57448/857/8837/1495/1654/2932/8692/3383/2537/3655/4170/4846/8829/5062/8682/5371/5499/8737/7078/64114/8743	24
endothelial cell	GO:0019079	viral genome replication	22/803	134/18800	5.43E-08	2.53E-06	1.81E-06	684/1654/156/3312/64135/3434/24138/10410/9636/9683/4851/4939/5359/5868/91543/6590/6732/2040/128637/7155/56829/57169	22
endothelial cell	GO:0002685	regulation of leukocyte migration	29/803	218/18800	5.73E-08	2.65E-06	1.89E-06	102/351/961/972/1398/6387/1843/3383/58494/83700/4254/23143/4067/5595/4192/4282/158747/4478/57509/23236/83483/5747/5879/387/391/79890/23075/7424/65125	29
endothelial cell	GO:0052548	regulation of endopeptidase activity	44/803	426/18800	6.09E-08	2.79E-06	1.99E-06	334/351/23204/8915/57448/684/843/841/831/8837/8738/51232/1476/1654/10395/1942/2149/3065/2537/56925/4067/10892/4898/5062/8301/5371/5684/5696/5698/5720/387/6197/5269/5272/871/6590/9806/6774/7078/7079/8743/55075/64115/58189	44
endothelial cell	GO:0052547	regulation of peptidase activity	46/803	456/18800	6.19E-08	2.82E-06	2.01E-06	334/351/23204/8915/57448/684/843/841/831/857/8837/8738/51232/1476/1654/10395/1942/2149/3065/2537/56925/4067/10892/4898/5062/8301/5371/5684/5696/5698/5720/387/6197/5269/5272/871/6590/9806/6774/7078/7079/8743/55075/51035/64115/58189	46
endothelial cell	GO:0048041	focal adhesion assembly	17/803	83/18800	6.39E-08	2.88E-06	2.05E-06	71/94/10395/11170/10979/3791/23499/8829/79834/90102/5747/5879/387/6281/9748/9344/7010	17
endothelial cell	GO:0010638	positive regulation of organelle organization	48/803	487/18800	6.53E-08	2.92E-06	2.08E-06	382/10109/50807/55845/10241/961/11135/10602/23580/1499/10979/29109/6624/10146/28964/2932/3091/3397/3791/5595/4478/4690/8440/10787/8829/100506658/5155/5305/23236/5371/11284/5514/5879/5885/5898/5899/10411/5925/28984/387/6281/6386/51429/23075/7010/8743/7408/9948	48
endothelial cell	GO:0050792	regulation of viral process	24/803	159/18800	7.20E-08	3.19E-06	2.27E-06	684/972/1654/64135/3434/24138/10410/9636/9683/5819/4851/4939/5359/91543/6590/8724/6732/6772/2040/128637/7155/10346/56829/57169	24
endothelial cell	GO:0071902	positive regulation of protein serine/threonine kinase activity	28/803	208/18800	7.50E-08	3.29E-06	2.35E-06	659/801/595/896/219771/9802/1654/10979/2321/8322/8826/4254/5604/4296/4282/50507/5155/5899/9693/28984/387/94056/9344/51347/56892/7040/8792/7189	28
endothelial cell	GO:0045071	negative regulation of viral genome replication	14/803	57/18800	8.36E-08	3.64E-06	2.60E-06	684/64135/3434/24138/10410/9636/9683/4939/5359/91543/6590/6732/56829/57169	14
endothelial cell	GO:0010975	regulation of neuron projection development	44/803	431/18800	8.54E-08	3.69E-06	2.63E-06	382/567/659/1072/8837/1398/6387/1601/23258/26052/1809/1942/1948/10938/2625/2932/57520/3397/3655/57498/4067/23499/5604/4192/4690/27020/8829/5062/23129/5530/157285/5587/8766/5906/9693/387/57142/8578/57556/8482/23064/8724/11344/7533	44
endothelial cell	GO:2001212	regulation of vasculogenesis	8/803	16/18800	1.02E-07	4.34E-06	3.10E-06	947/2013/23462/3791/10266/5906/9693/6237	8
endothelial cell	GO:0120034	positive regulation of plasma membrane bounded cell projection assembly	19/803	106/18800	1.04E-07	4.42E-06	3.15E-06	375790/324/10109/55845/11135/10602/23580/26052/1809/54874/6624/2932/10787/8829/100506658/5064/5879/5898/11344	19
endothelial cell	GO:0048010	vascular endothelial growth factor receptor signaling pathway	14/803	58/18800	1.06E-07	4.42E-06	3.16E-06	161198/2321/8322/9146/3091/3315/3678/3791/79812/8829/5062/5587/5747/7424	14
endothelial cell	GO:1900024	regulation of substrate adhesion-dependent cell spreading	14/803	58/18800	1.06E-07	4.42E-06	3.16E-06	81/10109/1398/1601/1793/10979/3611/55679/4192/4739/8829/5747/5879/6281	14
endothelial cell	GO:0031032	actomyosin structure organization	27/803	199/18800	1.09E-07	4.50E-06	3.21E-06	71/961/8476/9578/8837/10395/2035/64097/10979/29109/4205/4627/8829/5062/9124/5239/90102/5879/10411/28984/387/6281/1901/7082/29766/7126/9948	27
endothelial cell	GO:0032496	response to lipopolysaccharide	37/803	333/18800	1.11E-07	4.54E-06	3.24E-06	9590/445/8915/824/841/51510/129607/1910/1948/55914/2149/2326/28964/3454/3661/9516/4067/10892/5595/4208/4282/4792/4846/4851/57048/5914/387/6197/949/55829/6590/7040/7079/8792/7133/7189/7494	37
endothelial cell	GO:0030099	myeloid cell differentiation	41/803	391/18800	1.14E-07	4.66E-06	3.32E-06	92/351/567/841/972/1499/56998/8444/2034/2113/2313/2624/2625/3091/3398/9636/182/4254/10365/3930/4067/4208/4627/4792/5305/5371/9991/5914/5925/8737/4090/54861/6772/6774/10312/7040/29766/8792/7189/9948/140685	41
endothelial cell	GO:1900026	positive regulation of substrate adhesion-dependent cell spreading	12/803	42/18800	1.15E-07	4.66E-06	3.32E-06	10109/1398/1601/1793/10979/3611/55679/4192/4739/8829/5879/6281	12
endothelial cell	GO:0009615	response to virus	41/803	392/18800	1.22E-07	4.91E-06	3.51E-06	598/684/1072/6387/54541/1654/10146/2625/3091/3315/8692/10964/2537/64135/3434/3433/24138/10410/3454/3459/3588/3661/9636/10625/4600/9111/4939/5359/5371/54941/23076/91543/10955/256987/6772/7178/10346/7353/8673/56829/57169	41
endothelial cell	GO:0043123	positive regulation of I-kappaB kinase/NF-kappaB signaling	26/803	188/18800	1.27E-07	5.04E-06	3.60E-06	8915/684/843/841/972/8837/1499/2149/2697/51704/24138/3661/9516/10892/57708/10769/5587/387/8737/51246/57153/7132/8743/7189/10346/7335	26
endothelial cell	GO:0045069	regulation of viral genome replication	17/803	87/18800	1.32E-07	5.22E-06	3.73E-06	684/1654/64135/3434/24138/10410/9636/9683/4851/4939/5359/91543/6590/6732/7155/56829/57169	17
endothelial cell	GO:1901888	regulation of cell junction assembly	27/803	201/18800	1.34E-07	5.24E-06	3.74E-06	71/94/375790/187/351/382/857/10395/11170/10979/10211/3791/23499/4208/8829/79834/90102/5747/5879/5906/9693/387/6281/55209/9748/7010/7082	27
endothelial cell	GO:0043122	regulation of I-kappaB kinase/NF-kappaB signaling	31/803	254/18800	1.48E-07	5.76E-06	4.11E-06	8915/684/843/841/972/8837/1499/2149/2697/51704/3065/3315/24138/3661/9516/10892/57708/10133/5187/10769/5587/387/8737/51246/57153/6772/7132/8743/7189/10346/7335	31
endothelial cell	GO:0051098	regulation of binding	39/803	366/18800	1.53E-07	5.91E-06	4.22E-06	60/8751/351/567/801/857/1193/1398/1499/56998/1601/2035/10211/2625/2932/23462/3397/3434/3433/3955/5595/8932/4792/8829/5155/23129/5499/5530/5899/9693/5914/5925/6281/6497/6590/7040/7009/7114/7189	39
endothelial cell	GO:0034446	substrate adhesion-dependent cell spreading	19/803	109/18800	1.65E-07	6.32E-06	4.51E-06	81/10109/1398/1601/1793/1942/10979/8322/3611/55679/4192/4739/8829/79834/5747/5879/387/6281/7010	19
endothelial cell	GO:0002237	response to molecule of bacterial origin	38/803	354/18800	1.83E-07	6.95E-06	4.96E-06	9590/445/567/8915/824/841/51510/129607/1910/1948/55914/2149/2326/28964/3454/3661/9516/4067/10892/5595/4208/4282/4792/4846/4851/57048/5914/387/6197/949/55829/6590/7040/7079/8792/7133/7189/7494	38
endothelial cell	GO:0097581	lamellipodium organization	17/803	89/18800	1.87E-07	7.06E-06	5.04E-06	3983/22885/10109/10092/55845/832/1012/57175/6624/4690/8440/10787/100506658/51177/5879/1901/11344	17
endothelial cell	GO:0051057	positive regulation of small GTPase mediated signal transduction	15/803	70/18800	2.03E-07	7.60E-06	5.42E-06	9289/50650/55914/2149/2828/4254/3845/10161/23263/4851/157285/5879/8036/6654/7052	15
endothelial cell	GO:1902904	negative regulation of supramolecular fiber organization	24/803	169/18800	2.33E-07	8.66E-06	6.18E-06	324/9181/832/1003/57175/10395/50810/3312/256949/51474/5062/90102/5962/1901/6709/6711/54434/6840/23075/7082/29766/9168/7114/11344	24
endothelial cell	GO:0007249	I-kappaB kinase/NF-kappaB signaling	33/803	288/18800	2.63E-07	9.68E-06	6.91E-06	8915/684/843/841/972/8837/1499/1910/2149/2697/51704/3065/3315/24138/3661/9516/10892/57708/4792/10133/5187/10769/5587/387/8737/51246/57153/6772/7132/8743/7189/10346/7335	33
endothelial cell	GO:0051495	positive regulation of cytoskeleton organization	26/803	195/18800	2.64E-07	9.68E-06	6.91E-06	382/10109/55845/961/11135/10602/23580/10979/29109/28964/3397/4690/8440/10787/8829/100506658/5879/10411/28984/387/6281/51429/23075/7010/7408/9948	26
endothelial cell	GO:0018212	peptidyl-tyrosine modification	39/803	376/18800	3.09E-07	1.12E-05	8.03E-06	351/9181/857/867/972/8444/1942/2050/2321/51704/8692/3678/3791/4254/4067/5604/5595/4282/8440/4739/50507/8829/5062/54625/5155/79834/5175/5747/5775/9467/58533/122809/9655/7010/7040/7075/7132/8459/7525	39
endothelial cell	GO:0007517	muscle organ development	36/803	334/18800	3.47E-07	1.26E-05	8.97E-06	445/857/858/8837/55636/1499/1655/54567/2022/26263/2317/10211/3344/2697/57493/3142/10362/3399/4205/4208/4223/57496/4637/4851/5530/5925/387/1901/6497/6525/6840/6939/7040/7402/7494/8531	36
endothelial cell	GO:0003206	cardiac chamber morphogenesis	20/803	126/18800	3.82E-07	1.37E-05	9.79E-06	187/659/55636/9249/54567/2022/2625/57493/23462/3091/182/4208/4846/4851/8829/8828/6654/6926/7010/7040	20
endothelial cell	GO:0003179	heart valve morphogenesis	13/803	55/18800	3.93E-07	1.40E-05	1.00E-05	56999/659/54567/1942/2625/23462/182/4208/4846/4851/5925/7040/7075	13
endothelial cell	GO:0048771	tissue remodeling	24/803	174/18800	4.03E-07	1.43E-05	1.02E-05	94/659/857/55636/1499/54567/2034/2149/2697/3091/182/4192/4208/4846/50507/5530/1901/9066/10312/7040/7075/64114/8792/7189	24
endothelial cell	GO:0001837	epithelial to mesenchymal transition	23/803	162/18800	4.15E-07	1.46E-05	1.04E-05	8751/1499/1601/1655/1942/2022/10979/2625/2932/23462/3091/182/4192/4851/553115/90102/359845/28984/57142/6386/6926/7040/7041	23
endothelial cell	GO:0002042	cell migration involved in sprouting angiogenesis	17/803	94/18800	4.25E-07	1.48E-05	1.06E-05	10000/29775/161198/54567/1948/2050/2624/57608/3791/4223/79812/4851/8829/5286/10769/387/57381	17
endothelial cell	GO:1903900	regulation of viral life cycle	21/803	139/18800	4.61E-07	1.60E-05	1.14E-05	684/972/1654/64135/3434/24138/10410/9636/9683/5819/4851/4939/5359/91543/6590/8724/6732/7155/10346/56829/57169	21
endothelial cell	GO:0042326	negative regulation of phosphorylation	39/803	382/18800	4.64E-07	1.60E-05	1.14E-05	64853/324/801/857/867/54541/3301/1843/1848/2022/2167/28964/2776/57493/3315/8692/4067/90007/4690/8440/100506658/5062/54625/5305/11142/5585/5525/57223/5787/54922/5925/9467/58533/122809/9655/9043/6774/7040/28951	39
endothelial cell	GO:0032231	regulation of actin filament bundle assembly	18/803	106/18800	5.20E-07	1.77E-05	1.26E-05	71/961/10395/10979/29109/3397/8829/5062/90102/5879/10411/5962/28984/387/6281/1901/23075/7082	18
endothelial cell	GO:0050921	positive regulation of chemotaxis	21/803	140/18800	5.21E-07	1.77E-05	1.26E-05	102/659/972/1012/6387/3315/3791/5595/4192/158747/8829/5155/5587/5747/5879/1901/23075/7040/7114/7424/65125	21
endothelial cell	GO:0003180	aortic valve morphogenesis	10/803	32/18800	5.24E-07	1.77E-05	1.26E-05	54567/1942/2625/23462/182/4846/4851/5925/7040/7075	10
endothelial cell	GO:0043410	positive regulation of MAPK cascade	46/803	491/18800	5.32E-07	1.78E-05	1.27E-05	9590/351/60370/858/112464/6358/972/8837/1499/1942/2149/10979/2321/8322/2771/3383/3487/8826/3672/57608/3791/4254/28956/5604/4296/5595/4282/4851/50507/27020/8829/5151/5155/23236/5906/9693/8737/6386/8482/9043/9344/51347/7010/7040/8792/7189	46
endothelial cell	GO:0010720	positive regulation of cell development	33/803	297/18800	5.35E-07	1.78E-05	1.27E-05	10109/659/1003/1398/1499/6387/1601/1793/10979/3065/3091/3398/3611/55679/4067/23499/5604/4192/4739/4851/27020/8829/8650/23129/8766/5879/6281/8482/7040/7052/7133/11344/7424	33
endothelial cell	GO:0007409	axonogenesis	42/803	430/18800	5.56E-07	1.84E-05	1.32E-05	60/214/334/351/659/6387/1808/1942/1948/2050/9637/10211/2625/2932/3799/8609/23499/5604/4781/4851/27020/8829/8828/8650/5062/8301/23129/5747/5797/8766/4218/5879/391/54538/57142/57556/8482/6654/9344/7155/11344/7408	42
endothelial cell	GO:0035850	epithelial cell differentiation involved in kidney development	12/803	48/18800	5.73E-07	1.89E-05	1.35E-05	947/1499/1910/2625/2828/8826/182/4208/4643/4851/5155/6772	12
endothelial cell	GO:0051494	negative regulation of cytoskeleton organization	23/803	165/18800	5.79E-07	1.89E-05	1.35E-05	324/9181/832/1003/57175/10395/50810/256949/51474/5062/90102/5962/1901/6709/6711/54434/6840/23075/7082/29766/9168/7114/11344	23
endothelial cell	GO:0001701	in utero embryonic development	39/803	387/18800	6.45E-07	2.10E-05	1.50E-05	94/102/23250/598/57448/55845/824/841/55636/1499/2034/29924/2624/2625/2697/57493/23462/3091/3714/57498/10365/10161/5604/4245/4627/4643/4846/4851/51294/5155/57142/54345/25949/6926/7075/4071/7189/7319/8531	39
endothelial cell	GO:0061564	axon development	45/803	479/18800	6.55E-07	2.12E-05	1.51E-05	60/214/334/351/659/1495/6387/1808/1942/1948/2050/9637/10211/2625/2932/3799/8609/23499/5604/4781/4851/27020/8829/8828/8650/5062/8301/23129/5747/5797/8766/4218/5879/391/54538/57142/8578/57556/8482/6654/9344/27242/7155/11344/7408	45
endothelial cell	GO:0018108	peptidyl-tyrosine phosphorylation	38/803	373/18800	6.85E-07	2.20E-05	1.57E-05	351/9181/857/867/972/8444/1942/2050/2321/51704/8692/3678/3791/4254/4067/5604/5595/4282/8440/4739/50507/8829/5062/54625/5155/79834/5175/5747/5775/9467/58533/122809/9655/7010/7040/7075/7132/7525	38
endothelial cell	GO:0060326	cell chemotaxis	34/803	315/18800	7.10E-07	2.26E-05	1.62E-05	102/6358/972/57175/1398/6387/9732/1843/1910/2321/3315/3672/83700/3791/4067/5595/4192/4282/158747/57509/4851/8829/5155/5587/5747/5879/391/79890/1901/23075/7114/8792/7424/65125	34
endothelial cell	GO:0003205	cardiac chamber development	23/803	167/18800	7.19E-07	2.27E-05	1.62E-05	187/659/55636/9249/54567/2022/2625/57493/23462/3091/182/7798/4208/4846/4851/8829/8828/5138/23129/6654/6926/7010/7040	23
endothelial cell	GO:0060538	skeletal muscle organ development	23/803	167/18800	7.19E-07	2.27E-05	1.62E-05	445/857/858/8837/1499/1655/26263/2317/10211/3344/3142/10362/4208/4223/4637/4851/5530/5925/387/6497/6840/7040/8531	23
endothelial cell	GO:0051489	regulation of filopodium assembly	12/803	49/18800	7.29E-07	2.28E-05	1.63E-05	375790/382/832/26052/1809/54874/6624/8829/5064/26051/5868/5898	12
endothelial cell	GO:0007519	skeletal muscle tissue development	22/803	155/18800	7.42E-07	2.31E-05	1.65E-05	857/858/8837/1499/1655/26263/2317/10211/3344/3142/10362/4208/4223/4637/4851/5530/5925/387/6497/6840/7040/8531	22
endothelial cell	GO:0016055	Wnt signaling pathway	43/803	452/18800	8.31E-07	2.57E-05	1.84E-05	154810/324/351/857/595/219771/1499/56998/1500/1601/1654/1910/23291/10979/8322/10146/2625/2776/51704/2932/3065/3487/3611/3728/84445/23499/8932/4163/4192/4851/5499/5868/5879/387/57674/6497/8724/30851/7040/7041/7091/92162/65125	43
endothelial cell	GO:0031334	positive regulation of protein-containing complex assembly	25/803	194/18800	8.53E-07	2.62E-05	1.87E-05	382/10109/50807/55845/11135/10602/23580/1003/1654/10979/6624/28964/2932/9636/4478/4690/8440/10787/100506658/5879/54922/387/51429/7040/7408	25
endothelial cell	GO:0045639	positive regulation of myeloid cell differentiation	17/803	99/18800	9.12E-07	2.79E-05	1.99E-05	92/841/972/56998/2113/2624/3091/3398/9636/182/4254/5925/8737/6772/6774/7040/7189	17
endothelial cell	GO:0034332	adherens junction organization	12/803	50/18800	9.23E-07	2.80E-05	2.00E-05	60/102/1003/1499/1948/10979/83700/8650/5062/10266/5962/7082	12
endothelial cell	GO:0198738	cell-cell signaling by wnt	43/803	454/18800	9.35E-07	2.83E-05	2.02E-05	154810/324/351/857/595/219771/1499/56998/1500/1601/1654/1910/23291/10979/8322/10146/2625/2776/51704/2932/3065/3487/3611/3728/84445/23499/8932/4163/4192/4851/5499/5868/5879/387/57674/6497/8724/30851/7040/7041/7091/92162/65125	43
endothelial cell	GO:0007162	negative regulation of cell adhesion	33/803	305/18800	9.77E-07	2.94E-05	2.10E-05	81/94/102/8751/396/445/972/1012/6387/10395/1843/11170/8322/3142/182/83700/4192/4851/90102/23129/5747/5921/54542/5962/28984/387/57556/9655/23075/7040/27242/64115/65125	33
endothelial cell	GO:0035633	maintenance of blood-brain barrier	10/803	35/18800	1.33E-06	3.96E-05	2.83E-05	60/71/1003/90952/2697/58494/83700/100506658/5175/7082	10
endothelial cell	GO:0032984	protein-containing complex disassembly	28/803	239/18800	1.35E-06	4.01E-05	2.86E-05	324/9181/10241/801/832/1072/51510/54541/8444/2932/50810/3312/3799/51474/81631/115677/5499/5962/23064/6709/6711/6840/23075/29766/11344/8673/81671/9948	28
endothelial cell	GO:0048525	negative regulation of viral process	16/803	91/18800	1.37E-06	4.03E-05	2.88E-05	684/64135/3434/24138/10410/9636/9683/4939/5359/91543/6590/8724/6732/6772/56829/57169	16
endothelial cell	GO:0071674	mononuclear cell migration	25/803	199/18800	1.37E-06	4.03E-05	2.88E-05	102/351/6358/961/1398/6387/1843/2321/2625/3383/58494/23143/4067/5595/4192/158747/4478/5155/5175/23236/5747/387/1901/8792/65125	25
endothelial cell	GO:2001243	negative regulation of intrinsic apoptotic signaling pathway	17/803	102/18800	1.41E-06	4.08E-05	2.91E-05	9181/598/972/6387/1654/3301/3065/3091/3315/10625/4170/4282/55829/7009/7178/7494/8531	17
endothelial cell	GO:0045862	positive regulation of proteolysis	37/803	369/18800	1.41E-06	4.08E-05	2.91E-05	351/8915/843/841/857/8837/7123/8738/1075/1601/1654/10395/1942/2149/26263/23291/2932/4067/10892/4627/4898/8301/5371/5720/5747/387/6281/51429/122809/9655/6774/91304/7133/8743/28951/55075/64115	37
endothelial cell	GO:0048013	ephrin receptor signaling pathway	12/803	52/18800	1.45E-06	4.18E-05	2.99E-05	23294/1398/1942/1948/2050/28964/4067/4690/8440/5747/5921/7525	12
endothelial cell	GO:0030032	lamellipodium assembly	14/803	71/18800	1.50E-06	4.31E-05	3.07E-05	3983/22885/10109/55845/832/1012/6624/4690/8440/10787/100506658/5879/1901/11344	14
endothelial cell	GO:1903706	regulation of hemopoiesis	37/803	371/18800	1.60E-06	4.57E-05	3.26E-05	92/567/841/972/1499/56998/2113/2624/2625/3091/3122/3142/3398/9636/182/4254/4067/10892/4192/4208/4792/5914/5925/54542/387/8737/9655/6654/6772/6774/56892/7040/7189/64115/7494/140685/6935	37
endothelial cell	GO:0046579	positive regulation of Ras protein signal transduction	13/803	62/18800	1.71E-06	4.84E-05	3.46E-05	9289/50650/55914/2149/2828/4254/3845/10161/23263/4851/157285/5879/8036	13
endothelial cell	GO:0060537	muscle tissue development	39/803	405/18800	2.00E-06	5.65E-05	4.03E-05	56999/857/858/8837/55636/1499/1655/54567/1948/2022/26263/2317/10211/3344/2697/57493/23462/3142/10362/3398/4205/4208/4223/57496/4637/4851/50507/5239/5530/5914/5925/387/1901/6497/4090/6840/6926/7040/8531	39
endothelial cell	GO:0060841	venous blood vessel development	7/803	16/18800	2.06E-06	5.79E-05	4.13E-05	94/187/659/1948/2022/57493/4851	7
endothelial cell	GO:0071222	cellular response to lipopolysaccharide	26/803	217/18800	2.10E-06	5.86E-05	4.18E-05	445/8915/824/51510/129607/1910/1948/28964/3661/9516/4067/10892/5595/4208/4282/4792/4846/57048/5914/387/949/55829/7040/7133/7189/7494	26
endothelial cell	GO:0006898	receptor-mediated endocytosis	28/803	246/18800	2.39E-06	6.65E-05	4.74E-05	161/382/201176/567/10203/10487/857/858/867/1211/1601/26052/1948/115548/10211/54874/156/3339/50618/8650/8301/5868/5879/10266/79890/8578/6386/51429	28
endothelial cell	GO:0003279	cardiac septum development	17/803	106/18800	2.44E-06	6.70E-05	4.78E-05	187/659/55636/9249/2022/2625/57493/23462/182/7798/4846/4851/8829/8828/5138/23129/6926	17
endothelial cell	GO:0060840	artery development	17/803	106/18800	2.44E-06	6.70E-05	4.78E-05	94/56999/10000/187/659/55636/54567/1948/2022/23462/182/7798/4192/4851/8829/5138/23129	17
endothelial cell	GO:0070374	positive regulation of ERK1 and ERK2 cascade	26/803	220/18800	2.71E-06	7.41E-05	5.29E-05	9590/351/112464/6358/972/8837/2149/10979/2771/3383/3791/5604/5595/4282/4851/50507/27020/8829/5151/5155/5906/9693/8482/7010/7040/8792	26
endothelial cell	GO:0001954	positive regulation of cell-matrix adhesion	12/803	55/18800	2.74E-06	7.41E-05	5.29E-05	1012/2013/10979/2932/3728/3791/8829/5879/6237/6281/7010/7402	12
endothelial cell	GO:2000177	regulation of neural precursor cell proliferation	15/803	85/18800	2.78E-06	7.41E-05	5.29E-05	9289/1495/1499/54567/2624/2771/3091/3398/3611/55679/4067/4192/4851/387/7424	15
endothelial cell	GO:0007411	axon guidance	27/803	234/18800	2.78E-06	7.41E-05	5.29E-05	214/351/659/6387/1808/1942/1948/2050/9637/2625/3799/8609/4781/4851/27020/8829/8828/23129/5747/5797/5879/391/54538/57556/8482/6654/7408	27
endothelial cell	GO:0030038	contractile actin filament bundle assembly	17/803	107/18800	2.79E-06	7.41E-05	5.29E-05	71/961/10395/10979/29109/8829/5062/9124/90102/5879/10411/28984/387/6281/1901/7082/7126	17
endothelial cell	GO:0043149	stress fiber assembly	17/803	107/18800	2.79E-06	7.41E-05	5.29E-05	71/961/10395/10979/29109/8829/5062/9124/90102/5879/10411/28984/387/6281/1901/7082/7126	17
endothelial cell	GO:0032091	negative regulation of protein binding	16/803	96/18800	2.86E-06	7.52E-05	5.37E-05	60/8751/567/857/56998/1601/2932/3397/3434/3433/5595/5155/5499/5899/6590/7009	16
endothelial cell	GO:1902414	protein localization to cell junction	16/803	96/18800	2.86E-06	7.52E-05	5.37E-05	60/71/102/1003/10979/57493/3315/83700/3799/28956/5062/5175/8766/4218/5906/7082	16
endothelial cell	GO:0001945	lymph vessel development	9/803	30/18800	2.88E-06	7.55E-05	5.39E-05	94/659/161198/1948/57493/3791/54345/7075/7424	9
endothelial cell	GO:0097485	neuron projection guidance	27/803	235/18800	3.02E-06	7.87E-05	5.62E-05	214/351/659/6387/1808/1942/1948/2050/9637/2625/3799/8609/4781/4851/27020/8829/8828/23129/5747/5797/5879/391/54538/57556/8482/6654/7408	27
endothelial cell	GO:1901652	response to peptide	44/803	491/18800	3.06E-06	7.94E-05	5.66E-05	324/351/353/9181/445/857/858/896/8837/51510/1398/6387/1910/55914/2697/2770/2771/2932/3383/3397/182/10365/51274/54741/4067/4644/4690/4792/4851/114882/5286/5305/23236/5747/4218/5925/55829/58533/6772/6774/6814/94056/7079/7494	44
endothelial cell	GO:0050878	regulation of body fluid levels	37/803	382/18800	3.19E-06	8.23E-05	5.87E-05	60/71/308/187/353/857/595/947/160851/8525/1910/64834/2013/2149/2157/2313/2697/2771/2776/57493/3091/3315/8692/3611/4067/4627/4846/4881/4939/5155/5359/6814/7094/8673/7450/65125/7494	37
endothelial cell	GO:2001237	negative regulation of extrinsic apoptotic signaling pathway	16/803	97/18800	3.29E-06	8.44E-05	6.03E-05	9181/598/57448/8837/1495/1654/2932/3383/2537/3655/4170/4846/8829/8682/8737/64114	16
endothelial cell	GO:0045601	regulation of endothelial cell differentiation	11/803	47/18800	3.43E-06	8.76E-05	6.25E-05	94/81575/84913/1003/1499/3397/182/4851/23236/7132/6935	11
endothelial cell	GO:0043393	regulation of protein binding	24/803	196/18800	3.51E-06	8.91E-05	6.36E-05	60/8751/351/567/857/1398/56998/1601/2035/10211/2932/3397/3434/3433/3955/5595/8829/5155/23129/5499/5899/9693/6590/7009	24
endothelial cell	GO:0046847	filopodium assembly	13/803	66/18800	3.59E-06	9.08E-05	6.48E-05	375790/382/832/26052/1809/152273/54874/6624/8829/5064/26051/5868/5898	13
endothelial cell	GO:0001782	B cell homeostasis	9/803	31/18800	3.91E-06	9.73E-05	6.94E-05	8915/972/3091/4067/4208/4282/5585/54542/6654	9
endothelial cell	GO:0061384	heart trabecula morphogenesis	9/803	31/18800	3.91E-06	9.73E-05	6.94E-05	55636/54567/2022/57493/23462/4851/1901/6654/7010	9
endothelial cell	GO:1902042	negative regulation of extrinsic apoptotic signaling pathway via death domain receptors	9/803	31/18800	3.91E-06	9.73E-05	6.94E-05	9181/598/8837/1654/2932/3383/4846/8682/64114	9
endothelial cell	GO:0051099	positive regulation of binding	22/803	171/18800	3.94E-06	9.73E-05	6.94E-05	351/567/801/857/1193/1499/2035/10211/2625/2932/3955/8932/8829/23129/5899/9693/5914/5925/6281/6497/7040/7189	22
endothelial cell	GO:2001242	regulation of intrinsic apoptotic signaling pathway	22/803	171/18800	3.94E-06	9.73E-05	6.94E-05	9181/598/857/972/6387/1654/3301/3065/3091/3315/10625/4170/4282/4690/8440/55829/10955/7009/7178/7314/7494/8531	22
endothelial cell	GO:0051146	striated muscle cell differentiation	30/803	281/18800	3.96E-06	9.73E-05	6.95E-05	71/23250/824/858/8837/1948/10938/30846/26263/10211/58494/3845/4205/4208/4627/4851/50507/5239/51177/5530/5914/5925/6497/9043/85461/6926/7040/29766/9948/7494	30
endothelial cell	GO:0070372	regulation of ERK1 and ERK2 cascade	32/803	311/18800	4.18E-06	0.000102267	7.30E-05	9590/351/112464/6358/972/8837/1601/1848/2149/10979/2771/3383/3791/4067/5604/5595/4282/4851/50507/27020/8829/5151/5155/5906/9693/6237/57556/8482/7010/7040/7078/8792	32
endothelial cell	GO:0001933	negative regulation of protein phosphorylation	34/803	341/18800	4.23E-06	0.000103022	7.35E-05	64853/324/801/857/867/54541/3301/1843/1848/2022/2167/2776/57493/3315/8692/4067/4690/8440/100506658/5062/54625/11142/5585/57223/5787/54922/5925/9467/58533/122809/9655/9043/7040/28951	34
endothelial cell	GO:0036120	cellular response to platelet-derived growth factor stimulus	8/803	24/18800	4.28E-06	0.000103157	7.36E-05	867/57175/3065/8826/5155/5962/94056/7525	8
endothelial cell	GO:0010761	fibroblast migration	11/803	48/18800	4.28E-06	0.000103157	7.36E-05	9590/8692/3611/8826/28956/9219/9124/5371/5747/5879/7040	11
endothelial cell	GO:2001214	positive regulation of vasculogenesis	6/803	12/18800	4.42E-06	0.000105961	7.56E-05	947/3791/10266/5906/9693/6237	6
endothelial cell	GO:0090049	regulation of cell migration involved in sprouting angiogenesis	14/803	78/18800	4.84E-06	0.000115542	8.25E-05	10000/29775/54567/2624/57608/3791/4223/79812/4851/8829/5286/10769/387/57381	14
endothelial cell	GO:0016049	cell growth	43/803	484/18800	4.93E-06	0.00011715	8.36E-05	94/102/8751/214/351/659/684/1499/6387/1601/1654/1808/11170/2697/2932/8692/3487/3490/8826/50618/28956/23499/64769/4881/8829/8828/5371/8766/5925/387/6197/57142/6386/57556/8482/6446/23677/6595/9043/9344/7040/11344/58189	43
endothelial cell	GO:0061005	cell differentiation involved in kidney development	12/803	58/18800	4.95E-06	0.00011715	8.36E-05	947/1499/1910/2625/2828/8826/182/4208/4643/4851/5155/6772	12
endothelial cell	GO:0071216	cellular response to biotic stimulus	28/803	256/18800	5.20E-06	0.000122497	8.74E-05	445/8915/824/51510/129607/1910/1948/28964/2932/3661/9516/4067/10892/5595/4208/4282/4792/4846/4851/57048/5914/387/949/55829/7040/7133/7189/7494	28
endothelial cell	GO:0019082	viral protein processing	9/803	32/18800	5.23E-06	0.000122669	8.76E-05	2932/4245/11320/11282/4249/6482/6483/10610/27090	9
endothelial cell	GO:0030218	erythrocyte differentiation	18/803	124/18800	5.38E-06	0.000125596	8.97E-05	92/567/8444/2034/2113/2624/2625/3091/3398/9636/10365/4067/9991/5925/4090/6772/6774/29766	18
endothelial cell	GO:0071219	cellular response to molecule of bacterial origin	26/803	229/18800	5.70E-06	0.000131384	9.38E-05	445/8915/824/51510/129607/1910/1948/28964/3661/9516/4067/10892/5595/4208/4282/4792/4846/57048/5914/387/949/55829/7040/7133/7189/7494	26
endothelial cell	GO:0097529	myeloid leukocyte migration	26/803	229/18800	5.70E-06	0.000131384	9.38E-05	6358/961/972/6387/1843/1910/2321/3672/83700/4067/5595/4192/4282/158747/57509/5155/5175/23236/5747/5879/391/79890/23075/8792/7424/9948	26
endothelial cell	GO:0050767	regulation of neurogenesis	35/803	361/18800	5.73E-06	0.000131384	9.38E-05	567/8553/659/55636/1495/1499/6387/54567/3065/23462/3091/3397/3398/4067/23499/5604/4192/4851/27020/8829/8650/23129/5530/8766/9693/57142/57556/8482/6497/7040/7052/7133/11344/7424/7533	35
endothelial cell	GO:1901653	cellular response to peptide	35/803	361/18800	5.73E-06	0.000131384	9.38E-05	324/351/353/9181/445/857/858/896/8837/51510/1398/2697/2771/2932/3383/3397/10365/51274/54741/4067/4644/4690/114882/5286/5305/23236/5747/4218/5925/55829/58533/6772/6774/94056/7494	35
endothelial cell	GO:0061097	regulation of protein tyrosine kinase activity	15/803	90/18800	5.81E-06	0.000132595	9.47E-05	351/857/867/1942/51704/8692/8440/4739/50507/5062/5155/9467/58533/122809/9655	15
endothelial cell	GO:0001894	tissue homeostasis	29/803	272/18800	5.87E-06	0.000133369	9.52E-05	60/71/10000/567/947/1003/1499/2034/90952/2149/2624/2697/3315/58494/83700/3791/3845/9079/4846/4851/50507/100506658/5175/5925/1901/10312/7082/8792/7189	29
endothelial cell	GO:0043550	regulation of lipid kinase activity	13/803	69/18800	6.03E-06	0.000135777	9.69E-05	8525/2321/4067/5155/5305/5525/5587/5747/5925/122809/9655/7010/7040	13
endothelial cell	GO:0031579	membrane raft organization	8/803	25/18800	6.05E-06	0.000135777	9.69E-05	857/858/2013/10211/2319/11252/23180/6281	8
endothelial cell	GO:0036119	response to platelet-derived growth factor	8/803	25/18800	6.05E-06	0.000135777	9.69E-05	867/57175/3065/8826/5155/5962/94056/7525	8
endothelial cell	GO:0051960	regulation of nervous system development	40/803	440/18800	6.08E-06	0.00013588	9.70E-05	375790/567/8553/659/55636/1495/1499/1075/6387/54567/3065/23462/3091/3397/3398/58494/4067/23499/5604/4192/4851/27020/8829/8650/23129/5530/8766/9693/5914/57142/57556/8482/6497/7040/7052/7133/27242/11344/7424/7533	40
endothelial cell	GO:0050727	regulation of inflammatory response	37/803	394/18800	6.50E-06	0.000144197	0.000102935	351/255877/10203/961/1003/1075/1910/2113/2167/2625/28964/2828/51704/8692/3661/4067/4192/11343/4792/9111/5138/5335/10769/5687/5925/8737/55829/8482/9655/7010/7114/8792/7132/7133/8673/58189/7525	37
endothelial cell	GO:1903053	regulation of extracellular matrix organization	11/803	50/18800	6.54E-06	0.000144197	0.000102935	8837/6624/4851/90102/5925/28984/6939/7040/7075/7132/7133	11
endothelial cell	GO:2001238	positive regulation of extrinsic apoptotic signaling pathway	11/803	50/18800	6.54E-06	0.000144197	0.000102935	8915/857/1495/8692/5062/8682/5371/5499/8737/7078/8743	11
endothelial cell	GO:0003151	outflow tract morphogenesis	14/803	80/18800	6.58E-06	0.000144498	0.000103149	659/1499/9249/2022/3091/3611/182/4208/4851/8829/8828/23129/54345/6926	14
endothelial cell	GO:0061614	miRNA transcription	12/803	60/18800	7.18E-06	0.00015694	0.000112031	84913/1655/2113/2624/2625/3091/57496/4781/5155/5914/6774/7040	12
endothelial cell	GO:0051607	defense response to virus	30/803	290/18800	7.46E-06	0.000162255	0.000115825	598/684/54541/10146/8692/10964/2537/64135/3434/3433/24138/10410/3459/3588/3661/9636/4600/4939/5359/5371/54941/91543/10955/256987/6772/10346/7353/8673/56829/57169	30
endothelial cell	GO:0051492	regulation of stress fiber assembly	15/803	92/18800	7.68E-06	0.000166348	0.000118747	71/961/10395/10979/29109/8829/5062/90102/5879/10411/28984/387/6281/1901/7082	15
endothelial cell	GO:0006470	protein dephosphorylation	30/803	291/18800	7.98E-06	0.000171538	0.000122452	801/1003/55917/10395/1843/1848/23291/2771/2932/3672/4249/4690/5496/5499/6992/26051/5520/5525/5530/5533/57223/5725/5782/5775/5787/5797/54434/23075/7040/7529	30
endothelial cell	GO:0140546	defense response to symbiont	30/803	291/18800	7.98E-06	0.000171538	0.000122452	598/684/54541/10146/8692/10964/2537/64135/3434/3433/24138/10410/3459/3588/3661/9636/4600/4939/5359/5371/54941/91543/10955/256987/6772/10346/7353/8673/56829/57169	30
endothelial cell	GO:0030111	regulation of Wnt signaling pathway	33/803	336/18800	8.04E-06	0.000171989	0.000122774	324/351/857/219771/1499/56998/1500/1601/1654/8322/10146/2776/51704/2932/3065/3487/3611/3728/84445/23499/8932/4163/4192/4851/5499/57674/6497/8724/30851/7040/7091/92162/65125	33
endothelial cell	GO:0007213	G protein-coupled acetylcholine receptor signaling pathway	7/803	19/18800	8.11E-06	0.00017217	0.000122903	375790/2767/2771/2776/2782/156/23236	7
endothelial cell	GO:0061298	retina vasculature development in camera-type eye	7/803	19/18800	8.11E-06	0.00017217	0.000122903	94/659/25932/8322/3091/8829/57381	7
endothelial cell	GO:0071675	regulation of mononuclear cell migration	17/803	116/18800	8.56E-06	0.000180934	0.000129159	102/351/961/1398/6387/1843/58494/23143/4067/5595/4192/158747/4478/23236/5747/387/65125	17
endothelial cell	GO:0030865	cortical cytoskeleton organization	12/803	61/18800	8.60E-06	0.000180934	0.000129159	382/112464/30846/2035/29109/91010/10787/5879/387/391/7094/9948	12
endothelial cell	GO:0001558	regulation of cell growth	38/803	415/18800	8.78E-06	0.000184046	0.000131381	94/102/8751/659/684/6387/1601/1654/1808/11170/2697/2932/8692/3487/3490/50618/28956/23499/64769/4881/8829/5371/8766/5925/387/6197/57142/6386/57556/8482/6446/23677/6595/9043/9344/7040/11344/58189	38
endothelial cell	GO:0034612	response to tumor necrosis factor	27/803	249/18800	8.95E-06	0.000186845	0.000133379	81/102/9590/9181/445/841/6358/55914/2167/2625/8692/3611/10365/8491/5595/4792/83483/8737/6772/7114/8792/7132/7133/27242/7189/84817/8531	27
endothelial cell	GO:0002687	positive regulation of leukocyte migration	19/803	141/18800	9.03E-06	0.000187681	0.000133975	102/351/961/972/6387/3383/58494/83700/4254/5595/4192/158747/83483/5747/5879/387/23075/7424/65125	19
endothelial cell	GO:0051051	negative regulation of transport	41/803	464/18800	9.30E-06	0.000192664	0.000137532	382/10079/801/857/961/972/1193/55917/8291/2149/2171/2697/2771/57520/3598/8609/90007/4846/4851/4947/11252/8682/8301/11142/5359/5530/5587/5879/5906/79890/91543/6386/55829/8724/6781/6814/7009/7132/7133/8673/65125	41
endothelial cell	GO:1904036	negative regulation of epithelial cell apoptotic process	11/803	52/18800	9.78E-06	0.000201126	0.000143573	831/1003/8837/2624/2625/3383/3791/4192/10266/5925/7010	11
endothelial cell	GO:0045637	regulation of myeloid cell differentiation	24/803	208/18800	9.82E-06	0.000201126	0.000143573	92/567/841/972/1499/56998/2113/2624/3091/3398/9636/182/4254/4067/4208/4792/5914/5925/8737/6772/6774/7040/7189/140685	24
endothelial cell	GO:0033673	negative regulation of kinase activity	26/803	236/18800	9.83E-06	0.000201126	0.000143573	64853/324/857/867/3301/1843/2167/2776/57493/3315/8692/4067/90007/5062/5305/11142/5585/5525/5787/54922/5925/9467/58533/122809/9655/28951	26
endothelial cell	GO:0035904	aorta development	12/803	62/18800	1.02E-05	0.000208886	0.000149113	94/56999/187/55636/54567/1948/2022/23462/182/4851/5138/23129	12
endothelial cell	GO:0051346	negative regulation of hydrolase activity	35/803	371/18800	1.04E-05	0.000211269	0.000150814	334/351/23204/57448/684/831/51232/1476/1654/54583/2771/2932/2537/23143/56925/4249/4846/5062/8301/6992/5962/6197/23076/5269/5272/871/23677/6590/9806/7078/7079/7009/51035/58189/65125	35
endothelial cell	GO:0097193	intrinsic apoptotic signaling pathway	30/803	295/18800	1.04E-05	0.000211269	0.000150814	9181/598/857/972/6387/54541/1654/1655/3301/3065/3091/3315/2537/10625/4170/4282/4690/8440/5371/23368/55829/10955/51246/7009/7132/7133/7178/7314/7494/8531	30
endothelial cell	GO:1904019	epithelial cell apoptotic process	17/803	118/18800	1.08E-05	0.000217728	0.000155425	382/598/659/831/1003/8837/2624/2625/3383/3714/3791/4192/5335/10266/5925/28984/7010	17
endothelial cell	GO:0071560	cellular response to transforming growth factor beta stimulus	27/803	252/18800	1.12E-05	0.000223751	0.000159724	94/857/858/1003/8837/7123/1284/1398/1601/2022/10979/8692/3397/4208/5062/5138/5371/5747/6386/6497/4090/58533/6774/7040/7041/7525/6935	27
endothelial cell	GO:0010718	positive regulation of epithelial to mesenchymal transition	11/803	53/18800	1.19E-05	0.000236408	0.000168759	1499/1601/2022/10979/182/4192/4851/28984/6386/7040/7041	11
endothelial cell	GO:0030838	positive regulation of actin filament polymerization	11/803	53/18800	1.19E-05	0.000236408	0.000168759	382/10109/11135/10602/23580/4690/8440/10787/387/51429/7408	11
endothelial cell	GO:1902107	positive regulation of leukocyte differentiation	20/803	157/18800	1.24E-05	0.000245604	0.000175324	841/972/56998/2625/3122/3142/3398/4254/10892/4192/5914/5925/387/8737/9655/7040/7189/64115/7494/140685	20
endothelial cell	GO:1903708	positive regulation of hemopoiesis	20/803	157/18800	1.24E-05	0.000245604	0.000175324	841/972/56998/2625/3122/3142/3398/4254/10892/4192/5914/5925/387/8737/9655/7040/7189/64115/7494/140685	20
endothelial cell	GO:0032486	Rap protein signal transduction	6/803	14/18800	1.33E-05	0.000262303	0.000187244	867/10769/5906/9693/10411/5962	6
endothelial cell	GO:0007173	epidermal growth factor receptor signaling pathway	16/803	108/18800	1.36E-05	0.000266943	0.000190556	867/1012/55914/2537/8826/3672/8440/5286/5335/5747/5782/58533/122809/9655/6654/7040	16
endothelial cell	GO:0022407	regulation of cell-cell adhesion	40/803	456/18800	1.42E-05	0.00027637	0.000197286	4301/445/567/8915/857/961/972/6387/1948/2113/10211/2319/2625/3122/3142/182/4067/9223/10892/4192/4690/8440/10725/4851/5747/5914/54542/5962/28984/387/9655/23075/7040/7082/27242/7189/64115/65125/7494/7525	40
endothelial cell	GO:0034101	erythrocyte homeostasis	18/803	133/18800	1.45E-05	0.000282634	0.000201757	92/567/8444/2034/2113/2624/2625/3091/3398/9636/10365/4067/9991/5925/4090/6772/6774/29766	18
endothelial cell	GO:0008593	regulation of Notch signaling pathway	15/803	97/18800	1.49E-05	0.000288185	0.00020572	102/54567/51162/2624/23462/182/3714/3955/4792/4846/4851/157285/6774/56892/81619	15
endothelial cell	GO:0035909	aorta morphogenesis	9/803	36/18800	1.51E-05	0.000289998	0.000207014	94/56999/55636/54567/1948/2022/23462/182/4851	9
endothelial cell	GO:0002683	negative regulation of immune system process	38/803	425/18800	1.51E-05	0.000289998	0.000207014	196/684/961/972/1398/1499/6387/8525/1843/1997/2624/3142/3398/3598/9636/4254/23143/4067/4192/4282/9111/54625/5585/23236/5335/10769/5914/54542/79890/55829/5272/9655/7040/7009/27242/64115/7525/140685	38
endothelial cell	GO:0038127	ERBB signaling pathway	17/803	121/18800	1.52E-05	0.000290685	0.000207504	867/1012/55914/2537/8826/3672/8440/5286/5335/5747/5782/57142/58533/122809/9655/6654/7040	17
endothelial cell	GO:0071887	leukocyte apoptotic process	16/803	109/18800	1.53E-05	0.000292849	0.000209049	8915/972/6387/1942/3091/3661/4254/4067/4208/4282/5585/9693/8737/55829/6482/27242	16
endothelial cell	GO:2001235	positive regulation of apoptotic signaling pathway	18/803	134/18800	1.61E-05	0.000306735	0.000218962	8915/857/8738/1495/1075/8692/4170/4690/8440/5062/8682/5371/5499/8737/10955/7078/8743/7314	18
endothelial cell	GO:0002262	myeloid cell homeostasis	20/803	160/18800	1.65E-05	0.000312712	0.000223229	92/567/8444/2034/2113/2624/2625/3091/3398/9636/83700/4254/10365/4067/9991/5925/4090/6772/6774/29766	20
endothelial cell	GO:0014902	myotube differentiation	17/803	122/18800	1.69E-05	0.000318976	0.0002277	23250/824/858/8837/10938/30846/26263/10211/58494/4208/4627/4851/51177/5530/6497/85461/7494	17
endothelial cell	GO:0071356	cellular response to tumor necrosis factor	25/803	229/18800	1.70E-05	0.000318976	0.0002277	81/9590/9181/445/841/6358/55914/2167/2625/8692/3611/10365/5595/4792/83483/8737/6772/7114/8792/7132/7133/27242/7189/84817/8531	25
endothelial cell	GO:0071559	response to transforming growth factor beta	27/803	258/18800	1.71E-05	0.000320584	0.000228847	94/857/858/1003/8837/7123/1284/1398/1601/2022/10979/8692/3397/4208/5062/5138/5371/5747/6386/6497/4090/58533/6774/7040/7041/7525/6935	27
endothelial cell	GO:0003177	pulmonary valve development	7/803	21/18800	1.74E-05	0.000322042	0.000229889	659/23462/182/4846/4851/7132/7133	7
endothelial cell	GO:0070262	peptidyl-serine dephosphorylation	7/803	21/18800	1.74E-05	0.000322042	0.000229889	1843/4690/5499/26051/5520/5530/23075	7
endothelial cell	GO:0099515	actin filament-based transport	7/803	21/18800	1.74E-05	0.000322042	0.000229889	81/54874/4430/4643/4644/4646/23224	7
endothelial cell	GO:0001974	blood vessel remodeling	10/803	46/18800	1.92E-05	0.000353307	0.000252207	94/659/55636/54567/2034/182/4208/4846/7040/64114	10
endothelial cell	GO:0061383	trabecula morphogenesis	10/803	46/18800	1.92E-05	0.000353307	0.000252207	55636/54567/2022/57493/23462/4851/387/1901/6654/7010	10
endothelial cell	GO:0070371	ERK1 and ERK2 cascade	32/803	335/18800	1.93E-05	0.000353307	0.000252207	9590/351/112464/6358/972/8837/1601/1848/2149/10979/2771/3383/3791/4067/5604/5595/4282/4851/50507/27020/8829/5151/5155/5906/9693/6237/57556/8482/7010/7040/7078/8792	32
endothelial cell	GO:0016358	dendrite development	25/803	231/18800	1.97E-05	0.000359655	0.000256739	351/382/50807/1072/1398/26052/1942/2932/57520/3397/57498/8609/4205/4208/8440/8829/5062/8301/5530/80243/9693/387/8578/9344/7533	25
endothelial cell	GO:0045667	regulation of osteoblast differentiation	18/803	136/18800	1.98E-05	0.000360573	0.000257393	92/659/51232/1499/56998/1655/10979/3399/3611/182/4208/4851/5587/5747/6497/4090/10312/7424	18
endothelial cell	GO:0032835	glomerulus development	12/803	66/18800	2.00E-05	0.000362426	0.000258717	947/8837/1910/2828/8826/182/4208/4643/4851/5155/5175/7010	12
endothelial cell	GO:0051491	positive regulation of filopodium assembly	8/803	29/18800	2.06E-05	0.000370611	0.00026456	375790/26052/1809/54874/6624/8829/5064/5898	8
endothelial cell	GO:0061437	renal system vasculature development	8/803	29/18800	2.06E-05	0.000370611	0.00026456	947/8837/2828/4851/8829/5155/5175/7010	8
endothelial cell	GO:0061440	kidney vasculature development	8/803	29/18800	2.06E-05	0.000370611	0.00026456	947/8837/2828/4851/8829/5155/5175/7010	8
endothelial cell	GO:0002688	regulation of leukocyte chemotaxis	17/803	124/18800	2.10E-05	0.000374098	0.000267048	102/972/6387/1843/83700/4067/5595/4192/4282/158747/57509/5747/5879/79890/23075/7424/65125	17
endothelial cell	GO:1904375	regulation of protein localization to cell periphery	17/803	124/18800	2.10E-05	0.000374098	0.000267048	60/102/382/598/1601/2035/2770/3799/8650/8301/5525/5906/391/6711/7040/64114/8673	17
endothelial cell	GO:0050730	regulation of peptidyl-tyrosine phosphorylation	27/803	261/18800	2.11E-05	0.000374098	0.000267048	351/9181/857/867/972/1942/51704/8692/3678/4254/4067/4282/8440/4739/50507/8829/5062/54625/5155/5175/9467/58533/122809/9655/7040/7132/7525	27
endothelial cell	GO:0050680	negative regulation of epithelial cell proliferation	20/803	163/18800	2.17E-05	0.000384745	0.000274649	94/84913/567/857/858/1601/54567/1948/2321/2625/55679/4163/4208/79812/4781/5797/5925/28984/6772/7040	20
endothelial cell	GO:0048608	reproductive structure development	38/803	433/18800	2.29E-05	0.000403328	0.000287915	92/8751/9289/598/57448/659/841/867/595/55636/1495/1499/2034/22862/8322/2624/2625/2697/23462/3091/3791/4254/3955/5604/4846/4851/51294/5155/59338/5660/5747/5914/152006/6781/128637/6926/7314/8531	38
endothelial cell	GO:0046661	male sex differentiation	20/803	164/18800	2.38E-05	0.000418085	0.000298448	92/8751/9289/598/867/595/1495/1499/22862/2625/2697/4254/59338/5914/152006/4090/128637/6926/7314/8531	20
endothelial cell	GO:0110020	regulation of actomyosin structure organization	15/803	101/18800	2.44E-05	0.000427686	0.000305302	71/961/10395/10979/29109/8829/5062/90102/5879/10411/28984/387/6281/1901/7082	15
endothelial cell	GO:0045664	regulation of neuron differentiation	22/803	192/18800	2.54E-05	0.000443771	0.000316784	351/9181/567/6387/1808/1910/2624/51704/2932/23462/10362/3398/182/4208/23531/4851/5914/387/9043/6925/7533/6935	22
endothelial cell	GO:0030522	intracellular receptor signaling pathway	27/803	264/18800	2.58E-05	0.000449304	0.000320734	81/196/1601/1655/9249/55914/2171/3065/64135/3661/55818/10365/4792/5187/5585/8611/5371/5547/5914/387/54941/6774/7189/8805/7353/7533/167465	27
endothelial cell	GO:0003231	cardiac ventricle development	17/803	126/18800	2.60E-05	0.000449369	0.000320781	187/659/55636/54567/2022/2625/57493/23462/3091/182/7798/4208/4846/4851/5138/6926/7040	17
endothelial cell	GO:0051100	negative regulation of binding	20/803	165/18800	2.60E-05	0.000449369	0.000320781	60/8751/567/857/56998/1601/2932/23462/3397/3434/3433/5595/4792/5155/5499/5530/5899/6590/7009/7114	20
endothelial cell	GO:0061458	reproductive system development	38/803	436/18800	2.66E-05	0.000457901	0.000326871	92/8751/9289/598/57448/659/841/867/595/55636/1495/1499/2034/22862/8322/2624/2625/2697/23462/3091/3791/4254/3955/5604/4846/4851/51294/5155/59338/5660/5747/5914/152006/6781/128637/6926/7314/8531	38
endothelial cell	GO:0035148	tube formation	19/803	152/18800	2.67E-05	0.000457901	0.000326871	84913/8915/6046/1499/10395/2625/3091/7798/79812/4781/4851/5898/5914/6497/8463/7040/7052/7189/7408	19
endothelial cell	GO:0001503	ossification	37/803	420/18800	2.69E-05	0.00046026	0.000328555	92/55973/659/7123/51232/1499/56998/1655/9249/10979/28964/2697/2932/3091/3399/3611/9636/182/5595/4192/4208/4851/26578/5587/5747/359845/387/1901/8482/6497/4090/6781/10312/7040/8792/7189/7424	37
endothelial cell	GO:0048844	artery morphogenesis	13/803	79/18800	2.78E-05	0.000473659	0.00033812	94/56999/10000/659/55636/54567/1948/2022/23462/182/4192/4851/8829	13
endothelial cell	GO:0002011	morphogenesis of an epithelial sheet	11/803	58/18800	2.92E-05	0.000494947	0.000353316	94/977/54567/10979/3678/182/55327/4851/90102/387/6654	11
endothelial cell	GO:0071709	membrane assembly	11/803	58/18800	2.92E-05	0.000494947	0.000353316	857/858/51510/2013/10211/2319/11252/8301/23180/6281/6711	11
endothelial cell	GO:0035304	regulation of protein dephosphorylation	14/803	91/18800	3.02E-05	0.000510138	0.00036416	801/1003/10395/2771/2932/3672/4249/6992/26051/5525/5725/23075/7040/7529	14
endothelial cell	GO:0030900	forebrain development	34/803	376/18800	3.34E-05	0.000561737	0.000400994	9289/351/10092/567/55636/1398/1499/6387/10395/2624/2932/3065/3091/3398/3845/4192/4781/4851/8829/8828/8650/23236/9693/5914/387/57142/8482/6497/54407/23224/6926/7155/7314/6935	34
endothelial cell	GO:0030042	actin filament depolymerization	11/803	59/18800	3.45E-05	0.00057754	0.000412275	832/1072/51474/5962/6709/6711/6840/23075/29766/11344/9948	11
endothelial cell	GO:1902893	regulation of miRNA transcription	11/803	59/18800	3.45E-05	0.00057754	0.000412275	84913/2113/2624/2625/3091/57496/4781/5155/5914/6774/7040	11
endothelial cell	GO:0001819	positive regulation of cytokine production	40/803	475/18800	3.60E-05	0.000599827	0.000428184	9590/351/9181/567/8915/841/947/972/1654/2149/10211/10146/2625/51704/57493/3091/3098/3315/8692/64135/3459/3661/9636/10892/4192/4282/4939/23236/5914/23180/28984/8737/91543/8482/6711/6772/6774/7040/7189/7494	40
endothelial cell	GO:0051348	negative regulation of transferase activity	27/803	270/18800	3.83E-05	0.000636192	0.000454144	64853/324/857/867/3301/1843/2167/2776/2932/57493/3315/8692/4067/90007/5062/5305/11142/5585/5525/5787/54922/5925/9467/58533/122809/9655/28951	27
endothelial cell	GO:0007009	plasma membrane organization	19/803	156/18800	3.84E-05	0.000636192	0.000454144	50807/5205/857/858/8436/51510/8291/30846/10211/54874/4627/11252/5359/57048/51429/6711/9066/7075/81671	19
endothelial cell	GO:0032273	positive regulation of protein polymerization	14/803	93/18800	3.87E-05	0.00063986	0.000456762	382/10109/11135/10602/23580/28964/4690/8440/10787/100506658/5879/387/51429/7408	14
endothelial cell	GO:0030010	establishment of cell polarity	18/803	143/18800	3.92E-05	0.000643927	0.000459665	154810/382/1003/1398/9267/23291/2319/6624/2625/2697/2932/83700/4478/4627/5747/387/6939/10312	18
endothelial cell	GO:0061351	neural precursor cell proliferation	18/803	143/18800	3.92E-05	0.000643927	0.000459665	9289/9181/1495/1499/54567/2624/2771/3091/3398/3611/55679/4067/4192/4851/8650/387/7424/84858	18
endothelial cell	GO:0030857	negative regulation of epithelial cell differentiation	10/803	50/18800	4.15E-05	0.00067722	0.000483431	94/857/595/1499/3397/182/4851/6772/6926/6935	10
endothelial cell	GO:1902041	regulation of extrinsic apoptotic signaling pathway via death domain receptors	10/803	50/18800	4.15E-05	0.00067722	0.000483431	9181/598/8837/1654/2932/3383/4846/8682/7078/64114	10
endothelial cell	GO:0051261	protein depolymerization	16/803	118/18800	4.19E-05	0.00068063	0.000485866	324/9181/832/1072/50810/3312/51474/115677/5962/6709/6711/6840/23075/29766/11344/9948	16
endothelial cell	GO:0060411	cardiac septum morphogenesis	12/803	71/18800	4.27E-05	0.000691971	0.000493961	187/659/55636/9249/2022/23462/182/4846/4851/8829/8828/6926	12
endothelial cell	GO:0006469	negative regulation of protein kinase activity	23/803	213/18800	4.33E-05	0.00069933	0.000499214	64853/324/857/867/3301/1843/2167/2776/57493/3315/8692/4067/5062/11142/5585/5787/54922/5925/9467/58533/122809/9655/28951	23
endothelial cell	GO:0007159	leukocyte cell-cell adhesion	34/803	381/18800	4.36E-05	0.000701536	0.000500789	445/567/8915/857/961/972/6387/1948/2113/2319/2625/3122/3142/3383/3678/58494/4067/10892/4192/4478/4690/8440/10725/5175/5914/54542/387/9655/27242/7189/64115/65125/7494/7525	34
endothelial cell	GO:1903828	negative regulation of protein localization	22/803	199/18800	4.41E-05	0.000708268	0.000505595	81926/382/598/1495/1601/3301/2149/2932/8609/54741/84445/90007/8650/8301/11142/5525/5530/91543/8724/30851/7040/64114	22
endothelial cell	GO:0045649	regulation of macrophage differentiation	7/803	24/18800	4.62E-05	0.000739318	0.00052776	841/2624/3398/5925/8737/7040/140685	7
endothelial cell	GO:0060249	anatomical structure homeostasis	30/803	319/18800	4.65E-05	0.000741742	0.00052949	60/71/10000/567/947/1003/1499/2034/90952/2149/2624/2697/3091/3315/58494/83700/3791/3845/9079/4846/4851/50507/100506658/5175/5925/1901/10312/7082/8792/7189	30
endothelial cell	GO:0072006	nephron development	18/803	145/18800	4.73E-05	0.000751779	0.000536655	947/8837/1499/56998/1910/2625/2828/3611/8826/182/84445/4208/4643/4851/5155/5175/6772/7010	18
endothelial cell	GO:0032233	positive regulation of actin filament bundle assembly	11/803	61/18800	4.77E-05	0.000756352	0.000539919	961/10979/29109/3397/8829/5879/10411/28984/387/6281/23075	11
endothelial cell	GO:0002263	cell activation involved in immune response	28/803	289/18800	4.89E-05	0.000772516	0.000551458	351/867/972/8291/2624/2625/3122/3142/3383/3598/9452/3955/4067/10892/4192/9111/5914/54542/8773/9655/6482/6774/6814/23075/56892/7040/8673/7494	28
endothelial cell	GO:1901880	negative regulation of protein depolymerization	12/803	72/18800	4.93E-05	0.000776492	0.000554296	324/9181/832/50810/51474/5962/6709/6711/6840/23075/29766/11344	12
endothelial cell	GO:0061448	connective tissue development	26/803	260/18800	5.30E-05	0.000833028	0.000594654	94/659/947/8837/1499/2828/3091/8692/8609/5595/4192/4208/4781/4851/5155/5914/5925/359845/871/4090/9517/6781/7040/7314/7494/6935	26
endothelial cell	GO:0002697	regulation of immune effector process	32/803	353/18800	5.37E-05	0.000841123	0.000600433	196/567/8915/684/961/972/1398/2624/2625/51704/3098/3122/3142/3383/3598/4067/10892/4282/5819/5585/5914/54542/91543/8482/5272/9655/7040/7009/7133/7189/8673/7494	32
endothelial cell	GO:0022409	positive regulation of cell-cell adhesion	28/803	291/18800	5.52E-05	0.000862039	0.000615363	4301/567/8915/857/961/972/1948/2113/10211/2319/2625/3122/3142/4067/9223/10892/4192/4690/8440/10725/5914/387/9655/7082/7189/64115/7494/7525	28
endothelial cell	GO:0010769	regulation of cell morphogenesis involved in differentiation	14/803	96/18800	5.55E-05	0.000863133	0.000616145	81/10109/1398/1601/1793/10979/3611/55679/4192/4739/8829/5747/5879/6281	14
endothelial cell	GO:0031663	lipopolysaccharide-mediated signaling pathway	11/803	62/18800	5.58E-05	0.000863133	0.000616145	8915/3661/4067/10892/5595/4282/4792/4846/949/7040/7189	11
endothelial cell	GO:0044091	membrane biogenesis	11/803	62/18800	5.58E-05	0.000863133	0.000616145	857/858/51510/2013/10211/2319/11252/8301/23180/6281/6711	11
endothelial cell	GO:0060828	regulation of canonical Wnt signaling pathway	26/803	261/18800	5.66E-05	0.000869629	0.000620782	324/857/219771/1499/56998/1500/1601/1654/8322/10146/2776/51704/2932/3065/3487/3611/3728/84445/4163/4192/4851/5499/7040/7091/92162/65125	26
endothelial cell	GO:0034314	Arp2/3 complex-mediated actin nucleation	9/803	42/18800	5.67E-05	0.000869629	0.000620782	10095/10109/10094/10093/10092/81873/55845/57175/10787	9
endothelial cell	GO:0051145	smooth muscle cell differentiation	12/803	73/18800	5.67E-05	0.000869629	0.000620782	187/1499/1910/2022/23462/4208/57496/4851/5155/10266/6926/6935	12
endothelial cell	GO:0030198	extracellular matrix organization	29/803	307/18800	5.71E-05	0.000873408	0.000623479	102/8751/56999/351/2683/857/858/8837/1284/2022/10211/6624/83872/4324/4643/4851/90102/7837/10266/5925/28984/871/9806/6939/7040/7075/7132/7133/64856	29
endothelial cell	GO:0060317	cardiac epithelial to mesenchymal transition	8/803	33/18800	5.74E-05	0.000874261	0.000624088	8751/1942/2022/23462/182/4851/57142/6926	8
endothelial cell	GO:0019221	cytokine-mediated signaling pathway	40/803	486/18800	5.98E-05	0.000908355	0.000648426	81/841/857/867/6358/972/6387/8322/3091/10410/3454/3459/3588/3598/3611/3661/9636/3977/5595/4792/9111/4851/4939/54625/5155/23236/83483/7837/8737/9655/6654/6772/6774/7114/8792/7132/7133/7189/84817/65125	40
endothelial cell	GO:0043062	extracellular structure organization	29/803	308/18800	6.06E-05	0.000917786	0.000655158	102/8751/56999/351/2683/857/858/8837/1284/2022/10211/6624/83872/4324/4643/4851/90102/7837/10266/5925/28984/871/9806/6939/7040/7075/7132/7133/64856	29
endothelial cell	GO:0008625	extrinsic apoptotic signaling pathway via death domain receptors	13/803	85/18800	6.14E-05	0.000927369	0.000661999	9181/598/841/8837/8738/1654/2932/3383/4846/8682/7078/64114/7132	13
endothelial cell	GO:1903077	negative regulation of protein localization to plasma membrane	7/803	25/18800	6.18E-05	0.000929485	0.00066351	598/1601/8650/8301/5525/7040/64114	7
endothelial cell	GO:0051656	establishment of organelle localization	35/803	404/18800	6.19E-05	0.000929485	0.00066351	81/10079/867/1072/51510/1499/27436/23291/29109/54874/2624/2697/9146/3091/3281/3598/3799/4067/4627/4430/4643/4644/4646/5819/553115/8301/8766/79567/6386/8773/23224/10312/66008/7314/8673	35
endothelial cell	GO:0010596	negative regulation of endothelial cell migration	14/803	97/18800	6.24E-05	0.000934319	0.000666961	94/56999/29775/54567/3728/4208/4223/79812/4851/5797/28984/387/6781/7040	14
endothelial cell	GO:0003018	vascular process in circulatory system	26/803	263/18800	6.43E-05	0.000959983	0.000685281	9590/659/857/1003/56998/9732/1910/2149/2171/10979/2828/3672/10365/4846/4881/100506658/5138/5286/83483/10266/387/54407/7010/7040/7082/7525	26
endothelial cell	GO:0035924	cellular response to vascular endothelial growth factor stimulus	12/803	74/18800	6.51E-05	0.00096925	0.000691896	54567/2321/3315/57608/3791/4851/8829/8828/5587/10266/57556/7424	12
endothelial cell	GO:0016525	negative regulation of angiogenesis	18/803	149/18800	6.78E-05	0.001006808	0.000718706	56999/1284/1499/29924/2828/2969/9146/3339/10365/4881/10769/5371/5797/28984/57556/6772/7010/7075	18
endothelial cell	GO:0045229	external encapsulating structure organization	29/803	310/18800	6.80E-05	0.001006808	0.000718706	102/8751/56999/351/2683/857/858/8837/1284/2022/10211/6624/83872/4324/4643/4851/90102/7837/10266/5925/28984/871/9806/6939/7040/7075/7132/7133/64856	29
endothelial cell	GO:0016601	Rac protein signal transduction	9/803	43/18800	6.90E-05	0.001017961	0.000726668	382/55845/1012/1398/9844/3845/10787/5879/391	9
endothelial cell	GO:0002718	regulation of cytokine production involved in immune response	14/803	98/18800	7.00E-05	0.001029911	0.000735198	567/8915/684/972/2625/51704/3098/10892/4282/91543/8482/7040/7133/7189	14
endothelial cell	GO:0001946	lymphangiogenesis	6/803	18/18800	7.11E-05	0.001037942	0.000740931	94/659/161198/54345/7075/7424	6
endothelial cell	GO:0071360	cellular response to exogenous dsRNA	6/803	18/18800	7.11E-05	0.001037942	0.000740931	857/10211/64135/3434/3661/5899	6
endothelial cell	GO:2000641	regulation of early endosome to late endosome transport	6/803	18/18800	7.11E-05	0.001037942	0.000740931	1601/5604/5595/4478/5962/8724	6
endothelial cell	GO:0035025	positive regulation of Rho protein signal transduction	8/803	34/18800	7.22E-05	0.001050895	0.000750178	9289/50650/2149/2828/10161/23263/157285/5879	8
endothelial cell	GO:0031532	actin cytoskeleton reorganization	15/803	111/18800	7.51E-05	0.001088912	0.000777316	396/8476/9578/90952/83872/4192/4627/4739/8829/5898/10411/387/1901/7010/7082	15
endothelial cell	GO:0010952	positive regulation of peptidase activity	21/803	192/18800	7.63E-05	0.001102903	0.000787303	351/8915/843/841/857/8837/8738/1654/10395/1942/2149/4067/10892/8301/5371/5720/387/6774/8743/55075/64115	21
endothelial cell	GO:0001764	neuron migration	19/803	164/18800	7.64E-05	0.001102903	0.000787303	9289/9181/1398/1499/6387/54541/2624/2625/2697/4192/4208/89796/8829/8828/5879/9693/57556/6774/7155	19
endothelial cell	GO:0030595	leukocyte chemotaxis	24/803	236/18800	7.80E-05	0.001122415	0.000801232	102/6358/972/6387/1843/1910/2321/3672/83700/4067/5595/4192/4282/158747/57509/5155/5747/5879/79890/1901/23075/8792/7424/65125	24
endothelial cell	GO:0060070	canonical Wnt signaling pathway	29/803	313/18800	8.07E-05	0.001156308	0.000825426	324/857/219771/1499/56998/1500/1601/1654/1910/8322/10146/2625/2776/51704/2932/3065/3487/3611/3728/84445/4163/4192/4851/5499/5868/7040/7091/92162/65125	29
endothelial cell	GO:2000181	negative regulation of blood vessel morphogenesis	18/803	151/18800	8.08E-05	0.001156308	0.000825426	56999/1284/1499/29924/2828/2969/9146/3339/10365/4881/10769/5371/5797/28984/57556/6772/7010/7075	18
endothelial cell	GO:0030834	regulation of actin filament depolymerization	10/803	54/18800	8.29E-05	0.001183051	0.000844517	832/51474/5962/6709/6711/6840/23075/29766/11344/9948	10
endothelial cell	GO:0010633	negative regulation of epithelial cell migration	15/803	112/18800	8.33E-05	0.001185142	0.000846009	94/56999/29775/54567/3728/4163/4208/4223/79812/4851/5797/28984/387/6781/7040	15
endothelial cell	GO:0022411	cellular component disassembly	38/803	460/18800	8.41E-05	0.001192816	0.000851487	102/8751/324/382/9181/10241/801/832/1072/51510/54541/8444/10211/6624/139341/2932/50810/3091/3312/3799/51474/81631/4324/115677/10133/5499/5962/23064/6709/6711/6840/23075/7040/29766/11344/8673/81671/9948	38
endothelial cell	GO:0090287	regulation of cellular response to growth factor stimulus	29/803	314/18800	8.54E-05	0.001208735	0.000862852	94/659/857/858/1003/8837/51232/1499/1601/2022/8322/2625/9146/3091/3611/3678/57608/3791/79812/4851/27020/6386/57556/6497/58533/7040/7041/7424/6935	29
endothelial cell	GO:0030100	regulation of endocytosis	22/803	208/18800	8.59E-05	0.001211821	0.000865054	382/567/857/867/977/1012/1601/1948/10211/2624/8650/11252/8301/5530/5533/5587/5868/5878/5879/79890/80230/6386	22
endothelial cell	GO:0034333	adherens junction assembly	5/803	12/18800	8.65E-05	0.001217549	0.000869143	60/1499/83700/5062/10266	5
endothelial cell	GO:0002367	cytokine production involved in immune response	14/803	100/18800	8.76E-05	0.001229283	0.000877519	567/8915/684/972/2625/51704/3098/10892/4282/91543/8482/7040/7133/7189	14
endothelial cell	GO:1901343	negative regulation of vasculature development	18/803	152/18800	8.81E-05	0.001232929	0.000880122	56999/1284/1499/29924/2828/2969/9146/3339/10365/4881/10769/5371/5797/28984/57556/6772/7010/7075	18
endothelial cell	GO:1901879	regulation of protein depolymerization	13/803	88/18800	8.87E-05	0.001237813	0.000883608	324/9181/832/50810/51474/5962/6709/6711/6840/23075/29766/11344/9948	13
endothelial cell	GO:0090050	positive regulation of cell migration involved in sprouting angiogenesis	8/803	35/18800	9.02E-05	0.001254811	0.000895742	10000/2624/57608/3791/8829/5286/10769/57381	8
endothelial cell	GO:0046777	protein autophosphorylation	23/803	224/18800	9.43E-05	0.001309375	0.000934693	801/857/1654/2022/2050/2321/2932/3791/4067/4296/5595/5062/5155/79834/5587/5747/8737/9748/9344/51347/7010/8805/7424	23
endothelial cell	GO:0043297	apical junction assembly	12/803	77/18800	9.70E-05	0.001342613	0.000958419	4301/324/1003/1495/90952/100506658/5062/5175/10266/387/7082/9948	12
endothelial cell	GO:0030011	maintenance of cell polarity	6/803	19/18800	0.000100224	0.001360789	0.000971395	10092/667/2932/55327/9124/9948	6
endothelial cell	GO:0030050	vesicle transport along actin filament	6/803	19/18800	0.000100224	0.001360789	0.000971395	81/54874/4430/4643/4644/4646	6
endothelial cell	GO:0007520	myoblast fusion	9/803	45/18800	0.000100409	0.001360789	0.000971395	824/8837/10938/30846/10211/58494/4627/51177/85461	9
endothelial cell	GO:0030835	negative regulation of actin filament depolymerization	9/803	45/18800	0.000100409	0.001360789	0.000971395	832/51474/5962/6709/6711/6840/23075/29766/11344	9
endothelial cell	GO:1902895	positive regulation of miRNA transcription	9/803	45/18800	0.000100409	0.001360789	0.000971395	84913/2113/2624/2625/3091/57496/5155/6774/7040	9
endothelial cell	GO:1990090	cellular response to nerve growth factor stimulus	9/803	45/18800	0.000100409	0.001360789	0.000971395	351/382/867/1398/10938/3397/57498/5906/9693	9
endothelial cell	GO:0008584	male gonad development	17/803	140/18800	0.000100423	0.001360789	0.000971395	92/8751/9289/598/867/595/1495/22862/2625/2697/4254/59338/5914/152006/128637/7314/8531	17
endothelial cell	GO:0072073	kidney epithelium development	17/803	140/18800	0.000100423	0.001360789	0.000971395	947/1499/56998/1910/1948/2625/3611/8826/182/84445/4208/4643/4851/5175/5914/4090/6772	17
endothelial cell	GO:0010812	negative regulation of cell-substrate adhesion	11/803	66/18800	0.000100946	0.001360789	0.000971395	81/94/8751/10395/11170/8322/182/4851/90102/5921/387	11
endothelial cell	GO:0030837	negative regulation of actin filament polymerization	11/803	66/18800	0.000100946	0.001360789	0.000971395	832/256949/5962/6709/6711/54434/6840/29766/9168/7114/11344	11
endothelial cell	GO:0072012	glomerulus vasculature development	7/803	27/18800	0.000105991	0.001421334	0.001014614	947/8837/2828/4851/5155/5175/7010	7
endothelial cell	GO:1904376	negative regulation of protein localization to cell periphery	7/803	27/18800	0.000105991	0.001421334	0.001014614	598/1601/8650/8301/5525/7040/64114	7
endothelial cell	GO:0010717	regulation of epithelial to mesenchymal transition	14/803	102/18800	0.000108952	0.001457227	0.001040236	1499/1601/1942/2022/10979/2625/182/4192/4851/90102/28984/6386/7040/7041	14
endothelial cell	GO:0046546	development of primary male sexual characteristics	17/803	141/18800	0.000109743	0.001463996	0.001045069	92/8751/9289/598/867/595/1495/22862/2625/2697/4254/59338/5914/152006/128637/7314/8531	17
endothelial cell	GO:1902745	positive regulation of lamellipodium organization	8/803	36/18800	0.000111609	0.001485036	0.001060088	10109/55845/57175/6624/10787/100506658/5879/11344	8
endothelial cell	GO:0043405	regulation of MAP kinase activity	20/803	183/18800	0.000113345	0.001504234	0.001073792	64853/857/3301/1843/2321/8322/9146/8692/4254/4067/4296/4282/50507/5155/6654/51347/7040/8792/7189/28951	20
endothelial cell	GO:0031529	ruffle organization	10/803	56/18800	0.000114232	0.001508218	0.001076637	382/857/57175/3383/51474/59338/5879/5962/391/10312	10
endothelial cell	GO:0099072	regulation of postsynaptic membrane neurotransmitter receptor levels	10/803	56/18800	0.000114232	0.001508218	0.001076637	102/1500/26052/1948/55914/2319/8650/8766/4218/5906	10
endothelial cell	GO:0090090	negative regulation of canonical Wnt signaling pathway	17/803	142/18800	0.000119813	0.001577841	0.001126336	324/857/1499/56998/1500/1601/8322/10146/2932/3065/3487/84445/4163/4192/4851/7091/92162	17
endothelial cell	GO:0010770	positive regulation of cell morphogenesis involved in differentiation	12/803	79/18800	0.000125003	0.001640942	0.001171381	10109/1398/1601/1793/10979/3611/55679/4192/4739/8829/5879/6281	12
endothelial cell	GO:0070997	neuron death	31/803	353/18800	0.000125243	0.001640942	0.001171381	351/598/824/840/841/867/947/1499/54541/1948/2149/2625/2932/3091/3672/3845/4296/4170/4192/4208/135112/8829/8301/5921/5925/387/58533/91304/7133/27242/7314	31
endothelial cell	GO:0010959	regulation of metal ion transport	34/803	403/18800	0.000131148	0.00171394	0.00122349	81/79026/187/476/567/801/857/55636/1193/1499/6387/2035/2149/53826/2771/57520/3799/54800/4067/4846/5155/5187/5335/5371/5587/387/6781/2040/7009/27075/7402/81671/65125/7533	34
endothelial cell	GO:0002720	positive regulation of cytokine production involved in immune response	11/803	68/18800	0.000133329	0.001738016	0.001240677	567/8915/972/2625/51704/3098/10892/4282/91543/8482/7189	11
endothelial cell	GO:0030856	regulation of epithelial cell differentiation	18/803	157/18800	0.000133841	0.001740268	0.001242284	94/81575/84913/857/595/1003/1499/2625/3397/182/8609/8202/4851/23236/6772/6926/7132/6935	18
endothelial cell	GO:0035303	regulation of dephosphorylation	16/803	130/18800	0.000135789	0.001752514	0.001251026	801/1003/10395/2771/2932/8826/3672/4208/4249/6992/26051/5525/5725/23075/7040/7529	16
endothelial cell	GO:0010592	positive regulation of lamellipodium assembly	7/803	28/18800	0.000136147	0.001752514	0.001251026	10109/55845/6624/10787/100506658/5879/11344	7
endothelial cell	GO:0044331	cell-cell adhesion mediated by cadherin	7/803	28/18800	0.000136147	0.001752514	0.001251026	4301/1003/1500/10211/4851/28984/7082	7
endothelial cell	GO:1903649	regulation of cytoplasmic transport	7/803	28/18800	0.000136147	0.001752514	0.001251026	10079/1601/5604/5595/4478/5962/8724	7
endothelial cell	GO:0090218	positive regulation of lipid kinase activity	8/803	37/18800	0.000137116	0.001759053	0.001255694	8525/2321/4067/5155/5587/5747/7010/7040	8
endothelial cell	GO:0032495	response to muramyl dipeptide	6/803	20/18800	0.000138025	0.001759053	0.001255694	9181/51510/55914/182/4792/4851	6
endothelial cell	GO:0035455	response to interferon-alpha	6/803	20/18800	0.000138025	0.001759053	0.001255694	684/2625/3433/10410/3454/4600	6
endothelial cell	GO:0097320	plasma membrane tubulation	6/803	20/18800	0.000138025	0.001759053	0.001255694	50807/8436/30846/54874/11252/51429	6
endothelial cell	GO:1903039	positive regulation of leukocyte cell-cell adhesion	24/803	245/18800	0.000139656	0.00177543	0.001267385	567/8915/857/961/972/1948/2113/2319/2625/3122/3142/4067/10892/4192/4690/8440/10725/5914/387/9655/7189/64115/7494/7525	24
endothelial cell	GO:0030308	negative regulation of cell growth	20/803	186/18800	0.000141707	0.001796251	0.001282247	94/8751/659/684/1601/1654/2697/8692/4881/8829/5371/5925/57142/57556/8482/23677/6595/9043/7040/58189	20
endothelial cell	GO:0003197	endocardial cushion development	9/803	47/18800	0.000143043	0.001796251	0.001282247	94/187/659/2022/23462/182/4846/4851/6926	9
endothelial cell	GO:0045646	regulation of erythrocyte differentiation	9/803	47/18800	0.000143043	0.001796251	0.001282247	92/567/2113/2624/3091/9636/4067/6772/6774	9
endothelial cell	GO:0070849	response to epidermal growth factor	9/803	47/18800	0.000143043	0.001796251	0.001282247	8837/1601/3397/8826/5595/5151/5335/5782/94056	9
endothelial cell	GO:1990089	response to nerve growth factor	9/803	47/18800	0.000143043	0.001796251	0.001282247	351/382/867/1398/10938/3397/57498/5906/9693	9
endothelial cell	GO:0016311	dephosphorylation	35/803	422/18800	0.00014658	0.001833973	0.001309175	476/801/1003/55917/10395/1843/1848/23291/2771/2932/8826/3672/4208/4249/4690/8611/11284/5496/5499/6992/26051/5520/5525/5530/5533/57223/5725/5782/5775/5787/5797/54434/23075/7040/7529	35
endothelial cell	GO:0009612	response to mechanical stimulus	21/803	201/18800	0.000146761	0.001833973	0.001309175	71/8915/841/8738/1499/6387/2022/3728/84918/4214/5595/8932/4192/4792/5138/5747/387/54407/6772/441027/7132	21
endothelial cell	GO:0032922	circadian regulation of gene expression	11/803	69/18800	0.000152585	0.001902126	0.001357826	196/8553/112464/148523/3065/3397/3398/3399/5187/5371/5499	11
endothelial cell	GO:0031333	negative regulation of protein-containing complex assembly	17/803	145/18800	0.000155042	0.001928077	0.001376351	64853/832/1003/56998/1654/2932/83700/256949/5962/6709/6711/54434/6840/29766/9168/7114/11344	17
endothelial cell	GO:0032272	negative regulation of protein polymerization	12/803	81/18800	0.000159689	0.001976295	0.001410772	832/1003/256949/5962/6709/6711/54434/6840/29766/9168/7114/11344	12
endothelial cell	GO:0045445	myoblast differentiation	12/803	81/18800	0.000159689	0.001976295	0.001410772	1655/2034/2319/3399/182/56262/4208/4851/23236/5925/6926/7040	12
endothelial cell	GO:0010950	positive regulation of endopeptidase activity	19/803	174/18800	0.000168487	0.002075181	0.001481361	8915/843/841/8837/8738/1654/10395/1942/2149/4067/10892/8301/5371/5720/387/6774/8743/55075/64115	19
endothelial cell	GO:0030178	negative regulation of Wnt signaling pathway	19/803	174/18800	0.000168487	0.002075181	0.001481361	324/857/1499/56998/1500/1601/8322/10146/2932/3065/3487/84445/4163/4192/4851/57674/30851/7091/92162	19
endothelial cell	GO:0095500	acetylcholine receptor signaling pathway	7/803	29/18800	0.000172901	0.002124443	0.001516526	375790/2767/2771/2776/2782/156/23236	7
endothelial cell	GO:1904035	regulation of epithelial cell apoptotic process	13/803	94/18800	0.000175892	0.002156036	0.001539079	831/1003/8837/2624/2625/3383/3791/4192/5335/10266/5925/28984/7010	13
endothelial cell	GO:0000768	syncytium formation by plasma membrane fusion	10/803	59/18800	0.000179577	0.002189677	0.001563094	824/8837/10938/30846/10211/58494/4627/51177/10411/85461	10
endothelial cell	GO:0140253	cell-cell fusion	10/803	59/18800	0.000179577	0.002189677	0.001563094	824/8837/10938/30846/10211/58494/4627/51177/10411/85461	10
endothelial cell	GO:0043242	negative regulation of protein-containing complex disassembly	12/803	82/18800	0.000179915	0.002189677	0.001563094	324/9181/832/50810/51474/5962/6709/6711/6840/23075/29766/11344	12
endothelial cell	GO:0150105	protein localization to cell-cell junction	6/803	21/18800	0.000186288	0.002256545	0.001610827	60/71/1003/5062/5175/7082	6
endothelial cell	GO:1901739	regulation of myoblast fusion	6/803	21/18800	0.000186288	0.002256545	0.001610827	824/8837/10938/30846/10211/51177	6
endothelial cell	GO:0007548	sex differentiation	26/803	281/18800	0.000189383	0.002288639	0.001633737	92/8751/9289/598/867/595/55636/1495/1499/1602/22862/8322/2625/2697/3791/4254/3955/4846/59338/5914/152006/4090/128637/6926/7314/8531	26
endothelial cell	GO:0043330	response to exogenous dsRNA	9/803	49/18800	0.000199817	0.002409057	0.001719697	857/10211/64135/3434/3661/5595/4792/5899/23180	9
endothelial cell	GO:0032102	negative regulation of response to external stimulus	35/803	429/18800	0.000201129	0.002419197	0.001726935	10203/947/1003/57175/1398/1843/2625/28964/9636/4067/4192/4282/9111/4846/4851/8829/54625/5155/90102/5335/10769/5925/79890/54941/55829/57556/8482/5272/9655/7010/7132/7133/7353/58189/7525	35
endothelial cell	GO:0051701	biological process involved in interaction with host	20/803	191/18800	0.000203017	0.002426597	0.001732218	598/857/858/867/972/51510/1948/156/8692/3383/3434/10410/3678/5819/8829/5359/949/8724/10346/8673	20
endothelial cell	GO:0003222	ventricular trabecula myocardium morphogenesis	5/803	14/18800	0.000203634	0.002426597	0.001732218	55636/54567/2022/57493/4851	5
endothelial cell	GO:0044794	positive regulation by host of viral process	5/803	14/18800	0.000203634	0.002426597	0.001732218	858/1072/3312/2040/128637	5
endothelial cell	GO:0070278	extracellular matrix constituent secretion	5/803	14/18800	0.000203634	0.002426597	0.001732218	2022/4851/28984/7132/7133	5
endothelial cell	GO:1902105	regulation of leukocyte differentiation	26/803	283/18800	0.000211946	0.002519807	0.001798755	841/972/1499/56998/2624/2625/3122/3142/3398/4254/4067/10892/4192/5914/5925/54542/387/8737/9655/6654/7040/7189/64115/7494/140685/6935	26
endothelial cell	GO:0060142	regulation of syncytium formation by plasma membrane fusion	7/803	30/18800	0.000217276	0.002577208	0.001839731	824/8837/10938/30846/10211/51177/10411	7
endothelial cell	GO:0050769	positive regulation of neurogenesis	22/803	222/18800	0.000221369	0.002619705	0.001870067	659/1499/6387/3065/3091/3398/4067/23499/5604/4192/4851/27020/8829/8650/23129/8766/8482/7040/7052/7133/11344/7424	22
endothelial cell	GO:0003208	cardiac ventricle morphogenesis	11/803	72/18800	0.000225112	0.002657878	0.001897317	55636/54567/2022/2625/57493/23462/3091/182/4208/4851/7040	11
endothelial cell	GO:0016331	morphogenesis of embryonic epithelium	17/803	150/18800	0.000234026	0.002737971	0.001954491	8915/6046/1499/10395/2625/3091/3714/7798/5898/5914/6497/8463/7040/7041/7189/7408/7424	17
endothelial cell	GO:0035088	establishment or maintenance of apical/basal cell polarity	9/803	50/18800	0.000234561	0.002737971	0.001954491	25932/55914/6624/3611/55327/4478/387/6939/9948	9
endothelial cell	GO:0038084	vascular endothelial growth factor signaling pathway	9/803	50/18800	0.000234561	0.002737971	0.001954491	2321/3315/57608/3791/8829/8828/5587/57556/7424	9
endothelial cell	GO:0061245	establishment or maintenance of bipolar cell polarity	9/803	50/18800	0.000234561	0.002737971	0.001954491	25932/55914/6624/3611/55327/4478/387/6939/9948	9
endothelial cell	GO:2000107	negative regulation of leukocyte apoptotic process	9/803	50/18800	0.000234561	0.002737971	0.001954491	8915/972/6387/1942/3091/4254/4282/55829/6482	9
endothelial cell	GO:0050870	positive regulation of T cell activation	22/803	223/18800	0.000235954	0.002747987	0.001961641	567/8915/857/961/972/1948/2319/2625/3122/3142/4067/10892/4192/4690/8440/5914/387/9655/7189/64115/7494/7525	22
endothelial cell	GO:0002366	leukocyte activation involved in immune response	26/803	285/18800	0.000236864	0.002752333	0.001964743	867/972/8291/2624/2625/3122/3142/3383/3598/9452/3955/4067/10892/4192/9111/5914/54542/8773/9655/6482/6774/6814/23075/7040/8673/7494	26
endothelial cell	GO:0030866	cortical actin cytoskeleton organization	8/803	40/18800	0.000243877	0.00282743	0.002018351	382/112464/30846/2035/29109/91010/10787/7094	8
endothelial cell	GO:1901222	regulation of NIK/NF-kappaB signaling	14/803	110/18800	0.00024578	0.00284308	0.002029522	81/351/1654/3611/9516/10725/4792/9111/54542/387/56892/7114/7189/55075	14
endothelial cell	GO:0044403	biological process involved in symbiotic interaction	26/803	286/18800	0.000250269	0.002888501	0.002061946	598/857/858/867/972/1072/51510/1948/156/3065/3312/8692/3383/3434/10410/3678/5819/8829/5359/23076/949/8724/2040/128637/10346/8673	26
endothelial cell	GO:2000106	regulation of leukocyte apoptotic process	12/803	85/18800	0.00025421	0.002923255	0.002086755	8915/972/6387/1942/3091/4254/4067/4208/4282/9693/55829/6482	12
endothelial cell	GO:0036465	synaptic vesicle recycling	11/803	73/18800	0.000254988	0.002923255	0.002086755	60/71/382/26052/115548/50618/115677/8301/5533/5868/9066	11
endothelial cell	GO:0045123	cellular extravasation	11/803	73/18800	0.000254988	0.002923255	0.002086755	961/1398/6387/3383/3672/58494/83700/4192/5175/23236/83483	11
endothelial cell	GO:0001822	kidney development	27/803	303/18800	0.000264996	0.003031221	0.002163827	445/947/8837/1499/56998/1910/1948/2625/2828/8692/3399/3611/8826/182/84445/4208/4643/4851/8829/5155/5175/23129/5914/387/4090/6772/7010	27
endothelial cell	GO:0035767	endothelial cell chemotaxis	7/803	31/18800	0.000270394	0.003052491	0.00217901	57175/3315/3791/4851/8829/5587/7114	7
endothelial cell	GO:0060055	angiogenesis involved in wound healing	7/803	31/18800	0.000270394	0.003052491	0.00217901	2683/947/2624/2828/3791/5547/7494	7
endothelial cell	GO:0061099	negative regulation of protein tyrosine kinase activity	7/803	31/18800	0.000270394	0.003052491	0.00217901	857/867/8692/9467/58533/122809/9655	7
endothelial cell	GO:0150117	positive regulation of cell-substrate junction organization	7/803	31/18800	0.000270394	0.003052491	0.00217901	382/10979/3791/8829/5879/6281/7010	7
endothelial cell	GO:1905145	cellular response to acetylcholine	7/803	31/18800	0.000270394	0.003052491	0.00217901	375790/2767/2771/2776/2782/156/23236	7
endothelial cell	GO:0072009	nephron epithelium development	14/803	111/18800	0.000270421	0.003052491	0.00217901	947/1499/56998/1910/2625/3611/8826/182/84445/4208/4643/4851/5175/6772	14
endothelial cell	GO:0051496	positive regulation of stress fiber assembly	9/803	51/18800	0.000274173	0.003081292	0.00219957	961/10979/29109/8829/5879/10411/28984/387/6281	9
endothelial cell	GO:2000179	positive regulation of neural precursor cell proliferation	9/803	51/18800	0.000274173	0.003081292	0.00219957	9289/1499/54567/2771/3091/4067/4192/4851/7424	9
endothelial cell	GO:0043244	regulation of protein-containing complex disassembly	15/803	125/18800	0.000287996	0.003229582	0.002305426	324/9181/10241/832/50810/51474/5962/23064/6709/6711/6840/23075/29766/11344/9948	15
endothelial cell	GO:0002700	regulation of production of molecular mediator of immune response	18/803	167/18800	0.000290998	0.00325614	0.002324384	567/8915/684/972/2625/51704/3098/3598/10892/4282/5585/91543/8482/7040/7009/7133/7189/7494	18
endothelial cell	GO:0010591	regulation of lamellipodium assembly	8/803	41/18800	0.000291784	0.003257833	0.002325593	10109/55845/832/6624/10787/100506658/5879/11344	8
endothelial cell	GO:0031349	positive regulation of defense response	26/803	289/18800	0.000294606	0.003282098	0.002342915	351/961/1075/2113/2167/2828/51704/8692/3661/4067/5595/4192/4208/5819/4792/9111/10133/5062/5138/5359/8737/8792/7132/7189/8673/57169	26
endothelial cell	GO:0048813	dendrite morphogenesis	16/803	139/18800	0.000296145	0.003282098	0.002342915	1072/26052/1942/2932/57520/3397/57498/8609/4205/8829/8301/5530/80243/9693/9344/7533	16
endothelial cell	GO:0044409	entry into host	17/803	153/18800	0.000296578	0.003282098	0.002342915	857/858/867/972/1948/156/8692/3383/10410/3678/5819/8829/5359/949/8724/10346/8673	17
endothelial cell	GO:0048754	branching morphogenesis of an epithelial tube	17/803	153/18800	0.000296578	0.003282098	0.002342915	25932/1499/56998/54567/2022/3611/3791/3845/4192/4851/8829/23129/5371/5499/54922/6926/7075	17
endothelial cell	GO:0002456	T cell mediated immunity	14/803	112/18800	0.000297153	0.003282098	0.002342915	196/567/1075/2013/2625/3122/3383/182/10892/5819/23180/91543/7133/7189	14
endothelial cell	GO:0007219	Notch signaling pathway	19/803	182/18800	0.000301447	0.003322382	0.002371671	102/351/1675/54567/51162/29924/2624/23462/182/3714/3955/4792/4846/4851/157285/6774/56892/7079/81619	19
endothelial cell	GO:0099003	vesicle-mediated transport in synapse	20/803	197/18800	0.000306395	0.003369692	0.002405443	60/71/382/1499/26052/1948/115548/28964/2932/50618/115677/8650/27253/8301/5533/5868/4218/5906/8773/9066	20
endothelial cell	GO:0016050	vesicle organization	27/803	306/18800	0.00031011	0.00340326	0.002429405	259173/857/858/947/51510/8291/2149/54874/9146/5819/553115/8301/5305/8766/4218/6281/54809/6386/8773/8724/23673/9066/128637/55654/8673/51028/23325	27
endothelial cell	GO:0006949	syncytium formation	10/803	63/18800	0.000313228	0.003430148	0.002448599	824/8837/10938/30846/10211/58494/4627/51177/10411/85461	10
endothelial cell	GO:0036303	lymph vessel morphogenesis	6/803	23/18800	0.000322109	0.003512425	0.002507333	94/659/161198/54345/7075/7424	6
endothelial cell	GO:0071359	cellular response to dsRNA	6/803	23/18800	0.000322109	0.003512425	0.002507333	857/10211/64135/3434/3661/5899	6
endothelial cell	GO:0019080	viral gene expression	13/803	100/18800	0.000328344	0.003572828	0.002550451	2932/3065/10410/4245/11320/11282/4249/5725/23076/6482/6483/10610/27090	13
endothelial cell	GO:1902235	regulation of endoplasmic reticulum stress-induced intrinsic apoptotic signaling pathway	7/803	32/18800	0.000333466	0.003613249	0.002579305	598/4690/8440/55829/10955/7009/7494	7
endothelial cell	GO:1905144	response to acetylcholine	7/803	32/18800	0.000333466	0.003613249	0.002579305	375790/2767/2771/2776/2782/156/23236	7
endothelial cell	GO:0045022	early endosome to late endosome transport	8/803	42/18800	0.000347106	0.003753133	0.002679161	1601/2013/5604/5595/4478/5868/5962/8724	8
endothelial cell	GO:0038061	NIK/NF-kappaB signaling	16/803	141/18800	0.000348491	0.003760191	0.002684199	81/351/29775/1654/3611/9516/10892/10725/4792/9111/54542/387/56892/7114/7189/55075	16
endothelial cell	GO:0045926	negative regulation of growth	23/803	245/18800	0.000353756	0.003809	0.002719042	94/8751/659/684/1601/1654/2697/3091/8692/4881/8829/5371/5925/57142/57556/8482/23677/6595/9043/7040/58189/80014/55841	23
endothelial cell	GO:0001937	negative regulation of endothelial cell proliferation	11/803	76/18800	0.000365424	0.003926392	0.002802841	94/84913/857/858/54567/2321/4208/79812/5797/28984/6772	11
endothelial cell	GO:0043620	regulation of DNA-templated transcription in response to stress	9/803	53/18800	0.000370083	0.003959891	0.002826754	2034/3091/10365/4690/8440/4851/6197/56892/7009	9
endothelial cell	GO:1902743	regulation of lamellipodium organization	9/803	53/18800	0.000370083	0.003959891	0.002826754	10109/55845/832/57175/6624/10787/100506658/5879/11344	9
endothelial cell	GO:0071375	cellular response to peptide hormone stimulus	26/803	294/18800	0.000384046	0.004100749	0.002927306	324/353/445/857/858/896/8837/1398/2771/2932/54741/4067/4644/4690/114882/5286/5305/23236/5747/4218/5925/55829/6772/6774/94056/7494	26
endothelial cell	GO:0016197	endosomal transport	22/803	231/18800	0.000386473	0.004109578	0.002933608	382/10079/51510/23258/84661/10938/30846/9146/50618/54741/8301/8766/4218/8724/58533/51429/9043/64129/23585/757/51028/23325	22
endothelial cell	GO:0045137	development of primary sexual characteristics	22/803	231/18800	0.000386473	0.004109578	0.002933608	92/8751/9289/598/867/595/1495/1602/22862/8322/2625/2697/3791/4254/3955/4846/59338/5914/152006/128637/7314/8531	22
endothelial cell	GO:0001776	leukocyte homeostasis	12/803	89/18800	0.000392563	0.004165713	0.00297368	8915/972/3091/83700/4254/4067/4208/4282/5585/54542/6654/10312	12
endothelial cell	GO:1903037	regulation of leukocyte cell-cell adhesion	29/803	344/18800	0.000404332	0.00426571	0.003045062	445/567/8915/857/961/972/6387/1948/2113/2319/2625/3122/3142/4067/10892/4192/4690/8440/10725/5914/54542/387/9655/27242/7189/64115/65125/7494/7525	29
endothelial cell	GO:0002260	lymphocyte homeostasis	10/803	65/18800	0.000406301	0.00426571	0.003045062	8915/972/3091/4067/4208/4282/5585/54542/6654/10312	10
endothelial cell	GO:0072577	endothelial cell apoptotic process	10/803	65/18800	0.000406301	0.00426571	0.003045062	659/1003/2624/2625/3383/3791/5335/10266/28984/7010	10
endothelial cell	GO:0043552	positive regulation of phosphatidylinositol 3-kinase activity	7/803	33/18800	0.000407801	0.00426571	0.003045062	2321/4067/5155/5587/5747/7010/7040	7
endothelial cell	GO:0045648	positive regulation of erythrocyte differentiation	7/803	33/18800	0.000407801	0.00426571	0.003045062	92/2113/2624/3091/9636/6772/6774	7
endothelial cell	GO:0098801	regulation of renal system process	7/803	33/18800	0.000407801	0.00426571	0.003045062	1910/2013/2149/2771/4881/5155/6781	7
endothelial cell	GO:1905476	negative regulation of protein localization to membrane	7/803	33/18800	0.000407801	0.00426571	0.003045062	598/1601/8650/8301/5525/7040/64114	7
endothelial cell	GO:0071364	cellular response to epidermal growth factor stimulus	8/803	43/18800	0.000410679	0.004287093	0.003060326	8837/1601/3397/8826/5151/5335/5782/94056	8
endothelial cell	GO:0045651	positive regulation of macrophage differentiation	5/803	16/18800	0.000413707	0.004287694	0.003060755	841/3398/5925/8737/7040	5
endothelial cell	GO:0072109	glomerular mesangium development	5/803	16/18800	0.000413707	0.004287694	0.003060755	947/8837/2828/4851/5155	5
endothelial cell	GO:1901201	regulation of extracellular matrix assembly	5/803	16/18800	0.000413707	0.004287694	0.003060755	4851/90102/28984/7040/7075	5
endothelial cell	GO:0036010	protein localization to endosome	6/803	24/18800	0.000414076	0.004287694	0.003060755	81926/382/4478/8829/11252/5962	6
endothelial cell	GO:0072001	renal system development	27/803	312/18800	0.000421153	0.004352195	0.003106799	445/947/8837/1499/56998/1910/1948/2625/2828/8692/3399/3611/8826/182/84445/4208/4643/4851/8829/5155/5175/23129/5914/387/4090/6772/7010	27
endothelial cell	GO:0071320	cellular response to cAMP	9/803	54/18800	0.000427515	0.004409071	0.0031474	196/351/445/3709/5138/5906/9693/10411/6781	9
endothelial cell	GO:1903076	regulation of protein localization to plasma membrane	13/803	103/18800	0.000439612	0.004524746	0.003229974	60/382/598/1601/3799/8650/8301/5525/391/6711/7040/64114/8673	13
endothelial cell	GO:0030168	platelet activation	15/803	130/18800	0.000441123	0.004531214	0.003234592	60/71/160851/8525/2149/3315/3611/4067/4627/4846/5155/5359/6814/7094/7450	15
endothelial cell	GO:1901214	regulation of neuron death	27/803	313/18800	0.000442725	0.004538592	0.003239858	598/824/841/867/947/1499/54541/1948/2149/2625/2932/3091/3672/3845/4296/4170/4192/4208/135112/8829/8301/5921/387/58533/91304/7133/7314	27
endothelial cell	GO:0051650	establishment of vesicle localization	18/803	173/18800	0.000447871	0.004579554	0.003269099	81/10079/1499/23291/54874/9146/3799/4430/4643/4644/4646/553115/8301/8766/6386/8773/10312/66008	18
endothelial cell	GO:0048511	rhythmic process	26/803	297/18800	0.000448504	0.004579554	0.003269099	196/445/8553/285382/112464/148523/1390/1655/23291/8322/2767/2776/2932/3065/3397/3398/3399/4192/4846/5187/59338/5371/5499/23064/7079/8792	26
endothelial cell	GO:0031345	negative regulation of cell projection organization	19/803	188/18800	0.000454038	0.004626867	0.003302873	382/567/832/1601/23258/26052/1809/1942/1948/3397/8829/5530/157285/9693/387/57142/57556/8482/7533	19
endothelial cell	GO:0043537	negative regulation of blood vessel endothelial cell migration	11/803	78/18800	0.000459406	0.004672296	0.003335302	94/29775/54567/3728/4208/4223/79812/4851/28984/387/7040	11
endothelial cell	GO:0002761	regulation of myeloid leukocyte differentiation	14/803	117/18800	0.000467423	0.004744438	0.003386801	841/972/1499/56998/2624/3398/4254/4067/5914/5925/8737/7040/7189/140685	14
endothelial cell	GO:0031331	positive regulation of cellular catabolic process	35/803	449/18800	0.000470472	0.004765964	0.003402167	351/10241/857/1374/1075/1601/26263/2932/3091/3791/5595/4478/4898/10133/5286/5305/10769/5587/5747/5899/54542/5962/23677/51429/122809/9655/9517/64282/91304/7133/57690/94241/28951/10346/56829	35
endothelial cell	GO:0045165	cell fate commitment	24/803	266/18800	0.000475498	0.004807393	0.003431741	324/9181/1499/54567/2034/2114/2624/2625/3398/182/3714/3791/4170/4208/4851/8829/5371/5914/387/4090/54345/6774/6926/7041	24
endothelial cell	GO:0050729	positive regulation of inflammatory response	16/803	145/18800	0.000477486	0.004818014	0.003439323	351/961/1075/2113/2167/2828/51704/8692/4192/4792/9111/5138/8737/8792/7132/8673	16
endothelial cell	GO:0045666	positive regulation of neuron differentiation	12/803	91/18800	0.000482744	0.004861516	0.003470376	9181/6387/2624/51704/10362/4208/23531/5914/387/9043/6925/6935	12
endothelial cell	GO:0051648	vesicle localization	19/803	189/18800	0.000485097	0.004875647	0.003480464	81/10079/1499/23291/54874/9146/3799/4430/4643/4644/4646/27253/553115/8301/8766/6386/8773/10312/66008	19
endothelial cell	GO:0002763	positive regulation of myeloid leukocyte differentiation	9/803	55/18800	0.000492079	0.004915467	0.003508889	841/972/56998/3398/4254/5925/8737/7040/7189	9
endothelial cell	GO:0045010	actin nucleation	9/803	55/18800	0.000492079	0.004915467	0.003508889	10095/10109/10094/10093/10092/81873/55845/57175/10787	9
endothelial cell	GO:0048008	platelet-derived growth factor receptor signaling pathway	9/803	55/18800	0.000492079	0.004915467	0.003508889	867/9146/8826/4643/8829/5155/5286/59338/5782	9
endothelial cell	GO:0009649	entrainment of circadian clock	7/803	34/18800	0.000494801	0.004915467	0.003508889	8553/2767/2776/3398/5187/5371/5499	7
endothelial cell	GO:0035308	negative regulation of protein dephosphorylation	7/803	34/18800	0.000494801	0.004915467	0.003508889	2771/2932/4249/6992/26051/23075/7529	7
endothelial cell	GO:2000352	negative regulation of endothelial cell apoptotic process	7/803	34/18800	0.000494801	0.004915467	0.003508889	1003/2624/2625/3383/3791/10266/7010	7
endothelial cell	GO:0046718	viral entry into host cell	16/803	146/18800	0.000515497	0.005111187	0.003648603	857/858/972/1948/156/8692/3383/10410/3678/5819/8829/5359/949/8724/10346/8673	16
endothelial cell	GO:0072678	T cell migration	10/803	67/18800	0.000521293	0.00514877	0.003675432	102/351/1398/6387/3383/23143/4478/387/1901/65125	10
endothelial cell	GO:1901224	positive regulation of NIK/NF-kappaB signaling	10/803	67/18800	0.000521293	0.00514877	0.003675432	81/351/1654/3611/10725/9111/54542/387/56892/7189	10
endothelial cell	GO:0051090	regulation of DNA-binding transcription factor activity	35/803	452/18800	0.000530923	0.005233825	0.003736148	351/9181/8915/8553/857/8837/1499/56998/54583/55914/10211/2319/8322/3397/3398/3399/3728/10892/5595/4792/5530/5587/5687/5925/28984/8737/6045/6446/6774/8887/7114/8792/7189/10346/7335	35
endothelial cell	GO:0030048	actin filament-based movement	15/803	133/18800	0.000562944	0.005476499	0.00390938	81/476/857/2013/54874/2697/3728/4627/4637/4430/4643/4644/4646/6781/23224	15
endothelial cell	GO:0003330	regulation of extracellular matrix constituent secretion	4/803	10/18800	0.000564302	0.005476499	0.00390938	4851/28984/7132/7133	4
endothelial cell	GO:0035907	dorsal aorta development	4/803	10/18800	0.000564302	0.005476499	0.00390938	94/54567/2022/23462	4
endothelial cell	GO:0097494	regulation of vesicle size	4/803	10/18800	0.000564302	0.005476499	0.00390938	8301/8766/5868/79890	4
endothelial cell	GO:0003229	ventricular cardiac muscle tissue development	9/803	56/18800	0.000564433	0.005476499	0.00390938	56999/55636/54567/2022/57493/3398/4851/6926/7040	9
endothelial cell	GO:0043331	response to dsRNA	9/803	56/18800	0.000564433	0.005476499	0.00390938	857/10211/64135/3434/3661/5595/4792/5899/23180	9
endothelial cell	GO:0070918	primary sncRNA processing	9/803	56/18800	0.000564433	0.005476499	0.00390938	1654/1655/5604/5530/8737/6774/7040/7257/29066	9
endothelial cell	GO:0090594	inflammatory response to wounding	5/803	17/18800	0.000565586	0.005476499	0.00390938	2149/28964/3091/4192/7040	5
endothelial cell	GO:2000811	negative regulation of anoikis	5/803	17/18800	0.000565586	0.005476499	0.00390938	857/3678/4170/4851/5747	5
endothelial cell	GO:0098927	vesicle-mediated transport between endosomal compartments	8/803	45/18800	0.000566203	0.005476499	0.00390938	1601/2013/5604/5595/4478/5868/5962/8724	8
endothelial cell	GO:0001655	urogenital system development	29/803	352/18800	0.000586822	0.00566526	0.004044126	445/947/8837/1499/56998/1910/1948/2624/2625/2828/8692/3399/3611/8826/182/84445/4208/4643/4851/8829/5155/5175/23129/5660/5914/387/4090/6772/7010	29
endothelial cell	GO:0052126	movement in host environment	18/803	177/18800	0.000589128	0.005676851	0.0040524	857/858/867/972/51510/1948/156/8692/3383/10410/3678/5819/8829/5359/949/8724/10346/8673	18
endothelial cell	GO:0001569	branching involved in blood vessel morphogenesis	7/803	35/18800	0.000595963	0.005731956	0.004091737	1499/54567/2022/3791/4192/8829/23129	7
endothelial cell	GO:0033209	tumor necrosis factor-mediated signaling pathway	13/803	107/18800	0.000636415	0.006109589	0.004361309	81/841/3611/4792/83483/8737/6772/7114/8792/7132/7133/7189/84817	13
endothelial cell	GO:0043551	regulation of phosphatidylinositol 3-kinase activity	9/803	57/18800	0.00064527	0.006183035	0.004413738	2321/4067/5155/5587/5747/122809/9655/7010/7040	9
endothelial cell	GO:0001783	B cell apoptotic process	6/803	26/18800	0.000658459	0.006274298	0.004478886	8915/972/4067/4282/5585/27242	6
endothelial cell	GO:0051894	positive regulation of focal adhesion assembly	6/803	26/18800	0.000658459	0.006274298	0.004478886	10979/3791/8829/5879/6281/7010	6
endothelial cell	GO:0072010	glomerular epithelium development	6/803	26/18800	0.000658459	0.006274298	0.004478886	947/1910/8826/182/4643/5175	6
endothelial cell	GO:0035307	positive regulation of protein dephosphorylation	8/803	46/18800	0.000660109	0.006278368	0.004481791	801/1003/10395/3672/26051/5525/5725/7040	8
endothelial cell	GO:0008361	regulation of cell size	18/803	179/18800	0.000673111	0.006390203	0.004561624	10000/659/6387/1808/2932/56262/23499/4478/8829/8766/5879/5962/387/57142/57556/8482/10723/11344	18
endothelial cell	GO:0001649	osteoblast differentiation	22/803	241/18800	0.00068793	0.006518836	0.004653449	92/55973/659/51232/1499/56998/1655/10979/2697/2932/3399/3611/182/4208/4851/5587/5747/8482/6497/4090/10312/7424	22
endothelial cell	GO:0010976	positive regulation of neuron projection development	16/803	150/18800	0.000694614	0.006570049	0.004690007	8837/1809/10938/3655/57498/4067/4192/4690/27020/5587/5906/9693/8578/23064/8724/11344	16
endothelial cell	GO:0002573	myeloid leukocyte differentiation	20/803	210/18800	0.000698235	0.006592164	0.004705793	351/841/972/1499/56998/2624/2625/3398/4254/3930/4067/4627/5914/5925/8737/10312/7040/8792/7189/140685	20
endothelial cell	GO:0010639	negative regulation of organelle organization	29/803	356/18800	0.000702671	0.006621868	0.004726998	324/9181/598/832/1003/57175/10395/1843/9637/50810/256949/51474/5062/90102/5885/5962/1901/6709/6711/54434/6840/23075/64282/7082/29766/9168/7114/11344/10493	29
endothelial cell	GO:0010508	positive regulation of autophagy	15/803	136/18800	0.000712362	0.006688652	0.004774671	10241/2932/3091/3791/5595/10133/5286/5305/10769/5587/5899/23677/9517/94241/10346	15
endothelial cell	GO:0072175	epithelial tube formation	15/803	136/18800	0.000712362	0.006688652	0.004774671	8915/6046/1499/10395/2625/3091/7798/79812/5898/5914/6497/8463/7040/7189/7408	15
endothelial cell	GO:0008406	gonad development	21/803	226/18800	0.000717034	0.006720231	0.004797214	92/8751/9289/598/867/595/1495/22862/8322/2625/2697/3791/4254/3955/4846/59338/5914/152006/128637/7314/8531	21
endothelial cell	GO:0048863	stem cell differentiation	20/803	211/18800	0.000741237	0.006934418	0.004950111	1499/1910/2932/3091/182/55818/4254/5595/4208/22823/4851/8829/8828/553115/57556/8482/54345/6774/6939/8463	20
endothelial cell	GO:0071260	cellular response to mechanical stimulus	10/803	70/18800	0.000743324	0.006941292	0.004955017	8915/841/8738/2022/4214/5595/5138/54407/441027/7132	10
endothelial cell	GO:0002693	positive regulation of cellular extravasation	5/803	18/18800	0.00075576	0.007019134	0.005010584	961/3383/83700/4192/83483	5
endothelial cell	GO:0032511	late endosome to vacuole transport via multivesicular body sorting pathway	5/803	18/18800	0.00075576	0.007019134	0.005010584	51510/54741/23585/757/51028	5
endothelial cell	GO:0048268	clathrin coat assembly	5/803	18/18800	0.00075576	0.007019134	0.005010584	1211/1601/115548/8301/5286	5
endothelial cell	GO:0007599	hemostasis	21/803	227/18800	0.000759231	0.007038645	0.005024512	60/71/308/857/947/160851/8525/2149/2157/2313/2776/3315/3611/4067/4627/4846/5155/5359/6814/7094/7450	21
endothelial cell	GO:1903034	regulation of response to wounding	17/803	166/18800	0.000764191	0.007071862	0.005048224	71/857/947/1398/2149/10979/28964/5604/4192/4846/100506658/5155/90102/5747/8578/58189/7494	17
endothelial cell	GO:0022612	gland morphogenesis	14/803	123/18800	0.000775382	0.007162522	0.005112942	857/8837/55679/4192/4478/4781/4851/8829/23129/5371/6926/7040/7052/7494	14
endothelial cell	GO:0032092	positive regulation of protein binding	11/803	83/18800	0.000786028	0.00724545	0.00517214	351/567/857/2035/10211/2932/3955/8829/23129/5899/9693	11
endothelial cell	GO:0014020	primary neural tube formation	12/803	96/18800	0.000787181	0.00724545	0.00517214	8915/6046/10395/3091/7798/5898/5914/6497/8463/7040/7189/7408	12
endothelial cell	GO:0050863	regulation of T cell activation	28/803	342/18800	0.000797666	0.007328822	0.005231654	567/8915/857/961/972/1499/1948/2319/2625/3122/3142/4067/10892/4192/4690/8440/5914/54542/387/9655/6654/7133/27242/7189/64115/7494/7525/6935	28
endothelial cell	GO:1903055	positive regulation of extracellular matrix organization	6/803	27/18800	0.000816307	0.007486704	0.005344358	8837/6624/90102/5925/28984/7040	6
endothelial cell	GO:0051048	negative regulation of secretion	17/803	167/18800	0.000817819	0.0074872	0.005344712	10079/972/2149/2697/2771/3598/8609/90007/4851/5530/5906/91543/6814/7132/7133/8673/65125	17
endothelial cell	GO:2000351	regulation of endothelial cell apoptotic process	9/803	59/18800	0.000835355	0.007634137	0.005449602	1003/2624/2625/3383/3791/5335/10266/28984/7010	9
endothelial cell	GO:0001838	embryonic epithelial tube formation	14/803	124/18800	0.000840515	0.007667645	0.005473522	8915/6046/1499/10395/2625/3091/7798/5898/5914/6497/8463/7040/7189/7408	14
endothelial cell	GO:0003203	endocardial cushion morphogenesis	7/803	37/18800	0.00084722	0.007674286	0.005478262	94/187/2022/23462/4846/4851/6926	7
endothelial cell	GO:0042092	type 2 immune response	7/803	37/18800	0.00084722	0.007674286	0.005478262	255877/972/2625/3142/5914/91543/9655	7
endothelial cell	GO:0048846	axon extension involved in axon guidance	7/803	37/18800	0.00084722	0.007674286	0.005478262	214/659/6387/8829/8828/57556/8482	7
endothelial cell	GO:1902284	neuron projection extension involved in neuron projection guidance	7/803	37/18800	0.00084722	0.007674286	0.005478262	214/659/6387/8829/8828/57556/8482	7
endothelial cell	GO:0061299	retina vasculature morphogenesis in camera-type eye	4/803	11/18800	0.000856867	0.007707303	0.005501832	25932/8322/8829/57381	4
endothelial cell	GO:0061314	Notch signaling involved in heart development	4/803	11/18800	0.000856867	0.007707303	0.005501832	54567/23462/182/4851	4
endothelial cell	GO:0071803	positive regulation of podosome assembly	4/803	11/18800	0.000856867	0.007707303	0.005501832	50807/6624/4478/387	4
endothelial cell	GO:1905651	regulation of artery morphogenesis	4/803	11/18800	0.000856867	0.007707303	0.005501832	10000/1948/4192/4851	4
endothelial cell	GO:0002764	immune response-regulating signaling pathway	36/803	482/18800	0.000858685	0.007710155	0.005503867	8915/153579/857/961/1654/8525/1997/55914/10211/2625/64135/3661/4067/10892/4214/4208/5819/4792/9111/5062/5335/59338/5359/5747/54542/23180/54941/6197/91543/57142/6654/27242/7189/7353/65125/7525	36
endothelial cell	GO:0022406	membrane docking	11/803	84/18800	0.000870267	0.007800504	0.005568363	801/858/3383/4478/4218/5899/8724/23673/6814/8673/81671	11
endothelial cell	GO:0008217	regulation of blood pressure	18/803	183/18800	0.000872305	0.007805157	0.005571684	94/476/659/947/1910/2013/2149/2767/3398/4846/4881/5155/5547/10266/387/6446/7424/65125	18
endothelial cell	GO:0035305	negative regulation of dephosphorylation	8/803	48/18800	0.000885517	0.007895856	0.005636429	2771/2932/8826/4249/6992/26051/23075/7529	8
endothelial cell	GO:0045747	positive regulation of Notch signaling pathway	8/803	48/18800	0.000885517	0.007895856	0.005636429	54567/182/3714/3955/4846/4851/6774/81619	8
endothelial cell	GO:0010466	negative regulation of peptidase activity	23/803	262/18800	0.000899753	0.008008892	0.00571712	334/351/23204/57448/684/831/51232/1476/1654/2537/56925/5062/8301/6197/5269/5272/871/6590/9806/7078/7079/51035/58189	23
endothelial cell	GO:0001763	morphogenesis of a branching structure	19/803	199/18800	0.000911481	0.008099253	0.005781623	25932/1499/56998/54567/2022/3611/3791/3845/4192/4851/8829/23129/5371/5499/54922/57142/6926/7052/7075	19
endothelial cell	GO:0048732	gland development	33/803	431/18800	0.000916304	0.00812804	0.005802173	353/382/445/857/595/8837/1374/1499/2624/2625/2697/3091/3142/3398/55679/5604/5595/4192/4478/4781/4851/8829/4939/23129/5371/5660/5914/57142/6926/7040/7052/8792/7494	33
endothelial cell	GO:0051092	positive regulation of NF-kappaB transcription factor activity	16/803	154/18800	0.000924329	0.008185094	0.005842901	351/9181/8915/857/8837/10211/2319/10892/5587/5687/8737/6774/8792/7189/10346/7335	16
endothelial cell	GO:0048568	embryonic organ development	34/803	449/18800	0.00093425	0.008258705	0.005895448	187/57448/841/55636/1499/1942/2022/2034/29924/2624/2625/2697/23462/3091/3142/3398/3399/3791/4254/5604/5595/8932/4208/4646/4851/51294/5155/5914/54345/25949/6926/8463/7040/6935	34
endothelial cell	GO:1903670	regulation of sprouting angiogenesis	9/803	60/18800	0.000946178	0.008331227	0.005947218	56999/29924/3678/57608/10365/26051/57381/57556/7082	9
endothelial cell	GO:0016575	histone deacetylation	12/803	98/18800	0.000947282	0.008331227	0.005947218	187/11176/1107/2005/3065/8932/57708/10943/9219/5187/5587/6497	12
endothelial cell	GO:0030217	T cell differentiation	23/803	263/18800	0.00094732	0.008331227	0.005947218	567/972/55636/1499/54567/2625/3122/3142/3714/3955/10892/4192/5914/54542/387/91543/9655/6654/6774/10312/64115/7494/6935	23
endothelial cell	GO:0034341	response to interferon-gamma	15/803	140/18800	0.000962944	0.008454154	0.006034968	71/445/684/10241/6358/961/972/23580/2317/10410/3799/9111/54625/6772/6814	15
endothelial cell	GO:0061138	morphogenesis of a branching epithelium	18/803	185/18800	0.000989515	0.008661023	0.006182641	25932/1499/56998/54567/2022/3611/3791/3845/4192/4851/8829/23129/5371/5499/54922/6926/7052/7075	18
endothelial cell	GO:0060546	negative regulation of necroptotic process	5/803	19/18800	0.000989879	0.008661023	0.006182641	9181/841/857/8737/8531	5
endothelial cell	GO:0048660	regulation of smooth muscle cell proliferation	17/803	170/18800	0.000998395	0.008691339	0.006204282	659/10203/1012/1499/56998/2697/2771/3065/3398/4208/4846/4881/5155/387/1901/6772/7040	17
endothelial cell	GO:0045746	negative regulation of Notch signaling pathway	7/803	38/18800	0.001000763	0.008691339	0.006204282	54567/51162/2624/23462/3955/4792/56892	7
endothelial cell	GO:0098926	postsynaptic signal transduction	7/803	38/18800	0.001000763	0.008691339	0.006204282	375790/2767/2771/2776/2782/156/23236	7
endothelial cell	GO:0048873	homeostasis of number of cells within a tissue	6/803	28/18800	0.001001805	0.008691339	0.006204282	10000/2149/2624/3845/4846/4851	6
endothelial cell	GO:0060544	regulation of necroptotic process	6/803	28/18800	0.001001805	0.008691339	0.006204282	9181/841/857/8837/8737/8531	6
endothelial cell	GO:0002699	positive regulation of immune effector process	22/803	248/18800	0.001004973	0.008704116	0.006213403	567/8915/972/2624/2625/51704/3098/3122/3142/3598/4067/10892/4282/5819/5914/91543/8482/9655/7040/7189/8673/7494	22
endothelial cell	GO:0010862	positive regulation of pathway-restricted SMAD protein phosphorylation	8/803	49/18800	0.001019312	0.008798629	0.006280871	92/94/659/1601/2022/11030/6386/7040	8
endothelial cell	GO:0030225	macrophage differentiation	8/803	49/18800	0.001019312	0.008798629	0.006280871	351/841/2624/3398/5925/8737/7040/140685	8
endothelial cell	GO:0003281	ventricular septum development	10/803	73/18800	0.001037927	0.008944281	0.006384844	187/659/2625/57493/23462/7798/4846/4851/5138/6926	10
endothelial cell	GO:0033627	cell adhesion mediated by integrin	11/803	86/18800	0.001061237	0.009129834	0.0065173	1398/1942/3383/3672/3678/3655/83700/4067/5747/23075/65125	11
endothelial cell	GO:0035306	positive regulation of dephosphorylation	9/803	61/18800	0.001068632	0.009147494	0.006529907	801/1003/10395/3672/4208/26051/5525/5725/7040	9
endothelial cell	GO:0048488	synaptic vesicle endocytosis	9/803	61/18800	0.001068632	0.009147494	0.006529907	60/71/382/26052/115548/50618/115677/8301/5533	9
endothelial cell	GO:0140238	presynaptic endocytosis	9/803	61/18800	0.001068632	0.009147494	0.006529907	60/71/382/26052/115548/50618/115677/8301/5533	9
endothelial cell	GO:0036293	response to decreased oxygen levels	25/803	299/18800	0.001107632	0.00946555	0.00675695	81/94/8751/663/824/857/867/947/8837/6387/54541/54583/2034/139341/3091/3163/3709/4851/9124/5371/28984/387/6781/7009/7424	25
endothelial cell	GO:0010001	glial cell differentiation	20/803	218/18800	0.00111131	0.00948121	0.006768129	351/1499/3065/3398/3459/3611/3845/4067/5604/5595/4192/4781/4851/387/6497/6774/7040/7133/27242/9948	20
endothelial cell	GO:0060560	developmental growth involved in morphogenesis	21/803	234/18800	0.0011193	0.009533538	0.006805483	214/351/659/1499/6387/1808/2932/8826/50618/84445/23499/4851/8829/8828/8766/57142/1901/57556/8482/9043/11344	21
endothelial cell	GO:1990138	neuron projection extension	17/803	172/18800	0.001136756	0.009666192	0.006900177	214/659/1499/6387/1808/2932/8826/50618/23499/8829/8828/8766/57142/57556/8482/9043/11344	17
endothelial cell	GO:0045669	positive regulation of osteoblast differentiation	10/803	74/18800	0.001155081	0.009778607	0.006980425	92/659/1499/56998/10979/3611/182/4208/5587/4090	10
endothelial cell	GO:0060541	respiratory system development	19/803	203/18800	0.001155688	0.009778607	0.006980425	445/659/55636/1499/2034/57493/3791/10365/3845/5604/5595/4781/4846/4851/5499/5914/54542/6497/23347	19
endothelial cell	GO:0071383	cellular response to steroid hormone stimulus	19/803	203/18800	0.001155688	0.009778607	0.006980425	445/476/8837/1601/54541/1655/11170/3065/3312/55818/5187/5585/8611/387/6446/6781/7332/7533/167465	19
endothelial cell	GO:0003014	renal system process	13/803	114/18800	0.001159052	0.009790941	0.006989229	947/1910/2013/2149/2771/8692/4643/4881/5155/5585/387/6446/6781	13
endothelial cell	GO:1901216	positive regulation of neuron death	11/803	87/18800	0.001168949	0.009847718	0.007029759	824/841/1499/54541/1948/2932/3672/4296/4170/8301/387	11
endothelial cell	GO:0010951	negative regulation of endopeptidase activity	22/803	251/18800	0.001175336	0.009847718	0.007029759	334/351/23204/57448/684/831/51232/1476/1654/2537/56925/5062/8301/6197/5269/5272/871/6590/9806/7078/7079/58189	22
endothelial cell	GO:0051924	regulation of calcium ion transport	22/803	251/18800	0.001175336	0.009847718	0.007029759	79026/187/801/857/55636/1193/1499/6387/2035/2149/2771/4067/4846/5155/5335/5371/5587/387/6781/7009/27075/81671	22
endothelial cell	GO:0002691	regulation of cellular extravasation	7/803	39/18800	0.00117536	0.009847718	0.007029759	961/6387/3383/83700/4192/23236/83483	7
endothelial cell	GO:0045773	positive regulation of axon extension	7/803	39/18800	0.00117536	0.009847718	0.007029759	659/6387/23499/8829/8766/8482/11344	7
endothelial cell	GO:0007178	transmembrane receptor protein serine/threonine kinase signaling pathway	29/803	368/18800	0.001178776	0.009860254	0.007038708	92/94/84913/659/857/858/1003/51232/1601/1655/2022/10979/3397/3611/3791/5595/4851/5371/5747/11030/6386/6497/4090/58533/6711/6774/7040/7041/6935	29
endothelial cell	GO:0097305	response to alcohol	21/803	235/18800	0.001181127	0.009863852	0.007041276	8751/196/598/841/867/595/1374/1495/1499/2625/2770/2782/3490/3709/3728/10365/5914/387/6446/7040/94241	21
endothelial cell	GO:1903531	negative regulation of secretion by cell	15/803	143/18800	0.001196522	0.009976199	0.007121475	10079/2149/2697/2771/3598/8609/90007/4851/5530/5906/91543/6814/7132/7133/8673	15
FAPs	GO:0030198	extracellular matrix organization	68/556	307/18800	5.57E-40	1.54E-36	1.22E-36	25890/9510/81792/9509/11096/56999/57188/54507/165/183/84168/649/151887/1303/7373/1306/1307/1277/1278/1281/1284/1289/1290/131873/90993/83716/10491/1471/1515/4921/1805/1842/30008/2131/2191/2192/2199/10516/60681/2331/3912/3915/4015/4017/4035/4054/4060/4239/4323/4325/4313/8510/4811/22795/10609/5033/5156/23187/10631/10549/5768/871/6423/64094/23213/55959/7046/5212	68
FAPs	GO:0043062	extracellular structure organization	68/556	308/18800	6.97E-40	1.54E-36	1.22E-36	25890/9510/81792/9509/11096/56999/57188/54507/165/183/84168/649/151887/1303/7373/1306/1307/1277/1278/1281/1284/1289/1290/131873/90993/83716/10491/1471/1515/4921/1805/1842/30008/2131/2191/2192/2199/10516/60681/2331/3912/3915/4015/4017/4035/4054/4060/4239/4323/4325/4313/8510/4811/22795/10609/5033/5156/23187/10631/10549/5768/871/6423/64094/23213/55959/7046/5212	68
FAPs	GO:0045229	external encapsulating structure organization	68/556	310/18800	1.09E-39	1.60E-36	1.26E-36	25890/9510/81792/9509/11096/56999/57188/54507/165/183/84168/649/151887/1303/7373/1306/1307/1277/1278/1281/1284/1289/1290/131873/90993/83716/10491/1471/1515/4921/1805/1842/30008/2131/2191/2192/2199/10516/60681/2331/3912/3915/4015/4017/4035/4054/4060/4239/4323/4325/4313/8510/4811/22795/10609/5033/5156/23187/10631/10549/5768/871/6423/64094/23213/55959/7046/5212	68
FAPs	GO:0030199	collagen fibril organization	26/556	62/18800	7.66E-24	8.44E-21	6.69E-21	81792/9509/165/649/1303/7373/1277/1278/1281/1289/1290/10491/4921/1805/30008/2131/60681/2331/4015/4017/4060/10609/5033/871/6423/7046	26
FAPs	GO:0061448	connective tissue development	40/556	260/18800	8.60E-18	7.59E-15	6.01E-15	81792/84159/57561/633/649/657/960/1277/1281/1289/64764/64641/1893/2202/1958/9451/2131/2247/3202/4015/4017/4054/4256/80310/5159/5310/5396/140606/871/6423/6474/6591/23213/55959/7046/7048/7059/7076/7494/7704	40
FAPs	GO:0007178	transmembrane receptor protein serine/threonine kinase signaling pathway	46/556	368/18800	1.18E-16	8.67E-14	6.87E-14	90/8754/26060/54829/168667/657/91851/8483/1278/1281/1601/1958/2131/2200/2201/2331/10468/11167/10272/8321/2719/3248/3309/94031/4015/4035/4052/4054/8425/4681/4756/4853/5046/56937/56963/6423/6424/6498/161742/23213/7046/7048/7049/7057/7130/7431	46
FAPs	GO:0001503	ossification	49/556	420/18800	1.93E-16	1.22E-13	9.63E-14	90/81792/54829/649/657/1009/1052/91851/7123/1277/1278/1290/90993/115908/4921/1893/1956/9451/5167/2131/2201/2247/10272/8321/2697/2719/3488/3572/4015/4054/4256/4323/4325/4313/9902/4653/4958/5179/5764/6238/6423/6474/1836/6591/55603/7059/7130/1462/7704	49
FAPs	GO:0090287	regulation of cellular response to growth factor stimulus	42/556	314/18800	2.31E-16	1.28E-13	1.01E-13	81792/183/405/54829/168667/967/91851/90993/1601/1634/2200/2201/2247/2260/10468/11167/10272/8321/8322/2719/3309/94031/3678/4015/4052/8425/4681/4756/4853/5046/56937/56963/6423/6424/6498/64094/161742/23213/55959/7049/7057/7130	42
FAPs	GO:0031589	cell-substrate adhesion	43/556	364/18800	9.37E-15	4.59E-12	3.64E-12	25890/8754/81792/56999/84168/347/395/558/151887/960/967/1307/1277/1281/1601/10395/1842/30008/2192/2199/10516/2335/8322/3678/3685/9358/3912/3915/4323/4653/4811/22795/5034/5295/5310/6281/8910/7057/7059/7070/23671/7412/5212	43
FAPs	GO:0032963	collagen metabolic process	23/556	101/18800	1.62E-14	7.15E-12	5.67E-12	9509/1277/1278/1289/90993/1471/1508/2191/55323/4239/4323/4325/4313/8510/9902/64175/55214/10536/10609/5159/57333/871/7431	23
FAPs	GO:0090092	regulation of transmembrane receptor protein serine/threonine kinase signaling pathway	36/556	267/18800	2.65E-14	1.06E-11	8.42E-12	90/54829/168667/657/91851/8483/1601/2200/2201/10468/11167/10272/8321/2719/3309/94031/4015/4035/4052/8425/4681/4756/4853/5046/56937/56963/6423/6424/6498/161742/23213/7046/7048/7049/7057/7130	36
FAPs	GO:0051216	cartilage development	30/556	195/18800	1.19E-13	4.36E-11	3.45E-11	81792/633/649/657/960/1277/1281/64764/1893/2202/9451/2131/2247/3202/4017/4054/4256/5310/5396/871/6423/6474/6591/23213/55959/7046/7048/7059/7076/7704	30
FAPs	GO:0018126	protein hydroxylation	13/556	27/18800	1.58E-13	5.37E-11	4.25E-11	444/10491/60681/64175/55214/10536/10609/5033/8974/5034/5351/5352/10549	13
FAPs	GO:0071560	cellular response to transforming growth factor beta stimulus	33/556	252/18800	7.45E-13	2.35E-10	1.86E-10	90/8754/26060/54829/657/8483/9076/7123/1277/1278/1281/1284/1601/2200/2201/2331/3248/3309/94031/4015/4052/4054/8425/80310/5179/56937/6498/161742/7046/7048/7049/7057/678	33
FAPs	GO:0071559	response to transforming growth factor beta	33/556	258/18800	1.45E-12	4.26E-10	3.37E-10	90/8754/26060/54829/657/8483/9076/7123/1277/1278/1281/1284/1601/2200/2201/2331/3248/3309/94031/4015/4052/4054/8425/80310/5179/56937/6498/161742/7046/7048/7049/7057/678	33
FAPs	GO:0018208	peptidyl-proline modification	16/556	56/18800	3.86E-12	1.06E-09	8.42E-10	10491/60681/51303/55033/2289/51661/11328/64175/55214/10536/5033/8974/5034/5479/5480/10549	16
FAPs	GO:0060348	bone development	29/556	225/18800	2.79E-11	7.23E-09	5.73E-09	81792/633/54796/1277/1281/4921/1893/2131/2200/2697/4015/10234/4054/4323/4325/4653/4853/64175/5479/51715/871/6423/6424/6474/23213/55959/7048/7059/7704	29
FAPs	GO:0071772	response to BMP	25/556	173/18800	5.47E-11	1.27E-08	1.01E-08	90/81792/168667/657/91851/1958/2131/2200/10468/11167/10272/8321/2719/94031/4681/4756/4853/5046/56963/6423/6424/6498/23213/7049/7130	25
FAPs	GO:0071773	cellular response to BMP stimulus	25/556	173/18800	5.47E-11	1.27E-08	1.01E-08	90/81792/168667/657/91851/1958/2131/2200/10468/11167/10272/8321/2719/94031/4681/4756/4853/5046/56963/6423/6424/6498/23213/7049/7130	25
FAPs	GO:0030509	BMP signaling pathway	24/556	162/18800	7.83E-11	1.70E-08	1.35E-08	90/168667/657/91851/1958/2131/2200/10468/11167/10272/8321/2719/94031/4681/4756/4853/5046/56963/6423/6424/6498/23213/7049/7130	24
FAPs	GO:0007160	cell-matrix adhesion	29/556	235/18800	8.12E-11	1.70E-08	1.35E-08	8754/81792/56999/347/395/960/967/1307/1281/10395/1842/30008/10516/2335/3678/3685/9358/4323/4653/4811/22795/5295/5310/6281/8910/7057/7059/7070/7412	29
FAPs	GO:0050673	epithelial cell proliferation	41/556	443/18800	1.11E-10	2.22E-08	1.76E-08	185/283/348/405/168667/657/9076/1601/1893/1956/2152/2191/2247/2260/10468/2719/2896/3202/3488/687/3912/3915/4017/9500/4323/4831/4853/26471/5764/5176/6423/6591/6678/23213/6934/7046/7049/7057/7060/2277/7494	41
FAPs	GO:0034976	response to endoplasmic reticulum stress	30/556	257/18800	1.53E-10	2.93E-08	2.32E-08	1191/90993/64764/54431/5611/9451/27248/10961/23071/9709/64224/81502/3309/4121/7873/26471/5034/2923/9601/5295/57333/10952/10955/27230/8406/201595/84447/7057/7060/7494	30
FAPs	GO:0030510	regulation of BMP signaling pathway	19/556	105/18800	2.26E-10	4.15E-08	3.28E-08	168667/91851/2200/10468/11167/10272/8321/2719/94031/4681/4756/4853/5046/56963/6423/6424/6498/23213/7130	19
FAPs	GO:0090101	negative regulation of transmembrane receptor protein serine/threonine kinase signaling pathway	21/556	135/18800	4.79E-10	8.13E-08	6.44E-08	90/54829/168667/91851/8483/2200/2201/10468/10272/8321/3309/94031/4035/4052/4681/56937/6423/6498/161742/7049/7130	21
FAPs	GO:0085029	extracellular matrix assembly	13/556	46/18800	4.79E-10	8.13E-08	6.44E-08	183/84168/1278/1281/30008/10516/60681/3912/4015/4054/4239/23187/5768	13
FAPs	GO:0002062	chondrocyte differentiation	19/556	110/18800	5.18E-10	8.45E-08	6.70E-08	81792/657/1281/64764/1893/2202/9451/2131/4017/4054/871/6423/6474/6591/23213/55959/7046/7048/7704	19
FAPs	GO:0042060	wound healing	39/556	429/18800	5.39E-10	8.49E-08	6.72E-08	301/308/348/558/114897/960/9076/1277/1281/1289/131566/2131/2151/2152/2191/2192/2247/60681/2335/3572/3678/3998/4015/4853/5156/5159/375033/5627/5270/710/64094/7035/7980/7046/7048/7057/7076/23671/7494	39
FAPs	GO:0045765	regulation of angiogenesis	34/556	345/18800	8.87E-10	1.31E-07	1.04E-07	9510/56999/133/183/51129/168667/1284/90993/1512/1634/1893/5168/2152/2247/2896/3202/126393/3678/3716/5740/57381/6050/5176/6423/64094/6678/161742/23213/7048/7057/7058/7060/2277/7494	34
FAPs	GO:0006457	protein folding	26/556	212/18800	8.92E-10	1.31E-07	1.04E-07	1191/10491/64215/54431/5611/10961/23071/51303/2289/11328/2896/6782/3309/126393/3998/8425/64175/5034/2923/9601/10130/5479/5480/10549/5768/81567	26
FAPs	GO:0007179	transforming growth factor beta receptor signaling pathway	25/556	200/18800	1.26E-09	1.80E-07	1.42E-07	90/8754/26060/54829/657/1278/1281/1601/2200/2201/2331/3248/3309/94031/4015/4052/4054/8425/56937/6498/161742/7046/7048/7049/7057	25
FAPs	GO:1901342	regulation of vasculature development	34/556	351/18800	1.39E-09	1.92E-07	1.52E-07	9510/56999/133/183/51129/168667/1284/90993/1512/1634/1893/5168/2152/2247/2896/3202/126393/3678/3716/5740/57381/6050/5176/6423/64094/6678/161742/23213/7048/7057/7058/7060/2277/7494	34
FAPs	GO:0035966	response to topologically incorrect protein	22/556	160/18800	2.06E-09	2.75E-07	2.18E-07	1191/90993/64764/54431/5611/9451/27248/23071/9709/64224/6782/3309/80311/7873/5295/27230/871/201595/7057/7060/23471/7494	22
FAPs	GO:0019511	peptidyl-proline hydroxylation	8/556	15/18800	2.98E-09	3.87E-07	3.07E-07	10491/64175/55214/10536/5033/8974/5034/10549	8
FAPs	GO:0050678	regulation of epithelial cell proliferation	35/556	382/18800	3.46E-09	4.36E-07	3.45E-07	185/283/348/405/657/9076/1601/1893/1956/2152/2247/2260/2719/2896/3202/687/3912/3915/9500/4831/4853/26471/5764/5176/6423/6591/6678/23213/6934/7046/7049/7057/7060/2277/7494	35
FAPs	GO:0016485	protein processing	27/556	243/18800	3.80E-09	4.66E-07	3.69E-07	8728/9509/444/649/715/7123/1363/56265/8532/1512/2152/63901/2934/81502/4323/4325/27344/5125/5046/5621/6281/5270/64924/60559/10418/7057/81555	27
FAPs	GO:0006986	response to unfolded protein	20/556	139/18800	5.02E-09	5.98E-07	4.74E-07	90993/64764/54431/5611/9451/27248/23071/9709/64224/6782/3309/7873/5295/27230/871/201595/7057/7060/23471/7494	20
FAPs	GO:0001655	urogenital system development	33/556	352/18800	5.54E-09	6.43E-07	5.09E-07	90/9510/183/185/301/84159/80114/168667/1512/1958/2131/2200/2247/2674/84662/2719/3248/9500/4313/4811/4853/5125/80310/5156/5159/5310/157506/29927/5176/23213/55959/7046/7704	33
FAPs	GO:0090288	negative regulation of cellular response to growth factor stimulus	18/556	115/18800	7.57E-09	8.55E-07	6.78E-07	81792/183/168667/91851/90993/1634/2200/2247/10272/8321/94031/4681/6423/6498/23213/55959/7057/7130	18
FAPs	GO:0001822	kidney development	30/556	303/18800	7.93E-09	8.74E-07	6.92E-07	9510/183/185/84159/80114/168667/1512/1958/2131/2200/2247/2674/84662/2719/3248/9500/4811/4853/5125/80310/5156/5159/5310/157506/29927/5176/23213/55959/7046/7704	30
FAPs	GO:0072001	renal system development	30/556	312/18800	1.56E-08	1.64E-06	1.30E-06	9510/183/185/84159/80114/168667/1512/1958/2131/2200/2247/2674/84662/2719/3248/9500/4811/4853/5125/80310/5156/5159/5310/157506/29927/5176/23213/55959/7046/7704	30
FAPs	GO:0007568	aging	21/556	163/18800	1.56E-08	1.64E-06	1.30E-06	133/183/347/9076/1284/1075/2247/2309/2674/3488/4017/4313/5159/5179/6185/27230/5176/710/7048/7076/7412	21
FAPs	GO:0030282	bone mineralization	18/556	121/18800	1.73E-08	1.77E-06	1.40E-06	90/54829/657/7123/1278/4921/1893/9451/5167/2201/2697/2719/4015/4054/4256/4958/5764/55603	18
FAPs	GO:0048705	skeletal system morphogenesis	25/556	228/18800	1.88E-08	1.89E-06	1.50E-06	84159/649/1277/1281/2131/2201/2260/3202/4054/4256/4323/4325/4313/5156/5310/5396/51715/157506/871/6423/6424/6474/7046/7048/7059	25
FAPs	GO:0030323	respiratory tube development	22/556	183/18800	2.56E-08	2.51E-06	1.99E-06	9509/657/1281/83716/1512/2131/2247/2719/3202/3290/3488/4015/4054/4124/4323/5125/5156/5159/5310/57333/157506/7048	22
FAPs	GO:0010810	regulation of cell-substrate adhesion	24/556	217/18800	3.07E-08	2.94E-06	2.33E-06	25890/347/395/151887/1307/1277/1601/10395/1842/30008/2192/2199/2335/8322/3678/4323/4653/4811/5034/5295/6281/7057/7070/5212	24
FAPs	GO:0001667	ameboidal-type cell migration	38/556	480/18800	3.94E-08	3.70E-06	2.93E-06	90/8754/56999/183/9590/301/348/26060/84159/168667/1512/1634/4921/5168/2191/2247/2260/2335/11167/2697/152007/2719/2896/4017/4223/5764/57381/10512/223117/5176/64094/6678/161742/27286/7046/7048/7057/7076	38
FAPs	GO:0060191	regulation of lipase activity	15/556	90/18800	5.69E-08	5.23E-06	4.14E-06	183/185/283/51129/301/378/395/1956/2247/2260/4035/5125/5046/5156/5159	15
FAPs	GO:0051604	protein maturation	29/556	314/18800	6.55E-08	5.89E-06	4.67E-06	8728/9509/444/649/715/7123/1363/56265/8532/1512/2152/63901/2934/81502/4323/4325/27344/5125/5046/10549/5621/6281/5270/871/64924/60559/10418/7057/81555	29
FAPs	GO:0016055	Wnt signaling pathway	36/556	452/18800	7.79E-08	6.87E-06	5.44E-06	348/80114/5218/1277/1363/8532/115908/23002/1601/27123/1956/1958/2131/2247/2308/2309/8321/2535/8322/2719/2239/3489/4035/4040/4286/4653/5310/27303/6423/6424/6591/23213/55959/6934/7088/9686	36
FAPs	GO:0030324	lung development	21/556	179/18800	8.13E-08	7.02E-06	5.56E-06	9509/657/1281/83716/1512/2131/2247/2719/3202/3290/3488/4015/4054/4124/4323/5156/5159/5310/57333/157506/7048	21
FAPs	GO:0198738	cell-cell signaling by wnt	36/556	454/18800	8.70E-08	7.38E-06	5.84E-06	348/80114/5218/1277/1363/8532/115908/23002/1601/27123/1956/1958/2131/2247/2308/2309/8321/2535/8322/2719/2239/3489/4035/4040/4286/4653/5310/27303/6423/6424/6591/23213/55959/6934/7088/9686	36
FAPs	GO:0052547	regulation of peptidase activity	36/556	456/18800	9.71E-08	8.07E-06	6.40E-06	183/84168/10550/444/720/960/1293/1471/1508/1512/1612/10395/1893/9451/2152/2192/2335/2719/2896/2934/4035/5118/27344/5621/5627/57333/5270/5176/710/871/6423/7035/7980/7057/7076/7077	36
FAPs	GO:0060541	respiratory system development	22/556	203/18800	1.65E-07	1.35E-05	1.07E-05	9509/220/657/1281/83716/1512/2131/2247/2719/3202/3290/3488/4015/4054/4124/4323/5156/5159/5310/57333/157506/7048	22
FAPs	GO:0009100	glycoprotein metabolic process	32/556	386/18800	1.69E-07	1.35E-05	1.07E-05	81792/56999/633/79586/1471/1603/1634/92126/23071/2131/2589/117248/9945/3425/9445/81618/200185/4121/4124/58505/5046/6184/6185/27230/10402/3703/201595/23213/55959/84447/6934/7358	32
FAPs	GO:0090090	negative regulation of canonical Wnt signaling pathway	18/556	142/18800	2.13E-07	1.67E-05	1.33E-05	348/80114/115908/1601/27123/1958/2308/2309/8321/8322/2719/3489/27303/6423/6424/6591/6934/7088	18
FAPs	GO:0001649	osteoblast differentiation	24/556	241/18800	2.25E-07	1.74E-05	1.38E-05	90/657/1052/1277/90993/115908/4921/2201/2247/8321/2697/3488/3572/4015/9902/4653/5179/6238/6423/6474/6591/55603/7130/1462	24
FAPs	GO:0030178	negative regulation of Wnt signaling pathway	20/556	174/18800	2.31E-07	1.76E-05	1.39E-05	348/80114/115908/1601/27123/1958/2308/2309/8321/8322/2719/3489/4035/27303/6423/6424/6591/6934/7088/9686	20
FAPs	GO:0002063	chondrocyte development	9/556	32/18800	2.48E-07	1.85E-05	1.46E-05	1893/9451/2131/871/6423/6474/23213/55959/7048	9
FAPs	GO:0048608	reproductive structure development	34/556	433/18800	2.52E-07	1.85E-05	1.46E-05	8728/9510/133/283/301/84159/405/558/1508/1956/2309/10468/8322/2674/2697/3309/4323/4313/4853/26471/5156/5159/5310/10549/5764/157506/22836/5270/5176/6423/23213/7046/7130/51673	34
FAPs	GO:0048251	elastic fiber assembly	6/556	11/18800	2.65E-07	1.92E-05	1.52E-05	1281/30008/10516/4015/4054/4239	6
FAPs	GO:0071230	cellular response to amino acid stimulus	13/556	75/18800	2.72E-07	1.93E-05	1.53E-05	1307/1277/1278/1281/1290/1956/4313/4915/80310/5156/27244/143686/7494	13
FAPs	GO:0061458	reproductive system development	34/556	436/18800	2.96E-07	2.07E-05	1.64E-05	8728/9510/133/283/301/84159/405/558/1508/1956/2309/10468/8322/2674/2697/3309/4323/4313/4853/26471/5156/5159/5310/10549/5764/157506/22836/5270/5176/6423/23213/7046/7130/51673	34
FAPs	GO:0007492	endoderm development	13/556	78/18800	4.37E-07	3.01E-05	2.38E-05	657/1303/1284/1289/1290/2131/2335/3678/3685/3912/3915/4323/4313	13
FAPs	GO:0010517	regulation of phospholipase activity	12/556	66/18800	4.57E-07	3.10E-05	2.45E-05	183/185/283/301/378/395/1956/2247/2260/4035/5156/5159	12
FAPs	GO:0048008	platelet-derived growth factor receptor signaling pathway	11/556	55/18800	5.04E-07	3.37E-05	2.67E-05	347/84159/868/2152/4015/4035/80310/5156/5159/5157/10628	11
FAPs	GO:0045862	positive regulation of proteolysis	30/556	369/18800	6.23E-07	4.10E-05	3.25E-05	8754/84168/348/10550/444/7123/1191/1075/1512/1601/1612/10395/9451/2152/2192/2335/2896/2934/9709/4323/26471/5118/57333/56963/25897/6281/6423/152503/257364/10418	30
FAPs	GO:2001233	regulation of apoptotic signaling pathway	30/556	370/18800	6.59E-07	4.27E-05	3.39E-05	57007/90/183/83787/960/1191/90993/1075/1512/9451/10961/2260/9709/3685/81618/3958/9500/26471/5034/2923/10955/6423/6498/6591/8406/84447/6934/7046/7057/7494	30
FAPs	GO:0031214	biomineral tissue development	19/556	170/18800	7.15E-07	4.50E-05	3.57E-05	90/54829/657/7123/1277/1278/4921/1893/9451/5167/2201/2697/2719/4015/4054/4256/4958/5764/55603	19
FAPs	GO:0048660	regulation of smooth muscle cell proliferation	19/556	170/18800	7.15E-07	4.50E-05	3.57E-05	9510/183/283/347/348/657/10203/30008/2247/2697/3248/3488/4313/4969/80310/5159/6934/7048/7057	19
FAPs	GO:0035987	endodermal cell differentiation	10/556	46/18800	7.38E-07	4.54E-05	3.60E-05	1303/1284/1289/1290/2335/3678/3685/3912/4323/4313	10
FAPs	GO:0006979	response to oxidative stress	33/556	433/18800	7.42E-07	4.54E-05	3.60E-05	8754/301/347/348/10550/405/558/664/10645/1277/1612/1956/10516/2308/2309/8321/2878/2882/493869/4323/4313/5034/80310/5156/5159/5179/10549/5621/6414/27244/143686/6649/10628	33
FAPs	GO:0110148	biomineralization	19/556	172/18800	8.56E-07	5.17E-05	4.10E-05	90/54829/657/7123/1277/1278/4921/1893/9451/5167/2201/2697/2719/4015/4054/4256/4958/5764/55603	19
FAPs	GO:0042698	ovulation cycle	12/556	70/18800	8.86E-07	5.28E-05	4.18E-05	9510/558/1958/2309/8322/3309/4313/5066/5156/5764/5176/7130	12
FAPs	GO:0032964	collagen biosynthetic process	10/556	47/18800	9.13E-07	5.37E-05	4.25E-05	1277/1289/90993/55323/10536/10609/5159/57333/871/7431	10
FAPs	GO:0048659	smooth muscle cell proliferation	19/556	173/18800	9.36E-07	5.43E-05	4.30E-05	9510/183/283/347/348/657/10203/30008/2247/2697/3248/3488/4313/4969/80310/5159/6934/7048/7057	19
FAPs	GO:0001654	eye development	30/556	379/18800	1.09E-06	6.24E-05	4.94E-05	220/91851/1289/1290/131544/2202/1956/2200/2201/2247/8322/2697/4124/4237/8076/4286/25945/4853/4915/5156/5159/157506/57381/5176/6498/161742/7046/7048/7070/7431	30
FAPs	GO:0071229	cellular response to acid chemical	13/556	85/18800	1.21E-06	6.85E-05	5.43E-05	1307/1277/1278/1281/1290/1956/4313/4915/80310/5156/27244/143686/7494	13
FAPs	GO:0050679	positive regulation of epithelial cell proliferation	21/556	211/18800	1.29E-06	7.21E-05	5.71E-05	185/283/405/657/9076/1893/1956/2152/2247/2260/2896/3912/3915/4831/4853/5764/6934/7046/7060/2277/7494	21
FAPs	GO:0150063	visual system development	30/556	383/18800	1.35E-06	7.46E-05	5.91E-05	220/91851/1289/1290/131544/2202/1956/2200/2201/2247/8322/2697/4124/4237/8076/4286/25945/4853/4915/5156/5159/157506/57381/5176/6498/161742/7046/7048/7070/7431	30
FAPs	GO:0033002	muscle cell proliferation	22/556	233/18800	1.76E-06	9.58E-05	7.59E-05	9510/183/283/347/348/657/10203/30008/2247/2697/3248/3488/4313/4969/80310/5159/6934/7046/7048/7049/7057/9686	22
FAPs	GO:0048880	sensory system development	30/556	389/18800	1.86E-06	0.000100127	7.93E-05	220/91851/1289/1290/131544/2202/1956/2200/2201/2247/8322/2697/4124/4237/8076/4286/25945/4853/4915/5156/5159/157506/57381/5176/6498/161742/7046/7048/7070/7431	30
FAPs	GO:1903034	regulation of response to wounding	18/556	166/18800	2.17E-06	0.000115281	9.13E-05	301/348/114897/9076/2152/2191/2247/2896/5156/5627/5764/56963/5270/710/64094/7035/7057/7494	18
FAPs	GO:1901888	regulation of cell junction assembly	20/556	201/18800	2.31E-06	0.000121447	9.62E-05	183/347/395/9076/22883/1307/10395/8321/2239/3556/4323/4653/4915/5789/6281/6591/27286/7057/7058/7070	20
FAPs	GO:0060070	canonical Wnt signaling pathway	26/556	313/18800	2.35E-06	0.00012193	9.66E-05	348/80114/5218/1277/115908/1601/27123/1956/1958/2131/2247/2308/2309/8321/2535/8322/2719/3489/4040/4286/27303/6423/6424/6591/6934/7088	26
FAPs	GO:0050819	negative regulation of coagulation	10/556	52/18800	2.44E-06	0.000125173	9.92E-05	308/348/114897/2191/5156/5627/5270/710/7035/7057	10
FAPs	GO:0070972	protein localization to endoplasmic reticulum	12/556	77/18800	2.54E-06	0.000128555	0.000101836	9709/3309/10945/11014/11015/4121/29927/10952/60559/6734/6747/23471	12
FAPs	GO:0060021	roof of mouth development	13/556	91/18800	2.67E-06	0.000132592	0.000105034	84159/444/657/54796/8321/2535/4223/5156/5396/6591/7046/7048/7049	13
FAPs	GO:0040013	negative regulation of locomotion	30/556	396/18800	2.68E-06	0.000132592	0.000105034	56999/347/348/57561/657/1281/1634/10395/1809/2192/2247/2309/2697/3488/4035/4223/4286/4681/5911/10512/223117/5176/6423/161742/23213/7057/7070/7076/23671/7130	30
FAPs	GO:0030574	collagen catabolic process	9/556	42/18800	3.03E-06	0.000148294	0.000117472	9509/1471/1508/2191/4323/4325/4313/8510/9902	9
FAPs	GO:0010811	positive regulation of cell-substrate adhesion	15/556	122/18800	3.20E-06	0.000155281	0.000123008	25890/151887/1307/1601/1842/30008/2199/2335/3678/4653/4811/5034/6281/7070/5212	15
FAPs	GO:0007548	sex differentiation	24/556	281/18800	3.55E-06	0.000170228	0.000134848	9510/283/84159/558/657/2309/10468/8322/2674/2697/3309/10184/4323/4313/26471/5156/5159/5310/10549/157506/22836/6423/7046/7130	24
FAPs	GO:0071604	transforming growth factor beta production	9/556	43/18800	3.73E-06	0.000176781	0.000140039	657/1281/2335/3685/55353/4052/4054/4060/7057	9
FAPs	GO:0007369	gastrulation	19/556	190/18800	3.83E-06	0.000179851	0.000142471	90/657/1303/1284/1289/1290/2131/2335/2697/2719/3678/3685/3912/4323/4313/23187/6423/7048/7358	19
FAPs	GO:0045785	positive regulation of cell adhesion	32/556	446/18800	3.94E-06	0.000182978	0.000144948	25890/8728/8754/301/151887/960/975/1307/9265/1601/1842/30008/2199/2335/2309/10272/3572/3678/3685/3716/3956/4653/4811/5034/6281/6423/7048/7070/7412/5212/7494/7704	32
FAPs	GO:0034446	substrate adhesion-dependent cell spreading	14/556	109/18800	4.04E-06	0.000185711	0.000147113	84168/558/1601/2192/2335/8322/3685/3912/3915/4653/5034/5295/6281/23671	14
FAPs	GO:0001706	endoderm formation	10/556	55/18800	4.17E-06	0.000187544	0.000148565	1303/1284/1289/1290/2335/3678/3685/3912/4323/4313	10
FAPs	GO:0010518	positive regulation of phospholipase activity	10/556	55/18800	4.17E-06	0.000187544	0.000148565	183/185/283/378/395/1956/2247/2260/5156/5159	10
FAPs	GO:0051043	regulation of membrane protein ectodomain proteolysis	7/556	24/18800	4.26E-06	0.000187777	0.00014875	8754/348/56963/152503/257364/7076/7077	7
FAPs	GO:0048771	tissue remodeling	18/556	174/18800	4.26E-06	0.000187777	0.00014875	183/558/1471/115908/4921/2131/2697/3488/4054/4286/4323/4313/4853/10609/5764/10512/7060/7076	18
FAPs	GO:0048661	positive regulation of smooth muscle cell proliferation	13/556	95/18800	4.37E-06	0.000189375	0.000150015	9510/183/657/10203/2247/2697/3248/3488/4313/80310/5159/7048/7057	13
FAPs	GO:0030500	regulation of bone mineralization	12/556	81/18800	4.38E-06	0.000189375	0.000150015	90/657/4921/1893/5167/2201/2697/4054/4256/4958/5764/55603	12
FAPs	GO:0070482	response to oxygen levels	26/556	324/18800	4.42E-06	0.000189375	0.000150015	133/283/51129/405/571/664/1277/1958/2308/2309/4017/4323/4313/5034/5066/5159/5179/5351/5352/5740/6649/7048/7049/7057/7412/2277	26
FAPs	GO:1905897	regulation of response to endoplasmic reticulum stress	12/556	82/18800	5.00E-06	0.000211995	0.000167934	1191/90993/9451/10961/9709/3309/7873/26471/5295/10955/84447/7494	12
FAPs	GO:0045137	development of primary sexual characteristics	21/556	231/18800	5.48E-06	0.000229916	0.00018213	9510/283/84159/2309/10468/8322/2674/2697/3309/10184/4323/4313/26471/5156/5159/10549/157506/22836/6423/7046/7130	21
FAPs	GO:0045047	protein targeting to ER	9/556	45/18800	5.56E-06	0.000229916	0.00018213	9709/3309/4121/29927/10952/60559/6734/6747/23471	9
FAPs	GO:0051271	negative regulation of cellular component movement	28/556	369/18800	5.58E-06	0.000229916	0.00018213	56999/347/348/657/1281/1634/10395/1809/2192/2247/2309/2697/3488/4035/4223/4286/4681/5911/5176/6423/161742/23213/7049/7057/7070/7076/23671/7130	28
FAPs	GO:0060343	trabecula formation	7/556	25/18800	5.76E-06	0.000235218	0.00018633	9510/1277/2201/4313/30061/7049/7059	7
FAPs	GO:0060349	bone morphogenesis	13/556	98/18800	6.21E-06	0.000248794	0.000197085	1277/1281/2131/4054/4323/4325/51715/871/6423/6424/6474/7048/7059	13
FAPs	GO:0150115	cell-substrate junction organization	13/556	98/18800	6.21E-06	0.000248794	0.000197085	347/395/1307/10395/2335/3678/3915/4323/4653/5295/6281/7057/7070	13
FAPs	GO:0061383	trabecula morphogenesis	9/556	46/18800	6.73E-06	0.000267398	0.000211822	9510/657/1277/2201/4313/30061/7046/7049/7059	9
FAPs	GO:0030514	negative regulation of BMP signaling pathway	10/556	58/18800	6.87E-06	0.000267971	0.000212276	168667/91851/2200/10272/8321/94031/4681/6423/6498/7130	10
FAPs	GO:0033619	membrane protein proteolysis	10/556	58/18800	6.87E-06	0.000267971	0.000212276	8728/8754/348/1512/81502/56963/152503/257364/7076/7077	10
FAPs	GO:0050818	regulation of coagulation	11/556	71/18800	7.04E-06	0.000272244	0.000215661	308/348/114897/2152/2191/5156/5627/5270/710/7035/7057	11
FAPs	GO:0035567	non-canonical Wnt signaling pathway	11/556	72/18800	8.09E-06	0.000310157	0.000245694	115908/23002/1601/8321/2535/8322/2719/2239/4653/6423/6424	11
FAPs	GO:0030111	regulation of Wnt signaling pathway	26/556	336/18800	8.50E-06	0.000322146	0.000255191	348/80114/5218/1277/115908/1601/27123/1956/1958/2247/2308/2309/8321/8322/2719/3489/4035/27303/6423/6424/6591/23213/55959/6934/7088/9686	26
FAPs	GO:0045766	positive regulation of angiogenesis	18/556	183/18800	8.65E-06	0.000322146	0.000255191	133/51129/168667/1512/1893/2152/2247/2896/126393/3678/3716/5740/6423/64094/7048/7057/2277/7494	18
FAPs	GO:1904018	positive regulation of vasculature development	18/556	183/18800	8.65E-06	0.000322146	0.000255191	133/51129/168667/1512/1893/2152/2247/2896/126393/3678/3716/5740/6423/64094/7048/7057/2277/7494	18
FAPs	GO:0070167	regulation of biomineral tissue development	13/556	101/18800	8.69E-06	0.000322146	0.000255191	90/54829/657/4921/1893/5167/2201/2697/4054/4256/4958/5764/55603	13
FAPs	GO:0034975	protein folding in endoplasmic reticulum	5/556	11/18800	8.86E-06	0.00032542	0.000257785	54431/5611/3309/5034/2923	5
FAPs	GO:0010631	epithelial cell migration	27/556	358/18800	9.15E-06	0.000333396	0.000264102	8754/56999/183/301/348/168667/1512/1634/5168/2191/2247/2260/11167/152007/2896/4017/4223/5764/57381/5176/64094/6678/161742/27286/7046/7048/7057	27
FAPs	GO:0061041	regulation of wound healing	15/556	133/18800	9.38E-06	0.000338925	0.000268482	301/348/114897/9076/2152/2191/2247/5156/5627/5270/710/64094/7035/7057/7494	15
FAPs	GO:0030195	negative regulation of blood coagulation	9/556	48/18800	9.72E-06	0.000344672	0.000273035	348/114897/2191/5156/5627/5270/710/7035/7057	9
FAPs	GO:0048146	positive regulation of fibroblast proliferation	9/556	48/18800	9.72E-06	0.000344672	0.000273035	183/4921/1956/2335/2355/80310/5156/5159/6277	9
FAPs	GO:0007596	blood coagulation	20/556	221/18800	9.77E-06	0.000344672	0.000273035	308/348/558/114897/1281/2151/2152/2191/2192/2335/3572/3998/5156/375033/5627/5270/710/7035/7980/7057	20
FAPs	GO:0000302	response to reactive oxygen species	19/556	203/18800	1.00E-05	0.000349091	0.000276536	8754/301/347/348/558/664/10645/1277/1956/10516/2309/4313/80310/5156/5159/27244/143686/6649/10628	19
FAPs	GO:0007565	female pregnancy	18/556	185/18800	1.01E-05	0.000349091	0.000276536	2182/133/183/1307/1508/2192/2697/3248/3488/3490/3678/4313/5066/5125/5764/7048/7076/51673	18
FAPs	GO:1903510	mucopolysaccharide metabolic process	12/556	88/18800	1.06E-05	0.000360988	0.00028596	10057/633/960/79586/1634/92126/2131/2247/3425/10402/7130/7358	12
FAPs	GO:0090132	epithelium migration	27/556	361/18800	1.06E-05	0.000360988	0.00028596	8754/56999/183/301/348/168667/1512/1634/5168/2191/2247/2260/11167/152007/2896/4017/4223/5764/57381/5176/64094/6678/161742/27286/7046/7048/7057	27
FAPs	GO:2000146	negative regulation of cell motility	27/556	361/18800	1.06E-05	0.000360988	0.00028596	56999/347/348/657/1281/1634/10395/1809/2192/2247/2309/2697/3488/4035/4223/4286/4681/5911/5176/6423/161742/23213/7057/7070/7076/23671/7130	27
FAPs	GO:0110149	regulation of biomineralization	13/556	103/18800	1.08E-05	0.000363705	0.000288112	90/54829/657/4921/1893/5167/2201/2697/4054/4256/4958/5764/55603	13
FAPs	GO:1901652	response to peptide	33/556	491/18800	1.10E-05	0.000367681	0.000291262	133/183/185/10768/301/26060/781/1277/1281/1958/1979/5167/2200/2308/2309/2697/3488/3716/4023/4035/4040/4313/55022/5295/5621/5919/5176/143686/7049/7076/7412/7431/7494	33
FAPs	GO:0060828	regulation of canonical Wnt signaling pathway	22/556	261/18800	1.11E-05	0.000367681	0.000291262	348/80114/5218/1277/115908/1601/27123/1956/1958/2247/2308/2309/8321/8322/2719/3489/27303/6423/6424/6591/6934/7088	22
FAPs	GO:0060485	mesenchyme development	24/556	301/18800	1.14E-05	0.000373358	0.000295759	90/657/54796/1277/1601/2131/2260/2335/152007/3202/4017/4040/5159/23187/157506/10512/223117/6423/6591/161742/6934/7046/7048/7049	24
FAPs	GO:0044703	multi-organism reproductive process	19/556	205/18800	1.16E-05	0.000373358	0.000295759	2182/133/183/1307/1508/2192/2697/3248/3488/3490/3678/4313/5066/5125/5764/5270/7048/7076/51673	19
FAPs	GO:0072599	establishment of protein localization to endoplasmic reticulum	9/556	49/18800	1.16E-05	0.000373358	0.000295759	9709/3309/4121/29927/10952/60559/6734/6747/23471	9
FAPs	GO:1900047	negative regulation of hemostasis	9/556	49/18800	1.16E-05	0.000373358	0.000295759	348/114897/2191/5156/5627/5270/710/7035/7057	9
FAPs	GO:0010466	negative regulation of peptidase activity	22/556	262/18800	1.18E-05	0.000376374	0.000298148	183/720/960/1293/1471/1508/1893/2719/4035/27344/5621/5627/5270/5176/710/871/6423/7035/7980/7057/7076/7077	22
FAPs	GO:0048762	mesenchymal cell differentiation	21/556	244/18800	1.28E-05	0.000404752	0.000320628	90/657/1277/1601/2131/2260/2335/152007/4017/4040/23187/157506/10512/223117/6423/6591/161742/6934/7046/7048/7049	21
FAPs	GO:0008406	gonad development	20/556	226/18800	1.36E-05	0.000421945	0.000334248	9510/283/84159/2309/10468/8322/2674/2697/3309/4323/4313/26471/5156/5159/10549/157506/22836/6423/7046/7130	20
FAPs	GO:0050817	coagulation	20/556	226/18800	1.36E-05	0.000421945	0.000334248	308/348/558/114897/1281/2151/2152/2191/2192/2335/3572/3998/5156/375033/5627/5270/710/7035/7980/7057	20
FAPs	GO:0090130	tissue migration	27/556	366/18800	1.36E-05	0.000421945	0.000334248	8754/56999/183/301/348/168667/1512/1634/5168/2191/2247/2260/11167/152007/2896/4017/4223/5764/57381/5176/64094/6678/161742/27286/7046/7048/7057	27
FAPs	GO:0030968	endoplasmic reticulum unfolded protein response	11/556	76/18800	1.38E-05	0.000421945	0.000334248	90993/64764/54431/9451/27248/9709/64224/3309/5295/27230/7494	11
FAPs	GO:1903053	regulation of extracellular matrix organization	9/556	50/18800	1.38E-05	0.000421945	0.000334248	165/183/84168/1471/4921/30008/2191/4035/23187	9
FAPs	GO:0030336	negative regulation of cell migration	26/556	346/18800	1.42E-05	0.000433276	0.000343224	56999/347/348/657/1281/1634/10395/1809/2247/2309/2697/3488/4035/4223/4286/4681/5911/5176/6423/161742/23213/7057/7070/7076/23671/7130	26
FAPs	GO:1905475	regulation of protein localization to membrane	17/556	172/18800	1.44E-05	0.000433634	0.000343507	2181/26060/975/1601/1956/2719/2239/2934/3958/4035/4323/55022/5295/5621/5780/7130/8673	17
FAPs	GO:0007599	hemostasis	20/556	227/18800	1.45E-05	0.00043535	0.000344867	308/348/558/114897/1281/2151/2152/2191/2192/2335/3572/3998/5156/375033/5627/5270/710/7035/7980/7057	20
FAPs	GO:0001666	response to hypoxia	23/556	286/18800	1.51E-05	0.000450524	0.000356887	133/283/51129/405/571/664/1958/2309/4017/4323/4313/5034/5066/5179/5351/5352/5740/6649/7048/7049/7057/7412/2277	23
FAPs	GO:0007229	integrin-mediated signaling pathway	13/556	107/18800	1.64E-05	0.000485913	0.00038492	8754/9510/967/1307/1281/2335/3678/3685/9358/4831/5764/7070/7076	13
FAPs	GO:0001704	formation of primary germ layer	14/556	123/18800	1.67E-05	0.00048907	0.000387421	90/657/1303/1284/1289/1290/2335/2697/3678/3685/3912/4323/4313/6423	14
FAPs	GO:0007044	cell-substrate junction assembly	12/556	92/18800	1.67E-05	0.00048907	0.000387421	347/395/1307/10395/2335/3678/3915/4323/4653/6281/7057/7070	12
FAPs	GO:0043010	camera-type eye development	25/556	330/18800	1.81E-05	0.000523691	0.000414846	220/131544/2202/1956/2200/2201/2247/8322/2697/4124/4286/25945/4853/4915/5156/5159/157506/57381/5176/6498/161742/7046/7048/7070/7431	25
FAPs	GO:0046660	female sex differentiation	14/556	124/18800	1.83E-05	0.000523691	0.000414846	9510/283/84159/558/2309/10468/8322/3309/10184/4323/4313/26471/5156/7130	14
FAPs	GO:1904375	regulation of protein localization to cell periphery	14/556	124/18800	1.83E-05	0.000523691	0.000414846	2181/26060/1601/1956/2037/2239/3958/4035/4323/55022/5295/5621/5780/8673	14
FAPs	GO:0000413	protein peptidyl-prolyl isomerization	8/556	40/18800	1.86E-05	0.000524702	0.000415648	60681/51303/55033/2289/51661/11328/5479/5480	8
FAPs	GO:0010863	positive regulation of phospholipase C activity	8/556	40/18800	1.86E-05	0.000524702	0.000415648	183/283/395/1956/2247/2260/5156/5159	8
FAPs	GO:0010632	regulation of epithelial cell migration	23/556	290/18800	1.89E-05	0.000530538	0.000420271	8754/56999/183/301/348/168667/1512/1634/5168/2247/2260/152007/2896/4223/5764/57381/5176/64094/6678/161742/27286/7048/7057	23
FAPs	GO:0044706	multi-multicellular organism process	19/556	213/18800	1.99E-05	0.000553498	0.000438459	2182/133/183/1307/1508/2192/2697/3248/3488/3490/3678/4313/5066/5125/5764/5270/7048/7076/51673	19
FAPs	GO:0048844	artery morphogenesis	11/556	79/18800	2.01E-05	0.000553498	0.000438459	56999/348/657/1281/30008/60681/3248/4035/5159/5396/7046	11
FAPs	GO:0046545	development of primary female sexual characteristics	13/556	109/18800	2.01E-05	0.000553498	0.000438459	9510/283/84159/2309/10468/8322/3309/10184/4323/4313/26471/5156/7130	13
FAPs	GO:0035107	appendage morphogenesis	15/556	142/18800	2.07E-05	0.000561635	0.000444905	444/657/1281/2131/2201/2697/2719/4853/5125/5396/157506/10512/6423/6474/7704	15
FAPs	GO:0035108	limb morphogenesis	15/556	142/18800	2.07E-05	0.000561635	0.000444905	444/657/1281/2131/2201/2697/2719/4853/5125/5396/157506/10512/6423/6474/7704	15
FAPs	GO:0048736	appendage development	17/556	177/18800	2.09E-05	0.000561635	0.000444905	444/657/1281/2131/2201/2697/2719/4223/4853/5066/5125/5396/157506/10512/6423/6474/7704	17
FAPs	GO:0060173	limb development	17/556	177/18800	2.09E-05	0.000561635	0.000444905	444/657/1281/2131/2201/2697/2719/4223/4853/5066/5125/5396/157506/10512/6423/6474/7704	17
FAPs	GO:0030204	chondroitin sulfate metabolic process	7/556	30/18800	2.15E-05	0.000573437	0.000454254	633/79586/1634/92126/2131/3425/7358	7
FAPs	GO:0010812	negative regulation of cell-substrate adhesion	10/556	66/18800	2.25E-05	0.000593145	0.000469865	347/395/1277/10395/2192/8322/4323/4653/5295/7057	10
FAPs	GO:0030193	regulation of blood coagulation	10/556	66/18800	2.25E-05	0.000593145	0.000469865	348/114897/2152/2191/5156/5627/5270/710/7035/7057	10
FAPs	GO:0006029	proteoglycan metabolic process	11/556	80/18800	2.27E-05	0.000594694	0.000471093	81792/633/79586/1634/92126/2131/3425/23213/55959/6934/7358	11
FAPs	GO:0048706	embryonic skeletal system development	14/556	127/18800	2.40E-05	0.000626625	0.000496387	1277/2131/3202/4323/4325/5125/5156/5396/157506/6474/23213/55959/7046/7048	14
FAPs	GO:0014066	regulation of phosphatidylinositol 3-kinase signaling	13/556	111/18800	2.44E-05	0.000630826	0.000499715	183/1634/1956/2247/2260/2335/4653/4915/80310/5156/5159/5783/5270	13
FAPs	GO:0014065	phosphatidylinositol 3-kinase signaling	15/556	144/18800	2.45E-05	0.000630826	0.000499715	183/1634/1956/2247/2260/2335/4653/4915/80310/5156/5159/375033/5295/5783/5270	15
FAPs	GO:0048144	fibroblast proliferation	11/556	81/18800	2.55E-05	0.00065448	0.000518452	183/1281/4921/1956/2335/2355/26471/80310/5156/5159/6277	11
FAPs	GO:0072006	nephron development	15/556	145/18800	2.66E-05	0.000676907	0.000536218	183/1958/2131/2247/2719/9500/4811/4853/80310/5156/5159/5310/29927/23213/55959	15
FAPs	GO:0006613	cotranslational protein targeting to membrane	7/556	31/18800	2.70E-05	0.000680148	0.000538786	29927/10952/6734/6745/6746/6747/23471	7
FAPs	GO:1900274	regulation of phospholipase C activity	8/556	42/18800	2.70E-05	0.000680148	0.000538786	183/283/395/1956/2247/2260/5156/5159	8
FAPs	GO:0001763	morphogenesis of a branching structure	18/556	199/18800	2.72E-05	0.000680148	0.000538786	90/133/183/1512/2131/2247/2719/3202/9500/4323/5310/157506/10512/6423/6474/6591/23213/7048	18
FAPs	GO:0006888	endoplasmic reticulum to Golgi vesicle-mediated transport	14/556	129/18800	2.87E-05	0.000709962	0.000562403	378/9276/64764/10945/11014/11015/3998/56681/9871/22872/54732/27095/10897/81555	14
FAPs	GO:2000027	regulation of animal organ morphogenesis	14/556	129/18800	2.87E-05	0.000709962	0.000562403	183/657/115908/23002/1601/2247/8321/2535/2719/2239/9500/6423/6591/23213	14
FAPs	GO:0050878	regulation of body fluid levels	27/556	382/18800	2.91E-05	0.000711387	0.000563532	133/308/348/558/114897/9076/1281/2131/2151/2152/2191/2192/2335/2697/3572/3998/5066/5156/375033/5627/5270/710/7035/7980/7057/8673/7494	27
FAPs	GO:0060193	positive regulation of lipase activity	10/556	68/18800	2.94E-05	0.000711387	0.000563532	183/185/283/378/395/1956/2247/2260/5156/5159	10
FAPs	GO:0150116	regulation of cell-substrate junction organization	10/556	68/18800	2.94E-05	0.000711387	0.000563532	347/395/1307/10395/4323/4653/5295/6281/7057/7070	10
FAPs	GO:1900046	regulation of hemostasis	10/556	68/18800	2.94E-05	0.000711387	0.000563532	348/114897/2152/2191/5156/5627/5270/710/7035/7057	10
FAPs	GO:0036293	response to decreased oxygen levels	23/556	299/18800	3.06E-05	0.000738235	0.0005848	133/283/51129/405/571/664/1958/2309/4017/4323/4313/5034/5066/5179/5351/5352/5740/6649/7048/7049/7057/7412/2277	23
FAPs	GO:0043542	endothelial cell migration	22/556	279/18800	3.12E-05	0.000741159	0.000587117	56999/183/301/348/168667/1634/2191/2247/2260/11167/2896/4017/4223/5764/57381/5176/64094/6678/161742/27286/7046/7057	22
FAPs	GO:0017015	regulation of transforming growth factor beta receptor signaling pathway	14/556	130/18800	3.13E-05	0.000741159	0.000587117	54829/1601/2200/2201/3309/94031/4015/4052/8425/56937/6498/161742/7049/7057	14
FAPs	GO:0048565	digestive tract development	14/556	130/18800	3.13E-05	0.000741159	0.000587117	79827/1281/1956/2131/3202/3572/688/5125/5156/5310/5919/6423/6474/7048	14
FAPs	GO:0034620	cellular response to unfolded protein	12/556	98/18800	3.19E-05	0.000752968	0.000596471	90993/64764/54431/9451/27248/9709/64224/6782/3309/5295/27230/7494	12
FAPs	GO:0035929	steroid hormone secretion	6/556	22/18800	3.24E-05	0.000759206	0.000601412	183/185/114897/1601/8322/140606	6
FAPs	GO:0043200	response to amino acid	13/556	114/18800	3.25E-05	0.000759206	0.000601412	1307/1277/1278/1281/1290/1956/4313/4915/80310/5156/27244/143686/7494	13
FAPs	GO:1902235	regulation of endoplasmic reticulum stress-induced intrinsic apoptotic signaling pathway	7/556	32/18800	3.37E-05	0.00078216	0.000619595	90993/9451/10961/9709/10955/84447/7494	7
FAPs	GO:0032352	positive regulation of hormone metabolic process	5/556	14/18800	3.56E-05	0.000822896	0.000651865	133/405/1601/1958/157506	5
FAPs	GO:0010975	regulation of neuron projection development	29/556	431/18800	3.67E-05	0.000838119	0.000663924	183/348/64764/1601/1809/2335/8321/2896/3309/81618/4915/64175/5396/5764/5780/5789/5911/56963/950/6383/10512/223117/5176/6423/6474/6498/7070/55754/7431	29
FAPs	GO:0048732	gland development	29/556	431/18800	3.67E-05	0.000838119	0.000663924	220/301/394/84159/657/9076/1956/2131/2247/2697/3202/3488/8543/4124/4313/4853/5066/5156/5310/5764/10512/5270/5176/6591/23213/7046/7048/7049/7494	29
FAPs	GO:0061138	morphogenesis of a branching epithelium	17/556	185/18800	3.69E-05	0.000838959	0.000664589	90/133/183/1512/2131/2247/2719/3202/9500/4323/5310/157506/10512/6423/6591/23213/7048	17
FAPs	GO:0061077	chaperone-mediated protein folding	10/556	70/18800	3.80E-05	0.000859245	0.000680659	1191/10491/51303/2289/6782/3309/126393/64175/9601/5479	10
FAPs	GO:0006509	membrane protein ectodomain proteolysis	8/556	44/18800	3.86E-05	0.00086742	0.000687135	8728/8754/348/56963/152503/257364/7076/7077	8
FAPs	GO:1903844	regulation of cellular response to transforming growth factor beta stimulus	14/556	133/18800	4.04E-05	0.000903447	0.000715674	54829/1601/2200/2201/3309/94031/4015/4052/8425/56937/6498/161742/7049/7057	14
FAPs	GO:0060350	endochondral bone morphogenesis	9/556	57/18800	4.12E-05	0.000916925	0.000726351	1277/1281/2131/4323/4325/871/6474/7048/7059	9
FAPs	GO:0018279	protein N-linked glycosylation via asparagine	6/556	23/18800	4.28E-05	0.000945491	0.00074898	1603/58505/6184/6185/3703/201595	6
FAPs	GO:0035967	cellular response to topologically incorrect protein	13/556	117/18800	4.29E-05	0.000945491	0.00074898	90993/64764/54431/9451/27248/9709/64224/6782/3309/80311/5295/27230/7494	13
FAPs	GO:0031099	regeneration	17/556	188/18800	4.53E-05	0.000993362	0.000786901	133/301/347/558/975/9076/2697/2896/688/4313/5396/5738/5764/56963/7048/7049/7070	17
FAPs	GO:0010171	body morphogenesis	8/556	45/18800	4.57E-05	0.000997399	0.000790099	84159/444/1277/83716/2719/4313/5156/23187	8
FAPs	GO:0030278	regulation of ossification	13/556	118/18800	4.69E-05	0.001019107	0.000807295	90/657/4921/1893/5167/2201/2697/4054/4256/4958/5764/55603/7704	13
FAPs	GO:0044409	entry into host	15/556	153/18800	4.99E-05	0.001074048	0.000850818	185/558/975/9076/1508/1956/2519/2934/3678/3685/3956/5034/950/6510/8673	15
FAPs	GO:2001242	regulation of intrinsic apoptotic signaling pathway	16/556	171/18800	4.99E-05	0.001074048	0.000850818	57007/83787/960/1191/90993/9451/10961/9709/26471/5034/10955/6423/6498/6591/84447/7494	16
FAPs	GO:0042176	regulation of protein catabolic process	27/556	395/18800	5.18E-05	0.001108294	0.000877945	8754/348/140462/868/975/1191/1471/1075/1601/1956/2308/2719/9709/55353/4035/4130/80762/26471/5310/56963/25897/5270/152503/257364/7076/7077/9686	27
FAPs	GO:1903076	regulation of protein localization to plasma membrane	12/556	103/18800	5.26E-05	0.001120187	0.000887367	2181/26060/1601/1956/3958/4035/4323/55022/5295/5621/5780/8673	12
FAPs	GO:1904707	positive regulation of vascular associated smooth muscle cell proliferation	8/556	46/18800	5.39E-05	0.001142508	0.000905049	9510/183/657/2247/2697/3248/3488/4313	8
FAPs	GO:0018196	peptidyl-asparagine modification	6/556	24/18800	5.56E-05	0.00117379	0.000929829	1603/58505/6184/6185/3703/201595	6
FAPs	GO:0030203	glycosaminoglycan metabolic process	13/556	120/18800	5.60E-05	0.00117547	0.00093116	10057/633/960/79586/1634/92126/2131/2247/3425/5159/10402/7130/7358	13
FAPs	GO:0007517	muscle organ development	24/556	334/18800	6.17E-05	0.001287696	0.001020061	90/84159/657/1281/1293/30008/1958/2273/8321/2535/2697/3131/688/4015/4223/26471/27230/8910/6474/6717/6938/7046/7049/7494	24
FAPs	GO:0045669	positive regulation of osteoblast differentiation	10/556	74/18800	6.19E-05	0.001287696	0.001020061	90/657/1052/115908/4921/2201/2247/3572/6423/55603	10
FAPs	GO:0050654	chondroitin sulfate proteoglycan metabolic process	7/556	35/18800	6.24E-05	0.001290772	0.001022497	633/79586/1634/92126/2131/3425/7358	7
FAPs	GO:0008585	female gonad development	12/556	105/18800	6.36E-05	0.001304845	0.001033646	9510/283/84159/2309/10468/8322/3309/4323/4313/26471/5156/7130	12
FAPs	GO:1901890	positive regulation of cell junction assembly	12/556	105/18800	6.36E-05	0.001304845	0.001033646	183/9076/22883/1307/3556/4653/4915/5789/6281/27286/7058/7070	12
FAPs	GO:0001935	endothelial cell proliferation	17/556	194/18800	6.72E-05	0.001371837	0.001086714	185/283/348/405/168667/1893/2152/2247/2260/4017/4323/6678/23213/7046/7057/7060/2277	17
FAPs	GO:0045732	positive regulation of protein catabolic process	19/556	233/18800	6.82E-05	0.001385535	0.001097565	8754/348/140462/868/975/1191/1075/1601/2308/2719/9709/4035/80762/26471/56963/25897/152503/257364/9686	19
FAPs	GO:0060840	artery development	12/556	106/18800	6.99E-05	0.00141291	0.00111925	56999/348/657/1281/30008/60681/3248/4015/4035/5159/5396/7046	12
FAPs	GO:0032527	protein exit from endoplasmic reticulum	8/556	48/18800	7.40E-05	0.001483996	0.001175562	975/27248/9709/81502/56681/10952/84447/55754	8
FAPs	GO:0051044	positive regulation of membrane protein ectodomain proteolysis	5/556	16/18800	7.40E-05	0.001483996	0.001175562	8754/348/56963/152503/257364	5
FAPs	GO:0035909	aorta morphogenesis	7/556	36/18800	7.55E-05	0.001505297	0.001192436	56999/657/1281/30008/60681/4035/5159	7
FAPs	GO:0061045	negative regulation of wound healing	10/556	76/18800	7.80E-05	0.00154981	0.001227697	348/114897/2191/2247/5156/5627/5270/710/7035/7057	10
FAPs	GO:0022617	extracellular matrix disassembly	9/556	62/18800	8.14E-05	0.001610367	0.001275668	11096/1471/1515/4921/2191/3915/4035/4323/4313	9
FAPs	GO:0055123	digestive system development	14/556	142/18800	8.30E-05	0.001633341	0.001293866	79827/1281/1956/2131/3202/3572/688/5125/5156/5310/5919/6423/6474/7048	14
FAPs	GO:1903035	negative regulation of response to wounding	11/556	92/18800	8.45E-05	0.001655498	0.001311419	348/114897/2191/2247/5156/5627/56963/5270/710/7035/7057	11
FAPs	GO:0045444	fat cell differentiation	19/556	237/18800	8.56E-05	0.001670078	0.001322968	84159/664/1052/64641/5167/2308/688/4023/84935/5156/5919/862/51150/6423/6591/6934/7494/7704/678	19
FAPs	GO:0022602	ovulation cycle process	8/556	49/18800	8.62E-05	0.001673908	0.001326002	9510/2309/8322/3309/4313/5066/5156/7130	8
FAPs	GO:0002685	regulation of leukocyte migration	18/556	218/18800	8.97E-05	0.001734478	0.001373983	301/347/975/4267/1893/3554/3958/4323/4681/80310/5764/5919/7057/7060/7070/7130/2277/7499	18
FAPs	GO:0051893	regulation of focal adhesion assembly	9/556	63/18800	9.26E-05	0.001773195	0.001404653	347/395/1307/10395/4323/4653/6281/7057/7070	9
FAPs	GO:0090109	regulation of cell-substrate junction assembly	9/556	63/18800	9.26E-05	0.001773195	0.001404653	347/395/1307/10395/4323/4653/6281/7057/7070	9
FAPs	GO:0003206	cardiac chamber morphogenesis	13/556	126/18800	9.29E-05	0.001773195	0.001404653	90/9510/657/1363/8321/2535/4853/10512/6423/6474/7046/7048/7049	13
FAPs	GO:0045185	maintenance of protein location	11/556	93/18800	9.33E-05	0.001773195	0.001404653	2200/2201/2934/3309/10945/11014/11015/4052/4681/5310/6717	11
FAPs	GO:0001837	epithelial to mesenchymal transition	15/556	162/18800	9.60E-05	0.001815728	0.001438346	90/1277/1601/2260/152007/4017/4040/23187/6423/6591/161742/6934/7046/7048/7049	15
FAPs	GO:0035930	corticosteroid hormone secretion	5/556	17/18800	0.000102358	0.001912281	0.001514832	183/185/114897/1601/140606	5
FAPs	GO:0051895	negative regulation of focal adhesion assembly	5/556	17/18800	0.000102358	0.001912281	0.001514832	347/395/10395/4323/7057	5
FAPs	GO:0150118	negative regulation of cell-substrate junction organization	5/556	17/18800	0.000102358	0.001912281	0.001514832	347/395/10395/4323/7057	5
FAPs	GO:0014068	positive regulation of phosphatidylinositol 3-kinase signaling	10/556	79/18800	0.000108815	0.002015823	0.001596854	183/1634/2247/2260/2335/4653/4915/80310/5156/5159	10
FAPs	GO:0048145	regulation of fibroblast proliferation	10/556	79/18800	0.000108815	0.002015823	0.001596854	183/4921/1956/2335/2355/26471/80310/5156/5159/6277	10
FAPs	GO:0046718	viral entry into host cell	14/556	146/18800	0.00011201	0.002066336	0.001636868	185/558/975/9076/1508/1956/2934/3678/3685/3956/5034/950/6510/8673	14
FAPs	GO:0032330	regulation of chondrocyte differentiation	8/556	51/18800	0.00011554	0.002122564	0.001681409	81792/2202/4017/4054/6474/6591/7046/7704	8
FAPs	GO:0001101	response to acid chemical	13/556	129/18800	0.000118212	0.002162641	0.001713157	1307/1277/1278/1281/1290/1956/4313/4915/80310/5156/27244/143686/7494	13
FAPs	GO:0048644	muscle organ morphogenesis	10/556	80/18800	0.000121123	0.002206741	0.001748091	84159/657/1281/30008/8321/2535/27230/6474/7046/7049	10
FAPs	GO:0051346	negative regulation of hydrolase activity	25/556	371/18800	0.0001219	0.002211757	0.001752065	183/51129/301/720/960/1293/1471/1508/1893/2719/3958/4035/27344/5621/5627/5270/5176/710/871/6423/7035/7980/7057/7076/7077	25
FAPs	GO:0060562	epithelial tube morphogenesis	23/556	328/18800	0.000125824	0.002273601	0.001801055	90/81792/133/183/115908/1512/10395/2131/2247/8321/2535/2697/2719/3202/8543/9500/4323/4853/5310/157506/56963/6423/7048	23
FAPs	GO:0045861	negative regulation of proteolysis	24/556	350/18800	0.000127236	0.002289728	0.00181383	183/720/960/1293/1471/1508/64215/1893/2719/4035/4130/27344/5621/5627/5270/5176/710/871/6423/7035/7980/7057/7076/7077	24
FAPs	GO:0071634	regulation of transforming growth factor beta production	7/556	39/18800	0.000128755	0.002307646	0.001828024	657/2335/3685/55353/4052/4060/7057	7
FAPs	GO:0032835	glomerulus development	9/556	66/18800	0.000133839	0.002379427	0.001884886	1958/2131/4811/4853/80310/5156/5159/23213/55959	9
FAPs	GO:0060389	pathway-restricted SMAD protein phosphorylation	9/556	66/18800	0.000133839	0.002379427	0.001884886	90/168667/657/1601/4035/56937/7046/7048/7049	9
FAPs	GO:0030512	negative regulation of transforming growth factor beta receptor signaling pathway	10/556	81/18800	0.000134586	0.0023831	0.001887795	54829/2200/2201/3309/94031/4052/56937/6498/161742/7049	10
FAPs	GO:0018401	peptidyl-proline hydroxylation to 4-hydroxy-L-proline	4/556	10/18800	0.000137889	0.002410021	0.001909121	5033/8974/5034/10549	4
FAPs	GO:0060346	bone trabecula formation	4/556	10/18800	0.000137889	0.002410021	0.001909121	1277/2201/4313/7059	4
FAPs	GO:0006022	aminoglycan metabolic process	13/556	131/18800	0.000138206	0.002410021	0.001909121	10057/633/960/79586/1634/92126/2131/2247/3425/5159/10402/7130/7358	13
FAPs	GO:0002693	positive regulation of cellular extravasation	5/556	18/18800	0.000138293	0.002410021	0.001909121	4267/3554/80310/7070/7499	5
FAPs	GO:0016525	negative regulation of angiogenesis	14/556	149/18800	0.000139212	0.002416479	0.001914237	9510/56999/183/1284/90993/1634/3202/5176/6678/161742/23213/7057/7058/7060	14
FAPs	GO:0003416	endochondral bone growth	6/556	28/18800	0.000140839	0.002435139	0.001929018	54796/4921/1893/2131/7048/7059	6
FAPs	GO:0018212	peptidyl-tyrosine modification	25/556	376/18800	0.000150186	0.002586604	0.002049003	90/183/558/10645/868/960/975/4921/2202/1956/5168/2260/2674/3572/3678/3716/4915/80310/5156/5159/5621/6423/7060/7070/8460	25
FAPs	GO:0001953	negative regulation of cell-matrix adhesion	7/556	40/18800	0.000152129	0.00259953	0.002059243	347/395/10395/4323/4653/5295/7057	7
FAPs	GO:0010718	positive regulation of epithelial to mesenchymal transition	8/556	53/18800	0.000152705	0.00259953	0.002059243	90/1277/1601/152007/4017/6934/7046/7048	8
FAPs	GO:2000181	negative regulation of blood vessel morphogenesis	14/556	151/18800	0.00016037	0.002719502	0.002154279	9510/56999/183/1284/90993/1634/3202/5176/6678/161742/23213/7057/7058/7060	14
FAPs	GO:0010876	lipid localization	28/556	446/18800	0.000162511	0.002745253	0.002174679	23460/10351/10350/2181/183/185/301/347/348/114897/8760/1191/1601/5167/8322/3069/3685/4023/4035/4040/123/57088/950/6342/140606/6836/7057/55754	28
FAPs	GO:1901343	negative regulation of vasculature development	14/556	152/18800	0.000171952	0.002893658	0.002292239	9510/56999/183/1284/90993/1634/3202/5176/6678/161742/23213/7057/7058/7060	14
FAPs	GO:0010594	regulation of endothelial cell migration	18/556	230/18800	0.000176483	0.002958606	0.002343688	56999/183/301/348/168667/1634/2247/2260/2896/4223/5764/57381/5176/64094/6678/161742/27286/7057	18
FAPs	GO:0031331	positive regulation of cellular catabolic process	28/556	449/18800	0.000181607	0.003031192	0.002401187	8754/348/405/664/10645/975/1191/1075/1601/1612/1634/2308/2309/9709/4035/26471/195827/56963/25897/27244/143686/152503/112574/257364/27327/9686/55062/678	28
FAPs	GO:0055093	response to hyperoxia	5/556	19/18800	0.00018314	0.003031192	0.002401187	664/1277/2308/4313/5159	5
FAPs	GO:0060977	coronary vasculature morphogenesis	5/556	19/18800	0.00018314	0.003031192	0.002401187	2247/5159/161742/7046/7049	5
FAPs	GO:0010817	regulation of hormone levels	30/556	496/18800	0.000183969	0.003031192	0.002401187	2182/133/183/185/216/220/301/405/114897/1363/1508/1601/1958/8322/2697/8425/27344/5125/5046/5156/22841/157506/140606/27230/6566/64924/6717/6934/8673/81555	30
FAPs	GO:2001236	regulation of extrinsic apoptotic signaling pathway	14/556	153/18800	0.00018425	0.003031192	0.002401187	90/183/2260/3685/81618/3958/2923/6423/6498/6591/8406/6934/7046/7057	14
FAPs	GO:0048592	eye morphogenesis	14/556	154/18800	0.000197299	0.003233802	0.002561687	220/1289/1290/2202/2200/2201/2247/4124/4237/8076/25945/4853/4915/7070	14
FAPs	GO:0045667	regulation of osteoblast differentiation	13/556	136/18800	0.000201364	0.003288207	0.002604784	90/657/1052/115908/4921/2201/2247/3488/3572/6423/6591/55603/7130	13
FAPs	GO:0014911	positive regulation of smooth muscle cell migration	7/556	42/18800	0.000209177	0.003359234	0.00266105	9510/183/85440/3488/80310/5159/6282	7
FAPs	GO:0060412	ventricular septum morphogenesis	7/556	42/18800	0.000209177	0.003359234	0.00266105	90/657/8321/2535/7046/7048/7049	7
FAPs	GO:0060325	face morphogenesis	6/556	30/18800	0.000211105	0.003359234	0.00266105	84159/444/1277/83716/4313/5156	6
FAPs	GO:0032429	regulation of phospholipase A2 activity	4/556	11/18800	0.000211621	0.003359234	0.00266105	185/283/301/4035	4
FAPs	GO:0032836	glomerular basement membrane development	4/556	11/18800	0.000211621	0.003359234	0.00266105	2131/4811/23213/55959	4
FAPs	GO:0035581	sequestering of extracellular ligand from receptor	4/556	11/18800	0.000211621	0.003359234	0.00266105	2200/2201/4052/4681	4
FAPs	GO:0061035	regulation of cartilage development	9/556	70/18800	0.000211809	0.003359234	0.00266105	81792/649/2202/4017/4054/6474/6591/7046/7704	9
FAPs	GO:1904888	cranial skeletal system development	9/556	70/18800	0.000211809	0.003359234	0.00266105	2131/4323/4325/5156/5396/51715/157506/7046/7048	9
FAPs	GO:0010634	positive regulation of epithelial cell migration	15/556	174/18800	0.00021259	0.00335953	0.002661284	8754/183/301/1512/5168/2247/2260/152007/2896/57381/64094/6678/27286/7048/7057	15
FAPs	GO:0010717	regulation of epithelial to mesenchymal transition	11/556	102/18800	0.000214745	0.003381465	0.00267866	90/1277/1601/152007/4017/23187/6423/161742/6934/7046/7048	11
FAPs	GO:0007266	Rho protein signal transduction	13/556	138/18800	0.000232808	0.003652844	0.002893636	185/348/394/395/115557/1278/1281/10395/2059/2151/4653/5159/57381	13
FAPs	GO:0060411	cardiac septum morphogenesis	9/556	71/18800	0.000236302	0.003694531	0.002926658	90/657/8321/2535/4853/10512/7046/7048/7049	9
FAPs	GO:0010712	regulation of collagen metabolic process	7/556	43/18800	0.000243554	0.003794451	0.003005811	90993/1471/2191/55323/4239/5159/7431	7
FAPs	GO:0014812	muscle cell migration	11/556	104/18800	0.000254979	0.003902922	0.003091737	9510/183/301/657/85440/3488/4035/80310/5159/6282/7060	11
FAPs	GO:0060351	cartilage development involved in endochondral bone morphogenesis	6/556	31/18800	0.000255287	0.003902922	0.003091737	1277/2131/871/6474/7048/7059	6
FAPs	GO:0098868	bone growth	6/556	31/18800	0.000255287	0.003902922	0.003091737	54796/4921/1893/2131/7048/7059	6
FAPs	GO:0048015	phosphatidylinositol-mediated signaling	15/556	177/18800	0.000256141	0.003902922	0.003091737	183/1634/1956/2247/2260/2335/4653/4915/80310/5156/5159/375033/5295/5783/5270	15
FAPs	GO:0052126	movement in host environment	15/556	177/18800	0.000256141	0.003902922	0.003091737	185/558/975/9076/1508/1956/2519/2934/3678/3685/3956/5034/950/6510/8673	15
FAPs	GO:0007566	embryo implantation	8/556	57/18800	0.000256713	0.003902922	0.003091737	2192/2697/3490/4313/5125/7048/7076/51673	8
FAPs	GO:0090175	regulation of establishment of planar polarity	8/556	57/18800	0.000256713	0.003902922	0.003091737	115908/23002/1601/8321/2535/2719/2239/6423	8
FAPs	GO:0006869	lipid transport	25/556	391/18800	0.000273215	0.004139531	0.003279169	23460/10351/10350/2181/183/185/301/347/348/114897/1191/1601/8322/3069/3685/4035/4040/123/57088/950/6342/140606/6836/7057/55754	25
FAPs	GO:0007162	negative regulation of cell adhesion	21/556	305/18800	0.00031273	0.004722007	0.003740583	301/347/395/114897/868/1277/10395/2192/10875/8322/3958/4323/4313/4653/80762/57162/5295/5621/5270/6591/7057	21
FAPs	GO:0034599	cellular response to oxidative stress	20/556	284/18800	0.000322548	0.00484653	0.003839225	301/10550/405/558/664/10645/1612/1956/10516/2308/2309/8321/2882/493869/4313/5034/80310/5156/5179/6649	20
FAPs	GO:0097191	extrinsic apoptotic signaling pathway	17/556	221/18800	0.000324089	0.00484653	0.003839225	90/183/1612/2260/2309/3685/81618/3958/2923/5295/6423/6498/6591/8406/6934/7046/7057	17
FAPs	GO:0035924	cellular response to vascular endothelial growth factor stimulus	9/556	74/18800	0.000324275	0.00484653	0.003839225	81792/301/967/1634/5156/5159/64094/7412/2277	9
FAPs	GO:0048017	inositol lipid-mediated signaling	15/556	181/18800	0.000326038	0.00485643	0.003847067	183/1634/1956/2247/2260/2335/4653/4915/80310/5156/5159/375033/5295/5783/5270	15
FAPs	GO:0031102	neuron projection regeneration	8/556	59/18800	0.000327149	0.004856572	0.00384718	133/347/2896/4313/5396/5764/56963/7070	8
FAPs	GO:0018108	peptidyl-tyrosine phosphorylation	24/556	373/18800	0.000328304	0.004857352	0.003847798	90/183/558/10645/868/960/975/4921/2202/1956/5168/2260/2674/3572/3678/3716/4915/80310/5156/5159/5621/6423/7060/7070	24
FAPs	GO:0034329	cell junction assembly	26/556	420/18800	0.000342178	0.005045691	0.003996992	183/347/395/1009/9076/22883/1307/10395/2335/8321/2697/2239/3556/3678/3915/4323/4653/4915/56288/5789/6281/6591/27286/7057/7058/7070	26
FAPs	GO:0050680	negative regulation of epithelial cell proliferation	14/556	163/18800	0.00035522	0.005220552	0.00413551	348/1601/2719/687/9500/26471/5176/6423/6591/6678/23213/7046/7049/7057	14
FAPs	GO:0051497	negative regulation of stress fiber assembly	6/556	33/18800	0.000365248	0.005350093	0.004238127	395/84952/10395/4653/5295/23671	6
FAPs	GO:1903670	regulation of sprouting angiogenesis	8/556	60/18800	0.000367858	0.005370479	0.004254276	56999/168667/90993/2247/3678/3716/57381/7057	8
FAPs	GO:0071496	cellular response to external stimulus	21/556	309/18800	0.00037209	0.005414334	0.004289017	183/558/664/1277/9451/2308/2309/3309/3920/4023/5179/10631/27244/143686/6423/6591/441027/27327/7412/55062/7494	21
FAPs	GO:0048701	embryonic cranial skeleton morphogenesis	7/556	46/18800	0.000374754	0.005435164	0.004305517	4323/4325/5156/5396/157506/7046/7048	7
FAPs	GO:0031668	cellular response to extracellular stimulus	18/556	245/18800	0.000382184	0.005524754	0.004376487	558/1277/9451/2308/2309/3309/3920/4023/5179/10631/27244/143686/6423/6591/27327/7412/55062/7494	18
FAPs	GO:0062197	cellular response to chemical stress	22/556	332/18800	0.000385549	0.005555185	0.004400593	301/10550/405/558/664/10645/1612/80303/1956/9451/10516/2308/2309/8321/2882/493869/4313/5034/80310/5156/5179/6649	22
FAPs	GO:0048568	embryonic organ development	27/556	449/18800	0.000417365	0.005994016	0.004748217	90/133/220/405/657/115908/2202/1956/2200/2201/2535/2697/3202/4237/8076/4323/4325/4853/5125/5156/5310/5396/5919/157506/6474/7046/7048	27
FAPs	GO:0052548	regulation of endopeptidase activity	26/556	426/18800	0.000424474	0.006076323	0.004813417	183/10550/444/720/960/1293/1471/1512/1612/10395/9451/2152/2934/27344/5621/5627/5270/5176/710/871/6423/7035/7980/7057/7076/7077	26
FAPs	GO:0016486	peptide hormone processing	6/556	34/18800	0.000432548	0.006083238	0.004818895	1363/27344/5125/5046/64924/81555	6
FAPs	GO:0060323	head morphogenesis	6/556	34/18800	0.000432548	0.006083238	0.004818895	84159/444/1277/83716/4313/5156	6
FAPs	GO:0002040	sprouting angiogenesis	15/556	186/18800	0.000435972	0.006083238	0.004818895	56999/185/301/168667/90993/2247/3678/3716/4017/4223/57381/161742/27286/7057/2277	15
FAPs	GO:0035437	maintenance of protein localization in endoplasmic reticulum	4/556	13/18800	0.000437375	0.006083238	0.004818895	3309/10945/11014/11015	4
FAPs	GO:0042659	regulation of cell fate specification	4/556	13/18800	0.000437375	0.006083238	0.004818895	657/2247/8543/6423	4
FAPs	GO:0061430	bone trabecula morphogenesis	4/556	13/18800	0.000437375	0.006083238	0.004818895	1277/2201/4313/7059	4
FAPs	GO:0090177	establishment of planar polarity involved in neural tube closure	4/556	13/18800	0.000437375	0.006083238	0.004818895	115908/8321/2535/6423	4
FAPs	GO:1900115	extracellular regulation of signal transduction	4/556	13/18800	0.000437375	0.006083238	0.004818895	2200/2201/4052/4681	4
FAPs	GO:1900116	extracellular negative regulation of signal transduction	4/556	13/18800	0.000437375	0.006083238	0.004818895	2200/2201/4052/4681	4
FAPs	GO:0003205	cardiac chamber development	14/556	167/18800	0.000454392	0.006300046	0.004990642	90/9510/657/1363/8321/2535/8543/4853/10512/6423/6474/7046/7048/7049	14
FAPs	GO:0035904	aorta development	8/556	62/18800	0.000461653	0.006360718	0.005038704	56999/657/1281/30008/60681/4015/4035/5159	8
FAPs	GO:0060393	regulation of pathway-restricted SMAD protein phosphorylation	8/556	62/18800	0.000461653	0.006360718	0.005038704	90/168667/657/1601/4035/56937/7046/7048	8
FAPs	GO:1990778	protein localization to cell periphery	22/556	337/18800	0.000472355	0.006487891	0.005139445	2181/26060/10550/975/22883/1601/1956/2037/2239/3958/4035/4040/4323/25945/55022/5295/5621/5780/83871/5911/6281/8673	22
FAPs	GO:0060326	cell chemotaxis	21/556	315/18800	0.000479558	0.006499449	0.005148601	57007/51554/185/301/2247/2260/3958/4015/4681/80310/5156/5159/5479/5764/5919/64094/7057/7060/7130/7412/2277	21
FAPs	GO:0007039	protein catabolic process in the vacuole	5/556	23/18800	0.000480567	0.006499449	0.005148601	975/29952/3920/55353/4035	5
FAPs	GO:0010640	regulation of platelet-derived growth factor receptor signaling pathway	5/556	23/18800	0.000480567	0.006499449	0.005148601	347/868/2152/4015/4035	5
FAPs	GO:0030728	ovulation	5/556	23/18800	0.000480567	0.006499449	0.005148601	9510/2309/3248/4313/7130	5
FAPs	GO:0032331	negative regulation of chondrocyte differentiation	5/556	23/18800	0.000480567	0.006499449	0.005148601	81792/2202/4054/6591/7046	5
FAPs	GO:0060324	face development	7/556	48/18800	0.000489913	0.006605584	0.005232677	220/84159/444/1277/83716/4313/5156	7
FAPs	GO:0009101	glycoprotein biosynthetic process	21/556	316/18800	0.000499877	0.006719382	0.005322823	79586/1603/92126/2131/2589/117248/9945/9445/81618/200185/4121/4124/58505/6184/6185/27230/10402/3703/201595/6934/7358	21
FAPs	GO:0048562	embryonic organ morphogenesis	20/556	294/18800	0.000502614	0.006735637	0.0053357	90/220/115908/2202/2200/2201/2535/2697/3202/4237/8076/4323/4325/4853/5156/5396/157506/6474/7046/7048	20
FAPs	GO:0048048	embryonic eye morphogenesis	6/556	35/18800	0.000509139	0.006792558	0.00538079	220/2202/2200/2201/4237/8076	6
FAPs	GO:0010951	negative regulation of endopeptidase activity	18/556	251/18800	0.000509943	0.006792558	0.00538079	183/720/960/1293/1471/27344/5621/5627/5270/5176/710/871/6423/7035/7980/7057/7076/7077	18
FAPs	GO:0042445	hormone metabolic process	17/556	230/18800	0.000513508	0.00681945	0.005402093	133/216/220/405/1363/1508/1601/1958/27344/5125/5046/5156/157506/140606/64924/6934/81555	17
FAPs	GO:0070059	intrinsic apoptotic signaling pathway in response to endoplasmic reticulum stress	8/556	63/18800	0.000515338	0.006823204	0.005405066	90993/54431/9451/10961/9709/10955/84447/7494	8
FAPs	GO:0044344	cellular response to fibroblast growth factor stimulus	11/556	113/18800	0.000523749	0.006884956	0.005453984	960/1277/90993/2131/2247/2260/64094/23213/55959/7057/678	11
FAPs	GO:0010976	positive regulation of neuron projection development	13/556	150/18800	0.000523921	0.006884956	0.005453984	183/348/64764/1809/8321/2896/3309/4915/64175/5764/950/5176/55754	13
FAPs	GO:0097193	intrinsic apoptotic signaling pathway	20/556	295/18800	0.000524687	0.006884956	0.005453984	57007/10550/83787/664/960/1191/90993/54431/9451/10961/9709/26471/5034/5295/10955/6423/6498/6591/84447/7494	20
FAPs	GO:0031346	positive regulation of cell projection organization	22/556	341/18800	0.000553626	0.007243134	0.005737718	183/348/64764/1809/5168/2059/2335/8321/8322/2896/3309/4915/64175/5295/5764/5789/950/5176/6474/6498/7046/55754	22
FAPs	GO:0060986	endocrine hormone secretion	7/556	49/18800	0.000557201	0.007268345	0.005757689	183/185/114897/1601/8322/2697/140606	7
FAPs	GO:0031638	zymogen activation	8/556	64/18800	0.000573968	0.007464965	0.005913444	444/715/7123/1512/4323/6281/5270/7057	8
FAPs	GO:0051701	biological process involved in interaction with host	15/556	191/18800	0.000576233	0.007472388	0.005919324	185/558/975/9076/1508/1956/2519/2934/3678/3685/3956/5034/950/6510/8673	15
FAPs	GO:0001570	vasculogenesis	9/556	80/18800	0.000581885	0.007523558	0.005959858	57007/133/8322/3685/4915/5159/161742/7048/7049	9
FAPs	GO:0003007	heart morphogenesis	18/556	254/18800	0.000586611	0.007549482	0.005980395	90/9510/657/1289/1363/10395/2131/8321/2535/2697/4853/10512/6423/6474/6591/7046/7048/7049	18
FAPs	GO:0045807	positive regulation of endocytosis	10/556	97/18800	0.000591508	0.007549482	0.005980395	348/26060/558/967/1191/1601/2719/4035/5533/6424	10
FAPs	GO:0040037	negative regulation of fibroblast growth factor receptor signaling pathway	5/556	24/18800	0.00059239	0.007549482	0.005980395	90993/2247/23213/55959/7057	5
FAPs	GO:0018149	peptide cross-linking	6/556	36/18800	0.000595877	0.007549482	0.005980395	301/633/1281/1634/2335/7057	6
FAPs	GO:0032232	negative regulation of actin filament bundle assembly	6/556	36/18800	0.000595877	0.007549482	0.005980395	395/84952/10395/4653/5295/23671	6
FAPs	GO:0032350	regulation of hormone metabolic process	6/556	36/18800	0.000595877	0.007549482	0.005980395	133/405/1601/1958/157506/6934	6
FAPs	GO:0140448	signaling receptor ligand precursor processing	6/556	36/18800	0.000595877	0.007549482	0.005980395	1363/27344/5125/5046/64924/81555	6
FAPs	GO:0035791	platelet-derived growth factor receptor-beta signaling pathway	4/556	14/18800	0.000598066	0.007555506	0.005985166	4015/4035/5159/5157	4
FAPs	GO:0010952	positive regulation of peptidase activity	15/556	192/18800	0.000608477	0.007665077	0.006071964	84168/10550/444/1512/1612/10395/9451/2152/2192/2335/2896/2934/5118/57333/6423	15
FAPs	GO:0048754	branching morphogenesis of an epithelial tube	13/556	153/18800	0.000632365	0.007943297	0.006292359	90/183/1512/2131/2247/2719/3202/9500/4323/5310/157506/6423/7048	13
FAPs	GO:2001235	positive regulation of apoptotic signaling pathway	12/556	134/18800	0.000634258	0.007944439	0.006293263	183/1075/1512/81618/9500/26471/2923/10955/6498/8406/7046/7057	12
FAPs	GO:0070613	regulation of protein processing	8/556	65/18800	0.000637872	0.00796707	0.006311191	7123/2934/4323/5621/6281/5270/10418/7057	8
FAPs	GO:0043277	apoptotic cell clearance	7/556	51/18800	0.00071374	0.008876531	0.007031629	301/558/720/3685/4035/375033/7057	7
FAPs	GO:1905952	regulation of lipid localization	13/556	155/18800	0.000714713	0.008876531	0.007031629	183/185/348/114897/1601/3685/4023/4035/123/6342/6836/7057/55754	13
FAPs	GO:0035265	organ growth	14/556	175/18800	0.000724799	0.00895586	0.007094471	183/657/54796/4921/1893/2131/2247/5159/27230/7046/7048/7049/7059/9686	14
FAPs	GO:0043491	protein kinase B signaling	16/556	216/18800	0.000725163	0.00895586	0.007094471	558/114897/1956/2152/2247/2260/3488/4015/4653/4915/375033/57333/143686/6934/7046/7057	16
FAPs	GO:0043410	positive regulation of MAPK cascade	28/556	491/18800	0.000754731	0.009276292	0.007348303	57007/8754/9590/348/10550/168667/114897/960/975/1956/10961/2247/2260/8322/4616/152007/3489/23008/9500/29937/4853/4915/80310/5156/5159/195827/7046/7057	28
FAPs	GO:0032368	regulation of lipid transport	11/556	118/18800	0.000755316	0.009276292	0.007348303	183/185/348/114897/1601/3685/4035/6342/6836/7057/55754	11
FAPs	GO:0014910	regulation of smooth muscle cell migration	9/556	83/18800	0.000762812	0.009316452	0.007380117	9510/183/657/85440/3488/4035/80310/5159/6282	9
FAPs	GO:0048041	focal adhesion assembly	9/556	83/18800	0.000762812	0.009316452	0.007380117	347/395/1307/10395/4323/4653/6281/7057/7070	9
FAPs	GO:0045600	positive regulation of fat cell differentiation	8/556	67/18800	0.000782888	0.009508966	0.007532618	688/4023/84935/5919/6423/6591/7494/7704	8
FAPs	GO:1904377	positive regulation of protein localization to cell periphery	8/556	67/18800	0.000782888	0.009508966	0.007532618	2181/1956/2037/3958/4035/5295/5621/5780	8
FAPs	GO:0010755	regulation of plasminogen activation	4/556	15/18800	0.000796572	0.00959586	0.007601452	7123/6281/5270/7057	4
FAPs	GO:0032905	transforming growth factor beta1 production	4/556	15/18800	0.000796572	0.00959586	0.007601452	1281/55353/4060/7057	4
FAPs	GO:2000846	regulation of corticosteroid hormone secretion	4/556	15/18800	0.000796572	0.00959586	0.007601452	183/185/114897/1601	4
FAPs	GO:0040036	regulation of fibroblast growth factor receptor signaling pathway	6/556	38/18800	0.000803389	0.009599307	0.007604183	90993/2247/64094/23213/55959/7057	6
FAPs	GO:0043403	skeletal muscle tissue regeneration	6/556	38/18800	0.000803389	0.009599307	0.007604183	301/975/2697/688/5738/7048	6
FAPs	GO:1902229	regulation of intrinsic apoptotic signaling pathway in response to DNA damage	6/556	38/18800	0.000803389	0.009599307	0.007604183	57007/960/1191/6423/6498/6591	6
FAPs	GO:0072659	protein localization to plasma membrane	19/556	283/18800	0.000805757	0.009601572	0.007605977	2181/26060/10550/975/1601/1956/3958/4035/4040/4323/25945/55022/5295/5621/5780/83871/5911/6281/8673	19
FAPs	GO:0051897	positive regulation of protein kinase B signaling	11/556	119/18800	0.000810561	0.009606893	0.007610192	558/114897/1956/2152/2247/2260/3488/4653/6934/7046/7057	11
FAPs	GO:0071774	response to fibroblast growth factor	11/556	119/18800	0.000810561	0.009606893	0.007610192	960/1277/90993/2131/2247/2260/64094/23213/55959/7057/678	11
myoblast	GO:0007059	chromosome segregation	97/753	348/18800	9.83E-55	4.10E-51	3.51E-51	25906/9212/8815/9031/672/699/701/9184/891/9134/991/113130/55143/81620/1060/1062/1063/64946/55839/55166/378708/80152/387103/10664/9787/1894/157570/2177/57697/26271/348654/3192/9928/81930/3835/9493/11004/24137/3833/90417/9735/3837/4085/10459/54069/4361/9918/23310/64151/54892/23397/29781/10403/54820/4751/10726/83540/51203/23244/23047/10464/29127/56852/5885/5901/55920/6188/6421/151648/151246/348235/2…	97
myoblast	GO:0140014	mitotic nuclear division	85/753	293/18800	1.78E-49	3.71E-46	3.18E-46	25906/54443/9212/8815/9031/699/701/9184/83987/891/126731/991/113130/55143/81620/1060/1062/1063/55125/9787/26271/348654/3192/3832/9928/56992/81930/9585/3835/9493/3796/11004/24137/3833/90417/9735/3837/4085/10459/4605/440145/9918/23310/64151/54892/23397/29781/10403/54820/4751/10726/83540/51203/23244/23047/55023/10464/29127/5885/5901/5902/6152/151648/151246/84250/55719/8467/8243/10592/9126/10051/5490…	85
myoblast	GO:0000819	sister chromatid segregation	72/753	205/18800	1.93E-48	2.68E-45	2.30E-45	25906/9212/9031/699/701/9184/891/991/113130/55143/81620/1060/1062/1063/10664/9787/157570/26271/348654/3192/9928/81930/3835/9493/11004/24137/3833/90417/9735/3837/4085/10459/4361/9918/23310/64151/54892/23397/29781/10403/4751/10726/83540/51203/23244/23047/10464/29127/5885/5901/6421/151648/151246/84250/55719/8467/8243/10592/9126/10051/54908/10274/10735/11044/7153/7175/9319/7272/7283/11065/49856/55055	72
myoblast	GO:0000280	nuclear division	101/753	446/18800	7.85E-48	8.18E-45	7.02E-45	25906/54443/259266/9212/8815/9031/675/699/701/9184/83987/891/9133/9134/126731/991/994/113130/55143/81620/1060/1062/1063/378708/55125/9787/2177/57697/26271/348654/3192/3832/9928/56992/81930/9585/3835/9493/3796/11004/24137/3833/90417/9735/3837/4085/10459/84930/84057/4361/4603/4605/440145/9918/23310/64151/54892/23397/29781/10403/54820/4751/10726/83540/51203/23244/23047/55023/10464/29127/5885/10635/8…	101
myoblast	GO:0098813	nuclear chromosome segregation	82/753	287/18800	3.67E-47	3.06E-44	2.63E-44	25906/9212/9031/699/701/9184/891/9134/991/113130/55143/81620/1060/1062/1063/55166/378708/10664/9787/1894/157570/2177/57697/26271/348654/3192/9928/81930/3835/9493/11004/24137/3833/90417/9735/3837/4085/10459/4361/9918/23310/64151/54892/23397/29781/10403/4751/10726/83540/51203/23244/23047/10464/29127/5885/5901/55920/6421/151648/151246/84250/55719/8467/8243/10592/9126/10051/147841/57405/54908/10274/1…	82
myoblast	GO:0000070	mitotic sister chromatid segregation	65/753	171/18800	2.53E-46	1.76E-43	1.51E-43	25906/9212/9031/699/701/9184/891/991/113130/55143/81620/1060/1062/1063/9787/26271/348654/3192/9928/81930/3835/9493/11004/24137/3833/90417/9735/3837/4085/10459/9918/23310/64151/54892/23397/29781/10403/4751/10726/83540/51203/23244/23047/10464/29127/5885/5901/151648/151246/84250/55719/8467/8243/10592/9126/10051/54908/11044/7175/9319/7272/7283/11065/49856/55055	65
myoblast	GO:0048285	organelle fission	104/753	493/18800	3.49E-46	2.08E-43	1.78E-43	25906/54443/259266/9212/8815/9031/675/699/701/9184/83987/891/9133/9134/126731/991/994/113130/55143/81620/1060/1062/1063/378708/55125/9787/2177/57697/26271/348654/3192/3832/9928/56992/81930/9585/3835/9493/3796/11004/24137/3833/90417/9735/3837/4085/10459/84930/84057/4361/56181/113115/4603/4605/440145/9918/23310/64151/54892/23397/29781/10403/54820/4751/10726/83540/51203/23244/23047/55023/10464/29127…	104
myoblast	GO:0006260	DNA replication	74/753	280/18800	5.35E-40	2.79E-37	2.39E-37	10189/79915/675/55704/9134/8318/1017/81620/378708/9416/1660/1763/1854/144455/79733/157570/57697/26271/348654/51659/51053/79960/3978/55388/4171/4172/4173/4174/4175/4176/4361/4673/4678/4781/4782/4784/64710/4998/23594/9768/5111/23244/5422/5424/10714/5426/54107/56655/10721/5558/5928/5931/5965/5981/5982/5983/5984/6117/6118/6119/6240/8607/6282/8467/9126/6749/11198/7013/54962/11073/51377/11169/7486/55345	74
myoblast	GO:0006261	DNA-templated DNA replication	51/753	159/18800	2.57E-32	1.19E-29	1.02E-29	10189/79915/675/9134/8318/1017/81620/378708/9416/1763/144455/79733/57697/26271/348654/51659/51053/3978/55388/4171/4172/4173/4174/4175/4176/4361/64710/4998/23594/5111/5422/5424/10714/5426/54107/56655/10721/5558/5965/5981/5982/5983/5984/6117/6240/7013/54962/11073/11169/7486/55345	51
myoblast	GO:0033044	regulation of chromosome organization	57/753	212/18800	2.09E-31	8.68E-29	7.45E-29	25906/9212/9031/699/701/9184/891/10576/7203/10574/113130/1017/81620/1062/1063/10664/167227/1736/9787/1786/26271/348654/3178/3181/3183/3184/3192/9735/4085/10459/4171/54737/4361/9918/64151/23397/10403/4751/142/5885/8607/6421/84250/55719/8467/10592/10051/54908/7013/7153/7175/10155/9319/7272/11065/51377/55055	57
myoblast	GO:0140694	non-membrane-bounded organelle assembly	75/753	379/18800	2.29E-31	8.68E-29	7.45E-29	71/54443/259266/9212/672/9133/9738/126731/991/1017/1058/1060/1062/1063/64946/55835/55839/378708/80152/387103/9662/55125/85459/80817/1069/1073/9787/7430/26271/2318/6624/29899/115106/54801/3192/3832/56992/9493/3796/24137/3833/9735/3837/27258/25804/55052/4605/440145/10403/4751/10464/221908/5573/29127/10432/6152/6122/6125/6128/6209/6228/6188/6193/3921/163786/8243/9126/10274/10735/6491/7175/22974/4591…	75
myoblast	GO:1902850	microtubule cytoskeleton organization involved in mitosis	46/753	151/18800	3.80E-28	1.32E-25	1.13E-25	9212/891/126731/991/1058/1062/64946/55125/9793/9787/6993/29899/3192/3832/56992/9493/3796/24137/3833/3837/4085/4605/440145/10403/54820/4751/10726/83540/51203/10464/29127/5901/8243/9126/57405/54908/10274/10735/6491/3925/25777/7175/22974/7272/7283/49856	46
myoblast	GO:0008380	RNA splicing	76/753	438/18800	7.52E-28	2.41E-25	2.07E-25	10189/26528/9416/10212/1665/1660/2521/3178/3181/220988/3183/3187/3189/3190/4670/10236/3192/3312/55677/10657/10656/8570/57819/27258/25804/11157/51690/51691/4654/4691/4841/26986/84844/9360/10465/3276/11168/5725/22913/23543/10432/64783/221662/9939/494115/10921/6207/6231/10992/23450/83443/6421/79622/9410/6627/6631/6632/6633/6634/6635/6636/6732/10250/10772/6428/6429/6432/10147/8148/10915/80145/9967/64…	76
myoblast	GO:0044772	mitotic cell cycle phase transition	76/753	440/18800	1.02E-27	3.04E-25	2.61E-25	25906/54443/79915/9212/637/672/29117/699/701/9184/808/891/9133/894/9134/901/994/113130/5127/1017/1019/1031/1033/81620/1062/1063/55835/11113/1163/63967/9787/144455/1977/1978/2146/26271/2305/348654/3364/58493/128239/79960/10657/9928/9735/4085/10459/84930/9833/4361/4678/10403/10763/4998/5311/5569/5426/5885/5933/55920/79621/6118/6152/6240/163786/6502/54908/6491/6873/11073/7175/9319/7272/11065/27338/5…	76
myoblast	GO:0007051	spindle organization	50/753	188/18800	1.97E-27	5.48E-25	4.70E-25	259266/9212/891/9133/126731/991/1062/64946/55835/55125/9793/9787/7430/26271/29899/115106/54801/3192/3832/56992/9493/3796/24137/3833/90417/3837/4605/440145/10403/4751/10726/83540/10464/29127/5901/6188/8243/9126/57405/10274/10735/6491/3925/25777/7175/22974/7272/203068/7283/49856	50
myoblast	GO:0006397	mRNA processing	79/753	500/18800	3.90E-26	1.02E-23	8.73E-24	10189/580/26528/9416/10212/1665/1660/3178/3181/220988/3183/3187/3189/3190/4670/10236/3192/3312/55677/10657/10656/8570/57819/27258/25804/11157/51690/51691/4654/4691/7936/4841/11051/26986/8106/84844/10465/5566/11168/5725/22913/23543/10432/64783/221662/9939/494115/10921/6294/10992/23450/83443/6421/7884/79622/9410/6627/6631/6632/6633/6634/6635/6636/6732/10250/51593/10772/6428/6429/6432/10147/10915/11…	79
myoblast	GO:0007052	mitotic spindle organization	40/753	124/18800	1.07E-25	2.64E-23	2.26E-23	9212/891/126731/991/1062/64946/55125/9793/9787/29899/3192/3832/56992/9493/3796/24137/3833/3837/4605/440145/10403/4751/10726/83540/10464/29127/5901/8243/9126/57405/10274/10735/6491/3925/25777/7175/22974/7272/7283/49856	40
myoblast	GO:0051052	regulation of DNA metabolic process	72/753	472/18800	6.02E-23	1.19E-20	1.02E-20	10189/409/79915/9212/672/675/10902/55704/10576/7203/10574/1017/81620/167227/1660/1736/1763/144455/79733/157570/26271/2264/2305/2521/51659/51053/84717/3178/3181/3183/3184/3192/3320/79960/10459/4255/54069/10933/54737/4361/4436/2956/4751/7468/64710/142/5111/23244/54107/10721/5558/10728/10635/5982/5983/5984/55183/6118/6188/8607/6282/84250/55719/8467/9126/7013/7037/54962/10155/51377/7398/7486	72
myoblast	GO:0006403	RNA localization	45/753	196/18800	5.99E-22	1.14E-19	9.74E-20	10189/10576/7203/10574/1069/9793/167227/10212/1660/1736/56943/2091/10211/3178/3181/220988/3192/55677/10657/8570/3837/399664/51602/57122/9631/23279/23225/129401/10762/53371/8106/23089/5901/8607/84324/7884/6428/6432/6741/7013/80145/9804/7175/7514/57510	45
myoblast	GO:0007346	regulation of mitotic cell cycle	70/753	478/18800	2.68E-21	4.85E-19	4.16E-19	25906/54443/79915/9212/637/672/675/29117/699/701/9184/83987/891/894/994/113130/1017/1019/1031/81620/1062/1063/55835/1163/63967/9787/144455/1977/1978/2146/2177/26271/348654/51053/3192/3364/58493/79960/9928/9585/9735/4085/10459/4361/4436/10403/4751/51203/4998/55023/5311/5569/5885/5933/55920/79621/6118/6119/6240/163786/54908/6491/54962/11073/7175/9319/7272/23170/11065/55055	70
myoblast	GO:0006302	double-strand break repair	52/753	273/18800	3.16E-21	5.50E-19	4.72E-19	672/675/10902/8318/113130/1763/157570/2177/57697/2305/2521/348654/51659/84717/3148/54969/3364/58493/10459/4171/4172/4173/4174/4175/4176/4255/10933/4361/4436/7468/64710/142/10038/5422/10721/10213/5885/10635/8438/5965/55183/6117/6118/6119/8607/6421/84250/55719/79677/11044/9319/7486	52
myoblast	GO:0002181	cytoplasmic translation	38/753	146/18800	9.04E-21	1.51E-18	1.29E-18	1660/8668/3184/3192/26986/221662/6137/6141/6146/6152/6155/6122/6156/6161/11224/6167/6125/6128/6129/6132/6133/6181/6205/6206/6207/6209/6217/6218/6222/6228/6231/6188/6189/6191/6193/6203/3921/7884	38
myoblast	GO:2001251	negative regulation of chromosome organization	30/753	89/18800	3.26E-20	5.23E-18	4.49E-18	25906/9212/9031/699/701/9184/891/81620/1063/167227/26271/348654/3178/3183/3192/9735/4085/10459/4171/10403/142/5885/8467/54908/7013/7153/7175/9319/7272/55055	30
myoblast	GO:1901990	regulation of mitotic cell cycle phase transition	54/753	321/18800	2.08E-19	3.20E-17	2.75E-17	25906/54443/79915/9212/637/672/29117/699/701/9184/891/894/994/113130/1017/1019/1031/81620/1062/1063/55835/63967/9787/144455/2146/26271/348654/3364/58493/79960/9928/9735/4085/10459/4361/10403/4998/5311/5569/5885/5933/55920/79621/6118/6240/163786/54908/6491/11073/7175/9319/7272/11065/55055	54
myoblast	GO:0051225	spindle assembly	33/753	121/18800	6.92E-19	1.02E-16	8.71E-17	259266/9212/9133/126731/991/55125/26271/29899/115106/54801/3192/3832/56992/9493/3796/24137/3833/3837/4605/440145/10403/4751/10464/29127/6188/8243/9126/10274/10735/7175/22974/203068/49856	33
myoblast	GO:0051054	positive regulation of DNA metabolic process	48/753	263/18800	7.06E-19	1.02E-16	8.71E-17	409/79915/9212/672/10902/10576/7203/10574/1017/81620/1660/1736/1763/144455/79733/2264/2305/2521/51659/84717/3178/3181/3184/3320/10459/4255/10933/4361/4436/4751/7468/142/5111/5558/10728/10635/5982/5983/5984/55183/6188/8607/84250/55719/8467/7037/10155/7486	48
myoblast	GO:1901987	regulation of cell cycle phase transition	61/753	415/18800	9.25E-19	1.29E-16	1.10E-16	25906/54443/79915/9212/637/672/29117/699/701/9184/891/894/994/8318/113130/1017/1019/1031/81620/1062/1063/55835/63967/9787/1763/144455/2146/2177/26271/348654/3364/58493/79960/9928/9735/4085/10459/4361/4436/10403/4998/5311/5569/5885/5933/55920/83695/79621/6118/6240/163786/54908/6491/54962/11073/7175/9319/7272/11065/79968/55055	61
myoblast	GO:0071897	DNA biosynthetic process	41/753	194/18800	1.07E-18	1.43E-16	1.23E-16	409/9212/10576/7203/10574/1063/167227/1736/2264/51659/3178/3181/3183/3184/3192/3320/79960/3978/286826/10459/4361/4751/9768/5111/5422/5424/10714/5426/54107/56655/10721/10728/5981/5982/5983/5984/6117/7013/7083/7298/7486	41
myoblast	GO:0010948	negative regulation of cell cycle process	51/753	301/18800	1.57E-18	2.04E-16	1.75E-16	25906/9212/9031/672/29117/699/701/9184/891/9738/8318/1017/81620/1063/63967/1763/144455/79733/2146/2177/26271/348654/3364/58493/79960/9735/4085/10459/4361/4436/10403/4751/4998/5311/5885/5933/10432/83695/79621/6118/8467/54908/7013/54962/11073/7175/4591/9319/7272/79968/55055	51
myoblast	GO:0006310	DNA recombination	53/753	324/18800	1.63E-18	2.06E-16	1.77E-16	10189/79915/672/675/10902/8318/378708/2177/57697/2521/348654/51659/84717/3148/3329/3364/58493/10459/4171/4172/4173/4174/4175/4176/84057/10933/4361/4436/2956/4841/7468/64710/142/10721/10213/5885/10635/8438/5965/83695/55183/6117/6118/6119/8607/6421/79677/7037/7153/9319/51377/7374/7486	53
myoblast	GO:0000725	recombinational repair	37/753	164/18800	5.37E-18	6.59E-16	5.65E-16	672/675/10902/8318/57697/2521/348654/51659/84717/3364/58493/10459/4171/4172/4173/4174/4175/4176/10933/4361/64710/142/10721/10213/5885/10635/8438/5965/83695/55183/6117/6118/6119/8607/6421/79677/7486	37
myoblast	GO:0045841	negative regulation of mitotic metaphase/anaphase transition	20/753	40/18800	5.72E-18	6.81E-16	5.84E-16	25906/9212/699/701/9184/891/81620/1063/26271/348654/9735/4085/10459/10403/5885/54908/7175/9319/7272/55055	20
myoblast	GO:0051383	kinetochore organization	16/753	23/18800	7.09E-18	8.21E-16	7.04E-16	81620/1058/1060/1062/1063/64946/55839/378708/80152/387103/9787/9735/10403/83540/10592/10051	16
myoblast	GO:0033047	regulation of mitotic sister chromatid segregation	21/753	46/18800	9.29E-18	1.03E-15	8.82E-16	25906/9212/699/701/9184/891/81620/1063/26271/348654/3192/9735/4085/10459/10403/5885/54908/7175/9319/7272/55055	21
myoblast	GO:0051983	regulation of chromosome segregation	28/753	91/18800	9.37E-18	1.03E-15	8.82E-16	25906/9212/699/701/9184/891/81620/1062/1063/9787/26271/348654/3192/11004/9735/4085/10459/10403/56852/5885/55920/79677/54908/7175/9319/7272/11065/55055	28
myoblast	GO:1902100	negative regulation of metaphase/anaphase transition of cell cycle	20/753	42/18800	1.98E-17	2.11E-15	1.81E-15	25906/9212/699/701/9184/891/81620/1063/26271/348654/9735/4085/10459/10403/5885/54908/7175/9319/7272/55055	20
myoblast	GO:0000724	double-strand break repair via homologous recombination	36/753	162/18800	2.56E-17	2.67E-15	2.29E-15	672/675/10902/8318/57697/2521/348654/51659/84717/3364/58493/10459/4171/4172/4173/4174/4175/4176/10933/4361/64710/142/10721/10213/5885/10635/8438/5965/55183/6117/6118/6119/8607/6421/79677/7486	36
myoblast	GO:0030071	regulation of mitotic metaphase/anaphase transition	23/753	60/18800	3.01E-17	3.06E-15	2.62E-15	25906/9212/699/701/9184/891/81620/1062/1063/9787/26271/348654/9735/4085/10459/10403/5885/54908/7175/9319/7272/11065/55055	23
myoblast	GO:0031023	microtubule organizing center organization	34/753	145/18800	3.41E-17	3.22E-15	2.76E-15	672/675/9738/1017/55835/9662/55125/85459/80817/1069/9793/54875/22873/348654/115106/54801/3832/8777/10403/54820/4751/51199/4957/9768/5108/5311/221908/5902/10432/163786/151648/6491/4591/7514	34
myoblast	GO:0051321	meiotic cell cycle	46/753	266/18800	3.46E-17	3.22E-15	2.76E-15	259266/675/699/701/9184/9133/9134/991/994/1017/1060/378708/2177/57697/26271/3364/81930/84930/84057/55329/4361/2956/4603/9918/23310/23397/29781/10403/4751/83540/5885/10635/8438/6117/151648/151246/8243/10592/9126/10051/25777/7013/7153/9319/7272/7283	46
myoblast	GO:0033046	negative regulation of sister chromatid segregation	20/753	43/18800	3.56E-17	3.22E-15	2.76E-15	25906/9212/699/701/9184/891/81620/1063/26271/348654/9735/4085/10459/10403/5885/54908/7175/9319/7272/55055	20
myoblast	GO:0033048	negative regulation of mitotic sister chromatid segregation	20/753	43/18800	3.56E-17	3.22E-15	2.76E-15	25906/9212/699/701/9184/891/81620/1063/26271/348654/9735/4085/10459/10403/5885/54908/7175/9319/7272/55055	20
myoblast	GO:2000816	negative regulation of mitotic sister chromatid separation	20/753	43/18800	3.56E-17	3.22E-15	2.76E-15	25906/9212/699/701/9184/891/81620/1063/26271/348654/9735/4085/10459/10403/5885/54908/7175/9319/7272/55055	20
myoblast	GO:0051306	mitotic sister chromatid separation	24/753	68/18800	5.76E-17	5.11E-15	4.38E-15	25906/9212/699/701/9184/891/81620/1062/1063/9787/26271/348654/9735/4085/10459/29781/10403/5885/54908/7175/9319/7272/11065/55055	24
myoblast	GO:0051304	chromosome separation	28/753	97/18800	6.15E-17	5.34E-15	4.58E-15	25906/9212/699/701/9184/891/81620/1062/1063/378708/9787/57697/26271/348654/9735/4085/10459/23397/29781/10403/5885/54908/7153/7175/9319/7272/11065/55055	28
myoblast	GO:0007091	metaphase/anaphase transition of mitotic cell cycle	23/753	62/18800	7.11E-17	6.05E-15	5.19E-15	25906/9212/699/701/9184/891/81620/1062/1063/9787/26271/348654/9735/4085/10459/10403/5885/54908/7175/9319/7272/11065/55055	23
myoblast	GO:0007098	centrosome cycle	32/753	131/18800	8.13E-17	6.78E-15	5.82E-15	672/675/9738/1017/55835/9662/55125/85459/80817/1069/9793/54875/348654/115106/54801/3832/10403/54820/4751/51199/4957/9768/5108/5311/221908/5902/10432/163786/151648/6491/4591/7514	32
myoblast	GO:0090307	mitotic spindle assembly	24/753	69/18800	8.50E-17	6.95E-15	5.96E-15	9212/126731/991/55125/3192/3832/56992/9493/3796/24137/3833/3837/4605/440145/4751/10464/29127/8243/9126/10274/10735/7175/22974/49856	24
myoblast	GO:1902099	regulation of metaphase/anaphase transition of cell cycle	23/753	63/18800	1.08E-16	8.40E-15	7.21E-15	25906/9212/699/701/9184/891/81620/1062/1063/9787/26271/348654/9735/4085/10459/10403/5885/54908/7175/9319/7272/11065/55055	23
myoblast	GO:0051985	negative regulation of chromosome segregation	20/753	45/18800	1.09E-16	8.40E-15	7.21E-15	25906/9212/699/701/9184/891/81620/1063/26271/348654/9735/4085/10459/10403/5885/54908/7175/9319/7272/55055	20
myoblast	GO:1905819	negative regulation of chromosome separation	20/753	45/18800	1.09E-16	8.40E-15	7.21E-15	25906/9212/699/701/9184/891/81620/1063/26271/348654/9735/4085/10459/10403/5885/54908/7175/9319/7272/55055	20
myoblast	GO:0051236	establishment of RNA localization	35/753	162/18800	1.82E-16	1.38E-14	1.19E-14	10189/1069/9793/10212/1660/56943/10211/3178/3181/220988/55677/10657/8570/3837/57122/9631/23279/23225/129401/10762/53371/8106/23089/5901/84324/7884/6428/6432/6741/7013/80145/9804/7175/7514/57510	35
myoblast	GO:0034502	protein localization to chromosome	27/753	93/18800	1.89E-16	1.40E-14	1.20E-14	9212/675/9184/10576/7203/10574/113130/81620/1058/55166/10664/1736/157570/2146/9735/4436/10403/5885/55920/6117/6118/84250/55719/54908/7013/7272/55055	27
myoblast	GO:0045786	negative regulation of cell cycle	55/753	387/18800	2.31E-16	1.69E-14	1.45E-14	25906/9212/9031/672/29117/699/701/9184/891/9738/8318/1017/1031/81620/1063/63967/1763/144455/79733/2146/2177/26271/348654/51053/3364/58493/3843/10527/79960/9735/4085/10459/4361/4436/10403/4751/4998/5311/5885/5933/10432/83695/79621/6118/8467/54908/7013/54962/11073/7175/4591/9319/7272/79968/55055	55
myoblast	GO:0010965	regulation of mitotic sister chromatid separation	23/753	65/18800	2.42E-16	1.71E-14	1.46E-14	25906/9212/699/701/9184/891/81620/1062/1063/9787/26271/348654/9735/4085/10459/10403/5885/54908/7175/9319/7272/11065/55055	23
myoblast	GO:0044784	metaphase/anaphase transition of cell cycle	23/753	65/18800	2.42E-16	1.71E-14	1.46E-14	25906/9212/699/701/9184/891/81620/1062/1063/9787/26271/348654/9735/4085/10459/10403/5885/54908/7175/9319/7272/11065/55055	23
myoblast	GO:0033045	regulation of sister chromatid segregation	24/753	72/18800	2.62E-16	1.82E-14	1.56E-14	25906/9212/699/701/9184/891/81620/1062/1063/9787/26271/348654/3192/9735/4085/10459/10403/5885/54908/7175/9319/7272/11065/55055	24
myoblast	GO:0090068	positive regulation of cell cycle process	43/753	247/18800	2.96E-16	2.02E-14	1.73E-14	79915/9212/891/894/994/113130/1019/81620/55835/85459/11113/79848/9787/144455/79733/1894/2146/26271/348654/29899/3192/9928/9585/9493/4085/10403/51203/55023/221908/29127/5885/10635/5902/55920/83695/6240/163786/6421/84250/55719/6491/7175/11065	43
myoblast	GO:0008608	attachment of spindle microtubules to kinetochore	18/753	37/18800	4.99E-16	3.35E-14	2.88E-14	9212/9184/891/81620/1060/1062/1894/3192/11004/90417/10403/4751/83540/29127/55920/151648/147841/57405	18
myoblast	GO:0045839	negative regulation of mitotic nuclear division	20/753	48/18800	5.13E-16	3.39E-14	2.91E-14	25906/9212/699/701/9184/891/81620/1063/26271/348654/9735/4085/10459/10403/5885/54908/7175/9319/7272/55055	20
myoblast	GO:0050657	nucleic acid transport	34/753	159/18800	6.87E-16	4.41E-14	3.78E-14	10189/1069/9793/10212/1660/56943/10211/3178/3181/220988/55677/10657/8570/3837/57122/9631/23279/23225/129401/10762/53371/8106/23089/5901/84324/7884/6428/6432/6741/80145/9804/7175/7514/57510	34
myoblast	GO:0050658	RNA transport	34/753	159/18800	6.87E-16	4.41E-14	3.78E-14	10189/1069/9793/10212/1660/56943/10211/3178/3181/220988/55677/10657/8570/3837/57122/9631/23279/23225/129401/10762/53371/8106/23089/5901/84324/7884/6428/6432/6741/80145/9804/7175/7514/57510	34
myoblast	GO:0044786	cell cycle DNA replication	19/753	43/18800	7.31E-16	4.62E-14	3.96E-14	79915/675/8318/81620/1763/144455/79733/26271/51053/3978/4171/4172/4173/4175/5111/5422/7013/54962/7486	19
myoblast	GO:0000075	cell cycle checkpoint signaling	35/753	170/18800	8.89E-16	5.43E-14	4.66E-14	25906/9212/672/699/701/9184/891/8318/1017/81620/1063/63967/1763/2177/348654/3364/58493/9735/4085/10459/4361/4436/10403/4998/83695/79621/6118/54908/54962/11073/7175/9319/7272/79968/55055	35
myoblast	GO:0007094	mitotic spindle assembly checkpoint signaling	18/753	38/18800	9.12E-16	5.43E-14	4.66E-14	25906/9212/699/701/9184/891/81620/1063/348654/9735/4085/10459/10403/54908/7175/9319/7272/55055	18
myoblast	GO:0071173	spindle assembly checkpoint signaling	18/753	38/18800	9.12E-16	5.43E-14	4.66E-14	25906/9212/699/701/9184/891/81620/1063/348654/9735/4085/10459/10403/54908/7175/9319/7272/55055	18
myoblast	GO:0071174	mitotic spindle checkpoint signaling	18/753	38/18800	9.12E-16	5.43E-14	4.66E-14	25906/9212/699/701/9184/891/81620/1063/348654/9735/4085/10459/10403/54908/7175/9319/7272/55055	18
myoblast	GO:0050000	chromosome localization	25/753	83/18800	9.45E-16	5.55E-14	4.76E-14	9212/891/113130/55143/81620/1060/1062/1063/55166/9787/3192/9928/81930/3835/11004/3833/3837/4000/10403/54820/10726/83540/10464/54908/7013	25
myoblast	GO:1901988	negative regulation of cell cycle phase transition	43/753	255/18800	9.79E-16	5.67E-14	4.86E-14	25906/9212/672/29117/699/701/9184/891/8318/1017/81620/1063/63967/1763/144455/2146/2177/26271/348654/3364/58493/79960/9735/4085/10459/4361/4436/10403/4998/5311/5885/5933/83695/79621/6118/54908/54962/11073/7175/9319/7272/79968/55055	43
myoblast	GO:0045787	positive regulation of cell cycle	49/753	329/18800	1.61E-15	9.17E-14	7.87E-14	79915/9212/675/891/894/994/113130/1019/81620/55835/85459/11113/1163/79848/9787/144455/79733/1894/1977/1978/2146/26271/348654/29899/3192/9928/9585/9493/4085/10403/51203/55023/5311/221908/29127/5885/5886/10635/5902/55920/83695/6240/163786/6421/84250/55719/6491/7175/11065	49
myoblast	GO:0031577	spindle checkpoint signaling	18/753	39/18800	1.63E-15	9.19E-14	7.89E-14	25906/9212/699/701/9184/891/81620/1063/348654/9735/4085/10459/10403/54908/7175/9319/7272/55055	18
myoblast	GO:1903046	meiotic cell cycle process	38/753	207/18800	2.73E-15	1.52E-13	1.30E-13	259266/675/699/701/9133/9134/991/994/1060/378708/2177/57697/26271/3364/81930/84930/84057/4361/2956/4603/9918/23310/23397/29781/10403/83540/5885/10635/8438/151648/151246/10592/10051/7013/7153/9319/7272/7283	38
myoblast	GO:1905818	regulation of chromosome separation	23/753	72/18800	3.18E-15	1.74E-13	1.49E-13	25906/9212/699/701/9184/891/81620/1062/1063/9787/26271/348654/9735/4085/10459/10403/5885/54908/7175/9319/7272/11065/55055	23
myoblast	GO:0050684	regulation of mRNA processing	31/753	139/18800	3.84E-15	2.08E-13	1.78E-13	580/26528/1660/3178/3181/3190/3192/3312/55677/10657/10656/4654/4691/7936/11051/5725/23543/64783/221662/9939/494115/10921/6294/6732/10250/10772/6428/6429/6432/9967/6434	31
myoblast	GO:0007093	mitotic cell cycle checkpoint signaling	30/753	130/18800	3.99E-15	2.14E-13	1.83E-13	25906/9212/672/699/701/9184/891/1017/81620/1063/63967/2177/348654/3364/58493/9735/4085/10459/4361/4436/10403/4998/6118/54908/54962/11073/7175/9319/7272/55055	30
myoblast	GO:0051303	establishment of chromosome localization	24/753	81/18800	5.39E-15	2.84E-13	2.44E-13	9212/891/113130/55143/81620/1060/1062/1063/55166/9787/3192/9928/81930/3835/11004/3833/3837/10403/54820/10726/83540/10464/54908/7013	24
myoblast	GO:2001252	positive regulation of chromosome organization	25/753	89/18800	5.83E-15	3.04E-13	2.61E-13	9212/10576/7203/10574/1017/81620/1736/1786/3178/3181/3184/54737/4361/9918/64151/23397/4751/5885/6421/84250/55719/10592/10051/7175/10155	25
myoblast	GO:0006271	DNA strand elongation involved in DNA replication	12/753	15/18800	6.38E-15	3.28E-13	2.82E-13	1763/3978/4172/4173/4176/5111/5422/10714/5426/54107/5983/5984	12
myoblast	GO:1901991	negative regulation of mitotic cell cycle phase transition	35/753	183/18800	9.52E-15	4.84E-13	4.15E-13	25906/9212/672/29117/699/701/9184/891/1017/81620/1063/63967/144455/2146/26271/348654/3364/58493/79960/9735/4085/10459/4361/10403/4998/5311/5885/5933/6118/54908/11073/7175/9319/7272/55055	35
myoblast	GO:0051784	negative regulation of nuclear division	20/753	55/18800	1.19E-14	5.96E-13	5.12E-13	25906/9212/699/701/9184/891/81620/1063/26271/348654/9735/4085/10459/10403/5885/54908/7175/9319/7272/55055	20
myoblast	GO:0044839	cell cycle G2/M phase transition	32/753	155/18800	1.42E-14	7.04E-13	6.04E-13	79915/9212/672/808/891/9133/994/1017/1019/1063/11113/63967/26271/2305/3364/58493/10657/9928/84930/9833/4361/10403/10763/4998/5569/5885/55920/79621/6240/6502/6873/11073	32
myoblast	GO:0006270	DNA replication initiation	17/753	38/18800	1.92E-14	9.41E-13	8.07E-13	9134/8318/1017/81620/51053/55388/4171/4172/4173/4174/4175/4176/4998/23594/5422/5558/11073	17
myoblast	GO:0007062	sister chromatid cohesion	21/753	63/18800	1.94E-14	9.41E-13	8.07E-13	699/701/991/113130/10664/157570/3835/4361/23244/23047/5885/6421/151648/151246/84250/55719/8243/9126/10274/10735/11044	21
myoblast	GO:0007080	mitotic metaphase plate congression	19/753	51/18800	3.27E-14	1.57E-12	1.34E-12	9212/891/113130/55143/81620/1060/1062/3192/9928/81930/3835/11004/3833/3837/10403/10726/83540/10464/54908	19
myoblast	GO:1903311	regulation of mRNA metabolic process	44/753	294/18800	3.87E-14	1.83E-12	1.57E-12	580/26528/167227/1660/1994/2521/3178/3181/3183/3184/3190/4670/3192/3312/55677/10657/10656/8570/399664/50804/4654/4691/7936/11051/26986/5725/23543/64783/221662/9939/494115/10921/6294/26135/6732/10250/10772/6428/6429/6432/8148/11044/9967/6434	44
myoblast	GO:0051310	metaphase plate congression	21/753	65/18800	3.96E-14	1.85E-12	1.59E-12	9212/891/113130/55143/81620/1060/1062/1063/55166/3192/9928/81930/3835/11004/3833/3837/10403/10726/83540/10464/54908	21
myoblast	GO:0000723	telomere maintenance	29/753	132/18800	4.52E-14	2.09E-12	1.80E-12	9212/675/9134/10576/7203/10574/167227/1736/1763/3178/3181/3183/3184/3192/3320/3364/4361/4751/142/5111/10728/5981/55183/6117/6118/6119/79677/7013/7486	29
myoblast	GO:0034508	centromere complex assembly	15/753	31/18800	1.58E-13	7.23E-12	6.21E-12	1058/1060/1062/1063/64946/2491/55839/378708/80152/387103/9787/3070/9735/54069/4678	15
myoblast	GO:0045930	negative regulation of mitotic cell cycle	38/753	234/18800	1.61E-13	7.30E-12	6.26E-12	25906/9212/672/29117/699/701/9184/891/1017/81620/1063/63967/144455/2146/2177/26271/348654/3364/58493/79960/9735/4085/10459/4361/4436/10403/4998/5311/5885/5933/6118/54908/54962/11073/7175/9319/7272/55055	38
myoblast	GO:0007088	regulation of mitotic nuclear division	26/753	111/18800	1.88E-13	8.44E-12	7.24E-12	25906/9212/699/701/9184/83987/891/81620/1063/9787/26271/348654/9585/9735/4085/10459/10403/4751/51203/55023/5885/54908/7175/9319/7272/55055	26
myoblast	GO:0022616	DNA strand elongation	16/753	37/18800	2.20E-13	9.75E-12	8.37E-12	1763/3978/4172/4173/4176/4361/64710/5111/5422/10714/5426/54107/5983/5984/8607/51377	16
myoblast	GO:0000086	G2/M transition of mitotic cell cycle	29/753	140/18800	2.25E-13	9.89E-12	8.49E-12	9212/672/808/891/994/1017/1019/1063/11113/63967/26271/2305/3364/58493/10657/9928/84930/9833/4361/10763/4998/5569/5885/55920/79621/6240/6502/6873/11073	29
myoblast	GO:0006275	regulation of DNA replication	28/753	131/18800	2.57E-13	1.10E-11	9.48E-12	79915/675/55704/1017/81620/1660/1763/144455/79733/157570/26271/51659/51053/79960/64710/5111/23244/54107/5982/5983/5984/8607/6282/8467/9126/7013/54962/51377	28
myoblast	GO:0032392	DNA geometric change	24/753	96/18800	3.45E-13	1.47E-11	1.26E-11	8318/1660/1763/57697/51659/3148/3181/4171/4172/4173/4174/4175/4176/4361/10721/8438/5965/5982/5983/5984/6117/8607/7153/7486	24
myoblast	GO:0033260	nuclear DNA replication	16/753	38/18800	3.66E-13	1.54E-11	1.32E-11	79915/675/8318/81620/1763/51053/3978/4171/4172/4173/4175/5111/5422/7013/54962/7486	16
myoblast	GO:0015931	nucleobase-containing compound transport	36/753	218/18800	4.21E-13	1.76E-11	1.51E-11	10189/1069/9793/10212/1660/56943/10211/3178/3181/220988/55677/10657/8570/3837/57122/9631/23279/23225/129401/10762/53371/8106/23089/5901/84324/7884/293/2030/6428/6432/6741/80145/9804/7175/7514/57510	36
myoblast	GO:0043484	regulation of RNA splicing	30/753	154/18800	4.75E-13	1.96E-11	1.68E-11	26528/2521/3178/3181/3187/3189/3190/3192/3312/10657/10656/4654/4691/5725/23543/64783/221662/9939/494115/10921/6207/6231/6732/10250/10772/6428/6429/6432/9967/6434	30
myoblast	GO:0010639	negative regulation of organelle organization	47/753	356/18800	5.91E-13	2.41E-11	2.07E-11	25906/409/9212/9031/672/699/701/9184/891/9738/81620/1063/26586/167227/26271/348654/50810/3178/3183/3192/9735/4000/4085/10459/4171/4233/10198/10403/142/5216/27166/5885/10432/293/8467/54908/3925/7013/7037/7153/7175/22974/4591/9319/706/7272/55055	47
myoblast	GO:0007076	mitotic chromosome condensation	12/753	19/18800	6.09E-13	2.46E-11	2.11E-11	9031/113130/9918/23310/64151/23397/29781/51203/8467/10592/10051/11044	12
myoblast	GO:0140013	meiotic nuclear division	33/753	188/18800	6.99E-13	2.79E-11	2.39E-11	259266/675/699/701/9133/9134/991/994/1060/378708/2177/57697/26271/81930/84930/84057/4361/4603/23397/29781/10403/83540/5885/10635/8438/151648/151246/10592/10051/7013/7153/9319/7272	33
myoblast	GO:0051298	centrosome duplication	21/753	74/18800	7.02E-13	2.79E-11	2.39E-11	672/675/9738/1017/55835/9662/55125/85459/80817/1069/9793/348654/10403/54820/5311/221908/10432/163786/6491/4591/7514	21
myoblast	GO:0051783	regulation of nuclear division	28/753	139/18800	1.21E-12	4.76E-11	4.08E-11	25906/9212/699/701/9184/83987/891/991/81620/1063/9787/26271/348654/9585/9735/4085/10459/10403/4751/51203/55023/5885/10635/54908/7175/9319/7272/55055	28
myoblast	GO:0071103	DNA conformation change	24/753	103/18800	1.81E-12	7.05E-11	6.05E-11	8318/1660/1763/57697/51659/3148/3181/4171/4172/4173/4174/4175/4176/4361/10721/8438/5965/5982/5983/5984/6117/8607/7153/7486	24
myoblast	GO:0032200	telomere organization	30/753	162/18800	1.88E-12	7.25E-11	6.22E-11	9212/675/9134/10576/7203/10574/167227/1736/1763/2146/3178/3181/3183/3184/3192/3320/3364/4361/4751/142/5111/10728/5981/55183/6117/6118/6119/79677/7013/7486	30
myoblast	GO:0051028	mRNA transport	26/753	126/18800	4.33E-12	1.65E-10	1.42E-10	10189/1069/10212/1660/56943/3178/3181/220988/55677/8570/57122/9631/23279/23225/129401/10762/53371/8106/23089/84324/7884/6428/6432/80145/7175/7514	26
myoblast	GO:0032508	DNA duplex unwinding	22/753	90/18800	5.44E-12	2.06E-10	1.77E-10	8318/1660/1763/57697/51659/4171/4172/4173/4174/4175/4176/4361/10721/8438/5965/5982/5983/5984/6117/8607/7153/7486	22
myoblast	GO:0051382	kinetochore assembly	11/753	18/18800	9.75E-12	3.66E-10	3.14E-10	1058/1060/1062/1063/64946/55839/378708/80152/387103/9787/9735	11
myoblast	GO:0071824	protein-DNA complex subunit organization	35/753	237/18800	2.40E-11	8.94E-10	7.67E-10	55723/8318/81620/1058/1060/1062/1063/64946/2491/55839/378708/80152/387103/9787/23234/51053/3070/3148/50809/9735/4171/54069/4673/4678/54107/6597/8467/6598/6599/6604/6605/6749/11198/6873/7013	35
myoblast	GO:0010638	positive regulation of organelle organization	53/753	487/18800	3.95E-11	1.46E-09	1.25E-09	403/9212/637/55704/9738/10576/7203/10574/1017/81620/55835/9662/85459/1073/9793/1736/9787/1786/22873/6624/29899/3178/3181/3184/4233/55329/54737/4361/9918/64151/23397/4751/10763/51199/51203/9141/5216/55023/221908/5885/10635/10928/6188/163786/6421/84250/55719/10592/10051/6491/7175/10155/49856	53
myoblast	GO:0006268	DNA unwinding involved in DNA replication	11/753	22/18800	1.87E-10	6.76E-09	5.80E-09	8318/51659/4171/4172/4173/4174/4175/4176/5965/6117/7486	11
myoblast	GO:0006913	nucleocytoplasmic transport	39/753	308/18800	2.03E-10	7.22E-09	6.19E-09	10189/580/1434/10212/1660/1894/1994/56943/3178/3181/3843/10527/55677/10657/3837/4000/9221/57122/9631/23279/129401/10762/53371/8106/5569/5501/5566/5901/5905/6209/84324/6608/6428/6741/80145/7175/10155/7514/57510	39
myoblast	GO:0051169	nuclear transport	39/753	308/18800	2.03E-10	7.22E-09	6.19E-09	10189/580/1434/10212/1660/1894/1994/56943/3178/3181/3843/10527/55677/10657/3837/4000/9221/57122/9631/23279/129401/10762/53371/8106/5569/5501/5566/5901/5905/6209/84324/6608/6428/6741/80145/7175/10155/7514/57510	39
myoblast	GO:2000278	regulation of DNA biosynthetic process	23/753	119/18800	2.99E-10	1.06E-08	9.05E-09	409/9212/10576/7203/10574/167227/1736/2264/51659/3178/3181/3183/3184/3192/3320/79960/4751/5111/10728/5982/5983/5984/7013	23
myoblast	GO:0030261	chromosome condensation	15/753	49/18800	4.22E-10	1.48E-08	1.27E-08	8815/9031/113130/9918/23310/64151/54892/23397/29781/51203/8467/10592/10051/11044/7153	15
myoblast	GO:0007099	centriole replication	14/753	42/18800	4.52E-10	1.57E-08	1.35E-08	672/9738/1017/55835/9662/55125/85459/80817/1069/221908/10432/163786/6491/4591	14
myoblast	GO:0031109	microtubule polymerization or depolymerization	23/753	123/18800	5.94E-10	2.05E-08	1.76E-08	403/126731/55835/55125/26586/9793/26271/50810/81930/3796/11004/4233/440145/54820/121441/51199/6188/348235/221150/3925/51673/22974/7283	23
myoblast	GO:0065004	protein-DNA complex assembly	30/753	203/18800	6.33E-10	2.16E-08	1.86E-08	55723/8318/81620/1058/1060/1062/1063/64946/2491/55839/378708/80152/387103/9787/23234/51053/3070/3148/50809/9735/4171/54069/4673/4678/54107/6597/8467/6598/6873/7013	30
myoblast	GO:0006284	base-excision repair	14/753	43/18800	6.46E-10	2.19E-08	1.88E-08	1763/3978/55247/10038/5111/5424/5426/10721/6117/6118/6119/6188/7374/7486	14
myoblast	GO:0034501	protein localization to kinetochore	10/753	19/18800	6.67E-10	2.22E-08	1.91E-08	9212/9184/81620/55166/9735/10403/55920/54908/7272/55055	10
myoblast	GO:1903083	protein localization to condensed chromosome	10/753	19/18800	6.67E-10	2.22E-08	1.91E-08	9212/9184/81620/55166/9735/10403/55920/54908/7272/55055	10
myoblast	GO:1903312	negative regulation of mRNA metabolic process	20/753	94/18800	7.28E-10	2.41E-08	2.07E-08	580/1660/1994/2521/3181/3183/3184/3190/3192/7936/26986/5725/221662/10921/10772/6429/6432/8148/11044/9967	20
myoblast	GO:0006405	RNA export from nucleus	19/753	85/18800	7.96E-10	2.61E-08	2.24E-08	10189/10212/1660/56943/3178/3181/55677/10657/57122/9631/23279/8106/5901/84324/6428/6741/80145/7175/57510	19
myoblast	GO:0045132	meiotic chromosome segregation	20/753	96/18800	1.08E-09	3.52E-08	3.02E-08	699/701/9134/1060/378708/2177/57697/4361/23397/29781/83540/5885/151648/151246/10592/10051/7013/7153/9319/7272	20
myoblast	GO:0010389	regulation of G2/M transition of mitotic cell cycle	20/753	97/18800	1.31E-09	4.23E-08	3.63E-08	9212/672/891/994/1017/1019/1063/63967/26271/3364/58493/9928/4361/4998/5569/5885/55920/79621/6240/11073	20
myoblast	GO:1902749	regulation of cell cycle G2/M phase transition	21/753	108/18800	1.58E-09	5.05E-08	4.34E-08	79915/9212/672/891/994/1017/1019/1063/63967/26271/3364/58493/9928/4361/4998/5569/5885/55920/79621/6240/11073	21
myoblast	GO:0098534	centriole assembly	14/753	46/18800	1.77E-09	5.63E-08	4.83E-08	672/9738/1017/55835/9662/55125/85459/80817/1069/221908/10432/163786/6491/4591	14
myoblast	GO:0010833	telomere maintenance via telomere lengthening	18/753	81/18800	2.46E-09	7.76E-08	6.65E-08	9212/10576/7203/10574/167227/1736/3178/3181/3183/3192/3320/4361/4751/142/10728/5981/6117/7013	18
myoblast	GO:0000727	double-strand break repair via break-induced replication	8/753	12/18800	2.74E-09	8.59E-08	7.37E-08	8318/51659/4171/4172/4173/4174/4175/4176	8
myoblast	GO:0051168	nuclear export	25/753	156/18800	3.11E-09	9.68E-08	8.31E-08	10189/580/1434/10212/1660/56943/3178/3181/55677/10657/57122/9631/23279/8106/5566/5901/5905/6209/84324/6428/6741/80145/7175/7514/57510	25
myoblast	GO:0045005	DNA-templated DNA replication maintenance of fidelity	14/753	49/18800	4.45E-09	1.37E-07	1.18E-07	10189/675/378708/1763/57697/348654/4361/64710/5111/5424/5426/54962/7486/55345	14
myoblast	GO:0051988	regulation of attachment of spindle microtubules to kinetochore	8/753	13/18800	6.88E-09	2.11E-07	1.81E-07	9212/891/1894/3192/90417/4751/29127/55920	8
myoblast	GO:0007004	telomere maintenance via telomerase	16/753	69/18800	9.84E-09	3.00E-07	2.57E-07	9212/10576/7203/10574/167227/1736/3178/3183/3192/3320/4361/4751/10728/5981/6117/7013	16
myoblast	GO:1904666	regulation of ubiquitin protein ligase activity	10/753	24/18800	1.18E-08	3.56E-07	3.06E-07	991/26271/4085/10459/84930/6167/6125/6209/11065/27338	10
myoblast	GO:0016570	histone modification	48/753	494/18800	1.41E-08	4.21E-07	3.62E-07	9070/9212/9031/672/675/29117/10902/1017/10664/30827/1786/56943/2146/2091/3066/54969/55677/79960/4000/10933/4654/54892/8648/7936/4801/7468/10038/26147/54107/3276/5928/5931/10432/55183/23168/8607/23450/83443/6421/8467/6598/6591/8464/23512/6873/4591/29128/7443	48
myoblast	GO:1902969	mitotic DNA replication	8/753	14/18800	1.55E-08	4.61E-07	3.95E-07	675/8318/3978/4171/4172/4173/4175/5422	8
myoblast	GO:0051656	establishment of organelle localization	42/753	404/18800	1.69E-08	4.99E-07	4.28E-07	9212/55212/2647/891/113130/55143/81620/1058/1060/1062/1063/55166/51134/1072/9787/85440/6993/7430/29899/3192/9928/81930/3835/11004/3833/3837/4085/10403/54820/10726/83540/51203/5108/10464/5901/6209/54908/25777/23224/7013/66008/7514	42
myoblast	GO:0070192	chromosome organization involved in meiotic cell cycle	16/753	72/18800	1.89E-08	5.56E-07	4.77E-07	699/701/9134/2177/4361/9918/23310/23397/29781/5885/151648/151246/10592/10051/7013/9319	16
myoblast	GO:0061982	meiosis I cell cycle process	22/753	136/18800	2.29E-08	6.69E-07	5.74E-07	675/9133/9134/994/1060/378708/2177/57697/26271/84057/4361/2956/4603/10403/5885/10635/8438/151648/151246/7013/7153/9319	22
myoblast	GO:2000573	positive regulation of DNA biosynthetic process	16/753	73/18800	2.33E-08	6.76E-07	5.80E-07	409/9212/10576/7203/10574/1736/2264/51659/3178/3320/4751/5111/10728/5982/5983/5984	16
myoblast	GO:0051642	centrosome localization	11/753	32/18800	2.36E-08	6.80E-07	5.83E-07	259266/51134/9787/7430/29899/4085/54820/51199/5362/25777/23224	11
myoblast	GO:0045739	positive regulation of DNA repair	18/753	94/18800	2.97E-08	8.48E-07	7.28E-07	672/10902/1660/2305/2521/84717/10459/4255/10933/142/5111/10635/55183/6188/8607/84250/55719/10155	18
myoblast	GO:0000910	cytokinesis	25/753	174/18800	3.01E-08	8.54E-07	7.32E-07	54443/403/9212/675/808/9738/994/1058/55165/1069/11113/26586/79848/144455/79733/1894/9928/10112/9585/9493/24137/51203/29127/6242/3925	25
myoblast	GO:0051315	attachment of mitotic spindle microtubules to kinetochore	8/753	15/18800	3.20E-08	9.01E-07	7.73E-07	9212/81620/1060/1062/3192/11004/10403/83540	8
myoblast	GO:0061842	microtubule organizing center localization	11/753	33/18800	3.42E-08	9.56E-07	8.20E-07	259266/51134/9787/7430/29899/4085/54820/51199/5362/25777/23224	11
myoblast	GO:0006278	RNA-templated DNA biosynthetic process	16/753	75/18800	3.51E-08	9.77E-07	8.38E-07	9212/10576/7203/10574/167227/1736/3178/3183/3192/3320/4361/4751/10728/5981/6117/7013	16
myoblast	GO:0060623	regulation of chromosome condensation	7/753	11/18800	4.61E-08	1.27E-06	1.09E-06	9031/9918/64151/23397/8467/10592/10051	7
myoblast	GO:0007127	meiosis I	21/753	130/18800	4.90E-08	1.34E-06	1.15E-06	675/9133/9134/994/1060/378708/2177/57697/26271/84057/4361/4603/10403/5885/10635/8438/151648/151246/7013/7153/9319	21
myoblast	GO:2001020	regulation of response to DNA damage stimulus	30/753	246/18800	5.94E-08	1.61E-06	1.38E-06	79915/637/672/10902/1660/26271/2305/2521/84717/3190/10459/4255/10933/7468/54780/142/5111/10721/10635/55183/79621/6118/6188/8607/84250/55719/6591/10155/7398/79968	30
myoblast	GO:0007064	mitotic sister chromatid cohesion	10/753	28/18800	6.82E-08	1.83E-06	1.57E-06	991/113130/23244/23047/5885/151648/84250/55719/8243/9126	10
myoblast	GO:0051444	negative regulation of ubiquitin-protein transferase activity	9/753	22/18800	7.87E-08	2.10E-06	1.80E-06	701/9184/991/26271/4085/10459/6167/6125/6209	9
myoblast	GO:0090329	regulation of DNA-templated DNA replication	13/753	52/18800	9.21E-08	2.45E-06	2.10E-06	675/1017/81620/144455/79733/26271/51659/51053/5111/5982/5983/5984/54962	13
myoblast	GO:0034504	protein localization to nucleus	33/753	294/18800	9.76E-08	2.58E-06	2.21E-06	580/10576/7203/10574/1434/9201/1736/1894/1994/3068/3192/3843/10527/3837/4000/9221/57122/9631/129401/10762/53371/142/5569/5901/5905/6495/6608/25777/7037/7175/10155/7486/7514	33
myoblast	GO:0000281	mitotic cytokinesis	15/753	71/18800	1.08E-07	2.83E-06	2.42E-06	54443/403/1058/55165/11113/26586/1894/10112/9585/9493/24137/51203/29127/6242/3925	15
myoblast	GO:0000076	DNA replication checkpoint signaling	8/753	17/18800	1.13E-07	2.93E-06	2.52E-06	8318/81620/63967/1763/3364/4998/54962/11073	8
myoblast	GO:0006282	regulation of DNA repair	22/753	152/18800	1.77E-07	4.58E-06	3.93E-06	672/10902/1660/2305/2521/84717/10459/4255/10933/7468/142/5111/10721/10635/55183/6118/6188/8607/84250/55719/10155/7398	22
myoblast	GO:0046785	microtubule polymerization	16/753	84/18800	1.88E-07	4.83E-06	4.14E-06	403/55835/55125/9793/26271/50810/4233/440145/54820/121441/51199/6188/3925/51673/22974/7283	16
myoblast	GO:0033119	negative regulation of RNA splicing	9/753	25/18800	2.90E-07	7.42E-06	6.37E-06	3181/3190/5725/10921/6207/6231/10772/6429/6432	9
myoblast	GO:0022613	ribonucleoprotein complex biogenesis	42/753	448/18800	3.04E-07	7.74E-06	6.64E-06	9790/9416/1660/1736/2091/3320/57819/25804/11157/55646/55052/9221/10528/51602/11051/10248/11168/10728/5901/6152/6155/6122/11224/6125/6128/6129/6209/6217/6218/6193/3921/26156/8607/6631/6632/6633/6634/6635/6636/6732/10772/7514	42
myoblast	GO:0000082	G1/S transition of mitotic cell cycle	27/753	225/18800	3.76E-07	9.51E-06	8.16E-06	637/29117/894/9134/5127/1017/1019/1031/1033/55835/144455/1977/1978/2146/128239/79960/10657/9928/4678/5311/5426/5933/6118/6240/163786/6502/6491	27
myoblast	GO:0007143	female meiotic nuclear division	10/753	33/18800	4.01E-07	1.01E-05	8.64E-06	9133/994/26271/84930/23397/29781/10403/7153/9319/7272	10
myoblast	GO:0031297	replication fork processing	11/753	41/18800	4.16E-07	1.04E-05	8.91E-06	10189/675/378708/1763/57697/348654/4361/64710/5111/7486/55345	11
myoblast	GO:0010457	centriole-centriole cohesion	7/753	14/18800	4.32E-07	1.06E-05	9.13E-06	9662/80817/54875/4751/51199/4957/151648	7
myoblast	GO:0051984	positive regulation of chromosome segregation	7/753	14/18800	4.32E-07	1.06E-05	9.13E-06	9212/891/81620/3192/56852/55920/79677	7
myoblast	GO:0022618	ribonucleoprotein complex assembly	25/753	200/18800	4.68E-07	1.15E-05	9.84E-06	9416/1660/3320/57819/25804/55052/11051/11168/10728/6152/6122/6125/6128/6209/6193/3921/8607/6631/6632/6633/6634/6635/6636/6732/10772	25
myoblast	GO:1901976	regulation of cell cycle checkpoint	10/753	34/18800	5.48E-07	1.34E-05	1.15E-05	25906/891/81620/348654/4085/10403/79621/6118/7175/79968	10
myoblast	GO:0032204	regulation of telomere maintenance	15/753	80/18800	5.59E-07	1.35E-05	1.16E-05	9212/10576/7203/10574/167227/1736/3178/3181/3183/3184/3192/4361/4751/142/7013	15
myoblast	GO:0032465	regulation of cytokinesis	16/753	91/18800	5.89E-07	1.41E-05	1.21E-05	9212/675/808/9738/994/1069/11113/79848/144455/79733/1894/9928/10112/9585/9493/29127	16
myoblast	GO:1904356	regulation of telomere maintenance via telomere lengthening	13/753	61/18800	6.83E-07	1.63E-05	1.40E-05	9212/10576/7203/10574/167227/1736/3178/3181/3183/3192/4751/142/7013	13
myoblast	GO:0009157	deoxyribonucleoside monophosphate biosynthetic process	6/753	10/18800	7.41E-07	1.75E-05	1.51E-05	132/1633/1854/6470/7083/7298	6
myoblast	GO:0046822	regulation of nucleocytoplasmic transport	17/753	104/18800	7.71E-07	1.82E-05	1.56E-05	580/1660/1894/3843/55677/10657/9221/53371/5569/5501/5566/5901/5905/6608/7175/10155/7514	17
myoblast	GO:0006406	mRNA export from nucleus	13/753	62/18800	8.33E-07	1.95E-05	1.67E-05	10189/10212/56943/3181/55677/57122/9631/23279/8106/84324/6428/80145/7175	13
myoblast	GO:0032886	regulation of microtubule-based process	28/753	249/18800	8.73E-07	2.03E-05	1.74E-05	403/672/126731/55835/85459/26586/9793/348654/29899/50810/3192/56992/81930/4233/8777/51199/221908/10432/6188/163786/348235/221150/6491/3925/7175/22974/4591/7514	28
myoblast	GO:2001022	positive regulation of response to DNA damage stimulus	19/753	129/18800	9.20E-07	2.13E-05	1.83E-05	672/10902/1660/2305/2521/84717/10459/4255/10933/54780/142/5111/10635/55183/6188/8607/84250/55719/10155	19
myoblast	GO:0071826	ribonucleoprotein complex subunit organization	25/753	208/18800	9.81E-07	2.26E-05	1.94E-05	9416/1660/3320/57819/25804/55052/11051/11168/10728/6152/6122/6125/6128/6209/6193/3921/8607/6631/6632/6633/6634/6635/6636/6732/10772	25
myoblast	GO:2000781	positive regulation of double-strand break repair	13/753	64/18800	1.22E-06	2.80E-05	2.40E-05	10902/2305/2521/84717/10459/4255/10933/142/10635/55183/8607/84250/55719	13
myoblast	GO:0050686	negative regulation of mRNA processing	9/753	29/18800	1.23E-06	2.80E-05	2.41E-05	580/3181/3190/7936/5725/10921/10772/6429/6432	9
myoblast	GO:0009263	deoxyribonucleotide biosynthetic process	7/753	16/18800	1.34E-06	3.01E-05	2.58E-05	132/1633/1841/1854/6240/6470/7298	7
myoblast	GO:0009265	2'-deoxyribonucleotide biosynthetic process	7/753	16/18800	1.34E-06	3.01E-05	2.58E-05	132/1633/1841/1854/6240/6470/7298	7
myoblast	GO:0046385	deoxyribose phosphate biosynthetic process	7/753	16/18800	1.34E-06	3.01E-05	2.58E-05	132/1633/1841/1854/6240/6470/7298	7
myoblast	GO:0051302	regulation of cell division	23/753	186/18800	1.61E-06	3.60E-05	3.09E-05	259266/9212/675/808/9738/994/1069/11113/79848/28514/144455/79733/1894/9928/10112/9585/9493/4192/23594/29127/10399/5933/7423	23
myoblast	GO:0051438	regulation of ubiquitin-protein transferase activity	12/753	56/18800	1.72E-06	3.82E-05	3.28E-05	701/9184/991/26271/4085/10459/84930/6167/6125/6209/11065/27338	12
myoblast	GO:0046599	regulation of centriole replication	8/753	23/18800	1.83E-06	4.04E-05	3.47E-05	672/55835/85459/221908/10432/163786/6491/4591	8
myoblast	GO:0051053	negative regulation of DNA metabolic process	20/753	148/18800	1.92E-06	4.21E-05	3.61E-05	675/81620/167227/26271/51053/3178/3183/3192/10459/4436/2956/142/23244/10721/55183/6188/6282/7013/54962/10155	20
myoblast	GO:1902115	regulation of organelle assembly	24/753	202/18800	1.98E-06	4.32E-05	3.71E-05	672/55704/9738/126731/55835/9662/85459/22873/7430/6624/29899/3192/56992/55329/10198/4957/221908/10432/163786/6491/23224/7175/4591/49856	24
myoblast	GO:0061640	cytoskeleton-dependent cytokinesis	16/753	100/18800	2.17E-06	4.70E-05	4.04E-05	54443/403/9212/1058/55165/11113/26586/1894/10112/9585/9493/24137/51203/29127/6242/3925	16
myoblast	GO:0090231	regulation of spindle checkpoint	7/753	17/18800	2.20E-06	4.70E-05	4.04E-05	25906/891/81620/348654/4085/10403/7175	7
myoblast	GO:0090266	regulation of mitotic cell cycle spindle assembly checkpoint	7/753	17/18800	2.20E-06	4.70E-05	4.04E-05	25906/891/81620/348654/4085/10403/7175	7
myoblast	GO:1903504	regulation of mitotic spindle checkpoint	7/753	17/18800	2.20E-06	4.70E-05	4.04E-05	25906/891/81620/348654/4085/10403/7175	7
myoblast	GO:1904667	negative regulation of ubiquitin protein ligase activity	6/753	12/18800	3.04E-06	6.47E-05	5.55E-05	26271/4085/10459/6167/6125/6209	6
[truncated: 1,795 more rows]
