# Supplementary material for: Single-Cell RNA Sequencing Reveals the Cellular Landscape of Longissimus Dorsi in a Newborn Suhuai Pig
Source: Int J Mol Sci. 2024 Jan 18;25(2):1204. doi: 10.3390/ijms25021204 (PMC10816681; doi:10.3390/ijms25021204)
Supplement: Supplementary file 1 [file ijms-25-01204-s001.zip › Supplementary Table S3.csv]

	source	target	ligand	receptor	prob	pval	interaction_name	interaction_name_2	pathway_name	annotation	evidence
1	endothelial cell	FAPs	TGFB1	TGFbR1_R2	0.00296670749302359	0	TGFB1_TGFBR1_TGFBR2	TGFB1 - (TGFBR1+TGFBR2)	TGFb	Secreted Signaling	KEGG: hsa04350
2	pericytes	FAPs	TGFB1	TGFbR1_R2	0.00370287417277091	0	TGFB1_TGFBR1_TGFBR2	TGFB1 - (TGFBR1+TGFBR2)	TGFb	Secreted Signaling	KEGG: hsa04350
3	dendritic cell	FAPs	TGFB1	TGFbR1_R2	0.0040798754470084	0	TGFB1_TGFBR1_TGFBR2	TGFB1 - (TGFBR1+TGFBR2)	TGFb	Secreted Signaling	KEGG: hsa04350
4	endothelial cell	satellite cell	TGFB1	TGFbR1_R2	0.00629618317306287	0	TGFB1_TGFBR1_TGFBR2	TGFB1 - (TGFBR1+TGFBR2)	TGFb	Secreted Signaling	KEGG: hsa04350
5	pericytes	satellite cell	TGFB1	TGFbR1_R2	0.00786224082631672	0	TGFB1_TGFBR1_TGFBR2	TGFB1 - (TGFBR1+TGFBR2)	TGFb	Secreted Signaling	KEGG: hsa04350
6	dendritic cell	satellite cell	TGFB1	TGFbR1_R2	0.0086600472036585	0	TGFB1_TGFBR1_TGFBR2	TGFB1 - (TGFBR1+TGFBR2)	TGFb	Secreted Signaling	KEGG: hsa04350
7	endothelial cell	myoblast	TGFB1	TGFbR1_R2	0.00406789732467953	0	TGFB1_TGFBR1_TGFBR2	TGFB1 - (TGFBR1+TGFBR2)	TGFb	Secreted Signaling	KEGG: hsa04350
8	pericytes	myoblast	TGFB1	TGFbR1_R2	0.00509588774592043	0	TGFB1_TGFBR1_TGFBR2	TGFB1 - (TGFBR1+TGFBR2)	TGFb	Secreted Signaling	KEGG: hsa04350
9	dendritic cell	myoblast	TGFB1	TGFbR1_R2	0.00560130600782642	0	TGFB1_TGFBR1_TGFBR2	TGFB1 - (TGFBR1+TGFBR2)	TGFb	Secreted Signaling	KEGG: hsa04350
10	endothelial cell	pericytes	TGFB1	TGFbR1_R2	0.00435104648078232	0	TGFB1_TGFBR1_TGFBR2	TGFB1 - (TGFBR1+TGFBR2)	TGFb	Secreted Signaling	KEGG: hsa04350
11	pericytes	pericytes	TGFB1	TGFbR1_R2	0.00543437737462616	0	TGFB1_TGFBR1_TGFBR2	TGFB1 - (TGFBR1+TGFBR2)	TGFb	Secreted Signaling	KEGG: hsa04350
12	dendritic cell	pericytes	TGFB1	TGFbR1_R2	0.0059850350893034	0	TGFB1_TGFBR1_TGFBR2	TGFB1 - (TGFBR1+TGFBR2)	TGFb	Secreted Signaling	KEGG: hsa04350
13	endothelial cell	smooth muscle cell	TGFB1	TGFbR1_R2	0.00267479922187664	0	TGFB1_TGFBR1_TGFBR2	TGFB1 - (TGFBR1+TGFBR2)	TGFb	Secreted Signaling	KEGG: hsa04350
14	pericytes	smooth muscle cell	TGFB1	TGFbR1_R2	0.00335788245643167	0	TGFB1_TGFBR1_TGFBR2	TGFB1 - (TGFBR1+TGFBR2)	TGFb	Secreted Signaling	KEGG: hsa04350
15	dendritic cell	smooth muscle cell	TGFB1	TGFbR1_R2	0.00368577554987463	0	TGFB1_TGFBR1_TGFBR2	TGFB1 - (TGFBR1+TGFBR2)	TGFb	Secreted Signaling	KEGG: hsa04350
16	satellite cell	FAPs	TGFB2	TGFbR1_R2	0.00832739828646564	0	TGFB2_TGFBR1_TGFBR2	TGFB2 - (TGFBR1+TGFBR2)	TGFb	Secreted Signaling	KEGG: hsa04350
17	myoblast	FAPs	TGFB2	TGFbR1_R2	0.0060350018584218	0	TGFB2_TGFBR1_TGFBR2	TGFB2 - (TGFBR1+TGFBR2)	TGFb	Secreted Signaling	KEGG: hsa04350
18	myocytes	FAPs	TGFB2	TGFbR1_R2	0.0029179037709166	0.01	TGFB2_TGFBR1_TGFBR2	TGFB2 - (TGFBR1+TGFBR2)	TGFb	Secreted Signaling	KEGG: hsa04350
19	smooth muscle cell	FAPs	TGFB2	TGFbR1_R2	0.00791798455052822	0	TGFB2_TGFBR1_TGFBR2	TGFB2 - (TGFBR1+TGFBR2)	TGFb	Secreted Signaling	KEGG: hsa04350
20	satellite cell	satellite cell	TGFB2	TGFbR1_R2	0.0176914466996599	0	TGFB2_TGFBR1_TGFBR2	TGFB2 - (TGFBR1+TGFBR2)	TGFb	Secreted Signaling	KEGG: hsa04350
21	myoblast	satellite cell	TGFB2	TGFbR1_R2	0.0128150254544038	0	TGFB2_TGFBR1_TGFBR2	TGFB2 - (TGFBR1+TGFBR2)	TGFb	Secreted Signaling	KEGG: hsa04350
22	myocytes	satellite cell	TGFB2	TGFbR1_R2	0.00619249505495468	0	TGFB2_TGFBR1_TGFBR2	TGFB2 - (TGFBR1+TGFBR2)	TGFb	Secreted Signaling	KEGG: hsa04350
23	pericytes	satellite cell	TGFB2	TGFbR1_R2	0.00496250125641278	0	TGFB2_TGFBR1_TGFBR2	TGFB2 - (TGFBR1+TGFBR2)	TGFb	Secreted Signaling	KEGG: hsa04350
24	smooth muscle cell	satellite cell	TGFB2	TGFbR1_R2	0.0168157004863568	0	TGFB2_TGFBR1_TGFBR2	TGFB2 - (TGFBR1+TGFBR2)	TGFb	Secreted Signaling	KEGG: hsa04350
25	satellite cell	myoblast	TGFB2	TGFbR1_R2	0.0115108333770096	0	TGFB2_TGFBR1_TGFBR2	TGFB2 - (TGFBR1+TGFBR2)	TGFb	Secreted Signaling	KEGG: hsa04350
26	myoblast	myoblast	TGFB2	TGFbR1_R2	0.00831050356127411	0	TGFB2_TGFBR1_TGFBR2	TGFB2 - (TGFBR1+TGFBR2)	TGFb	Secreted Signaling	KEGG: hsa04350
27	myocytes	myoblast	TGFB2	TGFbR1_R2	0.00400041428028428	0	TGFB2_TGFBR1_TGFBR2	TGFB2 - (TGFBR1+TGFBR2)	TGFb	Secreted Signaling	KEGG: hsa04350
28	pericytes	myoblast	TGFB2	TGFbR1_R2	0.00320879293704073	0.04	TGFB2_TGFBR1_TGFBR2	TGFB2 - (TGFBR1+TGFBR2)	TGFb	Secreted Signaling	KEGG: hsa04350
29	smooth muscle cell	myoblast	TGFB2	TGFbR1_R2	0.0109148259262193	0	TGFB2_TGFBR1_TGFBR2	TGFB2 - (TGFBR1+TGFBR2)	TGFb	Secreted Signaling	KEGG: hsa04350
30	satellite cell	pericytes	TGFB2	TGFbR1_R2	0.0122312759062194	0	TGFB2_TGFBR1_TGFBR2	TGFB2 - (TGFBR1+TGFBR2)	TGFb	Secreted Signaling	KEGG: hsa04350
31	myoblast	pericytes	TGFB2	TGFbR1_R2	0.00885804082764094	0	TGFB2_TGFBR1_TGFBR2	TGFB2 - (TGFBR1+TGFBR2)	TGFb	Secreted Signaling	KEGG: hsa04350
32	myocytes	pericytes	TGFB2	TGFbR1_R2	0.00427935847963571	0	TGFB2_TGFBR1_TGFBR2	TGFB2 - (TGFBR1+TGFBR2)	TGFb	Secreted Signaling	KEGG: hsa04350
33	pericytes	pericytes	TGFB2	TGFbR1_R2	0.00342956466506932	0.03	TGFB2_TGFBR1_TGFBR2	TGFB2 - (TGFBR1+TGFBR2)	TGFb	Secreted Signaling	KEGG: hsa04350
34	smooth muscle cell	pericytes	TGFB2	TGFbR1_R2	0.0116240629587306	0	TGFB2_TGFBR1_TGFBR2	TGFB2 - (TGFBR1+TGFBR2)	TGFb	Secreted Signaling	KEGG: hsa04350
35	satellite cell	smooth muscle cell	TGFB2	TGFbR1_R2	0.00760460932345621	0	TGFB2_TGFBR1_TGFBR2	TGFB2 - (TGFBR1+TGFBR2)	TGFb	Secreted Signaling	KEGG: hsa04350
36	myoblast	smooth muscle cell	TGFB2	TGFbR1_R2	0.00547810503096121	0	TGFB2_TGFBR1_TGFBR2	TGFB2 - (TGFBR1+TGFBR2)	TGFb	Secreted Signaling	KEGG: hsa04350
37	smooth muscle cell	smooth muscle cell	TGFB2	TGFbR1_R2	0.00719920799836114	0	TGFB2_TGFBR1_TGFBR2	TGFB2 - (TGFBR1+TGFBR2)	TGFb	Secreted Signaling	KEGG: hsa04350
38	smooth muscle cell	FAPs	TGFB3	TGFbR1_R2	0.0127745768906096	0	TGFB3_TGFBR1_TGFBR2	TGFB3 - (TGFBR1+TGFBR2)	TGFb	Secreted Signaling	KEGG: hsa04350
39	smooth muscle cell	satellite cell	TGFB3	TGFbR1_R2	0.0271493034955005	0	TGFB3_TGFBR1_TGFBR2	TGFB3 - (TGFBR1+TGFBR2)	TGFb	Secreted Signaling	KEGG: hsa04350
40	smooth muscle cell	myoblast	TGFB3	TGFbR1_R2	0.0177083007896486	0	TGFB3_TGFBR1_TGFBR2	TGFB3 - (TGFBR1+TGFBR2)	TGFb	Secreted Signaling	KEGG: hsa04350
41	smooth muscle cell	pericytes	TGFB3	TGFbR1_R2	0.0187730338500418	0	TGFB3_TGFBR1_TGFBR2	TGFB3 - (TGFBR1+TGFBR2)	TGFb	Secreted Signaling	KEGG: hsa04350
42	smooth muscle cell	smooth muscle cell	TGFB3	TGFbR1_R2	0.0117185699892431	0	TGFB3_TGFBR1_TGFBR2	TGFB3 - (TGFBR1+TGFBR2)	TGFb	Secreted Signaling	KEGG: hsa04350
43	endothelial cell	FAPs	TGFB1	ACVR1_TGFbR	0.00604164554328831	0	TGFB1_ACVR1_TGFBR1	TGFB1 - (ACVR1+TGFBR1)	TGFb	Secreted Signaling	PMID: 29376829
44	pericytes	FAPs	TGFB1	ACVR1_TGFbR	0.0119533070273476	0	TGFB1_ACVR1_TGFBR1	TGFB1 - (ACVR1+TGFBR1)	TGFb	Secreted Signaling	PMID: 29376829
45	dendritic cell	FAPs	TGFB1	ACVR1_TGFbR	0.00808048506759964	0	TGFB1_ACVR1_TGFBR1	TGFB1 - (ACVR1+TGFBR1)	TGFb	Secreted Signaling	PMID: 29376829
46	endothelial cell	myoblast	TGFB1	ACVR1_TGFbR	0.0031095786735491	0	TGFB1_ACVR1_TGFBR1	TGFB1 - (ACVR1+TGFBR1)	TGFb	Secreted Signaling	PMID: 29376829
47	pericytes	myoblast	TGFB1	ACVR1_TGFbR	0.00617006518173989	0	TGFB1_ACVR1_TGFBR1	TGFB1 - (ACVR1+TGFBR1)	TGFb	Secreted Signaling	PMID: 29376829
48	dendritic cell	myoblast	TGFB1	ACVR1_TGFbR	0.00416309466816437	0	TGFB1_ACVR1_TGFBR1	TGFB1 - (ACVR1+TGFBR1)	TGFb	Secreted Signaling	PMID: 29376829
49	endothelial cell	pericytes	TGFB1	ACVR1_TGFbR	0.00490659559493223	0	TGFB1_ACVR1_TGFBR1	TGFB1 - (ACVR1+TGFBR1)	TGFb	Secreted Signaling	PMID: 29376829
50	pericytes	pericytes	TGFB1	ACVR1_TGFbR	0.00971848661266722	0	TGFB1_ACVR1_TGFBR1	TGFB1 - (ACVR1+TGFBR1)	TGFb	Secreted Signaling	PMID: 29376829
51	dendritic cell	pericytes	TGFB1	ACVR1_TGFbR	0.00656492621927817	0	TGFB1_ACVR1_TGFBR1	TGFB1 - (ACVR1+TGFBR1)	TGFb	Secreted Signaling	PMID: 29376829
52	FAPs	FAPs	TGFB2	ACVR1_TGFbR	0.00597980675817352	0	TGFB2_ACVR1_TGFBR1	TGFB2 - (ACVR1+TGFBR1)	TGFb	Secreted Signaling	PMID: 29376829
53	satellite cell	FAPs	TGFB2	ACVR1_TGFbR	0.0191107714770221	0	TGFB2_ACVR1_TGFBR1	TGFB2 - (ACVR1+TGFBR1)	TGFb	Secreted Signaling	PMID: 29376829
54	myoblast	FAPs	TGFB2	ACVR1_TGFbR	0.0129572346418726	0	TGFB2_ACVR1_TGFBR1	TGFB2 - (ACVR1+TGFBR1)	TGFb	Secreted Signaling	PMID: 29376829
55	myocytes	FAPs	TGFB2	ACVR1_TGFbR	0.00581347226682242	0	TGFB2_ACVR1_TGFBR1	TGFB2 - (ACVR1+TGFBR1)	TGFb	Secreted Signaling	PMID: 29376829
56	pericytes	FAPs	TGFB2	ACVR1_TGFbR	0.00753272432310797	0	TGFB2_ACVR1_TGFBR1	TGFB2 - (ACVR1+TGFBR1)	TGFb	Secreted Signaling	PMID: 29376829
57	smooth muscle cell	FAPs	TGFB2	ACVR1_TGFbR	0.0146453774180338	0	TGFB2_ACVR1_TGFBR1	TGFB2 - (ACVR1+TGFBR1)	TGFb	Secreted Signaling	PMID: 29376829
58	FAPs	myoblast	TGFB2	ACVR1_TGFbR	0.00307765790215662	0	TGFB2_ACVR1_TGFBR1	TGFB2 - (ACVR1+TGFBR1)	TGFb	Secreted Signaling	PMID: 29376829
59	satellite cell	myoblast	TGFB2	ACVR1_TGFbR	0.00989930469338163	0	TGFB2_ACVR1_TGFBR1	TGFB2 - (ACVR1+TGFBR1)	TGFb	Secreted Signaling	PMID: 29376829
60	myoblast	myoblast	TGFB2	ACVR1_TGFbR	0.00669156268365303	0	TGFB2_ACVR1_TGFBR1	TGFB2 - (ACVR1+TGFBR1)	TGFb	Secreted Signaling	PMID: 29376829
61	myocytes	myoblast	TGFB2	ACVR1_TGFbR	0.00299180670363892	0	TGFB2_ACVR1_TGFBR1	TGFB2 - (ACVR1+TGFBR1)	TGFb	Secreted Signaling	PMID: 29376829
62	pericytes	myoblast	TGFB2	ACVR1_TGFbR	0.00387984768666145	0	TGFB2_ACVR1_TGFBR1	TGFB2 - (ACVR1+TGFBR1)	TGFb	Secreted Signaling	PMID: 29376829
63	smooth muscle cell	myoblast	TGFB2	ACVR1_TGFbR	0.00756963823652823	0	TGFB2_ACVR1_TGFBR1	TGFB2 - (ACVR1+TGFBR1)	TGFb	Secreted Signaling	PMID: 29376829
64	FAPs	pericytes	TGFB2	ACVR1_TGFbR	0.0048563177615428	0	TGFB2_ACVR1_TGFBR1	TGFB2 - (ACVR1+TGFBR1)	TGFb	Secreted Signaling	PMID: 29376829
65	satellite cell	pericytes	TGFB2	ACVR1_TGFbR	0.0155588458493406	0	TGFB2_ACVR1_TGFBR1	TGFB2 - (ACVR1+TGFBR1)	TGFb	Secreted Signaling	PMID: 29376829
66	myoblast	pericytes	TGFB2	ACVR1_TGFbR	0.0105367190245972	0	TGFB2_ACVR1_TGFBR1	TGFB2 - (ACVR1+TGFBR1)	TGFb	Secreted Signaling	PMID: 29376829
67	myocytes	pericytes	TGFB2	ACVR1_TGFbR	0.00472108584893643	0	TGFB2_ACVR1_TGFBR1	TGFB2 - (ACVR1+TGFBR1)	TGFb	Secreted Signaling	PMID: 29376829
68	pericytes	pericytes	TGFB2	ACVR1_TGFbR	0.00611926853650866	0	TGFB2_ACVR1_TGFBR1	TGFB2 - (ACVR1+TGFBR1)	TGFb	Secreted Signaling	PMID: 29376829
69	smooth muscle cell	pericytes	TGFB2	ACVR1_TGFbR	0.0119133094402324	0	TGFB2_ACVR1_TGFBR1	TGFB2 - (ACVR1+TGFBR1)	TGFb	Secreted Signaling	PMID: 29376829
70	smooth muscle cell	FAPs	TGFB3	ACVR1_TGFbR	0.0237223055137035	0	TGFB3_ACVR1_TGFBR1	TGFB3 - (ACVR1+TGFBR1)	TGFb	Secreted Signaling	PMID: 29376829
71	smooth muscle cell	myoblast	TGFB3	ACVR1_TGFbR	0.0123159702673787	0	TGFB3_ACVR1_TGFBR1	TGFB3 - (ACVR1+TGFBR1)	TGFb	Secreted Signaling	PMID: 29376829
72	smooth muscle cell	pericytes	TGFB3	ACVR1_TGFbR	0.0193301714063123	0	TGFB3_ACVR1_TGFBR1	TGFB3 - (ACVR1+TGFBR1)	TGFb	Secreted Signaling	PMID: 29376829
73	pericytes	FAPs	BMP5	ACVR1_ACVR2A	0.00104340321472983	0	BMP5_ACVR1_ACVR2A	BMP5 - (ACVR1+ACVR2A)	BMP	Secreted Signaling	KEGG: hsa04350; PMID:26893264
74	smooth muscle cell	FAPs	BMP5	ACVR1_ACVR2A	0.00158846696844437	0	BMP5_ACVR1_ACVR2A	BMP5 - (ACVR1+ACVR2A)	BMP	Secreted Signaling	KEGG: hsa04350; PMID:26893264
75	pericytes	pericytes	BMP5	ACVR1_ACVR2A	0.00153746956052954	0	BMP5_ACVR1_ACVR2A	BMP5 - (ACVR1+ACVR2A)	BMP	Secreted Signaling	KEGG: hsa04350; PMID:26893264
76	smooth muscle cell	pericytes	BMP5	ACVR1_ACVR2A	0.00234016929448604	0	BMP5_ACVR1_ACVR2A	BMP5 - (ACVR1+ACVR2A)	BMP	Secreted Signaling	KEGG: hsa04350; PMID:26893264
77	pericytes	FAPs	BMP5	ACVR1_BMPR2	0.00238993782700407	0	BMP5_ACVR1_BMPR2	BMP5 - (ACVR1+BMPR2)	BMP	Secreted Signaling	KEGG: hsa04350; PMID:26893264
78	smooth muscle cell	FAPs	BMP5	ACVR1_BMPR2	0.00363516392104549	0	BMP5_ACVR1_BMPR2	BMP5 - (ACVR1+BMPR2)	BMP	Secreted Signaling	KEGG: hsa04350; PMID:26893264
79	pericytes	myoblast	BMP5	ACVR1_BMPR2	0.00189403236350781	0	BMP5_ACVR1_BMPR2	BMP5 - (ACVR1+BMPR2)	BMP	Secreted Signaling	KEGG: hsa04350; PMID:26893264
80	smooth muscle cell	myoblast	BMP5	ACVR1_BMPR2	0.0028825606106077	0	BMP5_ACVR1_BMPR2	BMP5 - (ACVR1+BMPR2)	BMP	Secreted Signaling	KEGG: hsa04350; PMID:26893264
81	pericytes	pericytes	BMP5	ACVR1_BMPR2	0.00303211144071479	0	BMP5_ACVR1_BMPR2	BMP5 - (ACVR1+BMPR2)	BMP	Secreted Signaling	KEGG: hsa04350; PMID:26893264
82	smooth muscle cell	pericytes	BMP5	ACVR1_BMPR2	0.00461116186609386	0	BMP5_ACVR1_BMPR2	BMP5 - (ACVR1+BMPR2)	BMP	Secreted Signaling	KEGG: hsa04350; PMID:26893264
83	pericytes	FAPs	BMP5	BMPR1A_ACVR2A	0.00115426485934712	0	BMP5_BMPR1A_ACVR2A	BMP5 - (BMPR1A+ACVR2A)	BMP	Secreted Signaling	KEGG: hsa04350; PMID:26893264
84	smooth muscle cell	FAPs	BMP5	BMPR1A_ACVR2A	0.0017571121555183	0	BMP5_BMPR1A_ACVR2A	BMP5 - (BMPR1A+ACVR2A)	BMP	Secreted Signaling	KEGG: hsa04350; PMID:26893264
85	pericytes	pericytes	BMP5	BMPR1A_ACVR2A	0.00173150502354052	0	BMP5_BMPR1A_ACVR2A	BMP5 - (BMPR1A+ACVR2A)	BMP	Secreted Signaling	KEGG: hsa04350; PMID:26893264
86	smooth muscle cell	pericytes	BMP5	BMPR1A_ACVR2A	0.00263521306421733	0	BMP5_BMPR1A_ACVR2A	BMP5 - (BMPR1A+ACVR2A)	BMP	Secreted Signaling	KEGG: hsa04350; PMID:26893264
87	pericytes	FAPs	BMP5	BMPR1A_BMPR2	0.00264330531152794	0	BMP5_BMPR1A_BMPR2	BMP5 - (BMPR1A+BMPR2)	BMP	Secreted Signaling	KEGG: hsa04350; PMID:26893264
88	smooth muscle cell	FAPs	BMP5	BMPR1A_BMPR2	0.00401986658572172	0	BMP5_BMPR1A_BMPR2	BMP5 - (BMPR1A+BMPR2)	BMP	Secreted Signaling	KEGG: hsa04350; PMID:26893264
89	pericytes	satellite cell	BMP5	BMPR1A_BMPR2	0.00255959661021023	0	BMP5_BMPR1A_BMPR2	BMP5 - (BMPR1A+BMPR2)	BMP	Secreted Signaling	KEGG: hsa04350; PMID:26893264
90	smooth muscle cell	satellite cell	BMP5	BMPR1A_BMPR2	0.00389433678782775	0	BMP5_BMPR1A_BMPR2	BMP5 - (BMPR1A+BMPR2)	BMP	Secreted Signaling	KEGG: hsa04350; PMID:26893264
91	pericytes	myoblast	BMP5	BMPR1A_BMPR2	0.00299659897488512	0	BMP5_BMPR1A_BMPR2	BMP5 - (BMPR1A+BMPR2)	BMP	Secreted Signaling	KEGG: hsa04350; PMID:26893264
92	smooth muscle cell	myoblast	BMP5	BMPR1A_BMPR2	0.004557911364527	0	BMP5_BMPR1A_BMPR2	BMP5 - (BMPR1A+BMPR2)	BMP	Secreted Signaling	KEGG: hsa04350; PMID:26893264
93	pericytes	myocytes	BMP5	BMPR1A_BMPR2	0.00309416776719439	0	BMP5_BMPR1A_BMPR2	BMP5 - (BMPR1A+BMPR2)	BMP	Secreted Signaling	KEGG: hsa04350; PMID:26893264
94	smooth muscle cell	myocytes	BMP5	BMPR1A_BMPR2	0.00470638927090295	0	BMP5_BMPR1A_BMPR2	BMP5 - (BMPR1A+BMPR2)	BMP	Secreted Signaling	KEGG: hsa04350; PMID:26893264
95	pericytes	pericytes	BMP5	BMPR1A_BMPR2	0.00341394138702127	0	BMP5_BMPR1A_BMPR2	BMP5 - (BMPR1A+BMPR2)	BMP	Secreted Signaling	KEGG: hsa04350; PMID:26893264
96	smooth muscle cell	pericytes	BMP5	BMPR1A_BMPR2	0.00519069347041544	0	BMP5_BMPR1A_BMPR2	BMP5 - (BMPR1A+BMPR2)	BMP	Secreted Signaling	KEGG: hsa04350; PMID:26893264
97	pericytes	smooth muscle cell	BMP5	BMPR1A_BMPR2	0.00335886799820928	0	BMP5_BMPR1A_BMPR2	BMP5 - (BMPR1A+BMPR2)	BMP	Secreted Signaling	KEGG: hsa04350; PMID:26893264
98	smooth muscle cell	smooth muscle cell	BMP5	BMPR1A_BMPR2	0.00510761695043857	0	BMP5_BMPR1A_BMPR2	BMP5 - (BMPR1A+BMPR2)	BMP	Secreted Signaling	KEGG: hsa04350; PMID:26893264
99	pericytes	schwann cell	BMP5	BMPR1A_BMPR2	0.00244265856656282	0	BMP5_BMPR1A_BMPR2	BMP5 - (BMPR1A+BMPR2)	BMP	Secreted Signaling	KEGG: hsa04350; PMID:26893264
100	smooth muscle cell	schwann cell	BMP5	BMPR1A_BMPR2	0.0037166405599757	0	BMP5_BMPR1A_BMPR2	BMP5 - (BMPR1A+BMPR2)	BMP	Secreted Signaling	KEGG: hsa04350; PMID:26893264
101	pericytes	FAPs	BMP6	ACVR1_ACVR2A	0.000454200984548254	0	BMP6_ACVR1_ACVR2A	BMP6 - (ACVR1+ACVR2A)	BMP	Secreted Signaling	KEGG: hsa04350; PMID:26893264
102	pericytes	pericytes	BMP6	ACVR1_ACVR2A	0.000669438014483733	0	BMP6_ACVR1_ACVR2A	BMP6 - (ACVR1+ACVR2A)	BMP	Secreted Signaling	KEGG: hsa04350; PMID:26893264
103	pericytes	FAPs	BMP6	ACVR1_BMPR2	0.00104153739062713	0	BMP6_ACVR1_BMPR2	BMP6 - (ACVR1+BMPR2)	BMP	Secreted Signaling	KEGG: hsa04350; PMID:26893264
104	pericytes	myoblast	BMP6	ACVR1_BMPR2	0.000824810492290064	0	BMP6_ACVR1_BMPR2	BMP6 - (ACVR1+BMPR2)	BMP	Secreted Signaling	KEGG: hsa04350; PMID:26893264
105	pericytes	pericytes	BMP6	ACVR1_BMPR2	0.00132167595571898	0	BMP6_ACVR1_BMPR2	BMP6 - (ACVR1+BMPR2)	BMP	Secreted Signaling	KEGG: hsa04350; PMID:26893264
106	pericytes	FAPs	BMP6	BMPR1A_ACVR2A	0.000502506739197735	0	BMP6_BMPR1A_ACVR2A	BMP6 - (BMPR1A+ACVR2A)	BMP	Secreted Signaling	KEGG: hsa04350; PMID:26893264
107	pericytes	pericytes	BMP6	BMPR1A_ACVR2A	0.000754031281933557	0	BMP6_BMPR1A_ACVR2A	BMP6 - (BMPR1A+ACVR2A)	BMP	Secreted Signaling	KEGG: hsa04350; PMID:26893264
108	pericytes	FAPs	BMP6	BMPR1A_BMPR2	0.00115220113170924	0	BMP6_BMPR1A_BMPR2	BMP6 - (BMPR1A+BMPR2)	BMP	Secreted Signaling	KEGG: hsa04350; PMID:26893264
109	pericytes	satellite cell	BMP6	BMPR1A_BMPR2	0.00111506924652949	0	BMP6_BMPR1A_BMPR2	BMP6 - (BMPR1A+BMPR2)	BMP	Secreted Signaling	KEGG: hsa04350; PMID:26893264
110	pericytes	myoblast	BMP6	BMPR1A_BMPR2	0.0013059215119397	0	BMP6_BMPR1A_BMPR2	BMP6 - (BMPR1A+BMPR2)	BMP	Secreted Signaling	KEGG: hsa04350; PMID:26893264
111	pericytes	myocytes	BMP6	BMPR1A_BMPR2	0.00134841557625491	0	BMP6_BMPR1A_BMPR2	BMP6 - (BMPR1A+BMPR2)	BMP	Secreted Signaling	KEGG: hsa04350; PMID:26893264
112	pericytes	pericytes	BMP6	BMPR1A_BMPR2	0.00148852993385304	0	BMP6_BMPR1A_BMPR2	BMP6 - (BMPR1A+BMPR2)	BMP	Secreted Signaling	KEGG: hsa04350; PMID:26893264
113	pericytes	smooth muscle cell	BMP6	BMPR1A_BMPR2	0.00146427719623701	0	BMP6_BMPR1A_BMPR2	BMP6 - (BMPR1A+BMPR2)	BMP	Secreted Signaling	KEGG: hsa04350; PMID:26893264
114	pericytes	schwann cell	BMP6	BMPR1A_BMPR2	0.00106404589666454	0	BMP6_BMPR1A_BMPR2	BMP6 - (BMPR1A+BMPR2)	BMP	Secreted Signaling	KEGG: hsa04350; PMID:26893264
115	myocytes	FAPs	WNT9A	FZD1_LRP6	0.00115440387888964	0	WNT9A_FZD1_LRP6	WNT9A - (FZD1+LRP6)	WNT	Secreted Signaling	KEGG: hsa04310; PMID: 23209147
116	myocytes	FAPs	WNT9A	FZD2_LRP6	0.00136129031846302	0	WNT9A_FZD2_LRP6	WNT9A - (FZD2+LRP6)	WNT	Secreted Signaling	KEGG: hsa04310; PMID: 23209147
117	myocytes	FAPs	WNT9A	FZD4_LRP6	0.00261493993081042	0	WNT9A_FZD4_LRP6	WNT9A - (FZD4+LRP6)	WNT	Secreted Signaling	KEGG: hsa04310; PMID: 23209147
118	myocytes	satellite cell	WNT9A	FZD4_LRP6	0.00212274782924503	0	WNT9A_FZD4_LRP6	WNT9A - (FZD4+LRP6)	WNT	Secreted Signaling	KEGG: hsa04310; PMID: 23209147
119	myocytes	myoblast	WNT9A	FZD4_LRP6	0.0012515350221716	0	WNT9A_FZD4_LRP6	WNT9A - (FZD4+LRP6)	WNT	Secreted Signaling	KEGG: hsa04310; PMID: 23209147
120	myocytes	endothelial cell	WNT9A	FZD4_LRP6	0.0029274293562345	0	WNT9A_FZD4_LRP6	WNT9A - (FZD4+LRP6)	WNT	Secreted Signaling	KEGG: hsa04310; PMID: 23209147
121	myocytes	pericytes	WNT9A	FZD4_LRP6	0.00409243842919663	0	WNT9A_FZD4_LRP6	WNT9A - (FZD4+LRP6)	WNT	Secreted Signaling	KEGG: hsa04310; PMID: 23209147
122	myocytes	smooth muscle cell	WNT9A	FZD4_LRP6	0.00248856721701563	0	WNT9A_FZD4_LRP6	WNT9A - (FZD4+LRP6)	WNT	Secreted Signaling	KEGG: hsa04310; PMID: 23209147
123	myocytes	pericytes	WNT9A	FZD6_LRP6	0.00118676652217509	0	WNT9A_FZD6_LRP6	WNT9A - (FZD6+LRP6)	WNT	Secreted Signaling	KEGG: hsa04310; PMID: 23209147
124	myocytes	smooth muscle cell	WNT9A	FZD7_LRP6	0.00113851904774397	0	WNT9A_FZD7_LRP6	WNT9A - (FZD7+LRP6)	WNT	Secreted Signaling	KEGG: hsa04310; PMID: 23209147
125	schwann cell	FAPs	HBEGF	EGFR	0.0116011456726778	0	HBEGF_EGFR	HBEGF - EGFR	EGF	Secreted Signaling	KEGG: hsa04012
126	schwann cell	satellite cell	HBEGF	EGFR	0.0157198316809901	0	HBEGF_EGFR	HBEGF - EGFR	EGF	Secreted Signaling	KEGG: hsa04012
127	schwann cell	myoblast	HBEGF	EGFR	0.00979588219332658	0	HBEGF_EGFR	HBEGF - EGFR	EGF	Secreted Signaling	KEGG: hsa04012
128	schwann cell	myocytes	HBEGF	EGFR	0.0106994281183972	0	HBEGF_EGFR	HBEGF - EGFR	EGF	Secreted Signaling	KEGG: hsa04012
129	FAPs	FAPs	FGF2	FGFR1	0.00837629853353163	0	FGF2_FGFR1	FGF2 - FGFR1	FGF	Secreted Signaling	PMC: 4393358
130	pericytes	FAPs	FGF2	FGFR1	0.00858982190148469	0	FGF2_FGFR1	FGF2 - FGFR1	FGF	Secreted Signaling	PMC: 4393358
131	FAPs	satellite cell	FGF2	FGFR1	0.00782418050970165	0	FGF2_FGFR1	FGF2 - FGFR1	FGF	Secreted Signaling	PMC: 4393358
132	pericytes	satellite cell	FGF2	FGFR1	0.00802374351206761	0	FGF2_FGFR1	FGF2 - FGFR1	FGF	Secreted Signaling	PMC: 4393358
133	FAPs	myoblast	FGF2	FGFR1	0.00757497658224706	0	FGF2_FGFR1	FGF2 - FGFR1	FGF	Secreted Signaling	PMC: 4393358
134	pericytes	myoblast	FGF2	FGFR1	0.00776823317226877	0	FGF2_FGFR1	FGF2 - FGFR1	FGF	Secreted Signaling	PMC: 4393358
135	FAPs	myocytes	FGF2	FGFR1	0.00637560843214534	0	FGF2_FGFR1	FGF2 - FGFR1	FGF	Secreted Signaling	PMC: 4393358
136	pericytes	myocytes	FGF2	FGFR1	0.00653846773912368	0	FGF2_FGFR1	FGF2 - FGFR1	FGF	Secreted Signaling	PMC: 4393358
137	FAPs	endothelial cell	FGF2	FGFR1	0.00242994952891161	0	FGF2_FGFR1	FGF2 - FGFR1	FGF	Secreted Signaling	PMC: 4393358
138	pericytes	endothelial cell	FGF2	FGFR1	0.00249227325529022	0	FGF2_FGFR1	FGF2 - FGFR1	FGF	Secreted Signaling	PMC: 4393358
139	FAPs	pericytes	FGF2	FGFR1	0.00581438661301209	0	FGF2_FGFR1	FGF2 - FGFR1	FGF	Secreted Signaling	PMC: 4393358
140	pericytes	pericytes	FGF2	FGFR1	0.00596299603602116	0	FGF2_FGFR1	FGF2 - FGFR1	FGF	Secreted Signaling	PMC: 4393358
141	FAPs	smooth muscle cell	FGF2	FGFR1	0.00258065548963482	0	FGF2_FGFR1	FGF2 - FGFR1	FGF	Secreted Signaling	PMC: 4393358
142	pericytes	smooth muscle cell	FGF2	FGFR1	0.00264683429030578	0	FGF2_FGFR1	FGF2 - FGFR1	FGF	Secreted Signaling	PMC: 4393358
143	FAPs	satellite cell	FGF2	FGFR4	0.00283122763472377	0	FGF2_FGFR4	FGF2 - FGFR4	FGF	Secreted Signaling	PMC: 4393358
144	pericytes	satellite cell	FGF2	FGFR4	0.00290381344588123	0	FGF2_FGFR4	FGF2 - FGFR4	FGF	Secreted Signaling	PMC: 4393358
145	FAPs	myoblast	FGF2	FGFR4	0.00249996651564023	0	FGF2_FGFR4	FGF2 - FGFR4	FGF	Secreted Signaling	PMC: 4393358
146	pericytes	myoblast	FGF2	FGFR4	0.00256408143285798	0	FGF2_FGFR4	FGF2 - FGFR4	FGF	Secreted Signaling	PMC: 4393358
147	FAPs	myocytes	FGF2	FGFR4	0.00276924187237088	0	FGF2_FGFR4	FGF2 - FGFR4	FGF	Secreted Signaling	PMC: 4393358
148	pericytes	myocytes	FGF2	FGFR4	0.00284024304531902	0	FGF2_FGFR4	FGF2 - FGFR4	FGF	Secreted Signaling	PMC: 4393358
149	smooth muscle cell	FAPs	PDGFA	PDGFRA	0.000559002653943454	0	PDGFA_PDGFRA	PDGFA - PDGFRA	PDGF	Secreted Signaling	PMID: 15207812
150	schwann cell	FAPs	PDGFA	PDGFRA	0.000528753155988676	0	PDGFA_PDGFRA	PDGFA - PDGFRA	PDGF	Secreted Signaling	PMID: 15207812
151	smooth muscle cell	FAPs	PDGFA	PDGFRB	0.000890246194616204	0	PDGFA_PDGFRB	PDGFA - PDGFRB	PDGF	Secreted Signaling	PMID: 15207812
152	schwann cell	FAPs	PDGFA	PDGFRB	0.000841970078222832	0	PDGFA_PDGFRB	PDGFA - PDGFRB	PDGF	Secreted Signaling	PMID: 15207812
153	smooth muscle cell	pericytes	PDGFA	PDGFRB	0.00263607538767625	0	PDGFA_PDGFRB	PDGFA - PDGFRB	PDGF	Secreted Signaling	PMID: 15207812
154	schwann cell	pericytes	PDGFA	PDGFRB	0.00249199919300326	0	PDGFA_PDGFRB	PDGFA - PDGFRB	PDGF	Secreted Signaling	PMID: 15207812
155	smooth muscle cell	smooth muscle cell	PDGFA	PDGFRB	0.00565968573778586	0	PDGFA_PDGFRB	PDGFA - PDGFRB	PDGF	Secreted Signaling	PMID: 15207812
156	schwann cell	smooth muscle cell	PDGFA	PDGFRB	0.00534556026347265	0	PDGFA_PDGFRB	PDGFA - PDGFRB	PDGF	Secreted Signaling	PMID: 15207812
157	myoblast	FAPs	PDGFB	PDGFRA	0.00043023768526439	0	PDGFB_PDGFRA	PDGFB - PDGFRA	PDGF	Secreted Signaling	PMID: 15207812
158	myocytes	FAPs	PDGFB	PDGFRA	0.000551786616729303	0	PDGFB_PDGFRA	PDGFB - PDGFRA	PDGF	Secreted Signaling	PMID: 15207812
159	endothelial cell	FAPs	PDGFB	PDGFRA	0.00211260356342157	0	PDGFB_PDGFRA	PDGFB - PDGFRA	PDGF	Secreted Signaling	PMID: 15207812
160	pericytes	FAPs	PDGFB	PDGFRA	0.00183167203185399	0	PDGFB_PDGFRA	PDGFB - PDGFRA	PDGF	Secreted Signaling	PMID: 15207812
161	myoblast	FAPs	PDGFB	PDGFRB	0.000685456019212407	0	PDGFB_PDGFRB	PDGFB - PDGFRB	PDGF	Secreted Signaling	PMID: 15207812
162	myocytes	FAPs	PDGFB	PDGFRB	0.000879010677117134	0	PDGFB_PDGFRB	PDGFB - PDGFRB	PDGF	Secreted Signaling	PMID: 15207812
163	endothelial cell	FAPs	PDGFB	PDGFRB	0.00335338269347106	0	PDGFB_PDGFRB	PDGFB - PDGFRB	PDGF	Secreted Signaling	PMID: 15207812
164	pericytes	FAPs	PDGFB	PDGFRB	0.00290811319852304	0	PDGFB_PDGFRB	PDGFB - PDGFRB	PDGF	Secreted Signaling	PMID: 15207812
165	myoblast	pericytes	PDGFB	PDGFRB	0.00203273929272092	0	PDGFB_PDGFRB	PDGFB - PDGFRB	PDGF	Secreted Signaling	PMID: 15207812
166	myocytes	pericytes	PDGFB	PDGFRB	0.00260564903398326	0	PDGFB_PDGFRB	PDGFB - PDGFRB	PDGF	Secreted Signaling	PMID: 15207812
167	endothelial cell	pericytes	PDGFB	PDGFRB	0.0098089467924043	0	PDGFB_PDGFRB	PDGFB - PDGFRB	PDGF	Secreted Signaling	PMID: 15207812
168	pericytes	pericytes	PDGFB	PDGFRB	0.00851359983272364	0	PDGFB_PDGFRB	PDGFB - PDGFRB	PDGF	Secreted Signaling	PMID: 15207812
169	myoblast	smooth muscle cell	PDGFB	PDGFRB	0.00437739973839684	0	PDGFB_PDGFRB	PDGFB - PDGFRB	PDGF	Secreted Signaling	PMID: 15207812
170	myocytes	smooth muscle cell	PDGFB	PDGFRB	0.00560649744403974	0	PDGFB_PDGFRB	PDGFB - PDGFRB	PDGF	Secreted Signaling	PMID: 15207812
171	endothelial cell	smooth muscle cell	PDGFB	PDGFRB	0.0205647091603096	0	PDGFB_PDGFRB	PDGFB - PDGFRB	PDGF	Secreted Signaling	PMID: 15207812
172	pericytes	smooth muscle cell	PDGFB	PDGFRB	0.0178775378603759	0	PDGFB_PDGFRB	PDGFB - PDGFRB	PDGF	Secreted Signaling	PMID: 15207812
173	smooth muscle cell	FAPs	PDGFC	PDGFRA	0.000398688961459712	0	PDGFC_PDGFRA	PDGFC - PDGFRA	PDGF	Secreted Signaling	PMID: 15207812
174	FAPs	FAPs	PDGFD	PDGFRB	0.00204446489224772	0	PDGFD_PDGFRB	PDGFD - PDGFRB	PDGF	Secreted Signaling	PMID: 15207812
175	satellite cell	FAPs	PDGFD	PDGFRB	0.000917464588282079	0	PDGFD_PDGFRB	PDGFD - PDGFRB	PDGF	Secreted Signaling	PMID: 15207812
176	myoblast	FAPs	PDGFD	PDGFRB	0.000761426799098698	0	PDGFD_PDGFRB	PDGFD - PDGFRB	PDGF	Secreted Signaling	PMID: 15207812
177	myocytes	FAPs	PDGFD	PDGFRB	0.000798138986280511	0	PDGFD_PDGFRB	PDGFD - PDGFRB	PDGF	Secreted Signaling	PMID: 15207812
178	pericytes	FAPs	PDGFD	PDGFRB	0.00160029462626555	0	PDGFD_PDGFRB	PDGFD - PDGFRB	PDGF	Secreted Signaling	PMID: 15207812
179	FAPs	pericytes	PDGFD	PDGFRB	0.00599791448096913	0	PDGFD_PDGFRB	PDGFD - PDGFRB	PDGF	Secreted Signaling	PMID: 15207812
180	satellite cell	pericytes	PDGFD	PDGFRB	0.00271514322528002	0	PDGFD_PDGFRB	PDGFD - PDGFRB	PDGF	Secreted Signaling	PMID: 15207812
181	myoblast	pericytes	PDGFD	PDGFRB	0.00225713885755134	0	PDGFD_PDGFRB	PDGFD - PDGFRB	PDGF	Secreted Signaling	PMID: 15207812
182	myocytes	pericytes	PDGFD	PDGFRB	0.00236678948094514	0	PDGFD_PDGFRB	PDGFD - PDGFRB	PDGF	Secreted Signaling	PMID: 15207812
183	pericytes	pericytes	PDGFD	PDGFRB	0.00471959717691225	0	PDGFD_PDGFRB	PDGFD - PDGFRB	PDGF	Secreted Signaling	PMID: 15207812
184	FAPs	smooth muscle cell	PDGFD	PDGFRB	0.0126462292938124	0	PDGFD_PDGFRB	PDGFD - PDGFRB	PDGF	Secreted Signaling	PMID: 15207812
185	satellite cell	smooth muscle cell	PDGFD	PDGFRB	0.00582295533683632	0	PDGFD_PDGFRB	PDGFD - PDGFRB	PDGF	Secreted Signaling	PMID: 15207812
186	myoblast	smooth muscle cell	PDGFD	PDGFRB	0.00485680420421126	0	PDGFD_PDGFRB	PDGFD - PDGFRB	PDGF	Secreted Signaling	PMID: 15207812
187	myocytes	smooth muscle cell	PDGFD	PDGFRB	0.00509626943374959	0	PDGFD_PDGFRB	PDGFD - PDGFRB	PDGF	Secreted Signaling	PMID: 15207812
188	pericytes	smooth muscle cell	PDGFD	PDGFRB	0.0100532291823357	0	PDGFD_PDGFRB	PDGFD - PDGFRB	PDGF	Secreted Signaling	PMID: 15207812
189	FAPs	endothelial cell	VEGFB	FLT1	0.00892596348122813	0	VEGFB_VEGFR1	VEGFB - VEGFR1	VEGF	Secreted Signaling	KEGG: hsa04370; PMID: 16633338
190	satellite cell	endothelial cell	VEGFB	FLT1	0.0125620647395926	0	VEGFB_VEGFR1	VEGFB - VEGFR1	VEGF	Secreted Signaling	KEGG: hsa04370; PMID: 16633338
191	myoblast	endothelial cell	VEGFB	FLT1	0.0326883955149814	0	VEGFB_VEGFR1	VEGFB - VEGFR1	VEGF	Secreted Signaling	KEGG: hsa04370; PMID: 16633338
192	myocytes	endothelial cell	VEGFB	FLT1	0.0139132976316336	0	VEGFB_VEGFR1	VEGFB - VEGFR1	VEGF	Secreted Signaling	KEGG: hsa04370; PMID: 16633338
193	pericytes	endothelial cell	VEGFB	FLT1	0.00592429193547372	0	VEGFB_VEGFR1	VEGFB - VEGFR1	VEGF	Secreted Signaling	KEGG: hsa04370; PMID: 16633338
194	smooth muscle cell	endothelial cell	VEGFB	FLT1	0.00780075728684875	0	VEGFB_VEGFR1	VEGFB - VEGFR1	VEGF	Secreted Signaling	KEGG: hsa04370; PMID: 16633338
195	FAPs	pericytes	VEGFB	FLT1	0.00914139822778411	0	VEGFB_VEGFR1	VEGFB - VEGFR1	VEGF	Secreted Signaling	KEGG: hsa04370; PMID: 16633338
196	satellite cell	pericytes	VEGFB	FLT1	0.0128641203629471	0	VEGFB_VEGFR1	VEGFB - VEGFR1	VEGF	Secreted Signaling	KEGG: hsa04370; PMID: 16633338
197	myoblast	pericytes	VEGFB	FLT1	0.0334579923953972	0	VEGFB_VEGFR1	VEGFB - VEGFR1	VEGF	Secreted Signaling	KEGG: hsa04370; PMID: 16633338
198	myocytes	pericytes	VEGFB	FLT1	0.014247374940385	0	VEGFB_VEGFR1	VEGFB - VEGFR1	VEGF	Secreted Signaling	KEGG: hsa04370; PMID: 16633338
199	pericytes	pericytes	VEGFB	FLT1	0.00606772266462811	0	VEGFB_VEGFR1	VEGFB - VEGFR1	VEGF	Secreted Signaling	KEGG: hsa04370; PMID: 16633338
200	smooth muscle cell	pericytes	VEGFB	FLT1	0.00798925327138193	0	VEGFB_VEGFR1	VEGFB - VEGFR1	VEGF	Secreted Signaling	KEGG: hsa04370; PMID: 16633338
201	endothelial cell	endothelial cell	VEGFC	KDR	0.0176304470484798	0	VEGFC_VEGFR2	VEGFC - VEGFR2	VEGF	Secreted Signaling	KEGG: hsa04370; PMID: 16633338
202	pericytes	endothelial cell	VEGFC	KDR	0.044482519486276	0	VEGFC_VEGFR2	VEGFC - VEGFR2	VEGF	Secreted Signaling	KEGG: hsa04370; PMID: 16633338
203	endothelial cell	pericytes	VEGFC	KDR	0.0126538875005157	0	VEGFC_VEGFR2	VEGFC - VEGFR2	VEGF	Secreted Signaling	KEGG: hsa04370; PMID: 16633338
204	pericytes	pericytes	VEGFC	KDR	0.0321746514783926	0	VEGFC_VEGFR2	VEGFC - VEGFR2	VEGF	Secreted Signaling	KEGG: hsa04370; PMID: 16633338
205	FAPs	endothelial cell	VEGFD	KDR	0.0186567722038469	0	VEGFD_VEGFR2	VEGFD - VEGFR2	VEGF	Secreted Signaling	KEGG: hsa04370; PMID: 16633338
206	FAPs	pericytes	VEGFD	KDR	0.0133944611197813	0	VEGFD_VEGFR2	VEGFD - VEGFR2	VEGF	Secreted Signaling	KEGG: hsa04370; PMID: 16633338
207	satellite cell	satellite cell	IGF1	IGF1R	0.00077265192927955	0	IGF1_IGF1R	IGF1 - IGF1R	IGF	Secreted Signaling	PMID: 14604834
208	pericytes	satellite cell	IGF1	IGF1R	0.000295267614291668	0	IGF1_IGF1R	IGF1 - IGF1R	IGF	Secreted Signaling	PMID: 14604834
209	satellite cell	myoblast	IGF1	IGF1R	0.000741442992358145	0	IGF1_IGF1R	IGF1 - IGF1R	IGF	Secreted Signaling	PMID: 14604834
210	pericytes	myoblast	IGF1	IGF1R	0.000283168580641677	0	IGF1_IGF1R	IGF1 - IGF1R	IGF	Secreted Signaling	PMID: 14604834
211	satellite cell	myocytes	IGF1	IGF1R	0.000649152901107525	0	IGF1_IGF1R	IGF1 - IGF1R	IGF	Secreted Signaling	PMID: 14604834
212	pericytes	myocytes	IGF1	IGF1R	0.000247875477865876	0	IGF1_IGF1R	IGF1 - IGF1R	IGF	Secreted Signaling	PMID: 14604834
213	satellite cell	endothelial cell	IGF1	IGF1R	0.000731049732832357	0	IGF1_IGF1R	IGF1 - IGF1R	IGF	Secreted Signaling	PMID: 14604834
214	pericytes	endothelial cell	IGF1	IGF1R	0.000279209227630521	0	IGF1_IGF1R	IGF1 - IGF1R	IGF	Secreted Signaling	PMID: 14604834
215	satellite cell	pericytes	IGF1	IGF1R	0.000980998924891594	0	IGF1_IGF1R	IGF1 - IGF1R	IGF	Secreted Signaling	PMID: 14604834
216	pericytes	pericytes	IGF1	IGF1R	0.000375142066961122	0	IGF1_IGF1R	IGF1 - IGF1R	IGF	Secreted Signaling	PMID: 14604834
217	satellite cell	smooth muscle cell	IGF1	IGF1R	0.000974563581607832	0	IGF1_IGF1R	IGF1 - IGF1R	IGF	Secreted Signaling	PMID: 14604834
218	pericytes	smooth muscle cell	IGF1	IGF1R	0.000372316333631455	0	IGF1_IGF1R	IGF1 - IGF1R	IGF	Secreted Signaling	PMID: 14604834
219	FAPs	myoblast	CXCL12	CXCR4	0.00947227063059516	0	CXCL12_CXCR4	CXCL12 - CXCR4	CXCL	Secreted Signaling	KEGG: hsa04060
220	satellite cell	myoblast	CXCL12	CXCR4	0.00406736379932647	0	CXCL12_CXCR4	CXCL12 - CXCR4	CXCL	Secreted Signaling	KEGG: hsa04060
221	myoblast	myoblast	CXCL12	CXCR4	0.00261606153515378	0	CXCL12_CXCR4	CXCL12 - CXCR4	CXCL	Secreted Signaling	KEGG: hsa04060
222	endothelial cell	myoblast	CXCL12	CXCR4	0.00605444360257852	0	CXCL12_CXCR4	CXCL12 - CXCR4	CXCL	Secreted Signaling	KEGG: hsa04060
223	pericytes	myoblast	CXCL12	CXCR4	0.0175565785589499	0	CXCL12_CXCR4	CXCL12 - CXCR4	CXCL	Secreted Signaling	KEGG: hsa04060
224	FAPs	myocytes	CXCL12	CXCR4	0.02743764363057	0	CXCL12_CXCR4	CXCL12 - CXCR4	CXCL	Secreted Signaling	KEGG: hsa04060
225	satellite cell	myocytes	CXCL12	CXCR4	0.0119048443113273	0	CXCL12_CXCR4	CXCL12 - CXCR4	CXCL	Secreted Signaling	KEGG: hsa04060
226	myoblast	myocytes	CXCL12	CXCR4	0.00767856128067628	0	CXCL12_CXCR4	CXCL12 - CXCR4	CXCL	Secreted Signaling	KEGG: hsa04060
227	endothelial cell	myocytes	CXCL12	CXCR4	0.0176529975610363	0	CXCL12_CXCR4	CXCL12 - CXCR4	CXCL	Secreted Signaling	KEGG: hsa04060
228	pericytes	myocytes	CXCL12	CXCR4	0.0500796650252845	0	CXCL12_CXCR4	CXCL12 - CXCR4	CXCL	Secreted Signaling	KEGG: hsa04060
229	FAPs	pericytes	CXCL12	CXCR4	0.00326390907363238	0	CXCL12_CXCR4	CXCL12 - CXCR4	CXCL	Secreted Signaling	KEGG: hsa04060
230	satellite cell	pericytes	CXCL12	CXCR4	0.00139651800288204	0	CXCL12_CXCR4	CXCL12 - CXCR4	CXCL	Secreted Signaling	KEGG: hsa04060
231	myoblast	pericytes	CXCL12	CXCR4	0.000897358746114634	0	CXCL12_CXCR4	CXCL12 - CXCR4	CXCL	Secreted Signaling	KEGG: hsa04060
232	endothelial cell	pericytes	CXCL12	CXCR4	0.00208150338706206	0	CXCL12_CXCR4	CXCL12 - CXCR4	CXCL	Secreted Signaling	KEGG: hsa04060
233	pericytes	pericytes	CXCL12	CXCR4	0.00608209580767552	0	CXCL12_CXCR4	CXCL12 - CXCR4	CXCL	Secreted Signaling	KEGG: hsa04060
234	FAPs	schwann cell	CXCL12	CXCR4	0.00800503559951589	0	CXCL12_CXCR4	CXCL12 - CXCR4	CXCL	Secreted Signaling	KEGG: hsa04060
235	satellite cell	schwann cell	CXCL12	CXCR4	0.00343443476589709	0	CXCL12_CXCR4	CXCL12 - CXCR4	CXCL	Secreted Signaling	KEGG: hsa04060
236	myoblast	schwann cell	CXCL12	CXCR4	0.00220847118821797	0	CXCL12_CXCR4	CXCL12 - CXCR4	CXCL	Secreted Signaling	KEGG: hsa04060
237	endothelial cell	schwann cell	CXCL12	CXCR4	0.00511388961720183	0	CXCL12_CXCR4	CXCL12 - CXCR4	CXCL	Secreted Signaling	KEGG: hsa04060
238	pericytes	schwann cell	CXCL12	CXCR4	0.0148558821004581	0	CXCL12_CXCR4	CXCL12 - CXCR4	CXCL	Secreted Signaling	KEGG: hsa04060
239	FAPs	dendritic cell	CXCL12	CXCR4	0.0166269691162365	0	CXCL12_CXCR4	CXCL12 - CXCR4	CXCL	Secreted Signaling	KEGG: hsa04060
240	satellite cell	dendritic cell	CXCL12	CXCR4	0.00716911702077546	0	CXCL12_CXCR4	CXCL12 - CXCR4	CXCL	Secreted Signaling	KEGG: hsa04060
241	myoblast	dendritic cell	CXCL12	CXCR4	0.00461618808096635	0	CXCL12_CXCR4	CXCL12 - CXCR4	CXCL	Secreted Signaling	KEGG: hsa04060
242	endothelial cell	dendritic cell	CXCL12	CXCR4	0.010655322529627	0	CXCL12_CXCR4	CXCL12 - CXCR4	CXCL	Secreted Signaling	KEGG: hsa04060
243	pericytes	dendritic cell	CXCL12	CXCR4	0.0306287865117911	0	CXCL12_CXCR4	CXCL12 - CXCR4	CXCL	Secreted Signaling	KEGG: hsa04060
244	FAPs	FAPs	CXCL12	ACKR3	0.0356610838478356	0	CXCL12_ACKR3	CXCL12 - ACKR3	CXCL	Secreted Signaling	KEGG: hsa04060
245	satellite cell	FAPs	CXCL12	ACKR3	0.0155473111366235	0	CXCL12_ACKR3	CXCL12 - ACKR3	CXCL	Secreted Signaling	KEGG: hsa04060
246	myoblast	FAPs	CXCL12	ACKR3	0.0100410735138155	0	CXCL12_ACKR3	CXCL12 - ACKR3	CXCL	Secreted Signaling	KEGG: hsa04060
247	endothelial cell	FAPs	CXCL12	ACKR3	0.0230132368317025	0	CXCL12_ACKR3	CXCL12 - ACKR3	CXCL	Secreted Signaling	KEGG: hsa04060
248	pericytes	FAPs	CXCL12	ACKR3	0.0646382133984354	0	CXCL12_ACKR3	CXCL12 - ACKR3	CXCL	Secreted Signaling	KEGG: hsa04060
249	FAPs	pericytes	CXCL12	ACKR3	0.00712483536359922	0	CXCL12_ACKR3	CXCL12 - ACKR3	CXCL	Secreted Signaling	KEGG: hsa04060
250	satellite cell	pericytes	CXCL12	ACKR3	0.00305525083236824	0.02	CXCL12_ACKR3	CXCL12 - ACKR3	CXCL	Secreted Signaling	KEGG: hsa04060
251	endothelial cell	pericytes	CXCL12	ACKR3	0.0045501295510736	0	CXCL12_ACKR3	CXCL12 - ACKR3	CXCL	Secreted Signaling	KEGG: hsa04060
252	pericytes	pericytes	CXCL12	ACKR3	0.0132324397421385	0	CXCL12_ACKR3	CXCL12 - ACKR3	CXCL	Secreted Signaling	KEGG: hsa04060
253	FAPs	myoblast	MIF	CD74_CXCR4	0.00868254697927569	0	MIF_CD74_CXCR4	MIF - (CD74+CXCR4)	MIF	Secreted Signaling	PMID: 29637711; PMID: 24760155
254	satellite cell	myoblast	MIF	CD74_CXCR4	0.00312609750980233	0	MIF_CD74_CXCR4	MIF - (CD74+CXCR4)	MIF	Secreted Signaling	PMID: 29637711; PMID: 24760155
255	myoblast	myoblast	MIF	CD74_CXCR4	0.0112596931188875	0	MIF_CD74_CXCR4	MIF - (CD74+CXCR4)	MIF	Secreted Signaling	PMID: 29637711; PMID: 24760155
256	myocytes	myoblast	MIF	CD74_CXCR4	0.00932950948979871	0	MIF_CD74_CXCR4	MIF - (CD74+CXCR4)	MIF	Secreted Signaling	PMID: 29637711; PMID: 24760155
257	myotubes	myoblast	MIF	CD74_CXCR4	0.00336534978062633	0	MIF_CD74_CXCR4	MIF - (CD74+CXCR4)	MIF	Secreted Signaling	PMID: 29637711; PMID: 24760155
258	endothelial cell	myoblast	MIF	CD74_CXCR4	0.0113372834377792	0	MIF_CD74_CXCR4	MIF - (CD74+CXCR4)	MIF	Secreted Signaling	PMID: 29637711; PMID: 24760155
259	pericytes	myoblast	MIF	CD74_CXCR4	0.01417933946902	0	MIF_CD74_CXCR4	MIF - (CD74+CXCR4)	MIF	Secreted Signaling	PMID: 29637711; PMID: 24760155
260	smooth muscle cell	myoblast	MIF	CD74_CXCR4	0.010363495798822	0	MIF_CD74_CXCR4	MIF - (CD74+CXCR4)	MIF	Secreted Signaling	PMID: 29637711; PMID: 24760155
261	schwann cell	myoblast	MIF	CD74_CXCR4	0.0101054662331377	0	MIF_CD74_CXCR4	MIF - (CD74+CXCR4)	MIF	Secreted Signaling	PMID: 29637711; PMID: 24760155
262	dendritic cell	myoblast	MIF	CD74_CXCR4	0.00965039691566057	0	MIF_CD74_CXCR4	MIF - (CD74+CXCR4)	MIF	Secreted Signaling	PMID: 29637711; PMID: 24760155
263	FAPs	pericytes	MIF	CD74_CXCR4	0.0217747009576103	0	MIF_CD74_CXCR4	MIF - (CD74+CXCR4)	MIF	Secreted Signaling	PMID: 29637711; PMID: 24760155
264	satellite cell	pericytes	MIF	CD74_CXCR4	0.00790667234937903	0	MIF_CD74_CXCR4	MIF - (CD74+CXCR4)	MIF	Secreted Signaling	PMID: 29637711; PMID: 24760155
265	myoblast	pericytes	MIF	CD74_CXCR4	0.0281275877924303	0	MIF_CD74_CXCR4	MIF - (CD74+CXCR4)	MIF	Secreted Signaling	PMID: 29637711; PMID: 24760155
266	myocytes	pericytes	MIF	CD74_CXCR4	0.0233741968923737	0	MIF_CD74_CXCR4	MIF - (CD74+CXCR4)	MIF	Secreted Signaling	PMID: 29637711; PMID: 24760155
267	myotubes	pericytes	MIF	CD74_CXCR4	0.00850867752555016	0	MIF_CD74_CXCR4	MIF - (CD74+CXCR4)	MIF	Secreted Signaling	PMID: 29637711; PMID: 24760155
268	endothelial cell	pericytes	MIF	CD74_CXCR4	0.0283180853598917	0	MIF_CD74_CXCR4	MIF - (CD74+CXCR4)	MIF	Secreted Signaling	PMID: 29637711; PMID: 24760155
269	pericytes	pericytes	MIF	CD74_CXCR4	0.0352650901197178	0	MIF_CD74_CXCR4	MIF - (CD74+CXCR4)	MIF	Secreted Signaling	PMID: 29637711; PMID: 24760155
270	smooth muscle cell	pericytes	MIF	CD74_CXCR4	0.0259240185391712	0	MIF_CD74_CXCR4	MIF - (CD74+CXCR4)	MIF	Secreted Signaling	PMID: 29637711; PMID: 24760155
271	schwann cell	pericytes	MIF	CD74_CXCR4	0.0252884641841296	0	MIF_CD74_CXCR4	MIF - (CD74+CXCR4)	MIF	Secreted Signaling	PMID: 29637711; PMID: 24760155
272	dendritic cell	pericytes	MIF	CD74_CXCR4	0.0241663658823141	0	MIF_CD74_CXCR4	MIF - (CD74+CXCR4)	MIF	Secreted Signaling	PMID: 29637711; PMID: 24760155
273	FAPs	dendritic cell	MIF	CD74_CXCR4	0.0382275291912092	0	MIF_CD74_CXCR4	MIF - (CD74+CXCR4)	MIF	Secreted Signaling	PMID: 29637711; PMID: 24760155
274	satellite cell	dendritic cell	MIF	CD74_CXCR4	0.0140312047257727	0	MIF_CD74_CXCR4	MIF - (CD74+CXCR4)	MIF	Secreted Signaling	PMID: 29637711; PMID: 24760155
275	myoblast	dendritic cell	MIF	CD74_CXCR4	0.0491394877108982	0	MIF_CD74_CXCR4	MIF - (CD74+CXCR4)	MIF	Secreted Signaling	PMID: 29637711; PMID: 24760155
276	myocytes	dendritic cell	MIF	CD74_CXCR4	0.0409849585435617	0	MIF_CD74_CXCR4	MIF - (CD74+CXCR4)	MIF	Secreted Signaling	PMID: 29637711; PMID: 24760155
277	myotubes	dendritic cell	MIF	CD74_CXCR4	0.0150924310200297	0	MIF_CD74_CXCR4	MIF - (CD74+CXCR4)	MIF	Secreted Signaling	PMID: 29637711; PMID: 24760155
278	endothelial cell	dendritic cell	MIF	CD74_CXCR4	0.0494650480868702	0	MIF_CD74_CXCR4	MIF - (CD74+CXCR4)	MIF	Secreted Signaling	PMID: 29637711; PMID: 24760155
279	pericytes	dendritic cell	MIF	CD74_CXCR4	0.0612727015503783	0	MIF_CD74_CXCR4	MIF - (CD74+CXCR4)	MIF	Secreted Signaling	PMID: 29637711; PMID: 24760155
280	smooth muscle cell	dendritic cell	MIF	CD74_CXCR4	0.0453666457887715	0	MIF_CD74_CXCR4	MIF - (CD74+CXCR4)	MIF	Secreted Signaling	PMID: 29637711; PMID: 24760155
281	schwann cell	dendritic cell	MIF	CD74_CXCR4	0.044276101302572	0	MIF_CD74_CXCR4	MIF - (CD74+CXCR4)	MIF	Secreted Signaling	PMID: 29637711; PMID: 24760155
282	dendritic cell	dendritic cell	MIF	CD74_CXCR4	0.0423480893609014	0	MIF_CD74_CXCR4	MIF - (CD74+CXCR4)	MIF	Secreted Signaling	PMID: 29637711; PMID: 24760155
283	FAPs	pericytes	MIF	CD74_CD44	0.0287810583990821	0	MIF_CD74_CD44	MIF - (CD74+CD44)	MIF	Secreted Signaling	PMID: 29637711; PMID: 26175090
284	satellite cell	pericytes	MIF	CD74_CD44	0.0104986608775098	0	MIF_CD74_CD44	MIF - (CD74+CD44)	MIF	Secreted Signaling	PMID: 29637711; PMID: 26175090
285	myoblast	pericytes	MIF	CD74_CD44	0.0371005609639827	0	MIF_CD74_CD44	MIF - (CD74+CD44)	MIF	Secreted Signaling	PMID: 29637711; PMID: 26175090
286	myocytes	pericytes	MIF	CD74_CD44	0.0308789716433488	0	MIF_CD74_CD44	MIF - (CD74+CD44)	MIF	Secreted Signaling	PMID: 29637711; PMID: 26175090
287	myotubes	pericytes	MIF	CD74_CD44	0.011295770157859	0	MIF_CD74_CD44	MIF - (CD74+CD44)	MIF	Secreted Signaling	PMID: 29637711; PMID: 26175090
288	endothelial cell	pericytes	MIF	CD74_CD44	0.037349493661779	0	MIF_CD74_CD44	MIF - (CD74+CD44)	MIF	Secreted Signaling	PMID: 29637711; PMID: 26175090
289	pericytes	pericytes	MIF	CD74_CD44	0.0464062736855368	0	MIF_CD74_CD44	MIF - (CD74+CD44)	MIF	Secreted Signaling	PMID: 29637711; PMID: 26175090
290	smooth muscle cell	pericytes	MIF	CD74_CD44	0.0342187823663314	0	MIF_CD74_CD44	MIF - (CD74+CD44)	MIF	Secreted Signaling	PMID: 29637711; PMID: 26175090
291	schwann cell	pericytes	MIF	CD74_CD44	0.0333868432906	0	MIF_CD74_CD44	MIF - (CD74+CD44)	MIF	Secreted Signaling	PMID: 29637711; PMID: 26175090
292	dendritic cell	pericytes	MIF	CD74_CD44	0.0319171708735384	0	MIF_CD74_CD44	MIF - (CD74+CD44)	MIF	Secreted Signaling	PMID: 29637711; PMID: 26175090
293	FAPs	dendritic cell	MIF	CD74_CD44	0.0363772628971704	0	MIF_CD74_CD44	MIF - (CD74+CD44)	MIF	Secreted Signaling	PMID: 29637711; PMID: 26175090
294	satellite cell	dendritic cell	MIF	CD74_CD44	0.0133358357889261	0	MIF_CD74_CD44	MIF - (CD74+CD44)	MIF	Secreted Signaling	PMID: 29637711; PMID: 26175090
295	myoblast	dendritic cell	MIF	CD74_CD44	0.0467867600388416	0	MIF_CD74_CD44	MIF - (CD74+CD44)	MIF	Secreted Signaling	PMID: 29637711; PMID: 26175090
296	myocytes	dendritic cell	MIF	CD74_CD44	0.0390066416650851	0	MIF_CD74_CD44	MIF - (CD74+CD44)	MIF	Secreted Signaling	PMID: 29637711; PMID: 26175090
297	myotubes	dendritic cell	MIF	CD74_CD44	0.0143452342330614	0	MIF_CD74_CD44	MIF - (CD74+CD44)	MIF	Secreted Signaling	PMID: 29637711; PMID: 26175090
298	endothelial cell	dendritic cell	MIF	CD74_CD44	0.0470975051190485	0	MIF_CD74_CD44	MIF - (CD74+CD44)	MIF	Secreted Signaling	PMID: 29637711; PMID: 26175090
299	pericytes	dendritic cell	MIF	CD74_CD44	0.0583747167042813	0	MIF_CD74_CD44	MIF - (CD74+CD44)	MIF	Secreted Signaling	PMID: 29637711; PMID: 26175090
300	smooth muscle cell	dendritic cell	MIF	CD74_CD44	0.0431863520778837	0	MIF_CD74_CD44	MIF - (CD74+CD44)	MIF	Secreted Signaling	PMID: 29637711; PMID: 26175090
301	schwann cell	dendritic cell	MIF	CD74_CD44	0.0421459046255889	0	MIF_CD74_CD44	MIF - (CD74+CD44)	MIF	Secreted Signaling	PMID: 29637711; PMID: 26175090
302	dendritic cell	dendritic cell	MIF	CD74_CD44	0.0403067404785546	0	MIF_CD74_CD44	MIF - (CD74+CD44)	MIF	Secreted Signaling	PMID: 29637711; PMID: 26175090
303	FAPs	FAPs	MIF	ACKR3	0.0411524966639576	0	MIF_ACKR3	MIF - ACKR3	MIF	Secreted Signaling	PMID: 26175090
304	satellite cell	FAPs	MIF	ACKR3	0.0151339302000202	0	MIF_ACKR3	MIF - ACKR3	MIF	Secreted Signaling	PMID: 26175090
305	myoblast	FAPs	MIF	ACKR3	0.0528534975923736	0	MIF_ACKR3	MIF - ACKR3	MIF	Secreted Signaling	PMID: 26175090
306	myocytes	FAPs	MIF	ACKR3	0.0441112331901866	0	MIF_ACKR3	MIF - ACKR3	MIF	Secreted Signaling	PMID: 26175090
307	myotubes	FAPs	MIF	ACKR3	0.0162771823778312	0	MIF_ACKR3	MIF - ACKR3	MIF	Secreted Signaling	PMID: 26175090
308	endothelial cell	FAPs	MIF	ACKR3	0.0532022873780576	0	MIF_ACKR3	MIF - ACKR3	MIF	Secreted Signaling	PMID: 26175090
309	pericytes	FAPs	MIF	ACKR3	0.0658402530114906	0	MIF_ACKR3	MIF - ACKR3	MIF	Secreted Signaling	PMID: 26175090
310	smooth muscle cell	FAPs	MIF	ACKR3	0.0488101383864644	0	MIF_ACKR3	MIF - ACKR3	MIF	Secreted Signaling	PMID: 26175090
311	schwann cell	FAPs	MIF	ACKR3	0.0476409485744734	0	MIF_ACKR3	MIF - ACKR3	MIF	Secreted Signaling	PMID: 26175090
312	dendritic cell	FAPs	MIF	ACKR3	0.0455734005686516	0	MIF_ACKR3	MIF - ACKR3	MIF	Secreted Signaling	PMID: 26175090
313	FAPs	pericytes	MIF	ACKR3	0.00825961842131998	0.04	MIF_ACKR3	MIF - ACKR3	MIF	Secreted Signaling	PMID: 26175090
314	myoblast	pericytes	MIF	ACKR3	0.0107125878343318	0	MIF_ACKR3	MIF - ACKR3	MIF	Secreted Signaling	PMID: 26175090
315	myocytes	pericytes	MIF	ACKR3	0.00887534940625324	0.01	MIF_ACKR3	MIF - ACKR3	MIF	Secreted Signaling	PMID: 26175090
316	endothelial cell	pericytes	MIF	ACKR3	0.0107864491907084	0	MIF_ACKR3	MIF - ACKR3	MIF	Secreted Signaling	PMID: 26175090
317	pericytes	pericytes	MIF	ACKR3	0.0134923052795459	0	MIF_ACKR3	MIF - ACKR3	MIF	Secreted Signaling	PMID: 26175090
318	smooth muscle cell	pericytes	MIF	ACKR3	0.00985950225610016	0.01	MIF_ACKR3	MIF - ACKR3	MIF	Secreted Signaling	PMID: 26175090
319	schwann cell	pericytes	MIF	ACKR3	0.00961389918270173	0.01	MIF_ACKR3	MIF - ACKR3	MIF	Secreted Signaling	PMID: 26175090
320	dendritic cell	pericytes	MIF	ACKR3	0.00918076080854384	0.01	MIF_ACKR3	MIF - ACKR3	MIF	Secreted Signaling	PMID: 26175090
321	pericytes	dendritic cell	CSF1	CSF1R	0.00273110866426671	0	CSF1_CSF1R	CSF1 - CSF1R	CSF	Secreted Signaling	KEGG: hsa04060
322	pericytes	FAPs	TNFSF12	TNFRSF12A	0.0010300942545545	0	TNFSF12_TNFRSF12A	TNFSF12 - TNFRSF12A	TWEAK	Secreted Signaling	KEGG: hsa04060
323	pericytes	satellite cell	TNFSF12	TNFRSF12A	0.00227861493572861	0	TNFSF12_TNFRSF12A	TNFSF12 - TNFRSF12A	TWEAK	Secreted Signaling	KEGG: hsa04060
324	pericytes	myoblast	TNFSF12	TNFRSF12A	0.00141247159914382	0	TNFSF12_TNFRSF12A	TNFSF12 - TNFRSF12A	TWEAK	Secreted Signaling	KEGG: hsa04060
325	pericytes	pericytes	TNFSF12	TNFRSF12A	0.000940688010744812	0	TNFSF12_TNFRSF12A	TNFSF12 - TNFRSF12A	TWEAK	Secreted Signaling	KEGG: hsa04060
326	pericytes	smooth muscle cell	TNFSF12	TNFRSF12A	0.00127485808903827	0	TNFSF12_TNFRSF12A	TNFSF12 - TNFRSF12A	TWEAK	Secreted Signaling	KEGG: hsa04060
327	pericytes	schwann cell	TNFSF12	TNFRSF12A	0.00179580282631808	0	TNFSF12_TNFRSF12A	TNFSF12 - TNFRSF12A	TWEAK	Secreted Signaling	KEGG: hsa04060
328	schwann cell	FAPs	SPP1	CD44	0.00279640464180548	0	SPP1_CD44	SPP1 - CD44	SPP1	Secreted Signaling	PMID: 21907263
329	schwann cell	pericytes	SPP1	CD44	0.001873555513879	0	SPP1_CD44	SPP1 - CD44	SPP1	Secreted Signaling	PMID: 21907263
330	schwann cell	smooth muscle cell	SPP1	CD44	0.00364621139574209	0	SPP1_CD44	SPP1 - CD44	SPP1	Secreted Signaling	PMID: 21907263
331	schwann cell	dendritic cell	SPP1	CD44	0.00490869934698795	0	SPP1_CD44	SPP1 - CD44	SPP1	Secreted Signaling	PMID: 21907263
332	schwann cell	FAPs	SPP1	ITGAV_ITGB1	0.0175323966404819	0	SPP1_ITGAV_ITGB1	SPP1 - (ITGAV+ITGB1)	SPP1	Secreted Signaling	PMID: 21907263
333	schwann cell	satellite cell	SPP1	ITGAV_ITGB1	0.0190606583097302	0	SPP1_ITGAV_ITGB1	SPP1 - (ITGAV+ITGB1)	SPP1	Secreted Signaling	PMID: 21907263
334	schwann cell	myoblast	SPP1	ITGAV_ITGB1	0.0149967060270885	0	SPP1_ITGAV_ITGB1	SPP1 - (ITGAV+ITGB1)	SPP1	Secreted Signaling	PMID: 21907263
335	schwann cell	myocytes	SPP1	ITGAV_ITGB1	0.00703519466442042	0	SPP1_ITGAV_ITGB1	SPP1 - (ITGAV+ITGB1)	SPP1	Secreted Signaling	PMID: 21907263
336	schwann cell	pericytes	SPP1	ITGAV_ITGB1	0.0151345318896969	0	SPP1_ITGAV_ITGB1	SPP1 - (ITGAV+ITGB1)	SPP1	Secreted Signaling	PMID: 21907263
337	schwann cell	smooth muscle cell	SPP1	ITGAV_ITGB1	0.0268806345913337	0	SPP1_ITGAV_ITGB1	SPP1 - (ITGAV+ITGB1)	SPP1	Secreted Signaling	PMID: 21907263
338	schwann cell	schwann cell	SPP1	ITGAV_ITGB1	0.0187612048036181	0	SPP1_ITGAV_ITGB1	SPP1 - (ITGAV+ITGB1)	SPP1	Secreted Signaling	PMID: 21907263
339	schwann cell	FAPs	SPP1	ITGAV_ITGB5	0.00552189860517365	0	SPP1_ITGAV_ITGB5	SPP1 - (ITGAV+ITGB5)	SPP1	Secreted Signaling	PMID: 21907263
340	schwann cell	satellite cell	SPP1	ITGAV_ITGB5	0.00773365886174236	0	SPP1_ITGAV_ITGB5	SPP1 - (ITGAV+ITGB5)	SPP1	Secreted Signaling	PMID: 21907263
341	schwann cell	myoblast	SPP1	ITGAV_ITGB5	0.00447075210636383	0	SPP1_ITGAV_ITGB5	SPP1 - (ITGAV+ITGB5)	SPP1	Secreted Signaling	PMID: 21907263
342	schwann cell	myocytes	SPP1	ITGAV_ITGB5	0.00272926280248167	0	SPP1_ITGAV_ITGB5	SPP1 - (ITGAV+ITGB5)	SPP1	Secreted Signaling	PMID: 21907263
343	schwann cell	pericytes	SPP1	ITGAV_ITGB5	0.0038771090321887	0	SPP1_ITGAV_ITGB5	SPP1 - (ITGAV+ITGB5)	SPP1	Secreted Signaling	PMID: 21907263
344	schwann cell	schwann cell	SPP1	ITGAV_ITGB5	0.00641106332492995	0	SPP1_ITGAV_ITGB5	SPP1 - (ITGAV+ITGB5)	SPP1	Secreted Signaling	PMID: 21907263
345	schwann cell	dendritic cell	SPP1	ITGA4_ITGB1	0.0135253510773641	0	SPP1_ITGA4_ITGB1	SPP1 - (ITGA4+ITGB1)	SPP1	Secreted Signaling	PMID: 21907263
346	schwann cell	smooth muscle cell	SPP1	ITGA8_ITGB1	0.0182516802754303	0	SPP1_ITGA8_ITGB1	SPP1 - (ITGA8+ITGB1)	SPP1	Secreted Signaling	PMID: 21907263
347	schwann cell	FAPs	SPP1	ITGA5_ITGB1	0.0165306494236065	0	SPP1_ITGA5_ITGB1	SPP1 - (ITGA5+ITGB1)	SPP1	Secreted Signaling	PMID: 21907263
348	schwann cell	myoblast	SPP1	ITGA5_ITGB1	0.00769818092449834	0	SPP1_ITGA5_ITGB1	SPP1 - (ITGA5+ITGB1)	SPP1	Secreted Signaling	PMID: 21907263
349	schwann cell	endothelial cell	SPP1	ITGA5_ITGB1	0.0108495661946883	0	SPP1_ITGA5_ITGB1	SPP1 - (ITGA5+ITGB1)	SPP1	Secreted Signaling	PMID: 21907263
350	schwann cell	pericytes	SPP1	ITGA5_ITGB1	0.0203166903528718	0	SPP1_ITGA5_ITGB1	SPP1 - (ITGA5+ITGB1)	SPP1	Secreted Signaling	PMID: 21907263
351	schwann cell	smooth muscle cell	SPP1	ITGA5_ITGB1	0.0119843056600136	0	SPP1_ITGA5_ITGB1	SPP1 - (ITGA5+ITGB1)	SPP1	Secreted Signaling	PMID: 21907263
352	FAPs	satellite cell	NAMPT	INSR	0.00129398793860778	0	NAMPT_INSR	NAMPT - INSR	VISFATIN	Secreted Signaling	PMID: 28490838
353	satellite cell	satellite cell	NAMPT	INSR	0.0024848088563925	0	NAMPT_INSR	NAMPT - INSR	VISFATIN	Secreted Signaling	PMID: 28490838
354	myoblast	satellite cell	NAMPT	INSR	0.00126562319137224	0	NAMPT_INSR	NAMPT - INSR	VISFATIN	Secreted Signaling	PMID: 28490838
355	pericytes	satellite cell	NAMPT	INSR	0.0011321982754249	0	NAMPT_INSR	NAMPT - INSR	VISFATIN	Secreted Signaling	PMID: 28490838
356	dendritic cell	satellite cell	NAMPT	INSR	0.00202471145742451	0	NAMPT_INSR	NAMPT - INSR	VISFATIN	Secreted Signaling	PMID: 28490838
357	FAPs	myoblast	NAMPT	INSR	0.00101778876646246	0	NAMPT_INSR	NAMPT - INSR	VISFATIN	Secreted Signaling	PMID: 28490838
358	satellite cell	myoblast	NAMPT	INSR	0.00195492885357912	0	NAMPT_INSR	NAMPT - INSR	VISFATIN	Secreted Signaling	PMID: 28490838
359	myoblast	myoblast	NAMPT	INSR	0.000995472383757566	0	NAMPT_INSR	NAMPT - INSR	VISFATIN	Secreted Signaling	PMID: 28490838
360	pericytes	myoblast	NAMPT	INSR	0.000890501995476396	0	NAMPT_INSR	NAMPT - INSR	VISFATIN	Secreted Signaling	PMID: 28490838
361	dendritic cell	myoblast	NAMPT	INSR	0.00159278954372673	0	NAMPT_INSR	NAMPT - INSR	VISFATIN	Secreted Signaling	PMID: 28490838
362	FAPs	pericytes	NAMPT	INSR	0.00105183687358055	0	NAMPT_INSR	NAMPT - INSR	VISFATIN	Secreted Signaling	PMID: 28490838
363	satellite cell	pericytes	NAMPT	INSR	0.00202026372586922	0	NAMPT_INSR	NAMPT - INSR	VISFATIN	Secreted Signaling	PMID: 28490838
364	myoblast	pericytes	NAMPT	INSR	0.00102877470931181	0	NAMPT_INSR	NAMPT - INSR	VISFATIN	Secreted Signaling	PMID: 28490838
365	pericytes	pericytes	NAMPT	INSR	0.000920295898533412	0	NAMPT_INSR	NAMPT - INSR	VISFATIN	Secreted Signaling	PMID: 28490838
366	dendritic cell	pericytes	NAMPT	INSR	0.00164604146816192	0	NAMPT_INSR	NAMPT - INSR	VISFATIN	Secreted Signaling	PMID: 28490838
367	FAPs	FAPs	NAMPT	ITGA5_ITGB1	0.00980658656868542	0	NAMPT_ITGA5_ITGB1	NAMPT - (ITGA5+ITGB1)	VISFATIN	Secreted Signaling	PMID: 28490838
368	satellite cell	FAPs	NAMPT	ITGA5_ITGB1	0.01868474974423	0	NAMPT_ITGA5_ITGB1	NAMPT - (ITGA5+ITGB1)	VISFATIN	Secreted Signaling	PMID: 28490838
369	myoblast	FAPs	NAMPT	ITGA5_ITGB1	0.00959341460947014	0	NAMPT_ITGA5_ITGB1	NAMPT - (ITGA5+ITGB1)	VISFATIN	Secreted Signaling	PMID: 28490838
370	pericytes	FAPs	NAMPT	ITGA5_ITGB1	0.00858960538581445	0	NAMPT_ITGA5_ITGB1	NAMPT - (ITGA5+ITGB1)	VISFATIN	Secreted Signaling	PMID: 28490838
371	dendritic cell	FAPs	NAMPT	ITGA5_ITGB1	0.0152709263506882	0	NAMPT_ITGA5_ITGB1	NAMPT - (ITGA5+ITGB1)	VISFATIN	Secreted Signaling	PMID: 28490838
372	FAPs	myoblast	NAMPT	ITGA5_ITGB1	0.00455022035215269	0	NAMPT_ITGA5_ITGB1	NAMPT - (ITGA5+ITGB1)	VISFATIN	Secreted Signaling	PMID: 28490838
373	satellite cell	myoblast	NAMPT	ITGA5_ITGB1	0.00871152196899057	0	NAMPT_ITGA5_ITGB1	NAMPT - (ITGA5+ITGB1)	VISFATIN	Secreted Signaling	PMID: 28490838
374	dendritic cell	myoblast	NAMPT	ITGA5_ITGB1	0.00710667498118636	0	NAMPT_ITGA5_ITGB1	NAMPT - (ITGA5+ITGB1)	VISFATIN	Secreted Signaling	PMID: 28490838
375	FAPs	endothelial cell	NAMPT	ITGA5_ITGB1	0.00642127190945149	0	NAMPT_ITGA5_ITGB1	NAMPT - (ITGA5+ITGB1)	VISFATIN	Secreted Signaling	PMID: 28490838
376	satellite cell	endothelial cell	NAMPT	ITGA5_ITGB1	0.0122726056268925	0	NAMPT_ITGA5_ITGB1	NAMPT - (ITGA5+ITGB1)	VISFATIN	Secreted Signaling	PMID: 28490838
377	myoblast	endothelial cell	NAMPT	ITGA5_ITGB1	0.00628122186593506	0.01	NAMPT_ITGA5_ITGB1	NAMPT - (ITGA5+ITGB1)	VISFATIN	Secreted Signaling	PMID: 28490838
378	dendritic cell	endothelial cell	NAMPT	ITGA5_ITGB1	0.0100183616266043	0	NAMPT_ITGA5_ITGB1	NAMPT - (ITGA5+ITGB1)	VISFATIN	Secreted Signaling	PMID: 28490838
379	FAPs	pericytes	NAMPT	ITGA5_ITGB1	0.0120715075615338	0	NAMPT_ITGA5_ITGB1	NAMPT - (ITGA5+ITGB1)	VISFATIN	Secreted Signaling	PMID: 28490838
380	satellite cell	pericytes	NAMPT	ITGA5_ITGB1	0.0229526335161956	0	NAMPT_ITGA5_ITGB1	NAMPT - (ITGA5+ITGB1)	VISFATIN	Secreted Signaling	PMID: 28490838
381	myoblast	pericytes	NAMPT	ITGA5_ITGB1	0.0118096887825687	0	NAMPT_ITGA5_ITGB1	NAMPT - (ITGA5+ITGB1)	VISFATIN	Secreted Signaling	PMID: 28490838
382	pericytes	pericytes	NAMPT	ITGA5_ITGB1	0.0105764556242687	0	NAMPT_ITGA5_ITGB1	NAMPT - (ITGA5+ITGB1)	VISFATIN	Secreted Signaling	PMID: 28490838
383	dendritic cell	pericytes	NAMPT	ITGA5_ITGB1	0.0187739585403832	0	NAMPT_ITGA5_ITGB1	NAMPT - (ITGA5+ITGB1)	VISFATIN	Secreted Signaling	PMID: 28490838
384	FAPs	smooth muscle cell	NAMPT	ITGA5_ITGB1	0.00709618551337722	0	NAMPT_ITGA5_ITGB1	NAMPT - (ITGA5+ITGB1)	VISFATIN	Secreted Signaling	PMID: 28490838
385	satellite cell	smooth muscle cell	NAMPT	ITGA5_ITGB1	0.0135541391638033	0	NAMPT_ITGA5_ITGB1	NAMPT - (ITGA5+ITGB1)	VISFATIN	Secreted Signaling	PMID: 28490838
386	myoblast	smooth muscle cell	NAMPT	ITGA5_ITGB1	0.00694151822321827	0	NAMPT_ITGA5_ITGB1	NAMPT - (ITGA5+ITGB1)	VISFATIN	Secreted Signaling	PMID: 28490838
387	pericytes	smooth muscle cell	NAMPT	ITGA5_ITGB1	0.00621344999009555	0.01	NAMPT_ITGA5_ITGB1	NAMPT - (ITGA5+ITGB1)	VISFATIN	Secreted Signaling	PMID: 28490838
388	dendritic cell	smooth muscle cell	NAMPT	ITGA5_ITGB1	0.0110671393509835	0	NAMPT_ITGA5_ITGB1	NAMPT - (ITGA5+ITGB1)	VISFATIN	Secreted Signaling	PMID: 28490838
389	FAPs	endothelial cell	ANGPTL1	ITGA1_ITGB1	0.0932899834088469	0	ANGPTL1_ITGA1_ITGB1	ANGPTL1 - (ITGA1+ITGB1)	ANGPTL	Secreted Signaling	PMID: 24478758
390	pericytes	endothelial cell	ANGPTL1	ITGA1_ITGB1	0.0134466890826008	0	ANGPTL1_ITGA1_ITGB1	ANGPTL1 - (ITGA1+ITGB1)	ANGPTL	Secreted Signaling	PMID: 24478758
391	smooth muscle cell	endothelial cell	ANGPTL1	ITGA1_ITGB1	0.0473674998928852	0	ANGPTL1_ITGA1_ITGB1	ANGPTL1 - (ITGA1+ITGB1)	ANGPTL	Secreted Signaling	PMID: 24478758
392	FAPs	pericytes	ANGPTL1	ITGA1_ITGB1	0.105978925657431	0	ANGPTL1_ITGA1_ITGB1	ANGPTL1 - (ITGA1+ITGB1)	ANGPTL	Secreted Signaling	PMID: 24478758
393	pericytes	pericytes	ANGPTL1	ITGA1_ITGB1	0.0154608353629462	0	ANGPTL1_ITGA1_ITGB1	ANGPTL1 - (ITGA1+ITGB1)	ANGPTL	Secreted Signaling	PMID: 24478758
394	smooth muscle cell	pericytes	ANGPTL1	ITGA1_ITGB1	0.0541835063721656	0	ANGPTL1_ITGA1_ITGB1	ANGPTL1 - (ITGA1+ITGB1)	ANGPTL	Secreted Signaling	PMID: 24478758
395	FAPs	smooth muscle cell	ANGPTL1	ITGA1_ITGB1	0.110119423047801	0	ANGPTL1_ITGA1_ITGB1	ANGPTL1 - (ITGA1+ITGB1)	ANGPTL	Secreted Signaling	PMID: 24478758
396	pericytes	smooth muscle cell	ANGPTL1	ITGA1_ITGB1	0.0161286755260425	0	ANGPTL1_ITGA1_ITGB1	ANGPTL1 - (ITGA1+ITGB1)	ANGPTL	Secreted Signaling	PMID: 24478758
397	smooth muscle cell	smooth muscle cell	ANGPTL1	ITGA1_ITGB1	0.0564281291540458	0	ANGPTL1_ITGA1_ITGB1	ANGPTL1 - (ITGA1+ITGB1)	ANGPTL	Secreted Signaling	PMID: 24478758
398	FAPs	FAPs	ANGPTL2	ITGA5_ITGB1	0.0519829764032544	0	ANGPTL2_ITGA5_ITGB1	ANGPTL2 - (ITGA5+ITGB1)	ANGPTL	Secreted Signaling	PMID: 24478758
399	pericytes	FAPs	ANGPTL2	ITGA5_ITGB1	0.012308483179894	0	ANGPTL2_ITGA5_ITGB1	ANGPTL2 - (ITGA5+ITGB1)	ANGPTL	Secreted Signaling	PMID: 24478758
400	FAPs	myoblast	ANGPTL2	ITGA5_ITGB1	0.0246834488781693	0	ANGPTL2_ITGA5_ITGB1	ANGPTL2 - (ITGA5+ITGB1)	ANGPTL	Secreted Signaling	PMID: 24478758
401	pericytes	myoblast	ANGPTL2	ITGA5_ITGB1	0.0057188363014687	0	ANGPTL2_ITGA5_ITGB1	ANGPTL2 - (ITGA5+ITGB1)	ANGPTL	Secreted Signaling	PMID: 24478758
402	FAPs	endothelial cell	ANGPTL2	ITGA5_ITGB1	0.0345459820422832	0	ANGPTL2_ITGA5_ITGB1	ANGPTL2 - (ITGA5+ITGB1)	ANGPTL	Secreted Signaling	PMID: 24478758
403	pericytes	endothelial cell	ANGPTL2	ITGA5_ITGB1	0.0080665290118052	0	ANGPTL2_ITGA5_ITGB1	ANGPTL2 - (ITGA5+ITGB1)	ANGPTL	Secreted Signaling	PMID: 24478758
404	FAPs	pericytes	ANGPTL2	ITGA5_ITGB1	0.0633655624936307	0	ANGPTL2_ITGA5_ITGB1	ANGPTL2 - (ITGA5+ITGB1)	ANGPTL	Secreted Signaling	PMID: 24478758
405	pericytes	pericytes	ANGPTL2	ITGA5_ITGB1	0.0151424036308439	0	ANGPTL2_ITGA5_ITGB1	ANGPTL2 - (ITGA5+ITGB1)	ANGPTL	Secreted Signaling	PMID: 24478758
406	FAPs	smooth muscle cell	ANGPTL2	ITGA5_ITGB1	0.0380637224619621	0	ANGPTL2_ITGA5_ITGB1	ANGPTL2 - (ITGA5+ITGB1)	ANGPTL	Secreted Signaling	PMID: 24478758
407	pericytes	smooth muscle cell	ANGPTL2	ITGA5_ITGB1	0.00891281763380078	0	ANGPTL2_ITGA5_ITGB1	ANGPTL2 - (ITGA5+ITGB1)	ANGPTL	Secreted Signaling	PMID: 24478758
408	FAPs	FAPs	ANGPTL4	ITGA5_ITGB1	0.024266170062378	0	ANGPTL4_ITGA5_ITGB1	ANGPTL4 - (ITGA5+ITGB1)	ANGPTL	Secreted Signaling	PMID: 30049845
409	satellite cell	FAPs	ANGPTL4	ITGA5_ITGB1	0.0215653008187026	0	ANGPTL4_ITGA5_ITGB1	ANGPTL4 - (ITGA5+ITGB1)	ANGPTL	Secreted Signaling	PMID: 30049845
410	myoblast	FAPs	ANGPTL4	ITGA5_ITGB1	0.0109079919827121	0.02	ANGPTL4_ITGA5_ITGB1	ANGPTL4 - (ITGA5+ITGB1)	ANGPTL	Secreted Signaling	PMID: 30049845
411	myocytes	FAPs	ANGPTL4	ITGA5_ITGB1	0.0472044013364121	0	ANGPTL4_ITGA5_ITGB1	ANGPTL4 - (ITGA5+ITGB1)	ANGPTL	Secreted Signaling	PMID: 30049845
412	endothelial cell	FAPs	ANGPTL4	ITGA5_ITGB1	0.0179813677479744	0	ANGPTL4_ITGA5_ITGB1	ANGPTL4 - (ITGA5+ITGB1)	ANGPTL	Secreted Signaling	PMID: 30049845
413	pericytes	FAPs	ANGPTL4	ITGA5_ITGB1	0.0178818956296391	0	ANGPTL4_ITGA5_ITGB1	ANGPTL4 - (ITGA5+ITGB1)	ANGPTL	Secreted Signaling	PMID: 30049845
414	FAPs	myoblast	ANGPTL4	ITGA5_ITGB1	0.0113482386174306	0	ANGPTL4_ITGA5_ITGB1	ANGPTL4 - (ITGA5+ITGB1)	ANGPTL	Secreted Signaling	PMID: 30049845
415	myocytes	myoblast	ANGPTL4	ITGA5_ITGB1	0.0223552265386683	0	ANGPTL4_ITGA5_ITGB1	ANGPTL4 - (ITGA5+ITGB1)	ANGPTL	Secreted Signaling	PMID: 30049845
416	FAPs	endothelial cell	ANGPTL4	ITGA5_ITGB1	0.0159697915457681	0	ANGPTL4_ITGA5_ITGB1	ANGPTL4 - (ITGA5+ITGB1)	ANGPTL	Secreted Signaling	PMID: 30049845
417	satellite cell	endothelial cell	ANGPTL4	ITGA5_ITGB1	0.0141789060039349	0	ANGPTL4_ITGA5_ITGB1	ANGPTL4 - (ITGA5+ITGB1)	ANGPTL	Secreted Signaling	PMID: 30049845
418	myocytes	endothelial cell	ANGPTL4	ITGA5_ITGB1	0.0313173646226689	0	ANGPTL4_ITGA5_ITGB1	ANGPTL4 - (ITGA5+ITGB1)	ANGPTL	Secreted Signaling	PMID: 30049845
419	endothelial cell	endothelial cell	ANGPTL4	ITGA5_ITGB1	0.0118077024888397	0	ANGPTL4_ITGA5_ITGB1	ANGPTL4 - (ITGA5+ITGB1)	ANGPTL	Secreted Signaling	PMID: 30049845
420	pericytes	endothelial cell	ANGPTL4	ITGA5_ITGB1	0.0117419744493521	0	ANGPTL4_ITGA5_ITGB1	ANGPTL4 - (ITGA5+ITGB1)	ANGPTL	Secreted Signaling	PMID: 30049845
421	FAPs	pericytes	ANGPTL4	ITGA5_ITGB1	0.0297702597183141	0	ANGPTL4_ITGA5_ITGB1	ANGPTL4 - (ITGA5+ITGB1)	ANGPTL	Secreted Signaling	PMID: 30049845
422	satellite cell	pericytes	ANGPTL4	ITGA5_ITGB1	0.0264733965422791	0	ANGPTL4_ITGA5_ITGB1	ANGPTL4 - (ITGA5+ITGB1)	ANGPTL	Secreted Signaling	PMID: 30049845
423	myoblast	pericytes	ANGPTL4	ITGA5_ITGB1	0.0134238440726809	0	ANGPTL4_ITGA5_ITGB1	ANGPTL4 - (ITGA5+ITGB1)	ANGPTL	Secreted Signaling	PMID: 30049845
424	myocytes	pericytes	ANGPTL4	ITGA5_ITGB1	0.0576042138366214	0	ANGPTL4_ITGA5_ITGB1	ANGPTL4 - (ITGA5+ITGB1)	ANGPTL	Secreted Signaling	PMID: 30049845
425	endothelial cell	pericytes	ANGPTL4	ITGA5_ITGB1	0.0220922052585819	0	ANGPTL4_ITGA5_ITGB1	ANGPTL4 - (ITGA5+ITGB1)	ANGPTL	Secreted Signaling	PMID: 30049845
426	pericytes	pericytes	ANGPTL4	ITGA5_ITGB1	0.0219705009508805	0	ANGPTL4_ITGA5_ITGB1	ANGPTL4 - (ITGA5+ITGB1)	ANGPTL	Secreted Signaling	PMID: 30049845
427	FAPs	smooth muscle cell	ANGPTL4	ITGA5_ITGB1	0.0176305025327732	0	ANGPTL4_ITGA5_ITGB1	ANGPTL4 - (ITGA5+ITGB1)	ANGPTL	Secreted Signaling	PMID: 30049845
428	satellite cell	smooth muscle cell	ANGPTL4	ITGA5_ITGB1	0.0156563445051094	0	ANGPTL4_ITGA5_ITGB1	ANGPTL4 - (ITGA5+ITGB1)	ANGPTL	Secreted Signaling	PMID: 30049845
429	myocytes	smooth muscle cell	ANGPTL4	ITGA5_ITGB1	0.0345180964557385	0	ANGPTL4_ITGA5_ITGB1	ANGPTL4 - (ITGA5+ITGB1)	ANGPTL	Secreted Signaling	PMID: 30049845
430	endothelial cell	smooth muscle cell	ANGPTL4	ITGA5_ITGB1	0.0130413307513303	0	ANGPTL4_ITGA5_ITGB1	ANGPTL4 - (ITGA5+ITGB1)	ANGPTL	Secreted Signaling	PMID: 30049845
431	pericytes	smooth muscle cell	ANGPTL4	ITGA5_ITGB1	0.0129688257932622	0	ANGPTL4_ITGA5_ITGB1	ANGPTL4 - (ITGA5+ITGB1)	ANGPTL	Secreted Signaling	PMID: 30049845
432	FAPs	endothelial cell	ANGPTL4	CDH5	0.038036416909326	0	ANGPTL4_CDH5	ANGPTL4 - CDH5	ANGPTL	Secreted Signaling	PMID: 30049845
433	satellite cell	endothelial cell	ANGPTL4	CDH5	0.0338560740464729	0	ANGPTL4_CDH5	ANGPTL4 - CDH5	ANGPTL	Secreted Signaling	PMID: 30049845
434	myoblast	endothelial cell	ANGPTL4	CDH5	0.0172317867741819	0	ANGPTL4_CDH5	ANGPTL4 - CDH5	ANGPTL	Secreted Signaling	PMID: 30049845
435	myocytes	endothelial cell	ANGPTL4	CDH5	0.0730172539757443	0	ANGPTL4_CDH5	ANGPTL4 - CDH5	ANGPTL	Secreted Signaling	PMID: 30049845
436	endothelial cell	endothelial cell	ANGPTL4	CDH5	0.0282885956842814	0	ANGPTL4_CDH5	ANGPTL4 - CDH5	ANGPTL	Secreted Signaling	PMID: 30049845
437	pericytes	endothelial cell	ANGPTL4	CDH5	0.0281337379783992	0	ANGPTL4_CDH5	ANGPTL4 - CDH5	ANGPTL	Secreted Signaling	PMID: 30049845
438	FAPs	pericytes	ANGPTL4	CDH5	0.032803481691033	0	ANGPTL4_CDH5	ANGPTL4 - CDH5	ANGPTL	Secreted Signaling	PMID: 30049845
439	satellite cell	pericytes	ANGPTL4	CDH5	0.0291808117367551	0	ANGPTL4_CDH5	ANGPTL4 - CDH5	ANGPTL	Secreted Signaling	PMID: 30049845
440	myoblast	pericytes	ANGPTL4	CDH5	0.0148170029676146	0	ANGPTL4_CDH5	ANGPTL4 - CDH5	ANGPTL	Secreted Signaling	PMID: 30049845
441	myocytes	pericytes	ANGPTL4	CDH5	0.0632883831479643	0	ANGPTL4_CDH5	ANGPTL4 - CDH5	ANGPTL	Secreted Signaling	PMID: 30049845
442	endothelial cell	pericytes	ANGPTL4	CDH5	0.0243627720335842	0	ANGPTL4_CDH5	ANGPTL4 - CDH5	ANGPTL	Secreted Signaling	PMID: 30049845
443	pericytes	pericytes	ANGPTL4	CDH5	0.0242288692537873	0	ANGPTL4_CDH5	ANGPTL4 - CDH5	ANGPTL	Secreted Signaling	PMID: 30049845
444	FAPs	FAPs	ANGPTL4	CDH11	0.00380719942621891	0	ANGPTL4_CDH11	ANGPTL4 - CDH11	ANGPTL	Secreted Signaling	PMID: 30049845
445	satellite cell	FAPs	ANGPTL4	CDH11	0.00337557339405687	0	ANGPTL4_CDH11	ANGPTL4 - CDH11	ANGPTL	Secreted Signaling	PMID: 30049845
446	myoblast	FAPs	ANGPTL4	CDH11	0.00169186256825806	0	ANGPTL4_CDH11	ANGPTL4 - CDH11	ANGPTL	Secreted Signaling	PMID: 30049845
447	myocytes	FAPs	ANGPTL4	CDH11	0.00755581294141563	0	ANGPTL4_CDH11	ANGPTL4 - CDH11	ANGPTL	Secreted Signaling	PMID: 30049845
448	endothelial cell	FAPs	ANGPTL4	CDH11	0.00280591842555939	0	ANGPTL4_CDH11	ANGPTL4 - CDH11	ANGPTL	Secreted Signaling	PMID: 30049845
449	pericytes	FAPs	ANGPTL4	CDH11	0.00279015768849277	0	ANGPTL4_CDH11	ANGPTL4 - CDH11	ANGPTL	Secreted Signaling	PMID: 30049845
450	FAPs	FAPs	ANGPTL4	SDC2	0.0111149561068175	0	ANGPTL4_SDC2	ANGPTL4 - SDC2	ANGPTL	Secreted Signaling	PMID: 29017031
451	satellite cell	FAPs	ANGPTL4	SDC2	0.00986304498295373	0	ANGPTL4_SDC2	ANGPTL4 - SDC2	ANGPTL	Secreted Signaling	PMID: 29017031
452	myoblast	FAPs	ANGPTL4	SDC2	0.00495953465465084	0	ANGPTL4_SDC2	ANGPTL4 - SDC2	ANGPTL	Secreted Signaling	PMID: 29017031
453	myocytes	FAPs	ANGPTL4	SDC2	0.0219006888060586	0	ANGPTL4_SDC2	ANGPTL4 - SDC2	ANGPTL	Secreted Signaling	PMID: 29017031
454	endothelial cell	FAPs	ANGPTL4	SDC2	0.00820759358520903	0	ANGPTL4_SDC2	ANGPTL4 - SDC2	ANGPTL	Secreted Signaling	PMID: 29017031
455	pericytes	FAPs	ANGPTL4	SDC2	0.0081617401764266	0	ANGPTL4_SDC2	ANGPTL4 - SDC2	ANGPTL	Secreted Signaling	PMID: 29017031
456	FAPs	satellite cell	ANGPTL4	SDC2	0.00491878775651612	0	ANGPTL4_SDC2	ANGPTL4 - SDC2	ANGPTL	Secreted Signaling	PMID: 29017031
457	satellite cell	satellite cell	ANGPTL4	SDC2	0.0043616916054728	0	ANGPTL4_SDC2	ANGPTL4 - SDC2	ANGPTL	Secreted Signaling	PMID: 29017031
458	myoblast	satellite cell	ANGPTL4	SDC2	0.00218719182700161	0	ANGPTL4_SDC2	ANGPTL4 - SDC2	ANGPTL	Secreted Signaling	PMID: 29017031
459	myocytes	satellite cell	ANGPTL4	SDC2	0.00975117099030222	0	ANGPTL4_SDC2	ANGPTL4 - SDC2	ANGPTL	Secreted Signaling	PMID: 29017031
460	endothelial cell	satellite cell	ANGPTL4	SDC2	0.00362622681702081	0	ANGPTL4_SDC2	ANGPTL4 - SDC2	ANGPTL	Secreted Signaling	PMID: 29017031
461	pericytes	satellite cell	ANGPTL4	SDC2	0.00360587510025012	0	ANGPTL4_SDC2	ANGPTL4 - SDC2	ANGPTL	Secreted Signaling	PMID: 29017031
462	FAPs	myoblast	ANGPTL4	SDC2	0.00294727603472786	0	ANGPTL4_SDC2	ANGPTL4 - SDC2	ANGPTL	Secreted Signaling	PMID: 29017031
463	satellite cell	myoblast	ANGPTL4	SDC2	0.00261288467861728	0.01	ANGPTL4_SDC2	ANGPTL4 - SDC2	ANGPTL	Secreted Signaling	PMID: 29017031
464	myocytes	myoblast	ANGPTL4	SDC2	0.00585417444200023	0	ANGPTL4_SDC2	ANGPTL4 - SDC2	ANGPTL	Secreted Signaling	PMID: 29017031
465	FAPs	myocytes	ANGPTL4	SDC2	0.00364494203359353	0	ANGPTL4_SDC2	ANGPTL4 - SDC2	ANGPTL	Secreted Signaling	PMID: 29017031
466	satellite cell	myocytes	ANGPTL4	SDC2	0.00323165161105824	0	ANGPTL4_SDC2	ANGPTL4 - SDC2	ANGPTL	Secreted Signaling	PMID: 29017031
467	myoblast	myocytes	ANGPTL4	SDC2	0.00161961123589342	0.02	ANGPTL4_SDC2	ANGPTL4 - SDC2	ANGPTL	Secreted Signaling	PMID: 29017031
468	myocytes	myocytes	ANGPTL4	SDC2	0.00723495528168164	0	ANGPTL4_SDC2	ANGPTL4 - SDC2	ANGPTL	Secreted Signaling	PMID: 29017031
469	endothelial cell	myocytes	ANGPTL4	SDC2	0.00268621912910613	0	ANGPTL4_SDC2	ANGPTL4 - SDC2	ANGPTL	Secreted Signaling	PMID: 29017031
470	pericytes	myocytes	ANGPTL4	SDC2	0.00267112893745733	0	ANGPTL4_SDC2	ANGPTL4 - SDC2	ANGPTL	Secreted Signaling	PMID: 29017031
471	FAPs	pericytes	ANGPTL4	SDC2	0.00247377571519119	0.03	ANGPTL4_SDC2	ANGPTL4 - SDC2	ANGPTL	Secreted Signaling	PMID: 29017031
472	myocytes	pericytes	ANGPTL4	SDC2	0.0049159633556448	0	ANGPTL4_SDC2	ANGPTL4 - SDC2	ANGPTL	Secreted Signaling	PMID: 29017031
473	FAPs	smooth muscle cell	ANGPTL4	SDC2	0.0124260239412652	0	ANGPTL4_SDC2	ANGPTL4 - SDC2	ANGPTL	Secreted Signaling	PMID: 29017031
474	satellite cell	smooth muscle cell	ANGPTL4	SDC2	0.011028090099084	0	ANGPTL4_SDC2	ANGPTL4 - SDC2	ANGPTL	Secreted Signaling	PMID: 29017031
475	myoblast	smooth muscle cell	ANGPTL4	SDC2	0.00554861191855576	0	ANGPTL4_SDC2	ANGPTL4 - SDC2	ANGPTL	Secreted Signaling	PMID: 29017031
476	myocytes	smooth muscle cell	ANGPTL4	SDC2	0.0244525318208861	0	ANGPTL4_SDC2	ANGPTL4 - SDC2	ANGPTL	Secreted Signaling	PMID: 29017031
477	endothelial cell	smooth muscle cell	ANGPTL4	SDC2	0.00917890582353521	0	ANGPTL4_SDC2	ANGPTL4 - SDC2	ANGPTL	Secreted Signaling	PMID: 29017031
478	pericytes	smooth muscle cell	ANGPTL4	SDC2	0.00912767591989965	0	ANGPTL4_SDC2	ANGPTL4 - SDC2	ANGPTL	Secreted Signaling	PMID: 29017031
479	FAPs	pericytes	ANGPTL4	SDC3	0.00171991823607891	0	ANGPTL4_SDC3	ANGPTL4 - SDC3	ANGPTL	Secreted Signaling	PMID: 29017031
480	satellite cell	pericytes	ANGPTL4	SDC3	0.00152456722594155	0	ANGPTL4_SDC3	ANGPTL4 - SDC3	ANGPTL	Secreted Signaling	PMID: 29017031
481	myoblast	pericytes	ANGPTL4	SDC3	0.000763417241481726	0	ANGPTL4_SDC3	ANGPTL4 - SDC3	ANGPTL	Secreted Signaling	PMID: 29017031
482	myocytes	pericytes	ANGPTL4	SDC3	0.00342042643679656	0	ANGPTL4_SDC3	ANGPTL4 - SDC3	ANGPTL	Secreted Signaling	PMID: 29017031
483	endothelial cell	pericytes	ANGPTL4	SDC3	0.00126688725038204	0	ANGPTL4_SDC3	ANGPTL4 - SDC3	ANGPTL	Secreted Signaling	PMID: 29017031
484	pericytes	pericytes	ANGPTL4	SDC3	0.00125976027201875	0	ANGPTL4_SDC3	ANGPTL4 - SDC3	ANGPTL	Secreted Signaling	PMID: 29017031
485	FAPs	schwann cell	ANGPTL4	SDC3	0.00560980898382272	0	ANGPTL4_SDC3	ANGPTL4 - SDC3	ANGPTL	Secreted Signaling	PMID: 29017031
486	satellite cell	schwann cell	ANGPTL4	SDC3	0.00497483985315507	0	ANGPTL4_SDC3	ANGPTL4 - SDC3	ANGPTL	Secreted Signaling	PMID: 29017031
487	myoblast	schwann cell	ANGPTL4	SDC3	0.00249542419625035	0	ANGPTL4_SDC3	ANGPTL4 - SDC3	ANGPTL	Secreted Signaling	PMID: 29017031
488	myocytes	schwann cell	ANGPTL4	SDC3	0.0111134927606251	0	ANGPTL4_SDC3	ANGPTL4 - SDC3	ANGPTL	Secreted Signaling	PMID: 29017031
489	endothelial cell	schwann cell	ANGPTL4	SDC3	0.00413641605180808	0	ANGPTL4_SDC3	ANGPTL4 - SDC3	ANGPTL	Secreted Signaling	PMID: 29017031
490	pericytes	schwann cell	ANGPTL4	SDC3	0.00411321278617619	0	ANGPTL4_SDC3	ANGPTL4 - SDC3	ANGPTL	Secreted Signaling	PMID: 29017031
491	FAPs	satellite cell	ANGPTL4	SDC4	0.00459928685615222	0	ANGPTL4_SDC4	ANGPTL4 - SDC4	ANGPTL	Secreted Signaling	PMID: 29017031
492	satellite cell	satellite cell	ANGPTL4	SDC4	0.00407822869809069	0	ANGPTL4_SDC4	ANGPTL4 - SDC4	ANGPTL	Secreted Signaling	PMID: 29017031
493	myoblast	satellite cell	ANGPTL4	SDC4	0.00204475772111553	0	ANGPTL4_SDC4	ANGPTL4 - SDC4	ANGPTL	Secreted Signaling	PMID: 29017031
494	myocytes	satellite cell	ANGPTL4	SDC4	0.00912065863474381	0	ANGPTL4_SDC4	ANGPTL4 - SDC4	ANGPTL	Secreted Signaling	PMID: 29017031
495	endothelial cell	satellite cell	ANGPTL4	SDC4	0.0033903984261334	0	ANGPTL4_SDC4	ANGPTL4 - SDC4	ANGPTL	Secreted Signaling	PMID: 29017031
496	pericytes	satellite cell	ANGPTL4	SDC4	0.00337136578647987	0	ANGPTL4_SDC4	ANGPTL4 - SDC4	ANGPTL	Secreted Signaling	PMID: 29017031
497	pericytes	endothelial cell	ANGPT2	TEK	0.00477166244577133	0	ANGPT2_TEK	ANGPT2 - TEK	ANGPT	Secreted Signaling	PMID: 20651738
498	pericytes	pericytes	ANGPT2	TEK	0.00400618728222588	0	ANGPT2_TEK	ANGPT2 - TEK	ANGPT	Secreted Signaling	PMID: 20651738
499	pericytes	FAPs	ANGPT2	ITGA5_ITGB1	0.00648520294586444	0	ANGPT2_ITGA5_ITGB1	ANGPT2 - (ITGA5+ITGB1)	ANGPT	Secreted Signaling	PMID: 20651738; PMID: 25635707
500	pericytes	myoblast	ANGPT2	ITGA5_ITGB1	0.00300371009596358	0	ANGPT2_ITGA5_ITGB1	ANGPT2 - (ITGA5+ITGB1)	ANGPT	Secreted Signaling	PMID: 20651738; PMID: 25635707
501	pericytes	endothelial cell	ANGPT2	ITGA5_ITGB1	0.00334617966691806	0	ANGPT2_ITGA5_ITGB1	ANGPT2 - (ITGA5+ITGB1)	ANGPT	Secreted Signaling	PMID: 20651738; PMID: 25635707
502	pericytes	pericytes	ANGPT2	ITGA5_ITGB1	0.00637185818757446	0	ANGPT2_ITGA5_ITGB1	ANGPT2 - (ITGA5+ITGB1)	ANGPT	Secreted Signaling	PMID: 20651738; PMID: 25635707
503	pericytes	smooth muscle cell	ANGPT2	ITGA5_ITGB1	0.0046884385537165	0	ANGPT2_ITGA5_ITGB1	ANGPT2 - (ITGA5+ITGB1)	ANGPT	Secreted Signaling	PMID: 20651738; PMID: 25635707
504	myoblast	FAPs	MDK	SDC2	0.0201106993931027	0	MDK_SDC2	MDK - SDC2	MK	Secreted Signaling	PMID: 28356350
505	endothelial cell	FAPs	MDK	SDC2	0.00967302643408925	0	MDK_SDC2	MDK - SDC2	MK	Secreted Signaling	PMID: 28356350
506	pericytes	FAPs	MDK	SDC2	0.0219341103109869	0	MDK_SDC2	MDK - SDC2	MK	Secreted Signaling	PMID: 28356350
507	myoblast	satellite cell	MDK	SDC2	0.00894510582155381	0	MDK_SDC2	MDK - SDC2	MK	Secreted Signaling	PMID: 28356350
508	endothelial cell	satellite cell	MDK	SDC2	0.00427720268110059	0	MDK_SDC2	MDK - SDC2	MK	Secreted Signaling	PMID: 28356350
509	pericytes	satellite cell	MDK	SDC2	0.00976623687420734	0	MDK_SDC2	MDK - SDC2	MK	Secreted Signaling	PMID: 28356350
510	myoblast	myoblast	MDK	SDC2	0.00536850191192345	0	MDK_SDC2	MDK - SDC2	MK	Secreted Signaling	PMID: 28356350
511	endothelial cell	myoblast	MDK	SDC2	0.002562184154711	0	MDK_SDC2	MDK - SDC2	MK	Secreted Signaling	PMID: 28356350
512	pericytes	myoblast	MDK	SDC2	0.00586325498669163	0	MDK_SDC2	MDK - SDC2	MK	Secreted Signaling	PMID: 28356350
513	myoblast	myocytes	MDK	SDC2	0.00663549534821645	0	MDK_SDC2	MDK - SDC2	MK	Secreted Signaling	PMID: 28356350
514	endothelial cell	myocytes	MDK	SDC2	0.00316898265595891	0	MDK_SDC2	MDK - SDC2	MK	Secreted Signaling	PMID: 28356350
515	pericytes	myocytes	MDK	SDC2	0.00724616197637177	0	MDK_SDC2	MDK - SDC2	MK	Secreted Signaling	PMID: 28356350
516	myoblast	pericytes	MDK	SDC2	0.00450777352341277	0	MDK_SDC2	MDK - SDC2	MK	Secreted Signaling	PMID: 28356350
517	endothelial cell	pericytes	MDK	SDC2	0.00215041807973259	0	MDK_SDC2	MDK - SDC2	MK	Secreted Signaling	PMID: 28356350
518	pericytes	pericytes	MDK	SDC2	0.00492359582693826	0	MDK_SDC2	MDK - SDC2	MK	Secreted Signaling	PMID: 28356350
519	myoblast	smooth muscle cell	MDK	SDC2	0.0224587639567028	0	MDK_SDC2	MDK - SDC2	MK	Secreted Signaling	PMID: 28356350
520	endothelial cell	smooth muscle cell	MDK	SDC2	0.0108158713157456	0	MDK_SDC2	MDK - SDC2	MK	Secreted Signaling	PMID: 28356350
521	pericytes	smooth muscle cell	MDK	SDC2	0.024489750056786	0	MDK_SDC2	MDK - SDC2	MK	Secreted Signaling	PMID: 28356350
522	myoblast	satellite cell	MDK	SDC4	0.00836627342866441	0	MDK_SDC4	MDK - SDC4	MK	Secreted Signaling	PMID: 28356350
523	endothelial cell	satellite cell	MDK	SDC4	0.00399920858714289	0	MDK_SDC4	MDK - SDC4	MK	Secreted Signaling	PMID: 28356350
524	pericytes	satellite cell	MDK	SDC4	0.00913475934243121	0	MDK_SDC4	MDK - SDC4	MK	Secreted Signaling	PMID: 28356350
525	myoblast	schwann cell	MDK	PTPRZ1	0.00777965861150441	0	MDK_PTPRZ1	MDK - PTPRZ1	MK	Secreted Signaling	PMID: 28356350
526	endothelial cell	schwann cell	MDK	PTPRZ1	0.00371764963449954	0	MDK_PTPRZ1	MDK - PTPRZ1	MK	Secreted Signaling	PMID: 28356350
527	pericytes	schwann cell	MDK	PTPRZ1	0.00849472247856418	0	MDK_PTPRZ1	MDK - PTPRZ1	MK	Secreted Signaling	PMID: 28356350
528	myoblast	dendritic cell	MDK	ITGA4_ITGB1	0.0357186779683549	0	MDK_ITGA4_ITGB1	MDK - (ITGA4+ITGB1)	MK	Secreted Signaling	PMID: 28356350
529	endothelial cell	dendritic cell	MDK	ITGA4_ITGB1	0.0173235062446449	0	MDK_ITGA4_ITGB1	MDK - (ITGA4+ITGB1)	MK	Secreted Signaling	PMID: 28356350
530	pericytes	dendritic cell	MDK	ITGA4_ITGB1	0.0389010630988038	0	MDK_ITGA4_ITGB1	MDK - (ITGA4+ITGB1)	MK	Secreted Signaling	PMID: 28356350
531	myoblast	endothelial cell	MDK	ITGA6_ITGB1	0.0253092849810334	0	MDK_ITGA6_ITGB1	MDK - (ITGA6+ITGB1)	MK	Secreted Signaling	PMID: 28356350
532	endothelial cell	endothelial cell	MDK	ITGA6_ITGB1	0.0122071014628402	0	MDK_ITGA6_ITGB1	MDK - (ITGA6+ITGB1)	MK	Secreted Signaling	PMID: 28356350
533	pericytes	endothelial cell	MDK	ITGA6_ITGB1	0.027590773094736	0	MDK_ITGA6_ITGB1	MDK - (ITGA6+ITGB1)	MK	Secreted Signaling	PMID: 28356350
534	myoblast	pericytes	MDK	ITGA6_ITGB1	0.0208672432996462	0	MDK_ITGA6_ITGB1	MDK - (ITGA6+ITGB1)	MK	Secreted Signaling	PMID: 28356350
535	endothelial cell	pericytes	MDK	ITGA6_ITGB1	0.0100409393147146	0	MDK_ITGA6_ITGB1	MDK - (ITGA6+ITGB1)	MK	Secreted Signaling	PMID: 28356350
536	pericytes	pericytes	MDK	ITGA6_ITGB1	0.0227576559717762	0	MDK_ITGA6_ITGB1	MDK - (ITGA6+ITGB1)	MK	Secreted Signaling	PMID: 28356350
537	myoblast	FAPs	MDK	LRP1	0.0177413049747701	0	MDK_LRP1	MDK - LRP1	MK	Secreted Signaling	PMID: 28356350
538	endothelial cell	FAPs	MDK	LRP1	0.00852267784417414	0	MDK_LRP1	MDK - LRP1	MK	Secreted Signaling	PMID: 28356350
539	pericytes	FAPs	MDK	LRP1	0.0193541291661433	0	MDK_LRP1	MDK - LRP1	MK	Secreted Signaling	PMID: 28356350
540	myoblast	pericytes	MDK	LRP1	0.0045323776292188	0	MDK_LRP1	MDK - LRP1	MK	Secreted Signaling	PMID: 28356350
541	endothelial cell	pericytes	MDK	LRP1	0.00216218333136643	0	MDK_LRP1	MDK - LRP1	MK	Secreted Signaling	PMID: 28356350
542	pericytes	pericytes	MDK	LRP1	0.00495045826687208	0	MDK_LRP1	MDK - LRP1	MK	Secreted Signaling	PMID: 28356350
543	myoblast	FAPs	MDK	NCL	0.0268847021331147	0	MDK_NCL	MDK - NCL	MK	Secreted Signaling	PMID: 28356350
544	endothelial cell	FAPs	MDK	NCL	0.0129778112318477	0	MDK_NCL	MDK - NCL	MK	Secreted Signaling	PMID: 28356350
545	pericytes	FAPs	MDK	NCL	0.0293039354867259	0	MDK_NCL	MDK - NCL	MK	Secreted Signaling	PMID: 28356350
546	myoblast	satellite cell	MDK	NCL	0.0396039651182449	0	MDK_NCL	MDK - NCL	MK	Secreted Signaling	PMID: 28356350
547	endothelial cell	satellite cell	MDK	NCL	0.0192478048845781	0	MDK_NCL	MDK - NCL	MK	Secreted Signaling	PMID: 28356350
548	pericytes	satellite cell	MDK	NCL	0.0431170347341311	0	MDK_NCL	MDK - NCL	MK	Secreted Signaling	PMID: 28356350
549	myoblast	myoblast	MDK	NCL	0.0593027082460623	0	MDK_NCL	MDK - NCL	MK	Secreted Signaling	PMID: 28356350
550	endothelial cell	myoblast	MDK	NCL	0.0291286219667245	0	MDK_NCL	MDK - NCL	MK	Secreted Signaling	PMID: 28356350
551	pericytes	myoblast	MDK	NCL	0.0644458997716497	0	MDK_NCL	MDK - NCL	MK	Secreted Signaling	PMID: 28356350
552	myoblast	myocytes	MDK	NCL	0.0608920095824357	0	MDK_NCL	MDK - NCL	MK	Secreted Signaling	PMID: 28356350
553	endothelial cell	myocytes	MDK	NCL	0.0299349967937731	0	MDK_NCL	MDK - NCL	MK	Secreted Signaling	PMID: 28356350
554	pericytes	myocytes	MDK	NCL	0.0661633430194661	0	MDK_NCL	MDK - NCL	MK	Secreted Signaling	PMID: 28356350
555	myoblast	myotubes	MDK	NCL	0.014224452876051	0	MDK_NCL	MDK - NCL	MK	Secreted Signaling	PMID: 28356350
556	endothelial cell	myotubes	MDK	NCL	0.0068205416641544	0.02	MDK_NCL	MDK - NCL	MK	Secreted Signaling	PMID: 28356350
557	pericytes	myotubes	MDK	NCL	0.0155226199098551	0	MDK_NCL	MDK - NCL	MK	Secreted Signaling	PMID: 28356350
558	myoblast	endothelial cell	MDK	NCL	0.0324020408249268	0	MDK_NCL	MDK - NCL	MK	Secreted Signaling	PMID: 28356350
559	endothelial cell	endothelial cell	MDK	NCL	0.0156871547789748	0	MDK_NCL	MDK - NCL	MK	Secreted Signaling	PMID: 28356350
560	pericytes	endothelial cell	MDK	NCL	0.0352997448343585	0	MDK_NCL	MDK - NCL	MK	Secreted Signaling	PMID: 28356350
561	myoblast	pericytes	MDK	NCL	0.0414010209323696	0	MDK_NCL	MDK - NCL	MK	Secreted Signaling	PMID: 28356350
562	endothelial cell	pericytes	MDK	NCL	0.0201405570747609	0	MDK_NCL	MDK - NCL	MK	Secreted Signaling	PMID: 28356350
563	pericytes	pericytes	MDK	NCL	0.0450660182606815	0	MDK_NCL	MDK - NCL	MK	Secreted Signaling	PMID: 28356350
564	myoblast	smooth muscle cell	MDK	NCL	0.0320236405449804	0	MDK_NCL	MDK - NCL	MK	Secreted Signaling	PMID: 28356350
565	endothelial cell	smooth muscle cell	MDK	NCL	0.0155008286034432	0	MDK_NCL	MDK - NCL	MK	Secreted Signaling	PMID: 28356350
566	pericytes	smooth muscle cell	MDK	NCL	0.0348887245181975	0	MDK_NCL	MDK - NCL	MK	Secreted Signaling	PMID: 28356350
567	myoblast	schwann cell	MDK	NCL	0.0467152996701707	0	MDK_NCL	MDK - NCL	MK	Secreted Signaling	PMID: 28356350
568	endothelial cell	schwann cell	MDK	NCL	0.022790702614602	0	MDK_NCL	MDK - NCL	MK	Secreted Signaling	PMID: 28356350
569	pericytes	schwann cell	MDK	NCL	0.0508257966081325	0	MDK_NCL	MDK - NCL	MK	Secreted Signaling	PMID: 28356350
570	myoblast	dendritic cell	MDK	NCL	0.0366186278350675	0	MDK_NCL	MDK - NCL	MK	Secreted Signaling	PMID: 28356350
571	endothelial cell	dendritic cell	MDK	NCL	0.0177685209287564	0	MDK_NCL	MDK - NCL	MK	Secreted Signaling	PMID: 28356350
572	pericytes	dendritic cell	MDK	NCL	0.0398778788231345	0	MDK_NCL	MDK - NCL	MK	Secreted Signaling	PMID: 28356350
573	FAPs	schwann cell	PTN	PTPRZ1	0.0113119033813008	0	PTN_PTPRZ1	PTN - PTPRZ1	PTN	Secreted Signaling	PMID: 28356350; PMID: 25620911
574	pericytes	schwann cell	PTN	PTPRZ1	0.00156579590622857	0	PTN_PTPRZ1	PTN - PTPRZ1	PTN	Secreted Signaling	PMID: 28356350; PMID: 25620911
575	FAPs	FAPs	PTN	SDC2	0.0290776058289353	0	PTN_SDC2	PTN - SDC2	PTN	Secreted Signaling	PMID: 28356350; PMID: 25620911
576	pericytes	FAPs	PTN	SDC2	0.00408822055272873	0	PTN_SDC2	PTN - SDC2	PTN	Secreted Signaling	PMID: 28356350; PMID: 25620911
577	FAPs	satellite cell	PTN	SDC2	0.0129995728123118	0	PTN_SDC2	PTN - SDC2	PTN	Secreted Signaling	PMID: 28356350; PMID: 25620911
578	pericytes	satellite cell	PTN	SDC2	0.00180205372041923	0	PTN_SDC2	PTN - SDC2	PTN	Secreted Signaling	PMID: 28356350; PMID: 25620911
579	FAPs	myoblast	PTN	SDC2	0.00781461697749564	0	PTN_SDC2	PTN - SDC2	PTN	Secreted Signaling	PMID: 28356350; PMID: 25620911
580	pericytes	myoblast	PTN	SDC2	0.00107841418312629	0	PTN_SDC2	PTN - SDC2	PTN	Secreted Signaling	PMID: 28356350; PMID: 25620911
581	FAPs	myocytes	PTN	SDC2	0.00965330297779375	0	PTN_SDC2	PTN - SDC2	PTN	Secreted Signaling	PMID: 28356350; PMID: 25620911
582	pericytes	myocytes	PTN	SDC2	0.00133428358118205	0	PTN_SDC2	PTN - SDC2	PTN	Secreted Signaling	PMID: 28356350; PMID: 25620911
583	FAPs	pericytes	PTN	SDC2	0.00656429287187582	0	PTN_SDC2	PTN - SDC2	PTN	Secreted Signaling	PMID: 28356350; PMID: 25620911
584	pericytes	pericytes	PTN	SDC2	0.000904886979772056	0	PTN_SDC2	PTN - SDC2	PTN	Secreted Signaling	PMID: 28356350; PMID: 25620911
585	FAPs	smooth muscle cell	PTN	SDC2	0.0324379614409686	0	PTN_SDC2	PTN - SDC2	PTN	Secreted Signaling	PMID: 28356350; PMID: 25620911
586	pericytes	smooth muscle cell	PTN	SDC2	0.00457428174500459	0	PTN_SDC2	PTN - SDC2	PTN	Secreted Signaling	PMID: 28356350; PMID: 25620911
587	FAPs	pericytes	PTN	SDC3	0.00456960306732629	0	PTN_SDC3	PTN - SDC3	PTN	Secreted Signaling	PMID: 28356350; PMID: 25620911
588	pericytes	pericytes	PTN	SDC3	0.000628830671467778	0	PTN_SDC3	PTN - SDC3	PTN	Secreted Signaling	PMID: 28356350; PMID: 25620911
589	FAPs	schwann cell	PTN	SDC3	0.0148089371158098	0	PTN_SDC3	PTN - SDC3	PTN	Secreted Signaling	PMID: 28356350; PMID: 25620911
590	pericytes	schwann cell	PTN	SDC3	0.00205612192895148	0	PTN_SDC3	PTN - SDC3	PTN	Secreted Signaling	PMID: 28356350; PMID: 25620911
591	FAPs	satellite cell	PTN	SDC4	0.0121615978518494	0	PTN_SDC4	PTN - SDC4	PTN	Secreted Signaling	PMID: 28356350; PMID: 25620911
592	pericytes	satellite cell	PTN	SDC4	0.00168465819763518	0	PTN_SDC4	PTN - SDC4	PTN	Secreted Signaling	PMID: 28356350; PMID: 25620911
593	FAPs	FAPs	PTN	NCL	0.038752533938696	0	PTN_NCL	PTN - NCL	PTN	Secreted Signaling	PMID: 28356350; PMID: 25620911
594	pericytes	FAPs	PTN	NCL	0.00549554730316364	0	PTN_NCL	PTN - NCL	PTN	Secreted Signaling	PMID: 28356350; PMID: 25620911
595	FAPs	satellite cell	PTN	NCL	0.0567590263643736	0	PTN_NCL	PTN - NCL	PTN	Secreted Signaling	PMID: 28356350; PMID: 25620911
596	pericytes	satellite cell	PTN	NCL	0.0081805820892978	0	PTN_NCL	PTN - NCL	PTN	Secreted Signaling	PMID: 28356350; PMID: 25620911
597	FAPs	myoblast	PTN	NCL	0.0842421161854542	0	PTN_NCL	PTN - NCL	PTN	Secreted Signaling	PMID: 28356350; PMID: 25620911
598	pericytes	myoblast	PTN	NCL	0.012452198903182	0	PTN_NCL	PTN - NCL	PTN	Secreted Signaling	PMID: 28356350; PMID: 25620911
599	FAPs	myocytes	PTN	NCL	0.0864383739117639	0	PTN_NCL	PTN - NCL	PTN	Secreted Signaling	PMID: 28356350; PMID: 25620911
600	pericytes	myocytes	PTN	NCL	0.0128030041335043	0	PTN_NCL	PTN - NCL	PTN	Secreted Signaling	PMID: 28356350; PMID: 25620911
601	FAPs	myotubes	PTN	NCL	0.0206220492784553	0	PTN_NCL	PTN - NCL	PTN	Secreted Signaling	PMID: 28356350; PMID: 25620911
602	pericytes	myotubes	PTN	NCL	0.00287785680020908	0	PTN_NCL	PTN - NCL	PTN	Secreted Signaling	PMID: 28356350; PMID: 25620911
603	FAPs	endothelial cell	PTN	NCL	0.0465888116978091	0	PTN_NCL	PTN - NCL	PTN	Secreted Signaling	PMID: 28356350; PMID: 25620911
604	pericytes	endothelial cell	PTN	NCL	0.00665336783320166	0	PTN_NCL	PTN - NCL	PTN	Secreted Signaling	PMID: 28356350; PMID: 25620911
605	FAPs	pericytes	PTN	NCL	0.0592864513266566	0	PTN_NCL	PTN - NCL	PTN	Secreted Signaling	PMID: 28356350; PMID: 25620911
606	pericytes	pericytes	PTN	NCL	0.00856449667167269	0	PTN_NCL	PTN - NCL	PTN	Secreted Signaling	PMID: 28356350; PMID: 25620911
607	FAPs	smooth muscle cell	PTN	NCL	0.0460526196280987	0	PTN_NCL	PTN - NCL	PTN	Secreted Signaling	PMID: 28356350; PMID: 25620911
608	pericytes	smooth muscle cell	PTN	NCL	0.00657362501984834	0	PTN_NCL	PTN - NCL	PTN	Secreted Signaling	PMID: 28356350; PMID: 25620911
609	FAPs	schwann cell	PTN	NCL	0.0667366920158535	0	PTN_NCL	PTN - NCL	PTN	Secreted Signaling	PMID: 28356350; PMID: 25620911
610	pericytes	schwann cell	PTN	NCL	0.00970652379611816	0	PTN_NCL	PTN - NCL	PTN	Secreted Signaling	PMID: 28356350; PMID: 25620911
611	FAPs	dendritic cell	PTN	NCL	0.0525513034745184	0	PTN_NCL	PTN - NCL	PTN	Secreted Signaling	PMID: 28356350; PMID: 25620911
612	pericytes	dendritic cell	PTN	NCL	0.00754532227852273	0	PTN_NCL	PTN - NCL	PTN	Secreted Signaling	PMID: 28356350; PMID: 25620911
613	FAPs	FAPs	POSTN	ITGAV_ITGB5	0.0220850539760495	0	POSTN_ITGAV_ITGB5	POSTN - (ITGAV+ITGB5)	PERIOSTIN	Secreted Signaling	PMID: 26721738
614	FAPs	satellite cell	POSTN	ITGAV_ITGB5	0.0307261005437676	0	POSTN_ITGAV_ITGB5	POSTN - (ITGAV+ITGB5)	PERIOSTIN	Secreted Signaling	PMID: 26721738
615	FAPs	myoblast	POSTN	ITGAV_ITGB5	0.017937822780022	0	POSTN_ITGAV_ITGB5	POSTN - (ITGAV+ITGB5)	PERIOSTIN	Secreted Signaling	PMID: 26721738
616	FAPs	myocytes	POSTN	ITGAV_ITGB5	0.0110085218233021	0	POSTN_ITGAV_ITGB5	POSTN - (ITGAV+ITGB5)	PERIOSTIN	Secreted Signaling	PMID: 26721738
617	FAPs	pericytes	POSTN	ITGAV_ITGB5	0.0155839645422832	0	POSTN_ITGAV_ITGB5	POSTN - (ITGAV+ITGB5)	PERIOSTIN	Secreted Signaling	PMID: 26721738
618	FAPs	schwann cell	POSTN	ITGAV_ITGB5	0.0255727204480578	0	POSTN_ITGAV_ITGB5	POSTN - (ITGAV+ITGB5)	PERIOSTIN	Secreted Signaling	PMID: 26721738
619	FAPs	FAPs	AGT	AGTR1	0.0285187992048526	0	AGT_AGTR1B	AGT - AGTR1B	AGT	Secreted Signaling	KEGG: hsa04080
620	satellite cell	FAPs	AGT	AGTR1	0.0205201928798932	0	AGT_AGTR1B	AGT - AGTR1B	AGT	Secreted Signaling	KEGG: hsa04080
621	FAPs	pericytes	AGT	AGTR1	0.0164264820263629	0	AGT_AGTR1B	AGT - AGTR1B	AGT	Secreted Signaling	KEGG: hsa04080
622	satellite cell	pericytes	AGT	AGTR1	0.011778263204554	0	AGT_AGTR1B	AGT - AGTR1B	AGT	Secreted Signaling	KEGG: hsa04080
623	satellite cell	pericytes	NPPC	NPR2	0.00109904496305489	0	NPPC_NPR2	NPPC - NPR2	NPR2	Secreted Signaling	KEGG: hsa04080; PMID: 29934642
624	myoblast	pericytes	NPPC	NPR2	0.000391905695403633	0	NPPC_NPR2	NPPC - NPR2	NPR2	Secreted Signaling	KEGG: hsa04080; PMID: 29934642
625	schwann cell	myoblast	SEMA3B	NRP1_PLXNA2	0.0301381112657821	0	SEMA3B_NRP1_PLXNA2	SEMA3B - (NRP1+PLXNA2)	SEMA3	Secreted Signaling	PMID: 27533782
626	schwann cell	pericytes	SEMA3B	NRP1_PLXNA2	0.0388260886879282	0	SEMA3B_NRP1_PLXNA2	SEMA3B - (NRP1+PLXNA2)	SEMA3	Secreted Signaling	PMID: 27533782
627	FAPs	myoblast	SEMA3C	NRP1_PLXNA2	0.0174026979938364	0	SEMA3C_NRP1_PLXNA2	SEMA3C - (NRP1+PLXNA2)	SEMA3	Secreted Signaling	PMID: 27533782
628	pericytes	myoblast	SEMA3C	NRP1_PLXNA2	0.00213435303334288	0	SEMA3C_NRP1_PLXNA2	SEMA3C - (NRP1+PLXNA2)	SEMA3	Secreted Signaling	PMID: 27533782
629	schwann cell	myoblast	SEMA3C	NRP1_PLXNA2	0.00559532891221544	0	SEMA3C_NRP1_PLXNA2	SEMA3C - (NRP1+PLXNA2)	SEMA3	Secreted Signaling	PMID: 27533782
630	FAPs	pericytes	SEMA3C	NRP1_PLXNA2	0.0225045984853528	0	SEMA3C_NRP1_PLXNA2	SEMA3C - (NRP1+PLXNA2)	SEMA3	Secreted Signaling	PMID: 27533782
631	pericytes	pericytes	SEMA3C	NRP1_PLXNA2	0.00277270630622136	0	SEMA3C_NRP1_PLXNA2	SEMA3C - (NRP1+PLXNA2)	SEMA3	Secreted Signaling	PMID: 27533782
632	schwann cell	pericytes	SEMA3C	NRP1_PLXNA2	0.00726127621973258	0	SEMA3C_NRP1_PLXNA2	SEMA3C - (NRP1+PLXNA2)	SEMA3	Secreted Signaling	PMID: 27533782
633	FAPs	myoblast	SEMA3D	NRP1_PLXNA2	0.00298850289036609	0	SEMA3D_NRP1_PLXNA2	SEMA3D - (NRP1+PLXNA2)	SEMA3	Secreted Signaling	PMID: 27533782
634	FAPs	pericytes	SEMA3D	NRP1_PLXNA2	0.00388132603358893	0	SEMA3D_NRP1_PLXNA2	SEMA3D - (NRP1+PLXNA2)	SEMA3	Secreted Signaling	PMID: 27533782
635	schwann cell	pericytes	SEMA3B	NRP2_PLXNA2	0.0135012172698513	0	SEMA3B_NRP2_PLXNA2	SEMA3B - (NRP2+PLXNA2)	SEMA3	Secreted Signaling	PMID: 27533782
636	FAPs	pericytes	SEMA3C	NRP2_PLXNA2	0.00773992527460575	0	SEMA3C_NRP2_PLXNA2	SEMA3C - (NRP2+PLXNA2)	SEMA3	Secreted Signaling	PMID: 27533782
637	pericytes	pericytes	SEMA3C	NRP2_PLXNA2	0.00094114273241594	0	SEMA3C_NRP2_PLXNA2	SEMA3C - (NRP2+PLXNA2)	SEMA3	Secreted Signaling	PMID: 27533782
638	schwann cell	pericytes	SEMA3C	NRP2_PLXNA2	0.00247205296527299	0	SEMA3C_NRP2_PLXNA2	SEMA3C - (NRP2+PLXNA2)	SEMA3	Secreted Signaling	PMID: 27533782
639	FAPs	pericytes	SEMA3D	NRP2_PLXNA2	0.00131841092113361	0	SEMA3D_NRP2_PLXNA2	SEMA3D - (NRP2+PLXNA2)	SEMA3	Secreted Signaling	PMID: 27533782
640	pericytes	pericytes	SEMA3F	NRP2_PLXNA2	0.00110094801637658	0	SEMA3F_NRP2_PLXNA2	SEMA3F - (NRP2+PLXNA2)	SEMA3	Secreted Signaling	PMID: 27533782
641	pericytes	pericytes	SEMA3G	NRP2_PLXNA2	0.00426985493489678	0	SEMA3G_NRP2_PLXNA2	SEMA3G - (NRP2+PLXNA2)	SEMA3	Secreted Signaling	PMID: 27533782
642	FAPs	endothelial cell	SEMA3C	NRP1_NRP2	0.0385176912396809	0	SEMA3C_NRP1_NRP2	SEMA3C - (NRP1+NRP2)	SEMA3	Secreted Signaling	PMID: 27533782
643	pericytes	endothelial cell	SEMA3C	NRP1_NRP2	0.00481477544663373	0	SEMA3C_NRP1_NRP2	SEMA3C - (NRP1+NRP2)	SEMA3	Secreted Signaling	PMID: 27533782
644	schwann cell	endothelial cell	SEMA3C	NRP1_NRP2	0.0125674692066092	0	SEMA3C_NRP1_NRP2	SEMA3C - (NRP1+NRP2)	SEMA3	Secreted Signaling	PMID: 27533782
645	FAPs	pericytes	SEMA3C	NRP1_NRP2	0.029002382370578	0	SEMA3C_NRP1_NRP2	SEMA3C - (NRP1+NRP2)	SEMA3	Secreted Signaling	PMID: 27533782
646	pericytes	pericytes	SEMA3C	NRP1_NRP2	0.00359422213710858	0	SEMA3C_NRP1_NRP2	SEMA3C - (NRP1+NRP2)	SEMA3	Secreted Signaling	PMID: 27533782
647	schwann cell	pericytes	SEMA3C	NRP1_NRP2	0.00940015928017354	0	SEMA3C_NRP1_NRP2	SEMA3C - (NRP1+NRP2)	SEMA3	Secreted Signaling	PMID: 27533782
648	FAPs	endothelial cell	SEMA3C	PLXND1	0.0442862034051123	0	SEMA3C_PLXND1	SEMA3C - PLXND1	SEMA3	Secreted Signaling	PMID: 27533782
649	pericytes	endothelial cell	SEMA3C	PLXND1	0.00556506365397895	0	SEMA3C_PLXND1	SEMA3C - PLXND1	SEMA3	Secreted Signaling	PMID: 27533782
650	schwann cell	endothelial cell	SEMA3C	PLXND1	0.0145082502095057	0	SEMA3C_PLXND1	SEMA3C - PLXND1	SEMA3	Secreted Signaling	PMID: 27533782
651	FAPs	pericytes	SEMA3C	PLXND1	0.0381286426255903	0	SEMA3C_PLXND1	SEMA3C - PLXND1	SEMA3	Secreted Signaling	PMID: 27533782
652	pericytes	pericytes	SEMA3C	PLXND1	0.00476445684685867	0	SEMA3C_PLXND1	SEMA3C - PLXND1	SEMA3	Secreted Signaling	PMID: 27533782
653	schwann cell	pericytes	SEMA3C	PLXND1	0.0124371407624549	0	SEMA3C_PLXND1	SEMA3C - PLXND1	SEMA3	Secreted Signaling	PMID: 27533782
654	FAPs	smooth muscle cell	SEMA3C	PLXND1	0.00495825316225991	0	SEMA3C_PLXND1	SEMA3C - PLXND1	SEMA3	Secreted Signaling	PMID: 27533782
655	pericytes	smooth muscle cell	SEMA3C	PLXND1	0.00060142197245359	0.01	SEMA3C_PLXND1	SEMA3C - PLXND1	SEMA3	Secreted Signaling	PMID: 27533782
656	schwann cell	smooth muscle cell	SEMA3C	PLXND1	0.00158059955721296	0	SEMA3C_PLXND1	SEMA3C - PLXND1	SEMA3	Secreted Signaling	PMID: 27533782
657	FAPs	schwann cell	SEMA3C	PLXND1	0.00856121717389159	0	SEMA3C_PLXND1	SEMA3C - PLXND1	SEMA3	Secreted Signaling	PMID: 27533782
658	pericytes	schwann cell	SEMA3C	PLXND1	0.00104176583216692	0	SEMA3C_PLXND1	SEMA3C - PLXND1	SEMA3	Secreted Signaling	PMID: 27533782
659	schwann cell	schwann cell	SEMA3C	PLXND1	0.00273590644255742	0	SEMA3C_PLXND1	SEMA3C - PLXND1	SEMA3	Secreted Signaling	PMID: 27533782
660	FAPs	satellite cell	ADM	CALCR	0.0185106850754437	0	ADM_CALCR	ADM - CALCR	CALCR	Secreted Signaling	KEGG: hsa04080
661	pericytes	satellite cell	ADM	CALCR	0.00906973216624963	0	ADM_CALCR	ADM - CALCR	CALCR	Secreted Signaling	KEGG: hsa04080
662	FAPs	FAPs	ADM	CALCRL	0.0165315922295798	0	ADM_CALCRL	ADM - CALCRL	CALCR	Secreted Signaling	KEGG: hsa04080
663	pericytes	FAPs	ADM	CALCRL	0.00809170876569096	0	ADM_CALCRL	ADM - CALCRL	CALCR	Secreted Signaling	KEGG: hsa04080
664	FAPs	endothelial cell	ADM	CALCRL	0.0300782913416664	0	ADM_CALCRL	ADM - CALCRL	CALCR	Secreted Signaling	KEGG: hsa04080
665	pericytes	endothelial cell	ADM	CALCRL	0.0148266686143169	0	ADM_CALCRL	ADM - CALCRL	CALCR	Secreted Signaling	KEGG: hsa04080
666	FAPs	pericytes	ADM	CALCRL	0.0256017931365044	0	ADM_CALCRL	ADM - CALCRL	CALCR	Secreted Signaling	KEGG: hsa04080
667	pericytes	pericytes	ADM	CALCRL	0.012590576832891	0	ADM_CALCRL	ADM - CALCRL	CALCR	Secreted Signaling	KEGG: hsa04080
668	FAPs	FAPs	GRN	SORT1	0.00314073019307716	0	GRN_SORT1	GRN - SORT1	GRN	Secreted Signaling	PMID: 29555433
669	satellite cell	FAPs	GRN	SORT1	0.0014117064624152	0	GRN_SORT1	GRN - SORT1	GRN	Secreted Signaling	PMID: 29555433
670	myoblast	FAPs	GRN	SORT1	0.000949617126196317	0	GRN_SORT1	GRN - SORT1	GRN	Secreted Signaling	PMID: 29555433
671	myocytes	FAPs	GRN	SORT1	0.000753075447066617	0	GRN_SORT1	GRN - SORT1	GRN	Secreted Signaling	PMID: 29555433
672	endothelial cell	FAPs	GRN	SORT1	0.00105788069151419	0	GRN_SORT1	GRN - SORT1	GRN	Secreted Signaling	PMID: 29555433
673	pericytes	FAPs	GRN	SORT1	0.00259827471216421	0	GRN_SORT1	GRN - SORT1	GRN	Secreted Signaling	PMID: 29555433
674	smooth muscle cell	FAPs	GRN	SORT1	0.00043809225793089	0	GRN_SORT1	GRN - SORT1	GRN	Secreted Signaling	PMID: 29555433
675	dendritic cell	FAPs	GRN	SORT1	0.0016083524970676	0	GRN_SORT1	GRN - SORT1	GRN	Secreted Signaling	PMID: 29555433
676	FAPs	schwann cell	GRN	SORT1	0.0090777028178745	0	GRN_SORT1	GRN - SORT1	GRN	Secreted Signaling	PMID: 29555433
677	satellite cell	schwann cell	GRN	SORT1	0.00409369982430796	0	GRN_SORT1	GRN - SORT1	GRN	Secreted Signaling	PMID: 29555433
678	myoblast	schwann cell	GRN	SORT1	0.00275614523449998	0	GRN_SORT1	GRN - SORT1	GRN	Secreted Signaling	PMID: 29555433
679	myocytes	schwann cell	GRN	SORT1	0.00218652584177688	0	GRN_SORT1	GRN - SORT1	GRN	Secreted Signaling	PMID: 29555433
680	endothelial cell	schwann cell	GRN	SORT1	0.00306973388888865	0	GRN_SORT1	GRN - SORT1	GRN	Secreted Signaling	PMID: 29555433
681	pericytes	schwann cell	GRN	SORT1	0.00751756794019883	0	GRN_SORT1	GRN - SORT1	GRN	Secreted Signaling	PMID: 29555433
682	smooth muscle cell	schwann cell	GRN	SORT1	0.00127274782596712	0	GRN_SORT1	GRN - SORT1	GRN	Secreted Signaling	PMID: 29555433
683	dendritic cell	schwann cell	GRN	SORT1	0.00466219442696	0	GRN_SORT1	GRN - SORT1	GRN	Secreted Signaling	PMID: 29555433
684	FAPs	FAPs	PROS1	AXL	0.0327585630513093	0	PROS1_AXL	PROS1 - AXL	PROS	Secreted Signaling	PMID: 29531161
685	myoblast	FAPs	PROS1	AXL	0.00607109780070173	0	PROS1_AXL	PROS1 - AXL	PROS	Secreted Signaling	PMID: 29531161
686	endothelial cell	FAPs	PROS1	AXL	0.00649495894982554	0	PROS1_AXL	PROS1 - AXL	PROS	Secreted Signaling	PMID: 29531161
687	pericytes	FAPs	PROS1	AXL	0.0185529592478757	0	PROS1_AXL	PROS1 - AXL	PROS	Secreted Signaling	PMID: 29531161
688	FAPs	pericytes	PROS1	AXL	0.00496740894361068	0	PROS1_AXL	PROS1 - AXL	PROS	Secreted Signaling	PMID: 29531161
689	myoblast	pericytes	PROS1	AXL	0.000899546721441256	0.01	PROS1_AXL	PROS1 - AXL	PROS	Secreted Signaling	PMID: 29531161
690	endothelial cell	pericytes	PROS1	AXL	0.000962699394215971	0.01	PROS1_AXL	PROS1 - AXL	PROS	Secreted Signaling	PMID: 29531161
691	pericytes	pericytes	PROS1	AXL	0.00277869276040146	0	PROS1_AXL	PROS1 - AXL	PROS	Secreted Signaling	PMID: 29531161
692	FAPs	smooth muscle cell	PROS1	AXL	0.0112567188363844	0	PROS1_AXL	PROS1 - AXL	PROS	Secreted Signaling	PMID: 29531161
693	myoblast	smooth muscle cell	PROS1	AXL	0.00204908236209542	0	PROS1_AXL	PROS1 - AXL	PROS	Secreted Signaling	PMID: 29531161
694	endothelial cell	smooth muscle cell	PROS1	AXL	0.00219276105634335	0	PROS1_AXL	PROS1 - AXL	PROS	Secreted Signaling	PMID: 29531161
695	pericytes	smooth muscle cell	PROS1	AXL	0.00631442240689727	0	PROS1_AXL	PROS1 - AXL	PROS	Secreted Signaling	PMID: 29531161
696	FAPs	schwann cell	PSAP	GPR37L1	0.0111010074869938	0	PSAP_GPR37L1	PSAP - GPR37L1	PSAP	Secreted Signaling	PMID: 23690594
697	satellite cell	schwann cell	PSAP	GPR37L1	0.0131284658101537	0	PSAP_GPR37L1	PSAP - GPR37L1	PSAP	Secreted Signaling	PMID: 23690594
698	myoblast	schwann cell	PSAP	GPR37L1	0.00954460699022726	0	PSAP_GPR37L1	PSAP - GPR37L1	PSAP	Secreted Signaling	PMID: 23690594
699	myocytes	schwann cell	PSAP	GPR37L1	0.00350091909694343	0	PSAP_GPR37L1	PSAP - GPR37L1	PSAP	Secreted Signaling	PMID: 23690594
700	myotubes	schwann cell	PSAP	GPR37L1	0.00292681398609547	0	PSAP_GPR37L1	PSAP - GPR37L1	PSAP	Secreted Signaling	PMID: 23690594
701	endothelial cell	schwann cell	PSAP	GPR37L1	0.0236141701685714	0	PSAP_GPR37L1	PSAP - GPR37L1	PSAP	Secreted Signaling	PMID: 23690594
702	pericytes	schwann cell	PSAP	GPR37L1	0.0240292976457707	0	PSAP_GPR37L1	PSAP - GPR37L1	PSAP	Secreted Signaling	PMID: 23690594
703	smooth muscle cell	schwann cell	PSAP	GPR37L1	0.00383249300965545	0	PSAP_GPR37L1	PSAP - GPR37L1	PSAP	Secreted Signaling	PMID: 23690594
704	schwann cell	schwann cell	PSAP	GPR37L1	0.0142543373624374	0	PSAP_GPR37L1	PSAP - GPR37L1	PSAP	Secreted Signaling	PMID: 23690594
705	neutrophils	schwann cell	PSAP	GPR37L1	0.000474747226869995	0	PSAP_GPR37L1	PSAP - GPR37L1	PSAP	Secreted Signaling	PMID: 23690594
706	dendritic cell	schwann cell	PSAP	GPR37L1	0.0167765497107149	0	PSAP_GPR37L1	PSAP - GPR37L1	PSAP	Secreted Signaling	PMID: 23690594
