# Supplementary material for: Single-Cell RNA Sequencing Reveals the Cellular Landscape of Longissimus Dorsi in a Newborn Suhuai Pig
Source: Int J Mol Sci. 2024 Jan 18;25(2):1204. doi: 10.3390/ijms25021204 (PMC10816681; doi:10.3390/ijms25021204)
Supplement: Supplementary file 1 [file ijms-25-01204-s001.zip › Supplementary Table S4.csv]

	Cluster	1	2	3	4	5	6	7	8	9	10	11	12	13	14	15	16	17	18	19	20	21	22	23	24	25	26	27	28	29	30	31	32	33	34	35	36	37	38	39	40	41	42	43	44	45	46	47	48
	Cell Type	Cell fate 1	Cell fate 1	Cell fate 1	Cell fate 1	Cell fate 1	Cell fate 1	Cell fate 1	Cell fate 1	Cell fate 1	Cell fate 1	Cell fate 1	Cell fate 1	Cell fate 1	Cell fate 1	Cell fate 1	Cell fate 1	Cell fate 1	Cell fate 1	Cell fate 1	Cell fate 1	Cell fate 1	Cell fate 1	Cell fate 1	Cell fate 1	Cell fate 1	Cell fate 1	Cell fate 1	Cell fate 1	Pre-branch	Pre-branch	Pre-branch	Pre-branch	Pre-branch	Pre-branch	Pre-branch	Pre-branch	Pre-branch	Pre-branch	Pre-branch	Pre-branch	Pre-branch	Pre-branch	Pre-branch	Pre-branch	Pre-branch	Pre-branch	Pre-branch	Pre-branch
TAGLN3	1	-1.844759863	-1.834808453	-1.824012491	-1.812309851	-1.799635499	-1.78592163	-1.771097872	-1.755091532	-1.737827928	-1.719230772	-1.699222638	-1.677725493	-1.654661315	-1.629952766	-1.603523941	-1.575301173	-1.545213886	-1.513195479	-1.479184232	-1.44312421	-1.404966148	-1.364668299	-1.322197207	-1.277528406	-1.230647011	-1.181548186	-1.130237473	-1.076730976	-1.02105539	-0.963252648	-0.903419009	-0.84169126	-0.778226262	-0.713199541	-0.646803788	-0.579247129	-0.510751256	-0.441549453	-0.371884594	-0.30200716	-0.23217332	-0.162643127	-0.09367884	-0.025543406	0.041500885	0.107193581	0.171277076	0.233497456
ACTA1	2	3	3	3	3	3	3	2.994907007	2.864765017	2.735723986	2.607937054	2.481557956	2.356740925	2.233640556	2.112411631	1.993208906	1.876186846	1.761499315	1.649299216	1.539738089	1.432965662	1.329129368	1.228373835	1.130840364	1.036666409	0.945985072	0.858924649	0.775608231	0.696153394	0.620672003	0.549254746	0.481853138	0.41834747	0.3586167	0.302539425	0.249994268	0.200860249	0.155017143	0.11234581	0.072728492	0.036049073	0.002193305	-0.028951013	-0.05749389	-0.083543045	-0.107203844	-0.128579273	-0.14776995	-0.164874164
HBB	3	0.63802913	0.706089669	0.774076655	0.841797802	0.909060892	0.975673898	1.041445082	1.10618306	1.169696857	1.231795931	1.292290191	1.350990002	1.407706174	1.462249957	1.514433017	1.56406742	1.61096561	1.654940386	1.69580488	1.733372539	1.767457103	1.797872595	1.8244333	1.846953766	1.86524879	1.879133424	1.888422978	1.892933034	1.892479465	1.886905798	1.876294572	1.860851868	1.840785095	1.81630195	1.78761041	1.75491873	1.718435454	1.678369423	1.634929785	1.588326016	1.538767937	1.486465733	1.431629974	1.374471635	1.315202111	1.254033231	1.191177263	1.126846914
COL1A2	3	-1.669018473	-1.531511137	-1.389586251	-1.243890281	-1.095090009	-0.94385977	-0.790870789	-0.63678277	-0.482237679	-0.32785553	-0.174231888	-0.021936767	0.128485379	0.27651487	0.42165547	0.563432706	0.701392014	0.835096814	0.964126619	1.088075225	1.206549026	1.319165473	1.425551686	1.525343224	1.618183002	1.703720351	1.781610216	1.85151247	1.91309135	1.96605471	2.010460994	2.04655169	2.074573258	2.094775041	2.107408794	2.112728316	2.110989167	2.102448441	2.087364598	2.065997333	2.038607475	2.005456918	1.96680857	1.922926323	1.874075029	1.820520496	1.762529483	1.700369705
ENSSSCG00000015405	3	0.022575392	0.104968811	0.191650655	0.282362847	0.376782169	0.47452361	0.575145323	0.678154871	0.783016388	0.889158273	0.995981017	1.102864842	1.209176867	1.314277602	1.417526639	1.518287492	1.615931571	1.709841356	1.799412833	1.884057307	1.963202697	2.036294439	2.102796093	2.162189785	2.213976575	2.257676856	2.292830876	2.318999477	2.335765162	2.342781985	2.340151717	2.328219478	2.307355039	2.277948846	2.24041036	2.195166776	2.142662041	2.083356076	2.01772412	1.946256121	1.869456109	1.787841446	1.701941903	1.612298464	1.519461791	1.423990267	1.32644755	1.227399592
SPARCL1	1	-2.177637333	-2.134898615	-2.089462358	-2.041332294	-1.990535238	-1.937121325	-1.881163662	-1.822757398	-1.762018277	-1.699080738	-1.634095673	-1.567227945	-1.498653779	-1.428558131	-1.357132134	-1.284570694	-1.211070307	-1.136827116	-1.062035259	-0.986885489	-0.911564079	-0.836251978	-0.761124214	-0.686349497	-0.612090008	-0.538501335	-0.46573253	-0.393926269	-0.323219073	-0.253741053	-0.185612008	-0.118943944	-0.053843846	0.009585927	0.071247267	0.13104597	0.188891402	0.244696183	0.2983759	0.349848839	0.39903574	0.445859568	0.490245318	0.532119826	0.571411605	0.608050704	0.64196857	0.673097943
MYLPF	2	3	3	3	3	3	3	3	2.903941854	2.757872028	2.613474746	2.470953439	2.330512828	2.192358499	2.056696344	1.923731868	1.793669356	1.666710888	1.543055223	1.422896563	1.306423207	1.193816147	1.085247646	0.980879842	0.880863444	0.785336592	0.694423935	0.608236007	0.526868937	0.450404568	0.378893426	0.31222227	0.25019618	0.192620053	0.139300448	0.090046655	0.044671653	0.002992929	-0.035166838	-0.069979242	-0.101609753	-0.130217449	-0.155954884	-0.178968059	-0.199396498	-0.217373413	-0.233025939	-0.246475436	-0.257837838
ENSSSCG00000007978	3	0.789493517	0.857931767	0.926365566	0.994581321	1.06236518	1.129503302	1.19578207	1.260988265	1.324909188	1.387332753	1.448047548	1.50684287	1.563508741	1.617835907	1.669615831	1.718640669	1.764703249	1.807597043	1.84711614	1.883055222	1.915209539	1.943374892	1.967347622	1.986924607	2.001903265	2.012081573	2.017258096	2.017232037	2.011803307	2.000802733	1.984325002	1.962601371	1.935864974	1.904349672	1.868290065	1.827921508	1.783480143	1.735202949	1.683327787	1.628093467	1.569739811	1.508507722	1.444639252	1.378377664	1.309967486	1.239654552	1.167686014	1.094310334
TMSB10	3	-1.253908059	-1.125014805	-0.991548602	-0.854027071	-0.713011519	-0.56909709	-0.422903169	-0.275064443	-0.126222921	0.022978926	0.17190381	0.319924079	0.466425042	0.610807287	0.752488129	0.890902345	1.025502329	1.155757812	1.281155263	1.401197072	1.515400601	1.623297171	1.724431034	1.818358382	1.904646412	1.98287248	2.052623354	2.113494587	2.165090021	2.207069726	2.239523692	2.262768588	2.277130864	2.282943704	2.280546045	2.270281778	2.252499116	2.227550075	2.195790057	2.157577495	2.113273564	2.063241924	2.007848488	1.94746121	1.882449864	1.813185821	1.740041809	1.663391637
FABP4	3	-0.256313001	-0.184856826	-0.10703763	-0.022839862	0.067639874	0.16418549	0.266458786	0.37400178	0.486243818	0.60251282	0.722049727	0.844024964	0.96755576	1.091723201	1.215588141	1.338205323	1.458635332	1.575954247	1.689261061	1.797683051	1.900379403	1.996543407	2.085403569	2.166223964	2.238304108	2.300978642	2.353617034	2.395623533	2.426437557	2.445593054	2.453171912	2.449558636	2.435175661	2.410477179	2.375946123	2.332091896	2.279448685	2.218574196	2.150048668	2.074474035	1.992473101	1.90468859	1.811781936	1.714431667	1.613331248	1.509186234	1.402710618	1.294622277
FABP5	3	-0.24164388	-0.156038278	-0.065039972	0.030989989	0.131598502	0.236252584	0.34435392	0.45525455	0.568272495	0.682706341	0.797848077	0.91299377	1.027451944	1.140549726	1.251636973	1.36008869	1.46530606	1.566716414	1.663772448	1.755950924	1.842751072	1.923692865	1.998315263	2.06617455	2.126842807	2.17990658	2.22496577	2.261632784	2.289531967	2.308344167	2.318153676	2.319259145	2.311971881	2.296612859	2.273511802	2.243006552	2.205442702	2.161173411	2.110559393	2.053969026	1.991778569	1.924372442	1.852143548	1.775493609	1.694833456	1.61058325	1.523172562	1.433040267
PI15	1	-1.583132117	-1.567090442	-1.549897634	-1.531495662	-1.511827081	-1.49083556	-1.468466452	-1.444667383	-1.419388865	-1.392584908	-1.364213633	-1.33423785	-1.302625605	-1.269350677	-1.234393001	-1.197739019	-1.159381932	-1.119321867	-1.077565922	-1.034128126	-0.98902928	-0.942296706	-0.893963905	-0.844070131	-0.792659905	-0.739782464	-0.685491182	-0.62984296	-0.572897611	-0.514725329	-0.455470824	-0.39532432	-0.334485406	-0.273161069	-0.211564068	-0.149911412	-0.088422966	-0.027320189	0.03317496	0.092840969	0.151457562	0.208806348	0.264671326	0.318839281	0.371100077	0.421246848	0.46907614	0.514387972
GPC3	1	-2.129987451	-2.110429737	-2.089265006	-2.066401188	-2.041747732	-2.015216829	-1.986724734	-1.956193162	-1.923550733	-1.888734434	-1.851691055	-1.812378556	-1.770767328	-1.72684129	-1.680598807	-1.632053366	-1.581234007	-1.528185476	-1.4729681	-1.415657391	-1.356343385	-1.29512975	-1.232132686	-1.167479671	-1.101308074	-1.0337637	-0.964999298	-0.895173076	-0.824447255	-0.752988843	-0.680985574	-0.60863728	-0.536145406	-0.463711697	-0.391537102	-0.319820835	-0.248759574	-0.178546813	-0.109372333	-0.041421807	0.025123495	0.090086902	0.153296455	0.214584957	0.273789957	0.330753701	0.385323042	0.437349326
MGP	3	-0.601892411	-0.50389294	-0.399150687	-0.288187732	-0.171648454	-0.050274745	0.075121052	0.203682864	0.334535169	0.466803486	0.599630396	0.732187097	0.863680851	0.993358992	1.120510219	1.244463899	1.364588011	1.480286263	1.590994777	1.696178653	1.795328595	1.887957754	1.973598854	2.051801637	2.122130656	2.184163398	2.237488745	2.281705743	2.316422684	2.341306388	2.356467892	2.362251804	2.359012177	2.347109568	2.326910285	2.298785878	2.263112831	2.220272409	2.170650628	2.114638339	2.052631387	1.98503084	1.912243268	1.834681035	1.752762613	1.666912848	1.577563182	1.485151765
DCN	3	-0.399337381	-0.330667327	-0.25506663	-0.172460409	-0.082907839	0.01338816	0.116078154	0.224670678	0.338543509	0.456960521	0.579092429	0.704039511	0.830854463	0.958563829	1.086186891	1.212751361	1.337305647	1.458927792	1.57673143	1.689869236	1.797534364	1.898960407	1.99342032	2.080224696	2.158719737	2.228285155	2.288332229	2.338302168	2.37766493	2.405972888	2.42328152	2.429921173	2.426251126	2.412654122	2.38953384	2.357313067	2.316432441	2.267349638	2.210538905	2.146490853	2.07571242	1.998726923	1.916074115	1.828310145	1.736007322	1.639753574	1.540151467	1.437816661
COL1A1	3	-0.443663646	-0.341103164	-0.233236251	-0.120765022	-0.00444757	0.114929116	0.236572489	0.359702938	0.483567187	0.607446953	0.730663586	0.852579566	0.972597714	1.090158893	1.204738809	1.315844378	1.423010003	1.525793972	1.623775117	1.716549802	1.803729261	1.884937304	1.959808344	2.027985746	2.089120451	2.142869843	2.188896852	2.226869236	2.256459065	2.277385383	2.289746777	2.293839625	2.289965281	2.278427998	2.259534628	2.233594443	2.200919056	2.161822418	2.116620903	2.065633441	2.009181721	1.947590451	1.881187666	1.810305084	1.735278508	1.656448264	1.574159661	1.488763457
MYL1	2	3	3	3	3	3	3	3	2.987250622	2.838146866	2.690827853	2.545505102	2.402391425	2.261700285	2.123644988	1.988437712	1.856288359	1.727403239	1.601983617	1.480224115	1.362311049	1.248420707	1.138717667	1.033353183	0.932463753	0.836169903	0.744575292	0.657766188	0.575811356	0.498762424	0.426638655	0.35930699	0.296559431	0.23818836	0.183988485	0.13375804	0.087299838	0.044422156	0.004939462	-0.031327032	-0.06454896	-0.09489055	-0.122508494	-0.147551948	-0.170162626	-0.190474983	-0.208616476	-0.224707884	-0.238863665
HBM	3	0.698016924	0.77375408	0.851715833	0.931621278	1.013155043	1.095968723	1.179682822	1.263889144	1.348153539	1.432018942	1.515008589	1.59662936	1.676375143	1.753730182	1.82817234	1.899176252	1.966216346	2.02876972	2.086318896	2.138354461	2.184377637	2.223902823	2.256460159	2.281598186	2.298886668	2.307919664	2.308318934	2.299737797	2.281865529	2.254483143	2.217857662	2.172521046	2.11903851	2.058003368	1.99003393	1.915770399	1.835871645	1.751011754	1.661876244	1.569157886	1.473552081	1.375751759	1.27644183	1.176293242	1.075956725	0.976056384	0.877183308	0.779889394
TNNC2	2	3	3	3	3	3	3	3	2.999258209	2.84318429	2.689200549	2.537550157	2.388477366	2.242226434	2.099040335	1.959159216	1.822818636	1.690247593	1.561666387	1.437284369	1.317297648	1.201886846	1.091214989	0.985425642	0.884641394	0.788962776	0.698467711	0.613211541	0.533227669	0.458528831	0.389091903	0.324732133	0.265188121	0.210202736	0.159525357	0.112913195	0.070132348	0.030958583	-0.004822116	-0.037413234	-0.067007614	-0.09378751	-0.117924804	-0.13958133	-0.158909305	-0.176051837	-0.191143479	-0.204310837	-0.215673188
IGFBP5	1	-1.572912513	-1.547651065	-1.520536777	-1.491503202	-1.46049201	-1.427454389	-1.392352358	-1.355159947	-1.315864202	-1.274465978	-1.230980472	-1.185437487	-1.137881413	-1.088370919	-1.03697837	-0.983789005	-0.928899893	-0.872418714	-0.814462425	-0.75515583	-0.694630127	-0.633021464	-0.570469535	-0.507116268	-0.4431046	-0.378577393	-0.313676463	-0.248541763	-0.183310687	-0.118122477	-0.053156993	0.01138441	0.075301222	0.138394664	0.200468259	0.261328276	0.320784065	0.378648296	0.43473711	0.488870211	0.54087089	0.590566012	0.63778597	0.682364617	0.724139179	0.762950169	0.798641299	0.8310594
COL15A1	1	-2.82824572	-2.784012359	-2.736455678	-2.685490711	-2.63105679	-2.573120501	-2.511678153	-2.446757662	-2.378419744	-2.306758352	-2.231900331	-2.154004312	-2.0732589	-1.989880241	-1.904109095	-1.816207542	-1.726455463	-1.635146947	-1.542586737	-1.449086826	-1.354963301	-1.260533495	-1.166113479	-1.072015925	-0.978548338	-0.886011643	-0.794699103	-0.704895533	-0.616876781	-0.530900899	-0.447140918	-0.365718275	-0.286741209	-0.210306151	-0.136498749	-0.065394837	0.00293867	0.068442943	0.131066475	0.190764379	0.247497758	0.301233125	0.351941887	0.399599873	0.444186919	0.48568649	0.524085347	0.559373247
TNNT3	2	3	3	3	3	3	3	3	2.939053864	2.780856434	2.624755008	2.470996055	2.319827208	2.171496275	2.026249999	1.8843326	1.745984084	1.611438334	1.480921043	1.354647516	1.23282041	1.11562752	1.003239673	0.89580885	0.793466645	0.696323137	0.604466289	0.517961914	0.436854266	0.361167262	0.290888466	0.225837043	0.165751804	0.110375626	0.059457762	0.012755203	-0.029966232	-0.068931065	-0.104353582	-0.136437493	-0.165375785	-0.191350769	-0.21453428	-0.235087997	-0.253163877	-0.26890467	-0.282444489	-0.293909432	-0.30341823
DAG1	1	-2.867401734	-2.83692126	-2.804194943	-2.769130704	-2.731644447	-2.691661943	-2.649120755	-2.603972121	-2.556182772	-2.505736608	-2.452636196	-2.396904016	-2.338583432	-2.277739337	-2.214458446	-2.148849233	-2.081041505	-2.011185627	-1.939451434	-1.866026852	-1.791116289	-1.714938841	-1.637726374	-1.559721524	-1.481175686	-1.402347028	-1.323498577	-1.244896404	-1.166807949	-1.089492779	-1.013139757	-0.937893721	-0.863888606	-0.791247913	-0.720084985	-0.650503351	-0.582597119	-0.516451405	-0.452142786	-0.389739768	-0.329303246	-0.270886976	-0.21453802	-0.160297192	-0.108199477	-0.058274433	-0.010546576	0.034964262
PECAM1	3	-0.347895445	-0.291446971	-0.228580478	-0.158964538	-0.082348221	0.001418232	0.092364434	0.190384063	0.295223633	0.406476882	0.523585327	0.645845022	0.772418942	0.902353954	1.034601031	1.16803718	1.301487673	1.433747326	1.563599879	1.689834883	1.811261805	1.926721338	2.03509414	2.135307328	2.226339192	2.307222568	2.37704738	2.434962783	2.480179376	2.512037227	2.530516577	2.53596631	2.528805117	2.509511254	2.478616294	2.436700129	2.384386935	2.322341838	2.251268041	2.171904175	2.085021662	1.991421843	1.89193269	1.787404866	1.678706973	1.56671981	1.45232955	1.336419771
IFI6	3	-0.474582418	-0.401068652	-0.321629784	-0.236252274	-0.145011008	-0.048075645	0.054285996	0.161707758	0.273728229	0.389796862	0.509282692	0.631485057	0.755645626	0.880961034	1.006595449	1.131692533	1.255386354	1.376810988	1.49510866	1.609436404	1.718971316	1.822914535	1.920494156	2.01096725	2.093621237	2.167774794	2.232778519	2.288015524	2.33290214	2.366941443	2.390132494	2.402751729	2.40511445	2.397568316	2.38048965	2.354280444	2.319365919	2.276192516	2.225226233	2.166951186	2.101868323	2.030494208	1.953359784	1.871009057	1.78399761	1.69289089	1.598262205	1.500690361
ACTB	3	-1.556026242	-1.441203499	-1.319210086	-1.190302759	-1.054844449	-0.913300932	-0.766234308	-0.614293753	-0.45820417	-0.298753484	-0.13677932	0.026844234	0.191219204	0.355435183	0.518579371	0.679745042	0.838038402	0.992583902	1.142528151	1.287042587	1.42532513	1.556600996	1.680122894	1.795170753	1.901051178	1.997096739	2.082665239	2.15713906	2.219924675	2.270516085	2.308988671	2.33573313	2.35116793	2.355733087	2.349887032	2.334104013	2.30887195	2.274690624	2.232070131	2.181529536	2.123595654	2.058801936	1.987687387	1.910795501	1.828673163	1.741869501	1.65093466	1.556418466
ENSSSCG00000005453	1	-2.169224865	-2.142377337	-2.114809915	-2.086503097	-2.057436714	-2.02758993	-1.996941235	-1.965468454	-1.933148746	-1.899958613	-1.865873906	-1.83086984	-1.794921004	-1.758001377	-1.720084352	-1.681142752	-1.641148857	-1.600074432	-1.557890753	-1.514568645	-1.470078513	-1.424390381	-1.377473934	-1.329298558	-1.279833386	-1.229047345	-1.176909205	-1.123387628	-1.06845122	-1.012077807	-0.954327648	-0.895309521	-0.835140633	-0.773946004	-0.711858133	-0.649016599	-0.58556762	-0.521663564	-0.457462441	-0.393127367	-0.328826018	-0.264730091	-0.201014758	-0.137858143	-0.07544081	-0.013945278	0.046444443	0.105543282
B2M	3	-1.131512597	-1.026716218	-0.91613807	-0.800056843	-0.678830404	-0.552891156	-0.422739376	-0.28893499	-0.152088288	-0.012850098	0.128098084	0.270053565	0.412301203	0.554121187	0.6947957	0.833614435	0.969878961	1.102906035	1.232029963	1.356604147	1.476001962	1.589617092	1.69686347	1.797174926	1.89000466	1.974824621	2.051124868	2.118412998	2.176213672	2.224116162	2.26214538	2.290561965	2.309646485	2.319695068	2.321017297	2.313934483	2.298778261	2.275889421	2.245616957	2.208317263	2.164353457	2.114094799	2.057916164	1.996197568	1.929323696	1.857683436	1.781669384	1.701677303
ENSSSCG00000008898	1	-1.527352589	-1.514355124	-1.500484945	-1.48569328	-1.469929966	-1.453143588	-1.435281642	-1.416290737	-1.396116815	-1.374705406	-1.352001904	-1.327951882	-1.30250142	-1.275597464	-1.247188202	-1.217223458	-1.185655095	-1.152437423	-1.117527608	-1.080886074	-1.042476889	-1.002268128	-0.960232211	-0.916346204	-0.870592073	-0.8229569	-0.773433035	-0.722018199	-0.668715529	-0.613541697	-0.556593273	-0.498021703	-0.437998717	-0.37671499	-0.314378828	-0.251214645	-0.187461255	-0.123370067	-0.059203206	0.00476836	0.068266671	0.131008545	0.19270725	0.25307405	0.311819616	0.3686553	0.423294259	0.475452456
TNNI2	2	3	3	3	3	3	3	3	2.958033644	2.791682741	2.627740236	2.466483193	2.308189756	2.153137597	2.001602042	1.853853867	1.710156807	1.570764802	1.435919063	1.305845041	1.180749419	1.060817249	0.946209392	0.837060376	0.733476828	0.63553659	0.543288576	0.456753453	0.375925123	0.300772978	0.231228352	0.16706488	0.107983839	0.053693553	0.003911946	-0.041631915	-0.083196655	-0.121027775	-0.155357156	-0.186402845	-0.21436908	-0.239446519	-0.261812635	-0.281632238	-0.299058094	-0.314231621	-0.327283632	-0.338335108	-0.347497981
MPZ	3	0.304866985	0.396532467	0.494131912	0.597398279	0.70594689	0.819274183	0.936760223	1.057674856	1.181187075	1.306376984	1.432249624	1.557749863	1.681777585	1.803202531	1.920878275	2.033654966	2.140390682	2.239961331	2.331269214	2.413250435	2.48488143	2.54518494	2.593235795	2.628166893	2.649175807	2.655532462	2.646588363	2.621787912	2.580682371	2.523041981	2.449597964	2.361619139	2.260473968	2.147619275	2.024591789	1.892997913	1.754500828	1.610804103	1.463631226	1.314700816	1.1656977	1.018240647	0.873848159	0.733904308	0.599627044	0.472041533	0.351960922	0.239976306
COL6A3	3	-0.393632606	-0.324548654	-0.249345702	-0.167917879	-0.080246815	0.013587729	0.113399866	0.218892852	0.329657979	0.445177242	0.564829575	0.687900231	0.813592661	0.941042104	1.069330079	1.197498993	1.324566207	1.449537024	1.571416261	1.689218204	1.801974906	1.908742906	2.008608527	2.100691974	2.184150489	2.25818083	2.322021351	2.374953943	2.416306108	2.445513494	2.462589038	2.467872976	2.461759192	2.444686882	2.417135561	2.379620926	2.33269141	2.276925221	2.212927731	2.141329056	2.062781689	1.977958052	1.887547849	1.792255111	1.692794819	1.589889032	1.484262466	1.376637477
ENSSSCG00000022506	3	-0.453671985	-0.389255009	-0.31850739	-0.241225376	-0.157290482	-0.066684128	0.030500042	0.134047125	0.243615915	0.358738329	0.478823362	0.603165313	0.73095565	0.861297672	0.993222948	1.125708541	1.257694057	1.388097765	1.515831203	1.639811924	1.758974226	1.872277902	1.978715133	2.07731581	2.167151548	2.247338756	2.317041068	2.375471493	2.421894593	2.455691872	2.476853065	2.485715342	2.482676447	2.468185234	2.442735825	2.406862776	2.36113705	2.306162574	2.242573213	2.171029985	2.092218352	2.006845456	1.915637139	1.819334641	1.718690846	1.614466006	1.507422851	1.398321092
ENSSSCG00000001229	3	-1.187558572	-1.088698166	-0.983949978	-0.873544093	-0.757793018	-0.637088092	-0.511893596	-0.382738934	-0.250209439	-0.114936322	0.022413643	0.161148225	0.300559211	0.43993095	0.578547759	0.715700122	0.850689657	0.982832926	1.111464185	1.235937229	1.355626469	1.469927392	1.578256557	1.680051241	1.774768876	1.861886341	1.940899228	2.01132113	2.072683029	2.124577493	2.167005044	2.200187813	2.224367958	2.239803379	2.246765571	2.245537873	2.236414036	2.219697053	2.195698198	2.164736237	2.127136775	2.083231707	2.033358752	1.977861033	1.917086706	1.851388588	1.781123794	1.706653343
FAM180A	1	-1.22717067	-1.224677503	-1.222053347	-1.219286497	-1.216363915	-1.21327108	-1.209991826	-1.206508149	-1.202799991	-1.198844994	-1.194618225	-1.190091853	-1.185234789	-1.180012272	-1.174385401	-1.168310588	-1.161738951	-1.154615604	-1.146878859	-1.138459309	-1.129278777	-1.119249128	-1.108270911	-1.096231813	-1.083004911	-1.068446693	-1.052394828	-1.034665668	-1.015051457	-0.993323967	-0.969289767	-0.942779295	-0.913624537	-0.881662981	-0.8467425	-0.808726901	-0.767502034	-0.722982318	-0.675117475	-0.623899223	-0.569367622	-0.511616787	-0.450799618	-0.3871313	-0.320891322	-0.25242386	-0.182136476	-0.110497148
IGFBP6	3	-0.544075061	-0.49230403	-0.434469193	-0.370192989	-0.299157443	-0.221123917	-0.135952491	-0.043619662	0.055766985	0.161958361	0.274558657	0.393025832	0.516677828	0.64470402	0.776180976	0.91009132	1.045344341	1.180797033	1.31527441	1.447588196	1.576553291	1.701001696	1.819793837	1.93182745	2.036044286	2.131435051	2.217042965	2.291966397	2.355360998	2.406500383	2.445235685	2.471755927	2.486319767	2.489244947	2.480901384	2.4617055	2.432115576	2.392627927	2.343773711	2.286116234	2.220248554	2.146791269	2.066390328	1.979714727	1.88745397	1.790315156	1.689019583	1.58429878
LUM	3	-0.432361178	-0.373747143	-0.309305902	-0.238797762	-0.162048539	-0.078963756	0.010458236	0.10611505	0.207791764	0.31515576	0.427755332	0.545022204	0.666277828	0.790743037	0.917550422	1.04575865	1.174367899	1.302335593	1.428591726	1.552053237	1.671637009	1.786271291	1.894905475	1.996518275	2.090124493	2.174780586	2.24958934	2.313703925	2.366331692	2.406797535	2.435011468	2.451224867	2.455758578	2.44899274	2.431360054	2.403340057	2.365454202	2.318261581	2.262355106	2.19835799	2.126920386	2.048716042	1.964438848	1.874799155	1.78051978	1.68233161	1.580968762	1.477163269
GAPDH	2	3	3	3	3	3	3	2.951822041	2.803905122	2.657404768	2.512508325	2.369403812	2.228279607	2.089324033	1.952724883	1.818668845	1.687340856	1.558923366	1.433595537	1.311532378	1.192903835	1.077873863	0.966599501	0.859229978	0.755905895	0.656758503	0.561909126	0.471468761	0.385537882	0.304206476	0.227539552	0.155464971	0.087841273	0.024525795	-0.034623984	-0.089749701	-0.140991398	-0.188486876	-0.232371107	-0.272775725	-0.309828583	-0.343653394	-0.374369438	-0.402091357	-0.426929004	-0.448987374	-0.468366583	-0.48516191	-0.499463886
MFAP5	3	-0.618557884	-0.564526362	-0.503993731	-0.436519362	-0.361720635	-0.279295305	-0.189044167	-0.090892636	0.015090334	0.128677473	0.249473865	0.376913933	0.510265085	0.64863779	0.791001296	0.936203762	1.082995341	1.230052649	1.37600318	1.519448482	1.658985177	1.793223321	1.920801869	2.040401298	2.150753673	2.250650545	2.338949187	2.414577703	2.476539555	2.523993002	2.556839633	2.575417564	2.58015755	2.571568473	2.550227484	2.516771657	2.471890852	2.416321475	2.350840881	2.27626215	2.193429034	2.103210853	2.006497172	1.904192107	1.79720814	1.686459378	1.572854216	1.457287457
ENO3	2	3	3	3	3	3	3	3	3	2.896191873	2.726240502	2.559197657	2.395361589	2.235029449	2.078495037	1.926046182	1.77796181	1.634508744	1.495938323	1.362482978	1.234352881	1.111732842	0.994779602	0.883619699	0.778348027	0.679027222	0.585687924	0.49832996	0.416924417	0.341416537	0.27171196	0.207551661	0.148602972	0.09454333	0.045062823	-0.000134397	-0.041329128	-0.078786535	-0.112755901	-0.143470679	-0.171148784	-0.195993084	-0.218192035	-0.237920446	-0.2553403	-0.270601653	-0.283843538	-0.295194896	-0.304775494
TPM1	2	3	3	3	3	3	3	3	2.926808029	2.7779775	2.630965975	2.48597167	2.343192582	2.202825747	2.06506638	1.930106898	1.798135844	1.669336715	1.54388672	1.421955498	1.303703819	1.18928231	1.078830256	0.972474502	0.870328523	0.772491687	0.67904876	0.590069687	0.505609664	0.425709533	0.35038403	0.279528787	0.212980425	0.150574952	0.092149259	0.037542066	-0.013405212	-0.060847698	-0.104936383	-0.145817556	-0.183632339	-0.218516318	-0.250599263	-0.280004941	-0.306851004	-0.331248949	-0.353304136	-0.373115873	-0.39077753
APOD	3	-0.38477909	-0.314830172	-0.237887445	-0.15371571	-0.062177119	0.036750672	0.14295875	0.256194748	0.376055216	0.501983228	0.633271472	0.76907067	0.908402698	1.050177473	1.193212468	1.336253608	1.47799641	1.617106354	1.752237743	1.882050537	2.005224948	2.120473765	2.226552585	2.322268269	2.406485993	2.47813538	2.536216161	2.579803881	2.60805615	2.62030566	2.616731304	2.597996399	2.564854789	2.518136884	2.458740466	2.38762256	2.305791967	2.214302051	2.114243446	2.006736352	1.892922177	1.773954313	1.650987926	1.525168728	1.397620825	1.269433817	1.141649504	1.015248609
COL3A1	3	-1.748310231	-1.641204521	-1.53023089	-1.415827974	-1.298460031	-1.178607514	-1.056758558	-0.933401648	-0.809019612	-0.684084953	-0.559056445	-0.434376864	-0.310471679	-0.187748534	-0.066597342	0.052609165	0.169514567	0.283777682	0.395071373	0.503081319	0.60750478	0.708049414	0.804432162	0.89637821	0.983620047	1.065896612	1.142952539	1.21453749	1.280405567	1.340338357	1.39432677	1.44247185	1.484879069	1.521656855	1.552916126	1.578769898	1.599332982	1.61472173	1.625053833	1.630448161	1.631024631	1.626904105	1.618208313	1.605059792	1.587581842	1.565898504	1.540134537	1.510415421
CD74	3	-0.27019888	-0.200086257	-0.124143701	-0.042279907	0.045518938	0.139179118	0.238531155	0.343303914	0.45312145	0.567502857	0.685865153	0.807529062	0.93172735	1.057615255	1.184282418	1.310765733	1.43606251	1.559143449	1.678964993	1.794480757	1.904651856	2.008456047	2.104895738	2.193004944	2.271855396	2.340561999	2.398287902	2.44424945	2.477721305	2.498107595	2.505456021	2.500184495	2.482781333	2.453795069	2.413827763	2.36352913	2.30359125	2.234743665	2.157748657	2.073396522	1.982500708	1.88589264	1.784416147	1.678921406	1.57025835	1.45926956	1.346782686	1.233602509
NREP	1	-1.919540355	-1.894453167	-1.869141131	-1.843560852	-1.817667743	-1.791416037	-1.764758795	-1.737647908	-1.710034098	-1.681866915	-1.653094735	-1.623664749	-1.59352296	-1.56261417	-1.530881968	-1.498268728	-1.464715587	-1.430162446	-1.394547957	-1.357809517	-1.319883266	-1.280704084	-1.240205597	-1.198320182	-1.154978982	-1.11011192	-1.063647725	-1.015513961	-0.965637066	-0.913956991	-0.860541455	-0.805527991	-0.749059679	-0.691284605	-0.632355798	-0.572431105	-0.511673032	-0.450248534	-0.388328772	-0.326088844	-0.263707497	-0.201366817	-0.139251918	-0.077550626	-0.016453157	0.043848193	0.103159354	0.161284775
CDKN1C	1	-3	-3	-3	-3	-3	-2.950548608	-2.892913021	-2.830631173	-2.763627491	-2.691878025	-2.615415775	-2.534334721	-2.448792307	-2.359010215	-2.265273369	-2.167927214	-2.067373438	-1.964064359	-1.858496305	-1.751202321	-1.642744547	-1.533706599	-1.424686233	-1.316288518	-1.209119682	-1.103781728	-1.000867871	-0.900958777	-0.80461957	-0.712370988	-0.624477566	-0.541046907	-0.462148455	-0.387818337	-0.318062962	-0.252862323	-0.192172996	-0.135930856	-0.084053518	-0.036442521	0.007014726	0.046443209	0.081978761	0.113766699	0.141960597	0.166721208	0.188215498	0.206615791
OLFML2B	1	-2.353744314	-2.336987444	-2.318771685	-2.298999446	-2.277572047	-2.254390736	-2.229357865	-2.202378219	-2.173360503	-2.142218969	-2.108875152	-2.073259712	-2.035314326	-1.994993603	-1.952266976	-1.907120518	-1.859558627	-1.809605541	-1.75730662	-1.702729356	-1.645964078	-1.587124316	-1.52634681	-1.463791157	-1.399639116	-1.334093559	-1.267377138	-1.199730669	-1.131411303	-1.062684348	-0.993770759	-0.924864057	-0.856154667	-0.78782899	-0.720068403	-0.653048408	-0.586937922	-0.521898715	-0.458084974	-0.395642985	-0.33471092	-0.275418724	-0.21788808	-0.162232447	-0.108557153	-0.056959539	-0.007529143	0.03965209
GSN	3	-0.880378154	-0.804943568	-0.722816341	-0.633856309	-0.538012174	-0.435333033	-0.325977367	-0.21021885	-0.088448516	0.038826899	0.170990352	0.307323251	0.447016979	0.589186427	0.732884729	0.877118383	1.02086203	1.163072322	1.302700442	1.438703019	1.570051334	1.695738838	1.814787111	1.926250442	2.029219275	2.122822778	2.20623079	2.278655415	2.3393525	2.38768666	2.423626406	2.447482715	2.459620498	2.460449236	2.450417112	2.43000607	2.399727609	2.360119175	2.311740994	2.255173238	2.191013401	2.119873803	2.042379117	1.959163866	1.870869804	1.778143146	1.681631583	1.581981084
ENSSSCG00000016823	1	-1.736030912	-1.723519921	-1.710087499	-1.695677733	-1.680233149	-1.663694941	-1.646003246	-1.62709746	-1.606916605	-1.585399738	-1.562486415	-1.538117191	-1.512234166	-1.484781571	-1.455706385	-1.424958979	-1.39249377	-1.358269897	-1.322251878	-1.284410266	-1.244722267	-1.203172329	-1.159752669	-1.114463745	-1.06731465	-1.018323419	-0.967517252	-0.914932634	-0.860615353	-0.804623803	-0.747056592	-0.68804265	-0.627726862	-0.566269278	-0.50384426	-0.440639474	-0.376854742	-0.312700795	-0.248397949	-0.184174726	-0.120266465	-0.056913929	0.005638054	0.067141912	0.127348588	0.186008723	0.242873773	0.297697037
LAMC1	1	-2.230854709	-2.18919486	-2.145034353	-2.098336747	-2.049080635	-1.99726098	-1.94289024	-1.885999251	-1.826637824	-1.764875044	-1.700799254	-1.634517722	-1.566155999	-1.495857007	-1.423779868	-1.350098532	-1.275000229	-1.198683826	-1.121358092	-1.043239964	-0.964552821	-0.885524822	-0.806387335	-0.727373473	-0.648716775	-0.570650011	-0.493404148	-0.417207459	-0.342284769	-0.268851836	-0.19707539	-0.127092	-0.059030118	0.006989424	0.070853084	0.132454252	0.191692899	0.24847521	0.302713234	0.354324539	0.403231884	0.449362907	0.492649825	0.533029172	0.570441535	0.604831333	0.636146605	0.664338826
ZHX1	1	-1.71044502	-1.699346358	-1.687420021	-1.674615201	-1.660879682	-1.646160064	-1.63040202	-1.613550612	-1.595550641	-1.576347053	-1.555885389	-1.534112283	-1.510976003	-1.486427038	-1.460418715	-1.432907856	-1.403855452	-1.373227353	-1.340994968	-1.307135955	-1.271634893	-1.234483926	-1.195683366	-1.155242235	-1.113178745	-1.069520699	-1.024305801	-0.977581874	-0.929406975	-0.879850517	-0.829002394	-0.776969717	-0.723871939	-0.669840377	-0.615017634	-0.559556909	-0.50362121	-0.447382467	-0.391020583	-0.334722435	-0.278680825	-0.223093423	-0.168161699	-0.114089864	-0.061083835	-0.009350221	0.040904647	0.089475644
LAMB1	1	-1.85079424	-1.82693588	-1.801374753	-1.774036911	-1.744852521	-1.71375704	-1.680692441	-1.645608459	-1.608463834	-1.569227508	-1.527879769	-1.484413283	-1.438834004	-1.391161924	-1.341431639	-1.289692718	-1.236009847	-1.180462764	-1.123145966	-1.06416821	-1.003651811	-0.941731776	-0.878554778	-0.814278019	-0.749068002	-0.683099248	-0.616552985	-0.549615846	-0.482478594	-0.415334561	-0.348375807	-0.281793227	-0.215777059	-0.150516062	-0.086196797	-0.023002998	0.038884955	0.099290478	0.158041135	0.214968927	0.269910496	0.322707295	0.373205691	0.42125704	0.466717722	0.509449167	0.549317849	0.586195286
COL5A3	1	-2.011444323	-1.993485731	-1.973729097	-1.95203478	-1.928260736	-1.902264241	-1.873903926	-1.843042099	-1.80954736	-1.773297444	-1.73418225	-1.692106973	-1.646995259	-1.598792272	-1.547467565	-1.49301764	-1.435468095	-1.374875252	-1.311327195	-1.244944169	-1.175878307	-1.104312701	-1.030459853	-0.954559571	-0.876876397	-0.797696672	-0.71732535	-0.636082673	-0.554300816	-0.472316733	-0.390437721	-0.308951176	-0.228138898	-0.148275657	-0.069627909	0.007547196	0.083002555	0.15650162	0.227818709	0.296739146	0.363059263	0.426586289	0.487138155	0.544543232	0.598640028	0.649276863	0.696311527	0.739610947
RHCG	1	-1.306378112	-1.303874429	-1.301155856	-1.298202835	-1.294993858	-1.291505252	-1.28771095	-1.283582229	-1.279087417	-1.27419158	-1.268856158	-1.263038571	-1.256691783	-1.249763813	-1.242197196	-1.233928392	-1.224887129	-1.214995684	-1.20416809	-1.192309275	-1.179314119	-1.165066434	-1.149437863	-1.132286698	-1.113456628	-1.092775418	-1.070053529	-1.045082704	-1.017634548	-0.987465148	-0.954367102	-0.918163609	-0.87869105	-0.835804657	-0.789384923	-0.739344361	-0.6856344	-0.628252158	-0.567246795	-0.502725139	-0.434856288	-0.363874904	-0.290083013	-0.213850132	-0.135611718	-0.055865928	0.024831141	0.105871564
CYP2B22	1	-1.380231053	-1.373251957	-1.365792313	-1.357817997	-1.34929234	-1.340175952	-1.33042652	-1.319998603	-1.308843421	-1.296908621	-1.284138049	-1.270471503	-1.255844487	-1.240187953	-1.223428046	-1.205485849	-1.186277128	-1.165712091	-1.143695153	-1.120124725	-1.094893031	-1.067885949	-1.0389829	-1.008056789	-0.974974003	-0.939594484	-0.901771878	-0.861353787	-0.818182119	-0.772103076	-0.723048292	-0.67101549	-0.616034137	-0.558168292	-0.497519305	-0.434227903	-0.368475555	-0.300485057	-0.230520289	-0.158885149	-0.085921701	-0.012007603	0.062447074	0.137003535	0.211198304	0.284547517	0.35655132	0.426698263
TMSB4X	3	-2.049924437	-1.915418469	-1.775662656	-1.631118107	-1.482298145	-1.32975958	-1.174093676	-1.01591725	-0.855864244	-0.694578054	-0.532704795	-0.370887604	-0.209762	-0.04995226	0.107931246	0.263293897	0.41555794	0.564163008	0.70856618	0.84824166	0.982680205	1.111388353	1.233887558	1.349713249	1.458413897	1.559550091	1.652693682	1.737426995	1.813342129	1.880082782	1.937672503	1.986336854	2.026312761	2.057845423	2.081187091	2.096596061	2.104335846	2.104674493	2.097884016	2.084239929	2.064020854	2.037508194	2.004985855	1.966740006	1.92305887	1.874232544	1.820552818	1.762313023
IGFBP7	3	-1.452466159	-1.349403274	-1.239812505	-1.123898666	-1.001959571	-0.874383456	-0.741643574	-0.604290368	-0.462941739	-0.318272053	-0.171000536	-0.021879657	0.12831596	0.278799703	0.428781925	0.577477532	0.724112174	0.867927053	1.00818249	1.144160371	1.275165659	1.400527138	1.519597564	1.631753378	1.736394115	1.832941635	1.920839283	1.999551049	2.06856083	2.127420527	2.176127799	2.214923115	2.244069829	2.263849269	2.274558206	2.276506778	2.270016776	2.255420238	2.233058277	2.203280114	2.166442258	2.122907803	2.073045827	2.017230839	1.955842273	1.889264003	1.817883843	1.742093039
CFD	3	-0.394786968	-0.344415221	-0.287749628	-0.224307957	-0.15365263	-0.07541348	0.010687967	0.104813919	0.206986948	0.317069492	0.434747822	0.559521874	0.690701901	0.82741238	0.96860298	1.113065801	1.259457662	1.406325885	1.552135952	1.695299483	1.834201243	1.967224197	2.092772017	2.209288795	2.315276028	2.409307195	2.490040412	2.556229791	2.606736197	2.640622759	2.65782393	2.658797674	2.644134626	2.614539607	2.570818299	2.513865485	2.444654393	2.364226711	2.273682869	2.174172182	2.066882555	1.953029457	1.833843977	1.710559876	1.584399657	1.456559803	1.328195481	1.200405141
CALCR	1	-1.383917058	-1.379169715	-1.374128895	-1.368773764	-1.363081723	-1.35702825	-1.350586722	-1.343728225	-1.336421343	-1.328631931	-1.320322867	-1.311453782	-1.301980761	-1.291856032	-1.281027611	-1.269438935	-1.257028452	-1.243729186	-1.229468273	-1.214166456	-1.197737556	-1.180087902	-1.161115738	-1.140710601	-1.118752665	-1.095112081	-1.069648295	-1.042209369	-1.012631312	-0.980744072	-0.946427677	-0.909599835	-0.870192956	-0.828157246	-0.783464093	-0.736109444	-0.686117045	-0.633541447	-0.578470656	-0.521028322	-0.461375356	-0.399710916	-0.336272686	-0.271336431	-0.20521482	-0.138255556	-0.070838862	-0.0033744
ISG12(A)	3	-0.468271459	-0.408142466	-0.341480543	-0.267941221	-0.18724939	-0.099218818	-0.003771127	0.099046944	0.209049206	0.325899726	0.449107407	0.578025964	0.711859382	0.849672495	0.990405969	1.132894656	1.275888163	1.41807243	1.558091221	1.694566624	1.826117907	1.951378304	2.069009609	2.177714599	2.276247532	2.363423064	2.438124002	2.499308386	2.546016398	2.577454305	2.593597738	2.594874761	2.581813696	2.555028933	2.515211249	2.463119423	2.399572799	2.325444482	2.241654845	2.149165083	2.048970524	1.942093503	1.82957558	1.712468989	1.59182724	1.468694874	1.34409648	1.219025159
S1PR1	3	-0.539902827	-0.488255225	-0.429827889	-0.364066781	-0.290467196	-0.208601611	-0.118149753	-0.018929314	0.089074652	0.205683841	0.330506486	0.462924697	0.602090653	0.746932216	0.896167671	1.048328503	1.201788532	1.354797296	1.50551555	1.652050877	1.792491792	1.924939195	2.04753457	2.158484755	2.256083578	2.338730917	2.40495	2.453403863	2.482911999	2.49258014	2.482683244	2.454190326	2.40824037	2.346114043	2.269211788	2.179033222	2.07715706	1.965220886	1.844900243	1.717886723	1.585864936	1.450488509	1.313355519	1.175984041	1.039788682	0.906059155	0.775941955	0.65042615
CAV1	3	-1.77077424	-1.678264379	-1.579785026	-1.475497581	-1.365643876	-1.250543615	-1.130589364	-1.006239425	-0.878009101	-0.746460926	-0.612194428	-0.475835961	-0.338029081	-0.199425784	-0.060678867	0.077564487	0.214667861	0.35000955	0.482985402	0.613010687	0.739521151	0.861973403	0.979844789	1.09263288	1.19985469	1.30104573	1.395758965	1.483563758	1.564044839	1.636834994	1.701875741	1.759277365	1.80916693	1.85168472	1.886982326	1.915221061	1.936570639	1.951208087	1.95931683	1.961085947	1.956709541	1.946386229	1.930318714	1.908713437	1.881780281	1.849732337	1.812785704	1.771159319
RGS5	3	-0.20741065	-0.144767687	-0.075223477	0.001590495	0.085965576	0.178093187	0.278042296	0.385738466	0.500945931	0.62325405	0.752069268	0.886613366	1.025928266	1.168887184	1.314211441	1.460491841	1.606213314	1.749781438	1.889549508	2.023845056	2.150994969	2.269348678	2.377299213	2.473302177	2.55589294	2.623702534	2.675472846	2.710071802	2.726509275	2.724053541	2.70301235	2.664308309	2.609016552	2.538342566	2.453605064	2.356219467	2.247681312	2.129549002	2.003425415	1.870938047	1.733717565	1.593374874	1.451477068	1.309522893	1.16891859	1.030955176	0.896788302	0.767421819
YBX3	2	3	3	3	3	3	3	3	2.956462605	2.809099665	2.663840046	2.520887489	2.380442148	2.242699868	2.107851438	1.976081829	1.847569437	1.722485339	1.600992594	1.483245605	1.369389557	1.259559961	1.153882323	1.052471954	0.955433934	0.862863251	0.774845123	0.6914555	0.612761755	0.538823559	0.469675682	0.405190214	0.345160486	0.289384673	0.23766682	0.189817077	0.145651846	0.104993834	0.067672034	0.033521644	0.002383909	-0.02589407	-0.05145958	-0.074454578	-0.09501599	-0.113276044	-0.129362605	-0.143399532	-0.155507026
ITM2A	3	-0.388100227	-0.340894243	-0.287502351	-0.227391326	-0.160059522	-0.085059848	-0.002025248	0.089304355	0.189055148	0.297194228	0.413508004	0.537585934	0.668811076	0.806358419	0.949201303	1.096125587	1.245750553	1.396555092	1.546907401	1.695096401	1.839363221	1.977931377	2.109034707	2.230942507	2.341981708	2.440556309	2.525164478	2.594413991	2.647036749	2.681991926	2.699170318	2.699031529	2.682193277	2.649410416	2.601559349	2.53962404	2.464683122	2.377897607	2.280498712	2.173775371	2.059061044	1.937719541	1.811129679	1.680668733	1.547694784	1.41352828	1.279433246	1.146598793
TIMP3	3	-0.482538183	-0.418320342	-0.348027356	-0.271436904	-0.188394605	-0.09882779	-0.002758269	0.099686687	0.208265847	0.322618617	0.442263136	0.56659806	0.694907973	0.826372092	0.960075766	1.095024086	1.230156884	1.36436436	1.496502672	1.62540892	1.749915097	1.868860745	1.981104176	2.085532276	2.181069007	2.26668279	2.341393051	2.404276213	2.454471462	2.491252741	2.514548934	2.52467292	2.522019392	2.507053307	2.480302027	2.442348469	2.393825038	2.335408163	2.267813214	2.19178965	2.108116196	2.017595937	1.921051164	1.819317887	1.713239935	1.603662588	1.491425757	1.377356731
ASPN	3	-0.290114648	-0.236723115	-0.175917845	-0.107047471	-0.029515208	0.057186645	0.153439162	0.259458326	0.375258343	0.500619694	0.635064882	0.777844327	0.927934047	1.084045601	1.244647638	1.407997246	1.572178577	1.735145805	1.894767529	2.04887012	2.195278109	2.331850455	2.456512242	2.567281947	2.662294943	2.739824217	2.798299508	2.836326213	2.852705397	2.846574726	2.818343344	2.769181737	2.700466631	2.613753053	2.510752677	2.393312601	2.263393289	2.123044498	1.97437824	1.81953817	1.660665193	1.499859668	1.339141189	1.180407534	1.025394949	0.87564225	0.732461296	0.596916093
CLEC3B	3	-0.854098498	-0.782273042	-0.704805212	-0.621628118	-0.532743735	-0.438229903	-0.338245548	-0.233033818	-0.122922885	-0.008324369	0.110270551	0.232297084	0.357124506	0.484065127	0.612384068	0.741309389	0.87004213	0.997765896	1.123655719	1.246885982	1.366637328	1.482102503	1.592491179	1.697033844	1.794984873	1.885624922	1.968262803	2.042236983	2.106916878	2.16174975	2.206617935	2.241652541	2.267026426	2.282947685	2.28965556	2.287416972	2.276523585	2.257289321	2.230048237	2.195152719	2.152971903	2.103890289	2.048306488	1.986632047	1.919290313	1.846715298	1.769350494	1.687647605
ENSSSCG00000033190	3	-0.250442668	-0.191539193	-0.126969582	-0.05648503	0.02010862	0.102937156	0.192044392	0.287379337	0.388784828	0.49598831	0.608595366	0.726086468	0.847817241	0.973022306	1.100822569	1.230235597	1.360188582	1.489533269	1.617062188	1.741525542	1.861648177	1.976146157	2.083742607	2.183182627	2.273247208	2.352766218	2.420630613	2.475804121	2.517334713	2.544437412	2.557058944	2.555585963	2.540517462	2.512449936	2.472066253	2.420125347	2.357452499	2.284929995	2.203487936	2.114095005	2.017749041	1.915467295	1.808276308	1.697201407	1.58325587	1.467429898	1.350679583	1.233916123
ALAS2	3	0.034993571	0.109780129	0.189974308	0.275600853	0.366613376	0.462885446	0.564202759	0.670256787	0.780640277	0.894844867	1.012261039	1.132180474	1.25380079	1.376232512	1.49850804	1.619592298	1.738394716	1.853782164	1.964592496	2.069648386	2.16777121	2.257794794	2.338578934	2.40902267	2.468077362	2.514759697	2.548164785	2.567479556	2.571996685	2.56121016	2.535451273	2.495537553	2.442394342	2.377036174	2.30055173	2.214089084	2.118841039	2.016030399	1.906895118	1.792673303	1.674588179	1.553833181	1.431557432	1.308851923	1.186736778	1.066149971	0.947937879	0.832847987
ZFAND5	1	-1.35425479	-1.374492826	-1.394522607	-1.414226495	-1.433488906	-1.452196245	-1.470236797	-1.487500589	-1.503879217	-1.519265648	-1.533553977	-1.546639162	-1.558416719	-1.56878239	-1.577631772	-1.584859924	-1.59036093	-1.594027439	-1.595750168	-1.595417379	-1.592914321	-1.58812264	-1.580919767	-1.571178265	-1.558765163	-1.543541245	-1.525360332	-1.50406853	-1.479503459	-1.451514663	-1.420128564	-1.385464208	-1.347641046	-1.306779427	-1.263001794	-1.2164338	-1.167205332	-1.115451454	-1.061313244	-1.004938544	-0.946482605	-0.886108636	-0.823988249	-0.760301797	-0.695238618	-0.628997172	-0.561785089	-0.493819108
LOX	3	-0.591457672	-0.53281306	-0.467434124	-0.394918281	-0.314931145	-0.227228462	-0.131677759	-0.028278306	0.082822054	0.201314565	0.326722778	0.458401977	0.595544959	0.737193742	0.882256343	1.029527375	1.177711054	1.325445175	1.471324766	1.61392435	1.751818088	1.883597362	2.00788566	2.123350871	2.22871528	2.322763681	2.404350105	2.472403695	2.525934281	2.564114317	2.586876937	2.594602323	2.587768504	2.566937432	2.532745694	2.485896687	2.427153896	2.357334953	2.277306191	2.187977371	2.09029634	1.985243348	1.87382481	1.757066307	1.636004709	1.511679308	1.385121976	1.257346425
APOA1	3	-0.996191804	-0.934497877	-0.866544654	-0.792016658	-0.710654909	-0.622272673	-0.526771119	-0.424154104	-0.314541213	-0.198178244	-0.075444406	0.053144307	0.186935867	0.32514712	0.466872572	0.611096568	0.756708169	0.902517903	1.047275576	1.189688346	1.328438378	1.462199555	1.589652879	1.709500377	1.820477466	1.921363894	2.010993444	2.088262694	2.15213918	2.201745456	2.236960685	2.258113056	2.265631229	2.260028946	2.2418939	2.211877795	2.170687385	2.119076284	2.057837349	1.987795454	1.909800517	1.824720634	1.733435238	1.636828203	1.535780877	1.431165026	1.32383575	1.214624426
SLN	2	3	3	3	3	3	3	3	3	2.912790935	2.721573941	2.534604932	2.352281087	2.174989991	2.00310454	1.836977422	1.676935362	1.523273358	1.376249205	1.236078574	1.102930975	0.976926847	0.85813599	0.746577489	0.64222115	0.544990423	0.45476664	0.371394386	0.294687704	0.224436866	0.160398469	0.102178276	0.049326841	0.001422095	-0.041929297	-0.081091931	-0.116402201	-0.148169266	-0.176676328	-0.202182118	-0.224922516	-0.245112248	-0.262946593	-0.278603073	-0.292243096	-0.304013537	-0.314048236	-0.322469417	-0.329389016
CHODL	1	-1.728590767	-1.721310845	-1.713549004	-1.705273711	-1.696451428	-1.687046497	-1.67702102	-1.666334747	-1.654944941	-1.64280626	-1.629870628	-1.616087103	-1.601401752	-1.585757525	-1.56909413	-1.551347915	-1.532451755	-1.51233495	-1.490923132	-1.468138184	-1.443898182	-1.418117354	-1.390706056	-1.361570786	-1.330614219	-1.297735286	-1.262829284	-1.22578803	-1.186500067	-1.144856196	-1.100794357	-1.054288512	-1.005329532	-0.953926943	-0.900110734	-0.843932996	-0.785469331	-0.724819992	-0.662110705	-0.597493154	-0.531145091	-0.463270073	-0.394096821	-0.323878222	-0.252889985	-0.181428997	-0.109811416	-0.038370543
TSPAN13	3	-0.269252731	-0.211850242	-0.147890223	-0.076962682	0.001282355	0.087113034	0.180693189	0.282060374	0.391105763	0.507557311	0.630967459	0.760706441	0.895961835	1.035744562	1.17890103	1.324130676	1.47000782	1.615006523	1.757527109	1.895923091	2.028527447	2.153677468	2.269737702	2.375120824	2.468306511	2.547858646	2.612441311	2.66083418	2.691947964	2.704933273	2.699913475	2.677595517	2.638839172	2.584635805	2.516092146	2.434415069	2.340896805	2.236900093	2.123842808	2.003181723	1.876395159	1.744964452	1.610354323	1.473992437	1.337248648	1.201414568	1.067684277	0.937137033
TMEM52	1	-0.684989643	-0.767371132	-0.84715578	-0.924173031	-0.998279818	-1.069359196	-1.137318695	-1.202088463	-1.263619218	-1.321880064	-1.376856202	-1.428546577	-1.476961503	-1.52212027	-1.564048793	-1.602777285	-1.63833798	-1.670762919	-1.700081771	-1.726319709	-1.749495299	-1.769618409	-1.786688078	-1.800690353	-1.811596017	-1.819358198	-1.823909788	-1.825160631	-1.822994414	-1.81728498	-1.808047384	-1.795358289	-1.779271816	-1.759822223	-1.737027094	-1.710890373	-1.6814053	-1.648557283	-1.612326765	-1.572692104	-1.529632488	-1.483130903	-1.433177143	-1.379770866	-1.322924672	-1.262667171	-1.199046008	-1.132130807
POSTN	3	-0.525351506	-0.470321845	-0.409080398	-0.34123198	-0.266431709	-0.184403838	-0.094961195	0.001975751	0.106361332	0.218009788	0.33658414	0.461589707	0.59237285	0.728125142	0.867892733	1.010590338	1.15501894	1.299886119	1.443827877	1.585430838	1.723253909	1.855848645	1.981777857	2.099632204	2.208044764	2.305703736	2.391363587	2.463855047	2.52209444	2.565168979	2.592939098	2.605729318	2.603978605	2.588224536	2.559091929	2.517282801	2.463567384	2.398775888	2.323790764	2.239539175	2.146985472	2.047123448	1.94096821	1.82954756	1.713892792	1.595028938	1.473964499	1.351680836
SERPINF1	3	-0.92252725	-0.872269903	-0.815698072	-0.752313048	-0.681656104	-0.603330918	-0.517027814	-0.422548671	-0.319831076	-0.208970083	-0.09023596	0.035913566	0.16882767	0.30766402	0.451397592	0.598836147	0.748641254	0.899353435	1.049419795	1.197222561	1.341107124	1.47940849	1.610475392	1.732691698	1.84449505	1.94439299	2.030976979	2.102934914	2.159062806	2.198371394	2.220837446	2.227014427	2.217592495	2.193375786	2.15526547	2.104244559	2.041364017	1.967729781	1.884490311	1.792824401	1.693929005	1.589006938	1.479254406	1.365848371	1.249933907	1.132611729	1.014926205	0.897854182
MATN2	1	-1.228538925	-1.223520317	-1.218139207	-1.212369092	-1.206181499	-1.199545838	-1.192429249	-1.18479644	-1.176609519	-1.167827807	-1.158407651	-1.148302227	-1.137461325	-1.125831142	-1.113354047	-1.099968362	-1.085608118	-1.070202823	-1.053677221	-1.035951058	-1.016938849	-0.996549657	-0.974686888	-0.9512481	-0.926124846	-0.899202538	-0.870360362	-0.839471233	-0.806401814	-0.771018847	-0.733242766	-0.693036539	-0.6503842	-0.605293701	-0.557799872	-0.507967138	-0.455891904	-0.401704506	-0.345570646	-0.287692227	-0.228307551	-0.167690833	-0.106151052	-0.044030134	0.018299466	0.080437733	0.14196052	0.202423367
ACTA2	3	-1.127652462	-1.048583326	-0.96432593	-0.874894232	-0.780364194	-0.680879079	-0.576653578	-0.467976536	-0.355212129	-0.238799405	-0.119250199	0.002854523	0.126869711	0.252092483	0.37776931	0.503103876	0.627265332	0.749396674	0.868623045	0.984059753	1.09481988	1.200021397	1.298793757	1.390283955	1.473662124	1.54812674	1.612909546	1.667280319	1.710551646	1.742149451	1.762127787	1.770898294	1.768931073	1.756744217	1.734896604	1.703981351	1.664619821	1.617456058	1.563151567	1.502380346	1.435824119	1.364167716	1.288094575	1.208282357	1.125398667	1.040096911	0.953012325	0.864758206
PCOLCE2	1	-1.426648179	-1.421163884	-1.415192893	-1.408694888	-1.401626725	-1.393942328	-1.385592581	-1.37652524	-1.366684858	-1.356012736	-1.344446886	-1.331922038	-1.31836967	-1.303718077	-1.287892493	-1.27081525	-1.252406	-1.232581989	-1.2112584	-1.18834876	-1.163765414	-1.137420079	-1.109224459	-1.079090937	-1.046933334	-1.012667725	-0.976213312	-0.937493342	-0.896436053	-0.85297968	-0.807107859	-0.758842865	-0.708231796	-0.655348199	-0.600293481	-0.543197937	-0.484221313	-0.423552898	-0.361411117	-0.298042641	-0.233721017	-0.168744872	-0.103435733	-0.038135514	0.026796248	0.09098535	0.154046003	0.21558398
TAGLN	3	-0.802005536	-0.727294291	-0.646241359	-0.5586815	-0.464520095	-0.363744809	-0.256436129	-0.142776219	-0.023055563	0.102323042	0.23284341	0.367877939	0.506692538	0.648454293	0.792241449	0.93705523	1.081832918	1.22546164	1.366792307	1.504653274	1.637863331	1.765243793	1.885629536	1.99787895	2.100882853	2.193572502	2.274926887	2.343979533	2.399825086	2.441698632	2.469547994	2.483736761	2.48471235	2.472993176	2.449159674	2.413846271	2.36773412	2.311544435	2.246032241	2.17198042	2.090193914	2.001493978	1.906712412	1.806685701	1.702249041	1.594230246	1.483443568	1.370683472
CYBRD1	1	-1.704249413	-1.690096298	-1.67501833	-1.658967909	-1.641896755	-1.623756151	-1.604497206	-1.584071154	-1.562429688	-1.539525322	-1.515311779	-1.489744411	-1.462780641	-1.434380428	-1.40450674	-1.37312605	-1.340208825	-1.305730019	-1.269669555	-1.232012792	-1.192750965	-1.151881592	-1.109408846	-1.065343874	-1.019705068	-0.972518273	-0.923816936	-0.873642181	-0.822042827	-0.769078202	-0.714841627	-0.659451763	-0.603040383	-0.545751817	-0.487742368	-0.429179606	-0.370241558	-0.311115805	-0.251998507	-0.193093367	-0.134610566	-0.076765662	-0.019778493	0.036127925	0.09072847	0.143796974	0.195107239	0.244434018
ENSSSCG00000004207	1	-2.034995964	-2.006136857	-1.975448264	-1.942867983	-1.908339231	-1.871811705	-1.833242643	-1.792597881	-1.749852874	-1.704993657	-1.658017728	-1.608934824	-1.557767576	-1.504552011	-1.449337907	-1.392188964	-1.333182808	-1.272410813	-1.209977756	-1.146001298	-1.080611319	-1.013949129	-0.946166546	-0.877424907	-0.807893995	-0.737750933	-0.667179052	-0.596366772	-0.525506486	-0.454792464	-0.384411503	-0.314545676	-0.245376026	-0.177081935	-0.109840529	-0.043826166	0.02079001	0.083840433	0.145161429	0.204593456	0.261981307	0.317174257	0.370026177	0.420395613	0.468145843	0.513144909	0.55526564	0.594385669
RGCC	3	-0.402875013	-0.343622616	-0.279308415	-0.209758578	-0.13484526	-0.054496012	0.031297079	0.122468907	0.218873928	0.320280188	0.426365156	0.536713612	0.650817751	0.768079559	0.88781538	1.009262494	1.13158742	1.253895612	1.375242146	1.494643034	1.611086785	1.723545901	1.830988058	1.932386795	2.026731602	2.113037388	2.19035335	2.25777136	2.31443399	2.359597181	2.393066103	2.414977115	2.425548697	2.425071474	2.413900952	2.392450858	2.361187002	2.320621579	2.271307806	2.213834798	2.148822606	2.076917307	1.998786095	1.915112302	1.826590297	1.733920255	1.637802764	1.538933312
ENSSSCG00000032436	3	-0.294749828	-0.238509414	-0.175779112	-0.106124081	-0.029160447	0.05542338	0.147844103	0.248200665	0.356452346	0.472399181	0.595666064	0.725691775	0.861723864	1.002819984	1.14785575	1.295538779	1.444428129	1.592958026	1.739464631	1.882214518	2.019433682	2.149336061	2.270150863	2.380148262	2.477663333	2.561118356	2.629043827	2.680098692	2.713090406	2.727093029	2.722221808	2.699224402	2.659025318	2.602700666	2.531457929	2.446616605	2.349589192	2.241862064	2.124975864	2.000505128	1.870037067	1.735149522	1.597388392	1.458244948	1.319133674	1.181371386	1.046158459	0.914563007
NFIA	1	-2.022356772	-1.998358848	-1.972959057	-1.94610875	-1.917761939	-1.887875912	-1.856411871	-1.823335588	-1.788618071	-1.75223623	-1.714173532	-1.674420639	-1.632976004	-1.589846434	-1.54504759	-1.498604422	-1.450551533	-1.40093345	-1.349804814	-1.297230466	-1.243285439	-1.188054847	-1.131633679	-1.074126499	-1.01564705	-0.956317786	-0.896269324	-0.835639835	-0.774574386	-0.71322331	-0.651734029	-0.590253417	-0.528931034	-0.467918506	-0.407368885	-0.347436033	-0.288274043	-0.230036681	-0.172876879	-0.116946252	-0.062394661	-0.009369805	0.041983145	0.091521878	0.139107249	0.18460355	0.227878762	0.268804777
NTN4	1	-1.481786654	-1.474792039	-1.467191807	-1.458939134	-1.449984573	-1.440276068	-1.429759003	-1.418376279	-1.406068436	-1.392773819	-1.378428791	-1.362968004	-1.346324724	-1.328431217	-1.309219208	-1.288620393	-1.266567027	-1.242992582	-1.217832454	-1.191024749	-1.162511108	-1.132237588	-1.100155572	-1.066222706	-1.030403849	-0.992672008	-0.953009257	-0.911407616	-0.867869863	-0.822412139	-0.775080352	-0.725946597	-0.675102427	-0.622659234	-0.56874846	-0.513521529	-0.457149516	-0.399822545	-0.341748927	-0.283154055	-0.22427908	-0.165379388	-0.106722912	-0.048588317	0.008736928	0.064958537	0.119777443	0.172891843
USP54	1	-2.55908776	-2.542290294	-2.523756278	-2.503338802	-2.480885594	-2.456240308	-2.429244143	-2.399737804	-2.367563833	-2.332569302	-2.294608861	-2.253548112	-2.209267267	-2.161665012	-2.110662523	-2.056207496	-1.998278102	-1.936886734	-1.87208341	-1.803958697	-1.732646057	-1.658323479	-1.581214338	-1.50158742	-1.419756086	-1.336076591	-1.2509456	-1.164796972	-1.078097915	-0.991331344	-0.904882063	-0.819070722	-0.734205725	-0.650581546	-0.568476971	-0.488153724	-0.409855456	-0.333807061	-0.260214281	-0.189263573	-0.121122185	-0.055938432	0.006157895	0.065054987	0.120658384	0.172890276	0.221688753	0.267007021
ENSSSCG00000034072	1	-2.498837032	-2.457771341	-2.413734724	-2.366632777	-2.316387391	-2.262939448	-2.206251394	-2.146309584	-2.083126323	-2.016741512	-1.94722384	-1.874671464	-1.799212148	-1.721002853	-1.640228792	-1.557101983	-1.471859364	-1.38476054	-1.296085239	-1.206130573	-1.115208192	-1.023641408	-0.931762376	-0.839909395	-0.748424372	-0.6576505	-0.567930175	-0.479603158	-0.393004989	-0.308455687	-0.226179793	-0.146343011	-0.06909598	0.005424608	0.077095235	0.145804757	0.211453616	0.27395307	0.333224439	0.389198399	0.441814303	0.491019554	0.536769014	0.579024463	0.617754101	0.652932091	0.684538147	0.712557162
RHOQ	1	-0.775031853	-0.802968206	-0.830396106	-0.857200275	-0.883272195	-0.908509828	-0.932817253	-0.956104226	-0.978285682	-0.999281156	-1.019014151	-1.037411442	-1.054402331	-1.069917833	-1.083889825	-1.096250131	-1.106929557	-1.115856868	-1.122957708	-1.12815345	-1.131359984	-1.132486418	-1.131433699	-1.128093133	-1.122344797	-1.114055834	-1.103078609	-1.089248727	-1.072382889	-1.052297517	-1.028972113	-1.002470955	-0.972854841	-0.940183355	-0.904517818	-0.865924135	-0.82447554	-0.780255223	-0.733358824	-0.683896769	-0.631996413	-0.577803977	-0.521486226	-0.463231875	-0.403252693	-0.341784273	-0.279086465	-0.215443451
IGF2R	1	-2.618823128	-2.595538882	-2.57026439	-2.542875319	-2.513247964	-2.481260885	-2.446796761	-2.409744433	-2.370001125	-2.327474807	-2.282086663	-2.233773611	-2.182490817	-2.128214137	-2.070942422	-2.010699611	-1.947536537	-1.881532403	-1.812795839	-1.741465538	-1.667710402	-1.591729217	-1.513749842	-1.434027947	-1.352845319	-1.270507812	-1.187342968	-1.103697404	-1.019934022	-0.936419482	-0.853443223	-0.771245689	-0.690057378	-0.610098213	-0.531576784	-0.454689796	-0.379621711	-0.306544542	-0.235617806	-0.166988587	-0.100791707	-0.03714998	0.023825473	0.082034849	0.137389259	0.189810298	0.239229594	0.285588352
CAVIN2	3	-0.98177011	-0.907250733	-0.825829618	-0.737254006	-0.641343833	-0.538006595	-0.42725129	-0.309200668	-0.184101038	-0.052328991	0.085605451	0.229059512	0.377262181	0.529322352	0.684240108	0.840920546	0.998189391	1.154809659	1.309498623	1.460944461	1.607822067	1.748807676	1.882592084	2.00789241	2.12346244	2.228101733	2.320663694	2.40006293	2.465282198	2.515458735	2.550509977	2.570810216	2.576827568	2.569109334	2.548271697	2.514990596	2.469993525	2.414052073	2.347975009	2.272601736	2.18879597	2.097439524	1.99942608	1.895654906	1.787024446	1.674425796	1.558736073	1.440811747
TPM2	2	3	3	3	3	3	3	3	3	2.924663727	2.746335011	2.571501191	2.400477328	2.233570908	2.071079102	1.91328586	1.760458893	1.612846664	1.470675481	1.334146832	1.203435066	1.078685565	0.960013489	0.847503202	0.741208417	0.641153103	0.547333124	0.459718591	0.378256835	0.302875918	0.233469318	0.16975637	0.111380968	0.058002861	0.009299274	-0.03503461	-0.075285519	-0.111722276	-0.144596213	-0.174141793	-0.200577383	-0.224106137	-0.244916959	-0.263185518	-0.279075283	-0.292738569	-0.304317577	-0.313945405	-0.321747035
TSHR	1	-1.332808719	-1.330251525	-1.32755731	-1.324715153	-1.321712994	-1.318537519	-1.315174016	-1.31160623	-1.307816183	-1.303783985	-1.299487612	-1.29490266	-1.290002066	-1.284755786	-1.279130446	-1.273088926	-1.266589904	-1.259587331	-1.252029834	-1.243860041	-1.235013809	-1.22541935	-1.214996228	-1.203654229	-1.191292065	-1.177795901	-1.163037685	-1.146873245	-1.129140131	-1.109660083	-1.088279	-1.06485788	-1.039255538	-1.011330555	-0.980943845	-0.947961683	-0.912259217	-0.873724432	-0.832262548	-0.78780078	-0.740293384	-0.689726851	-0.636125134	-0.579554705	-0.520129286	-0.458014033	-0.393428998	-0.326651664
FNDC3B	1	-1.986568437	-1.954539905	-1.920476506	-1.884318553	-1.846014532	-1.805522408	-1.762810903	-1.717860713	-1.670665632	-1.621233551	-1.569587307	-1.51576535	-1.459822209	-1.401828736	-1.34187213	-1.280055731	-1.216498586	-1.151334807	-1.08471274	-1.016793963	-0.947752141	-0.877771781	-0.807046901	-0.735779657	-0.664178963	-0.592459109	-0.520838433	-0.449538046	-0.37878063	-0.308786249	-0.239746848	-0.171836562	-0.105224534	-0.040074699	0.023454448	0.085210022	0.145044843	0.202817488	0.258392287	0.311639288	0.362434193	0.410658271	0.456198256	0.498946241	0.538799561	0.575660684	0.609437109	0.640041263
PDK4	1	-0.143508775	-0.184874047	-0.225872248	-0.266352359	-0.306166675	-0.345170853	-0.383223918	-0.420188233	-0.45592942	-0.490316241	-0.523220417	-0.554516406	-0.584081124	-0.611793612	-0.637534649	-0.661186309	-0.682631472	-0.701753273	-0.718434506	-0.732556986	-0.744000858	-0.752643871	-0.758360619	-0.761021744	-0.76049313	-0.756635065	-0.749301405	-0.738338743	-0.723585579	-0.704898754	-0.682364595	-0.656187991	-0.626573253	-0.593724777	-0.55784856	-0.519153558	-0.477852863	-0.43416471	-0.388313306	-0.34052948	-0.291051171	-0.240123747	-0.188000171	-0.134941032	-0.081214435	-0.02709579	0.027132512	0.081181506
SOX18	3	-0.393557015	-0.353601951	-0.307896938	-0.255823944	-0.196762032	-0.130107098	-0.055295984	0.028165415	0.120670821	0.222480282	0.333686654	0.454183915	0.583639613	0.721473667	0.866845461	1.018650636	1.175528221	1.335877926	1.497886663	1.659562662	1.818775181	1.973297639	2.120852118	2.259153506	2.385951987	2.49907314	2.596455375	2.676184913	2.736528834	2.776074013	2.794590993	2.792604918	2.770895478	2.730463244	2.672501535	2.598369463	2.509565693	2.40770244	2.294479252	2.171656278	2.041026829	1.904389274	1.763518535	1.620137648	1.475890107	1.332313859	1.190817901	1.052662476
HMCN2	1	-1.08873078	-1.085605492	-1.082249977	-1.078647028	-1.07477812	-1.070623309	-1.066161121	-1.061368434	-1.056220353	-1.050690074	-1.044748738	-1.038365279	-1.031506256	-1.024135678	-1.016214816	-1.007702006	-0.998552438	-0.988717932	-0.978146708	-0.966783138	-0.95456749	-0.941435664	-0.927318912	-0.912143561	-0.895830718	-0.878295978	-0.859449132	-0.839193873	-0.817427512	-0.794044204	-0.768964863	-0.742131547	-0.713495887	-0.683021134	-0.650684429	-0.616479137	-0.580417172	-0.542531275	-0.502877168	-0.461535502	-0.418613551	-0.374246568	-0.328598733	-0.281863658	-0.234264387	-0.186052869	-0.13750889	-0.088938463
RORA	1	-1.56077661	-1.549819041	-1.538483895	-1.526749454	-1.514592402	-1.501987723	-1.488908595	-1.47532627	-1.461209951	-1.44652666	-1.431241093	-1.415315471	-1.398709373	-1.381379569	-1.363279833	-1.344360748	-1.324569499	-1.303849651	-1.282140925	-1.259378944	-1.235494985	-1.210415708	-1.184062876	-1.156353068	-1.127197378	-1.096501113	-1.064163476	-1.030077255	-0.994128507	-0.956204841	-0.916265562	-0.87431689	-0.830377741	-0.784480814	-0.736673931	-0.687021274	-0.63560449	-0.582523655	-0.52789804	-0.471866683	-0.414588735	-0.356243568	-0.297030631	-0.237169065	-0.176897062	-0.116470987	-0.056164275	0.003733882
CTGF	3	-0.368013722	-0.310754703	-0.248051162	-0.179627137	-0.105245775	-0.024721561	0.062066808	0.155163333	0.254521878	0.359994171	0.47131922	0.588114709	0.709870933	0.835947671	0.965574324	1.097853464	1.231767753	1.366190089	1.499896616	1.6315822	1.75987786	1.883369632	2.000618382	2.110180112	2.210626423	2.300564863	2.37865902	2.443648318	2.494367554	2.52984259	2.549903713	2.554881231	2.545254373	2.521632482	2.484739456	2.435398558	2.374517576	2.303074273	2.222102036	2.132675706	2.035897544	1.932883362	1.824748872	1.712596357	1.597501825	1.480502814	1.362587071	1.244682328
MAP1LC3A	1	-0.899395197	-0.941169138	-0.982279528	-1.022575321	-1.061913293	-1.100157859	-1.137180788	-1.172860843	-1.207083332	-1.239739579	-1.270726318	-1.299945009	-1.327301088	-1.352703135	-1.37606199	-1.397289793	-1.416298967	-1.433001134	-1.447305967	-1.459119988	-1.468345286	-1.474878173	-1.478607773	-1.479414523	-1.477168602	-1.471728263	-1.462938082	-1.450627106	-1.434606893	-1.414693448	-1.390893424	-1.363310472	-1.33204252	-1.297183665	-1.258826844	-1.217066374	-1.172000375	-1.123733058	-1.07237687	-1.018054492	-0.960900659	-0.901063801	-0.838707481	-0.774011623	-0.707173501	-0.638408506	-0.56795065	-0.496052835
SLC9A3R2	3	-0.39724759	-0.326837245	-0.250588865	-0.168358696	-0.080067833	0.014286846	0.114622565	0.220761871	0.332425667	0.449228484	0.570676312	0.696167161	0.824994393	0.956352707	1.0893465	1.223000246	1.356270431	1.488058566	1.617224794	1.742601652	1.863007628	1.977260227	2.084188369	2.182644038	2.271513183	2.349725966	2.416266508	2.470182353	2.510593883	2.536776414	2.548732109	2.546891362	2.531780359	2.504007285	2.4642522	2.413257692	2.35182011	2.280781202	2.201019987	2.113444713	2.018984787	1.918582593	1.813185147	1.703735592	1.591164557	1.476381491	1.360266055	1.243659781
ENSSSCG00000014565	3	-0.367117997	-0.316590625	-0.259347011	-0.194794443	-0.122373417	-0.041583663	0.04798662	0.146629455	0.254485302	0.371512749	0.497461839	0.631853186	0.773964741	0.922827557	1.077231204	1.235738665	1.396709796	1.558331781	1.718654643	1.875629685	2.027148896	2.171083628	2.305321315	2.427799501	2.536536931	2.629661891	2.705438324	2.762290529	2.798827363	2.813978781	2.807884788	2.781426113	2.735699524	2.671986504	2.591727992	2.496500186	2.387990677	2.267974206	2.1382875	2.000802833	1.857400174	1.709938104	1.560223966	1.409984027	1.260834677	1.114255906	0.971568323	0.833914952
FTL	3	-0.062948781	0.030385024	0.124628287	0.219533134	0.314841321	0.410284781	0.505586244	0.600459899	0.694612105	0.787742123	0.879542883	0.969701764	1.057901371	1.143820335	1.227134089	1.307515656	1.384636417	1.458166874	1.527777403	1.593139002	1.653924027	1.709806933	1.760465017	1.805579169	1.844834642	1.87792185	1.904537199	1.924383971	1.937173261	1.942664157	1.940967578	1.932380975	1.917212143	1.895776516	1.868396039	1.835398112	1.797114609	1.753880944	1.706035184	1.653917201	1.59786785	1.538228174	1.475338628	1.409538317	1.341164261	1.270550665	1.198028215	1.123923391
IFITM3	3	-0.674309563	-0.607334176	-0.534324835	-0.455062903	-0.36938953	-0.277218043	-0.178545765	-0.073464682	0.037829636	0.155031405	0.277720722	0.40536266	0.537309489	0.672805937	0.810997238	0.950939555	1.091612275	1.231931577	1.370764726	1.506944518	1.639283435	1.766587145	1.88766708	2.00135199	2.106498418	2.202000181	2.286796988	2.359882416	2.420311473	2.467275847	2.500639909	2.520666934	2.527709743	2.522198126	2.504629865	2.475562677	2.435606923	2.385418921	2.325694714	2.257164153	2.180585165	2.096738095	2.006420028	1.910439017	1.809608177	1.704739616	1.596638214	1.486095287
SGCG	1	-2.165606873	-2.154192051	-2.14194025	-2.128798997	-2.114713893	-2.099628739	-2.083485697	-2.066225484	-2.04778761	-2.028110655	-2.007132594	-1.984791162	-1.961024268	-1.935770464	-1.908969447	-1.880562618	-1.85049368	-1.818709279	-1.785159678	-1.749799463	-1.712588269	-1.67349153	-1.632481224	-1.589536621	-1.544645016	-1.497802432	-1.44901429	-1.398296027	-1.345673647	-1.291184588	-1.234881266	-1.17683044	-1.117111936	-1.055818763	-0.993057121	-0.928946285	-0.863618362	-0.797217925	-0.729901531	-0.661837126	-0.593203349	-0.524188741	-0.454990876	-0.385815423	-0.316875153	-0.248388901	-0.1805805	-0.113677702
ENSSSCG00000033894	1	-1.763371984	-1.736953841	-1.708730141	-1.678631717	-1.646595056	-1.612563611	-1.576489167	-1.538333215	-1.498068308	-1.455679379	-1.411164977	-1.364538384	-1.315828596	-1.265081125	-1.212358597	-1.157741141	-1.101326526	-1.043230071	-0.983584306	-0.922538402	-0.860257377	-0.796921118	-0.732723214	-0.667869663	-0.602577462	-0.537073122	-0.471591142	-0.406372472	-0.341662983	-0.277707307	-0.21470997	-0.152850487	-0.092302712	-0.033234533	0.024192498	0.07982345	0.133510216	0.185111643	0.234493605	0.281529028	0.326097872	0.368087082	0.407390519	0.44390887	0.477549554	0.508226623	0.535860664	0.560378714
PDLIM4	1	-1.915569554	-1.904888649	-1.893384138	-1.88100041	-1.867679361	-1.853360464	-1.837980881	-1.821475604	-1.803777645	-1.784818265	-1.76452725	-1.742833238	-1.719664098	-1.694947359	-1.668610696	-1.640582468	-1.610792306	-1.579171747	-1.54565492	-1.510179258	-1.472686249	-1.433122207	-1.391439049	-1.347595081	-1.30155576	-1.253294439	-1.202793066	-1.150042833	-1.095044759	-1.03781315	-0.978400741	-0.916891643	-0.853389818	-0.78801918	-0.720923552	-0.652266377	-0.582230174	-0.511015765	-0.438841283	-0.365940979	-0.292563871	-0.218972242	-0.145440035	-0.07225118	0.000302143	0.07192124	0.142302642	0.211139811
SPTBN1	3	-1.549616979	-1.452916121	-1.349012824	-1.237888451	-1.119617363	-0.994373882	-0.862436677	-0.72419029	-0.580123678	-0.430825859	-0.276978913	-0.119348757	0.041225768	0.203844918	0.367560571	0.531388722	0.694321461	0.855338073	1.013415007	1.167534555	1.316692209	1.45990272	1.596204953	1.724665689	1.84438254	1.954486157	2.054141929	2.142551347	2.218953236	2.282689171	2.333704329	2.372283874	2.398762061	2.413513525	2.416947928	2.409505393	2.391652589	2.363879364	2.326695793	2.280629572	2.226223666	2.164034135	2.094628093	2.01858172	1.936478299	1.848906229	1.756456983	1.659722984
ENSSSCG00000001341	3	-0.878159618	-0.809097482	-0.73416315	-0.65318827	-0.566065036	-0.472756408	-0.373305409	-0.267843002	-0.156594083	-0.039881232	0.081874047	0.208152691	0.338342006	0.471741964	0.607573521	0.744988555	0.883080917	1.020898126	1.157453212	1.29173632	1.42272573	1.549398055	1.670737476	1.785743955	1.893440436	1.992879132	2.083147009	2.163370663	2.232720759	2.290472772	2.336452491	2.370808931	2.393757769	2.405571885	2.406574912	2.397135561	2.377662616	2.348600505	2.310425323	2.263641231	2.208777123	2.146383484	2.077029369	2.001299416	1.919790851	1.833110431	1.741871268	1.646689531
ENSSSCG00000008965	1	-1.13967623	-1.138312011	-1.136912709	-1.13545167	-1.13390146	-1.132233771	-1.130419282	-1.128427493	-1.126226502	-1.123782746	-1.121060691	-1.118022463	-1.11462742	-1.110831657	-1.106587423	-1.101842464	-1.096539243	-1.090614054	-1.083995993	-1.076605758	-1.068354273	-1.059141072	-1.04885244	-1.037359235	-1.024514357	-1.010149802	-0.994073228	-0.976063956	-0.955868323	-0.933206481	-0.907869569	-0.879690091	-0.848496498	-0.814116984	-0.776384461	-0.735142321	-0.690250977	-0.641595124	-0.58909159	-0.532697614	-0.472419286	-0.408319857	-0.340527566	-0.269242622	-0.194742954	-0.117388395	-0.037623012	0.044024631
AHSP	3	0.439694684	0.509705886	0.583052713	0.659559274	0.738994164	0.82106685	0.905424878	0.991652051	1.079267735	1.167727371	1.256424287	1.344692841	1.43181289	1.517015564	1.599490279	1.678392892	1.752854916	1.82199366	1.884923198	1.940766061	1.988665545	2.027798562	2.057388974	2.076721332	2.085154989	2.082138515	2.067224334	2.040083485	2.000520303	1.948559284	1.88500235	1.811075962	1.728074157	1.637331737	1.540200764	1.438027832	1.332132399	1.22378655	1.114196578	1.004486787	0.89568589	0.788716314	0.684386641	0.58338728	0.486289338	0.393546533	0.30549984	0.222384495
TLN2	1	-2.175005909	-2.158090771	-2.140194441	-2.121275579	-2.101293088	-2.080206398	-2.057975772	-2.034562637	-2.009929945	-1.984042556	-1.956867639	-1.928375102	-1.898538031	-1.867333145	-1.834741261	-1.800747758	-1.765343053	-1.728523051	-1.690289604	-1.65065093	-1.609622028	-1.567225042	-1.523489604	-1.478453119	-1.432161017	-1.384666933	-1.336032847	-1.286329147	-1.23563464	-1.184035402	-1.131615771	-1.07846141	-1.024663588	-0.970318927	-0.915529092	-0.860400434	-0.805043618	-0.749573224	-0.694107325	-0.638767057	-0.583676174	-0.528960596	-0.474747957	-0.42116715	-0.368347874	-0.316420194	-0.265514102	-0.215759093
BGN	3	-0.451352184	-0.408155341	-0.359012218	-0.303326853	-0.240508592	-0.169992055	-0.09126097	-0.003875397	0.092498477	0.198057255	0.312829585	0.436647668	0.569123059	0.709628686	0.857288737	1.010977507	1.169327677	1.330747748	1.493447706	1.655471445	1.814734142	1.969062679	2.116237306	2.254033031	2.380259616	2.492799525	2.589643577	2.66892448	2.728948721	2.768335061	2.786881806	2.785134725	2.763884692	2.724134311	2.667070022	2.59403537	2.506505044	2.406059266	2.294358181	2.173115983	2.04407465	1.908977348	1.769541755	1.627433725	1.484241916	1.341454118	1.200436089	1.062413714
THBS4	3	-0.276277197	-0.225456702	-0.168257387	-0.104150588	-0.032638095	0.046725864	0.134309841	0.230378368	0.335064244	0.448341346	0.569999587	0.699623739	0.836577765	0.979996023	1.128782322	1.28161722	1.436973429	1.5931386	1.748244302	1.900299765	2.047228769	2.186908183	2.317206832	2.436023693	2.5413248	2.631178568	2.703789633	2.757531537	2.790978787	2.803046249	2.793848981	2.764252303	2.715365099	2.64850546	2.56517112	2.467010145	2.355791418	2.233374477	2.101678451	1.962650031	1.818230657	1.67032339	1.520760202	1.371270655	1.223453106	1.078749614	0.938425702	0.803555883
CALCRL	3	-0.397774851	-0.351714294	-0.299995944	-0.24214993	-0.177727101	-0.106316156	-0.027563059	0.058807806	0.152971536	0.254980676	0.364744473	0.482010679	0.606351195	0.737152652	0.873612776	1.01474301	1.159377417	1.306187495	1.453702131	1.600331666	1.744394869	1.884147606	2.017812103	2.143605856	2.259769536	2.364593464	2.456442548	2.533779764	2.595188513	2.639479519	2.666377054	2.676181234	2.669374743	2.646600453	2.608643345	2.5564134	2.490929217	2.413302106	2.324720375	2.226433567	2.119736449	2.005952626	1.886417745	1.762462347	1.635394554	1.506482864	1.376939431	1.247904303
ENSSSCG00000016548	3	-0.324922886	-0.274981473	-0.218665468	-0.155431555	-0.084764757	-0.006200688	0.080649275	0.176070697	0.280217838	0.393085927	0.514485659	0.644021705	0.781076916	0.92480364	1.074123084	1.227733098	1.384124138	1.54160258	1.698320095	1.852307516	2.001511526	2.143832583	2.277162757	2.39942247	2.50859556	2.602762432	2.680131442	2.739068917	2.778128438	2.796186546	2.793294904	2.770237664	2.728031112	2.667891365	2.591207218	2.499513644	2.394465413	2.277810364	2.151361944	2.016970831	1.87649565	1.731773041	1.584587617	1.43664255	1.289531759	1.144714763	1.003495297	0.867004674
CDH5	3	-0.409817305	-0.370668166	-0.326011889	-0.275268443	-0.217854505	-0.153201064	-0.080774888	-0.000103604	0.089196245	0.187389195	0.294590327	0.410735963	0.53555754	0.668560638	0.809010945	0.955928534	1.108091254	1.264047329	1.422136616	1.580519313	1.73721051	1.890118745	2.037086706	2.175932452	2.304489811	2.420647085	2.522383596	2.607804036	2.675170919	2.723034957	2.751040028	2.759533239	2.749104239	2.720555068	2.674874904	2.61321584	2.536869396	2.447243433	2.345839106	2.234227584	2.114026328	1.986874876	1.854410239	1.718242166	1.579928738	1.440952874	1.302700469	1.166440913
ENSSSCG00000000849	1	-2.5350567	-2.494593115	-2.450997809	-2.404151482	-2.35395106	-2.300312961	-2.243176271	-2.182505724	-2.118294381	-2.050565887	-1.979376217	-1.904814831	-1.827005182	-1.74610455	-1.66230321	-1.575822965	-1.486915104	-1.395857873	-1.302953555	-1.208525279	-1.112913657	-1.016473372	-0.919569805	-0.822575798	-0.725868618	-0.629827166	-0.534829485	-0.441250569	-0.349460482	-0.259812045	-0.172554455	-0.08787255	-0.005933984	0.073109503	0.149121178	0.221978383	0.291571606	0.357803582	0.420588411	0.47985073	0.535524927	0.587554403	0.635890893	0.680493835	0.721329797	0.758371946	0.791599583	0.820997706
ETS1	3	-0.745894384	-0.69337195	-0.635237896	-0.571135311	-0.500741551	-0.423782283	-0.340046401	-0.249401243	-0.151807427	-0.04733254	0.063837102	0.181387374	0.304870556	0.433703305	0.567168586	0.704421541	0.84449901	0.9863322	1.128761866	1.270555238	1.41042395	1.547042247	1.679064872	1.80514414	1.923945907	2.034164254	2.134534872	2.223847263	2.300955958	2.364856706	2.415211416	2.452092257	2.475682979	2.486265103	2.48420755	2.469957208	2.444030351	2.407004761	2.359512449	2.302232813	2.23588611	2.161227108	2.079038809	1.990126146	1.895309577	1.795418528	1.691284655	1.583734949
FOXRED2	1	-2.133518465	-2.123610902	-2.113151784	-2.102112531	-2.090463326	-2.078173082	-2.06520942	-2.051538647	-2.037125734	-2.021934299	-2.005926601	-1.989063524	-1.971304585	-1.952607929	-1.932930345	-1.912227279	-1.890452864	-1.867559948	-1.843500138	-1.818223852	-1.791680379	-1.763817951	-1.734583829	-1.703924392	-1.671785251	-1.638111361	-1.602847157	-1.565936698	-1.52732382	-1.486954951	-1.444801268	-1.400852233	-1.355105616	-1.307568153	-1.25825627	-1.207196768	-1.154427466	-1.099997768	-1.043969168	-0.986415664	-0.927424074	-0.867094262	-0.805539237	-0.742885151	-0.679271176	-0.614849255	-0.549783749	-0.484250956
FBLN2	1	-2.033941254	-2.008958909	-1.982220613	-1.953645175	-1.923154093	-1.890672618	-1.856130892	-1.81946514	-1.78061891	-1.739544317	-1.696203302	-1.650568837	-1.602626091	-1.552373491	-1.499823684	-1.445004343	-1.387958818	-1.328746598	-1.267443577	-1.204142105	-1.138950839	-1.071994373	-1.003412677	-0.933360346	-0.862005687	-0.78952966	-0.7161247	-0.641993459	-0.567347479	-0.492404799	-0.417380245	-0.34248755	-0.267942548	-0.19396209	-0.120763017	-0.048561206	0.022429299	0.091997053	0.159933903	0.226035584	0.290102244	0.351938881	0.411355727	0.468168562	0.52219898	0.573274613	0.621229312	0.665903312
PGAM2	2	3	3	3	3	3	3	3	2.994651584	2.779545617	2.569572779	2.365233332	2.16701301	1.975375146	1.790752232	1.613537247	1.444075177	1.282655219	1.129504135	0.984781242	0.848575388	0.720904175	0.60171553	0.490891526	0.388254241	0.293573291	0.20657457	0.126949731	0.054365911	-0.011524713	-0.071089839	-0.124809482	-0.173192153	-0.216706547	-0.255781615	-0.290807873	-0.322139227	-0.350095106	-0.374962797	-0.396999862	-0.416436543	-0.433478116	-0.448307142	-0.461085583	-0.471956787	-0.481047316	-0.48846863	-0.494318627	-0.49868305
EGFL7	3	-0.352477538	-0.292463375	-0.22692623	-0.155621343	-0.07834963	0.005030235	0.094589476	0.190317078	0.292108366	0.399754882	0.51293607	0.6312133	0.754026611	0.880694467	1.010416639	1.142280191	1.275268371	1.408272083	1.540103516	1.669511443	1.795197671	1.915834185	2.030080533	2.136601149	2.234082339	2.321248836	2.396879862	2.459824782	2.509018482	2.543569641	2.563343871	2.568670218	2.560005983	2.537920237	2.503080715	2.456241283	2.398229884	2.329936826	2.252303316	2.166310119	2.072966277	1.973297841	1.868336618	1.75910898	1.646624808	1.531866727	1.41577978	1.299261756
GLT8D2	1	-1.472511176	-1.466088498	-1.459239601	-1.451935892	-1.444146827	-1.435839782	-1.426979917	-1.41753003	-1.407450403	-1.396698643	-1.385229516	-1.372994768	-1.359942946	-1.346019205	-1.331165116	-1.31531846	-1.298413027	-1.280378405	-1.261139767	-1.240617662	-1.218727807	-1.195380879	-1.170482321	-1.143932158	-1.115624823	-1.085449008	-1.053287535	-1.019017262	-0.98250902	-0.943633573	-0.902312396	-0.858505936	-0.812192509	-0.763370702	-0.712061926	-0.658312868	-0.60219773	-0.543820225	-0.48331522	-0.420849992	-0.356625024	-0.290874307	-0.223865113	-0.15589723	-0.087301664	-0.018438826	0.050303769	0.11851423
ENSSSCG00000029441	2	3	3	3	3	3	3	3	3	2.852273589	2.690262545	2.532818559	2.380118925	2.232319499	2.089553419	1.951930111	1.819534618	1.692427278	1.570643768	1.454195506	1.34307041	1.237233986	1.136630723	1.041185733	0.950806616	0.86538548	0.784801069	0.708920954	0.637603728	0.570701172	0.508052747	0.449431953	0.394588376	0.343284168	0.295294303	0.25040641	0.208420506	0.169148641	0.132414474	0.098052811	0.065909099	0.035838906	0.007707382	-0.018611276	-0.043234358	-0.066271162	-0.087823509	-0.10798623	-0.126847639
NRP1	3	-0.424873078	-0.372199853	-0.313254055	-0.24756499	-0.174698476	-0.094276838	-0.006000824	0.090327394	0.194781179	0.307287627	0.427608353	0.555324226	0.689825234	0.830306378	0.975770095	1.125035253	1.276752288	1.429423678	1.581428622	1.73105066	1.87650693	2.015977887	2.147636507	2.269676285	2.38033761	2.477932409	2.560867198	2.627664877	2.676985783	2.707744434	2.719874539	2.713937241	2.690675599	2.650989242	2.59591407	2.526603092	2.444308002	2.350361129	2.246157436	2.133136294	2.012762885	1.88650917	1.755834521	1.622166228	1.486880245	1.351282653	1.21659238	1.083925802
FKBP5	1	-2.439800509	-2.39827009	-2.354862759	-2.309561044	-2.262355095	-2.213243351	-2.16223318	-2.109341467	-2.054595149	-1.998031678	-1.939699407	-1.879657895	-1.81797811	-1.75474254	-1.690045204	-1.623991552	-1.556698272	-1.488292994	-1.418913895	-1.348709223	-1.277836737	-1.206463077	-1.13476307	-1.062918993	-0.991119785	-0.919560244	-0.848440194	-0.777963653	-0.708337995	-0.639767171	-0.572403582	-0.506369175	-0.441780933	-0.378750972	-0.31738645	-0.257789514	-0.200057275	-0.144281815	-0.090550208	-0.03894457	0.010457883	0.057584761	0.102368417	0.144745854	0.184658633	0.22205277	0.256878643	0.28909089
FOXO3	1	-2.81512071	-2.772884865	-2.728252497	-2.681169592	-2.631591974	-2.579486649	-2.524833141	-2.467624761	-2.407869812	-2.345592677	-2.280834783	-2.213655398	-2.144132257	-2.072361985	-1.998460306	-1.922562042	-1.844820882	-1.765408934	-1.684516075	-1.602349097	-1.519130681	-1.43509822	-1.350502507	-1.265606326	-1.180682968	-1.096014694	-1.011891181	-0.928607971	-0.846464932	-0.765754635	-0.686680167	-0.609390471	-0.534023811	-0.460708218	-0.389561623	-0.320692061	-0.254197914	-0.190168206	-0.128682912	-0.069813302	-0.01362229	0.039835206	0.090511897	0.138367767	0.183369713	0.225491194	0.2647119	0.301017416
P4HA2	1	-1.788552236	-1.768653321	-1.747567388	-1.725244067	-1.701633469	-1.676686548	-1.650355498	-1.622594167	-1.593358503	-1.562607015	-1.530301257	-1.496406314	-1.460891296	-1.42372984	-1.384900584	-1.344387646	-1.302181066	-1.258277219	-1.212679198	-1.16539714	-1.116448508	-1.065858316	-1.013659284	-0.959891938	-0.904604637	-0.847853529	-0.789702444	-0.730222719	-0.669492958	-0.607602341	-0.544679559	-0.480880991	-0.416374952	-0.351340811	-0.285968151	-0.220455851	-0.155011104	-0.089848395	-0.025188445	0.038742848	0.101715481	0.163496389	0.223850481	0.28254163	0.339333639	0.393991162	0.446280582	0.495970849
PRSS23	1	-2.083951901	-2.064684153	-2.043673972	-2.02079961	-1.995937639	-1.968964244	-1.939756724	-1.908195202	-1.874164532	-1.837556385	-1.798271478	-1.756221918	-1.711333599	-1.663548602	-1.612827535	-1.559151738	-1.502525284	-1.442976711	-1.380560413	-1.315357654	-1.247477137	-1.177055133	-1.104255132	-1.029267047	-0.952305987	-0.873610631	-0.79344128	-0.712077621	-0.629816297	-0.546964919	-0.463811609	-0.380633129	-0.297707095	-0.21531025	-0.13371679	-0.053196888	0.02598459	0.103569178	0.179305717	0.252951093	0.324270818	0.39303947	0.459041013	0.522069011	0.581926752	0.638427314	0.691393558	0.740658104
ENSSSCG00000035424	1	-1.651875646	-1.644227056	-1.636132542	-1.627565951	-1.618499583	-1.608904105	-1.598748457	-1.587999759	-1.576623209	-1.564581976	-1.551837098	-1.538347365	-1.524069206	-1.508956567	-1.492960795	-1.476030504	-1.458111459	-1.439146439	-1.419075112	-1.397833904	-1.375355876	-1.351570593	-1.326404004	-1.299778327	-1.271611938	-1.241819271	-1.210310728	-1.176992601	-1.141767015	-1.104536633	-1.065244565	-1.023863726	-0.980379359	-0.934790499	-0.887111588	-0.837374048	-0.785627774	-0.731942507	-0.676409058	-0.619140338	-0.560272171	-0.499963855	-0.438398442	-0.375782732	-0.31234695	-0.248344119	-0.184049109	-0.119757397
ADGRL4	3	-0.228589351	-0.171963084	-0.109605963	-0.041197532	0.033540507	0.114829577	0.202818616	0.297568071	0.399034183	0.50705427	0.621333802	0.741436054	0.866775007	0.996612085	1.130057091	1.266073501	1.40348803	1.541004184	1.677219303	1.810644485	1.939726706	2.062872449	2.178472205	2.284925325	2.380664812	2.464181806	2.534049663	2.588947631	2.627684277	2.649305681	2.653775919	2.64162937	2.613575631	2.570476018	2.513323666	2.443223954	2.36137512	2.269048958	2.167571489	2.058303574	1.942621503	1.821897684	1.697481643	1.570681633	1.442747225	1.314853289	1.188085799	1.063429885
ITIH5	1	-1.856962476	-1.836118605	-1.813872046	-1.790156304	-1.764905778	-1.738056401	-1.709546335	-1.679316715	-1.647312433	-1.613482967	-1.57778323	-1.540174424	-1.500624909	-1.459111039	-1.415617976	-1.370140452	-1.322683464	-1.273262889	-1.221906003	-1.168651891	-1.113551735	-1.05666898	-0.998079358	-0.937870787	-0.876143129	-0.813007826	-0.748587413	-0.683014917	-0.616433168	-0.54899536	-0.480875085	-0.412261158	-0.343350941	-0.274349205	-0.205467006	-0.136920563	-0.068930141	-0.001718961	0.06448785	0.12946427	0.192984332	0.254823016	0.314757088	0.372565865	0.428031935	0.480941807	0.53108652	0.578262203
FMO1	3	-0.257712247	-0.201412501	-0.138940467	-0.0698948	0.006084104	0.089296119	0.179961887	0.278202474	0.384019013	0.497273341	0.617670697	0.744745589	0.877851835	1.016157592	1.158645964	1.304121404	1.451221832	1.598436046	1.744125716	1.886551108	2.023899547	2.154315661	2.27593255	2.386903159	2.485431355	2.569802429	2.638412932	2.689799946	2.722670003	2.736028492	2.729984303	2.705329602	2.663066255	2.60437411	2.530583602	2.443148742	2.34362029	2.233618963	2.114808629	1.988869537	1.857471795	1.722249435	1.584775549	1.446539086	1.308923942	1.173191	1.040463716	0.911717705
RETREG1	1	-1.463523073	-1.452831278	-1.441630106	-1.429894285	-1.417597199	-1.404710828	-1.391205674	-1.377050685	-1.36221318	-1.346658772	-1.330351286	-1.313252675	-1.295322938	-1.276520033	-1.256799788	-1.236115819	-1.214419436	-1.191659561	-1.167782638	-1.142732554	-1.116450551	-1.088875154	-1.059942095	-1.029584249	-0.997731573	-0.964311056	-0.929246677	-0.892459379	-0.853867056	-0.813391419	-0.771014831	-0.726762005	-0.680673168	-0.63280509	-0.583232249	-0.532047842	-0.479364635	-0.425315599	-0.37005433	-0.313755229	-0.256613414	-0.198844383	-0.140683405	-0.082384647	-0.024220054	0.033522007	0.090538327	0.146512626
NCALD	1	-1.950062128	-1.938140787	-1.925311312	-1.911516439	-1.896697212	-1.880793222	-1.863742911	-1.845483921	-1.825953507	-1.805089006	-1.782828364	-1.759110728	-1.733877093	-1.707071009	-1.678639337	-1.648533057	-1.616708103	-1.583126246	-1.547755977	-1.51057341	-1.471563166	-1.430719242	-1.388045836	-1.343558121	-1.297282937	-1.249259414	-1.199539469	-1.148188214	-1.095284213	-1.040918982	-0.985191607	-0.928210312	-0.870094786	-0.810975788	-0.75099462	-0.6903025	-0.629059851	-0.567435505	-0.505605845	-0.4437539	-0.382068393	-0.320742766	-0.259974196	-0.199962601	-0.140909658	-0.083017839	-0.026489471	0.028474179
ANGPTL1	3	-0.415621998	-0.368707761	-0.31550817	-0.255424816	-0.187872209	-0.112299208	-0.028214231	0.064786326	0.166987389	0.278523579	0.399348337	0.529205769	0.667607215	0.81381445	0.966831087	1.125403212	1.288029632	1.452981429	1.618329851	1.781981074	1.941716052	2.095233604	2.24019496	2.374268343	2.495172475	2.60071841	2.688849481	2.757679519	2.805529819	2.8310829	2.83432751	2.816075845	2.777409669	2.719640476	2.644275155	2.552982425	2.447559642	2.329899644	2.201957387	2.065716355	1.923154905	1.776212967	1.62675974	1.476563227	1.327262565	1.180344142	1.037122443	0.898726365
LHFPL2	1	-2.05133049	-2.038685158	-2.024949118	-2.010045075	-1.993893309	-1.976412148	-1.957518536	-1.937128716	-1.915159026	-1.891526825	-1.866151528	-1.838955778	-1.809866715	-1.778817368	-1.745748132	-1.710608325	-1.673357793	-1.633968551	-1.592426418	-1.54873261	-1.502905272	-1.454980894	-1.405015574	-1.353086107	-1.299290849	-1.243750334	-1.186607616	-1.128028318	-1.068200382	-1.007328734	-0.945594842	-0.883168349	-0.82022529	-0.756947054	-0.693519155	-0.630130015	-0.566969767	-0.504229088	-0.442098096	-0.380765292	-0.320416578	-0.261234349	-0.203396661	-0.147076478	-0.092441	-0.03965107	0.011139349	0.059783613
REEP5	1	-2.780367727	-2.749318344	-2.715855733	-2.679856497	-2.641201854	-2.599779666	-2.555486631	-2.508230611	-2.45793305	-2.40453144	-2.347981773	-2.288260932	-2.225368942	-2.159331023	-2.090199378	-2.018054663	-1.943007071	-1.865197014	-1.784795343	-1.702003126	-1.617050954	-1.530197814	-1.441729551	-1.351956958	-1.261213559	-1.169853127	-1.078247024	-0.986781402	-0.89585435	-0.80586145	-0.717099718	-0.629804112	-0.544195742	-0.460481827	-0.378855412	-0.299495281	-0.222565997	-0.148218086	-0.07658831	-0.007800031	0.058036366	0.120822999	0.180473987	0.236914922	0.290082333	0.339923149	0.386394164	0.429461511
UACA	3	-1.031876161	-0.958401888	-0.878206449	-0.791016128	-0.696618143	-0.594874895	-0.485738016	-0.369261592	-0.245613887	-0.11508692	0.021896684	0.164780033	0.312871777	0.465349484	0.62126647	0.779561782	0.939072865	1.098550354	1.256674329	1.412071432	1.563332229	1.709028339	1.847728925	1.978016306	2.098500539	2.207832978	2.304718893	2.387929345	2.456312554	2.508889766	2.545526799	2.566593434	2.572576006	2.564060069	2.541717454	2.506294394	2.45860056	2.399498823	2.329895589	2.250731555	2.162972769	2.067601899	1.965609641	1.857986246	1.74571315	1.62975477	1.511050504	1.39050706
SASH1	1	-2.308983545	-2.283510865	-2.255945962	-2.226167805	-2.194057388	-2.159499471	-2.122384506	-2.082610738	-2.040086443	-1.994732271	-1.946483656	-1.895293223	-1.841133159	-1.783997449	-1.723903952	-1.660896211	-1.595044968	-1.526449312	-1.455237418	-1.381566856	-1.305624439	-1.227625615	-1.147813423	-1.066457029	-0.983849891	-0.900307611	-0.816165516	-0.731776052	-0.647506038	-0.563725274	-0.480734274	-0.398789785	-0.318139598	-0.239021839	-0.161664155	-0.086283084	-0.013083615	0.05774111	0.126009947	0.191553794	0.254215531	0.31384988	0.370323207	0.423513265	0.473308912	0.519609798	0.562326042	0.601377897
GOLIM4	1	-2.046851035	-2.021185407	-1.993833301	-1.964726236	-1.933799175	-1.900991517	-1.866248159	-1.8295206	-1.790768066	-1.749958659	-1.707070495	-1.662092802	-1.615026981	-1.565887575	-1.514703148	-1.461517041	-1.406387977	-1.349390518	-1.290615339	-1.230169327	-1.168175483	-1.104772642	-1.040115007	-0.974371509	-0.907724998	-0.840371303	-0.772518151	-0.704383996	-0.636196751	-0.568188327	-0.50055979	-0.433493923	-0.367171917	-0.301772746	-0.237472463	-0.174443574	-0.112854483	-0.052869005	0.005354041	0.061661193	0.115904637	0.167942445	0.21763878	0.264864041	0.309494992	0.351414849	0.390513352	0.426686816
AEBP1	1	-1.800611952	-1.786842276	-1.771994411	-1.756000164	-1.738789719	-1.72029204	-1.700435339	-1.679147635	-1.656357374	-1.631994143	-1.605989453	-1.578277595	-1.548796574	-1.517489092	-1.484303591	-1.449195325	-1.412127461	-1.373072176	-1.332011747	-1.288939597	-1.24386128	-1.196795395	-1.147774385	-1.09684522	-1.044069933	-0.989526002	-0.93330656	-0.875520426	-0.816291958	-0.755760383	-0.694076509	-0.631402991	-0.567914894	-0.503798768	-0.4392516	-0.374479678	-0.309697392	-0.245125979	-0.18099225	-0.117527306	-0.054965252	0.006458053	0.066506219	0.124943511	0.181535967	0.236052476	0.288265791	0.337953485
LOXL1	1	-1.312449759	-1.307452977	-1.302132234	-1.296464103	-1.290423185	-1.283981933	-1.277110449	-1.26977627	-1.261944133	-1.253575711	-1.244629334	-1.235059677	-1.224817426	-1.213848905	-1.202095676	-1.189494104	-1.175974878	-1.1614625	-1.145874723	-1.129121948	-1.111106578	-1.091722314	-1.070853413	-1.048373887	-1.024146665	-0.998022695	-0.969840018	-0.939422801	-0.906580337	-0.871113769	-0.832881469	-0.791785592	-0.747745896	-0.70070375	-0.650626591	-0.597512454	-0.541394431	-0.482344939	-0.42047961	-0.355960676	-0.288999672	-0.219859332	-0.148854566	-0.076352423	-0.002771007	0.071422673	0.145715884	0.219554323
TCIM	3	-0.38019004	-0.321855629	-0.257672872	-0.187325739	-0.110542858	-0.027112142	0.063103913	0.160152811	0.263977202	0.37440133	0.491119546	0.613687589	0.741517254	0.87387488	1.009883903	1.148531476	1.288678942	1.429075738	1.568376162	1.705158337	1.837944669	1.965223156	2.085468941	2.197165684	2.298826417	2.389013726	2.466359252	2.529582594	2.577509841	2.609172322	2.62444915	2.623742274	2.607605852	2.576726826	2.53190925	2.474059254	2.404170474	2.323309756	2.232602979	2.133220843	2.026364538	1.913251237	1.795099472	1.673114465	1.54847362	1.422312401	1.295710913	1.169681505
XIRP2	2	3	3	3	3	3	3	3	3	2.838981157	2.670595711	2.507287096	2.349236816	2.196600729	2.049507809	1.908059274	1.772328138	1.642359185	1.518169382	1.399748707	1.287061386	1.180047481	1.078624795	0.982691028	0.892126127	0.806794766	0.72654889	0.651230269	0.580673012	0.514705983	0.453146657	0.395741491	0.342212705	0.292298559	0.245753315	0.202346752	0.161863582	0.124102805	0.088877017	0.056011693	0.025344449	-0.00327568	-0.029988971	-0.054925714	-0.078206897	-0.099944859	-0.120243917	-0.139200959	-0.156906007
PKD2	1	-2.336189079	-2.309391235	-2.280467804	-2.249304823	-2.215791627	-2.179822616	-2.141299176	-2.100131724	-2.056241861	-2.009564572	-1.960050442	-1.907667819	-1.852404882	-1.79427154	-1.733301117	-1.669551746	-1.603107452	-1.534078855	-1.462603486	-1.388845688	-1.312996106	-1.235270774	-1.155909832	-1.075175904	-0.993352185	-0.910740294	-0.827657948	-0.744436523	-0.661418542	-0.578947292	-0.497300805	-0.416715987	-0.337420876	-0.259634139	-0.183564464	-0.109410121	-0.037358677	0.032413169	0.099739631	0.164465786	0.226447448	0.285550983	0.341653068	0.394640423	0.444409513	0.490866236	0.533925606	0.573511436
TBC1D8	1	-1.873443588	-1.862064046	-1.849806515	-1.836614025	-1.822427656	-1.807186741	-1.790829115	-1.77329142	-1.754509464	-1.734418637	-1.712954388	-1.690052764	-1.66565101	-1.639688231	-1.612106113	-1.582849694	-1.551868191	-1.519115861	-1.484552904	-1.448146377	-1.409871128	-1.369710712	-1.327658306	-1.283717565	-1.237903447	-1.190242957	-1.140775806	-1.089554974	-1.036647155	-0.982132976	-0.926106317	-0.868674614	-0.809959171	-0.750094901	-0.689229929	-0.627525056	-0.565153093	-0.502298078	-0.439154378	-0.375925705	-0.312824053	-0.250068559	-0.187884331	-0.12650123	-0.066152634	-0.0070742	0.050497377	0.106325586
CALD1	1	-3	-3	-3	-3	-3	-3	-3	-3	-2.930077302	-2.819787558	-2.704393085	-2.584202926	-2.459590101	-2.330987754	-2.198884042	-2.063816	-1.926362688	-1.7871379	-1.646782751	-1.505958384	-1.365339028	-1.225605584	-1.087439852	-0.95151948	-0.818513654	-0.689079526	-0.56385933	-0.443478133	-0.328542137	-0.219604854	-0.116909937	-0.020518042	0.069546773	0.153291923	0.230752759	0.301989376	0.367083757	0.426137221	0.479268157	0.526609997	0.568309433	0.604524818	0.635424755	0.661186841	0.681996545	0.698046208	0.709534148	0.716663857
ENSSSCG00000032395	3	-1.431138105	-1.299019486	-1.166588924	-1.034086821	-0.901755407	-0.769838406	-0.638580715	-0.508228118	-0.379027023	-0.251224229	-0.125066715	-0.000801457	0.121324734	0.241065351	0.358174308	0.472406045	0.583515609	0.691258723	0.795391846	0.895672218	0.991857894	1.083707779	1.17098165	1.253440172	1.330844922	1.402958397	1.469544039	1.530366243	1.585190385	1.633808911	1.676243016	1.712632874	1.743121053	1.767851376	1.786968785	1.800619225	1.808949537	1.81210737	1.810241098	1.803499757	1.792032974	1.775990922	1.755524265	1.730784116	1.701921997	1.669089807	1.632439782	1.592124469
PAX7	1	-1.44194121	-1.437717542	-1.43309375	-1.428034111	-1.422500131	-1.416450394	-1.409840425	-1.402622547	-1.39474576	-1.386155623	-1.376794154	-1.366599756	-1.355507155	-1.343447386	-1.330347793	-1.316132087	-1.300720438	-1.284029631	-1.265973267	-1.246462042	-1.225404087	-1.202705392	-1.178270301	-1.152002098	-1.123803678	-1.093578304	-1.061230453	-1.026666738	-0.989796917	-0.950537625	-0.90883648	-0.864669241	-0.818032039	-0.768943713	-0.717448087	-0.663616051	-0.607547359	-0.549372086	-0.489251682	-0.427379579	-0.363981309	-0.299314102	-0.233665977	-0.167354301	-0.100723866	-0.034144497	0.031991748	0.097273746
SPRY1	1	-1.86808876	-1.848508511	-1.827608706	-1.805324384	-1.781590867	-1.75634431	-1.729522298	-1.701064502	-1.670913386	-1.639014952	-1.605319527	-1.569782583	-1.532365565	-1.493036735	-1.451772003	-1.40855574	-1.363381555	-1.316253018	-1.267184319	-1.216200846	-1.163339667	-1.108649909	-1.05219302	-0.994042905	-0.934285941	-0.87302086	-0.8103585	-0.746421442	-0.681343519	-0.615270261	-0.54836659	-0.480812872	-0.412799714	-0.34452693	-0.276202492	-0.20804143	-0.140264712	-0.073098107	-0.006771063	0.058484409	0.122434818	0.184846233	0.245485291	0.304120147	0.360521381	0.414462855	0.465722516	0.514083157
SLPI	3	-0.1541744	-0.14553426	-0.136491182	-0.127055376	-0.117241581	-0.107069456	-0.096563946	-0.085755598	-0.074680824	-0.063382093	-0.05190804	-0.040313497	-0.028659419	-0.017012707	-0.005445929	0.005963077	0.017131701	0.027973182	0.038397316	0.048311286	0.057620567	0.066229926	0.074044505	0.080970958	0.086918662	0.091800968	0.095536496	0.098050454	0.099275974	0.099162506	0.097731407	0.095045789	0.091177657	0.08620622	0.080216498	0.073297954	0.065543184	0.057046649	0.047903483	0.038208376	0.028054543	0.017532776	0.006730616	-0.004268391	-0.015385316	-0.026546356	-0.037683235	-0.048733492
CTSH	1	-1.752698433	-1.737394844	-1.721107046	-1.703782848	-1.685368783	-1.665810278	-1.645051841	-1.623037281	-1.599709966	-1.575013096	-1.548890019	-1.521284571	-1.492141444	-1.461406589	-1.429027636	-1.394954342	-1.359139053	-1.321537188	-1.282107725	-1.240813699	-1.197622691	-1.152507316	-1.10544569	-1.056421878	-1.005426312	-0.952456174	-0.897515737	-0.840616652	-0.781778193	-0.72103233	-0.658464252	-0.59419859	-0.528379343	-0.461169587	-0.392751138	-0.323323995	-0.253105574	-0.182329748	-0.111245714	-0.040116698	0.030781458	0.101161822	0.170727971	0.239175647	0.30619444	0.371469485	0.434683154	0.495516716
ID3	3	-0.406701976	-0.351704516	-0.291089803	-0.224523411	-0.151706229	-0.072388142	0.013617263	0.106417441	0.206025627	0.312346251	0.425161757	0.544121537	0.668733698	0.798360217	0.932215926	1.069371558	1.208760852	1.34919154	1.489359808	1.627867705	1.763242867	1.893959904	2.018462806	2.13518781	2.242586296	2.339147368	2.423419976	2.494034513	2.549723969	2.589425729	2.612932888	2.620572988	2.612835495	2.590351283	2.553875654	2.504271873	2.442495154	2.369576989	2.286609743	2.19473143	2.095110617	1.988931474	1.877379006	1.761624581	1.642811927	1.522043783	1.400369469	1.278773629
FMOD	3	-0.359588696	-0.31484517	-0.263599895	-0.205154578	-0.138811795	-0.063899269	0.020200552	0.114016084	0.217948363	0.332230564	0.456887441	0.591697305	0.736159372	0.88946928	1.050505147	1.217825899	1.389682631	1.564042766	1.73862581	1.910948694	2.078378255	2.23818822	2.387618242	2.523932973	2.644479707	2.746743793	2.828401622	2.887371473	2.92186288	2.930559897	2.913704369	2.872525691	2.808594839	2.723770422	2.62015022	2.500022564	2.365816993	2.220053901	2.065293152	1.904082146	1.738904245	1.572128935	1.405965424	1.242421609	1.083270273	0.930024142	0.783920949	0.645918985
SLC16A9	1	-1.652169394	-1.645532135	-1.638533973	-1.631153225	-1.623366707	-1.615149618	-1.606475425	-1.597315726	-1.58764011	-1.577416011	-1.56660854	-1.555180312	-1.54309126	-1.530298431	-1.516755774	-1.502413905	-1.487219861	-1.471116837	-1.4540439	-1.435935692	-1.416722108	-1.396327954	-1.374672591	-1.351669546	-1.327226122	-1.301242962	-1.273613619	-1.24422409	-1.212952336	-1.17967286	-1.144298953	-1.106771475	-1.067040295	-1.025065934	-0.980821474	-0.93429452	-0.88548919	-0.834428095	-0.781154263	-0.725732964	-0.668253396	-0.608830171	-0.547604574	-0.484745522	-0.420450221	-0.35494445	-0.288482472	-0.22134654
DDC	1	-1.39557456	-1.39136469	-1.386899596	-1.382161245	-1.377130066	-1.3717848	-1.36610234	-1.360057558	-1.353623111	-1.346769227	-1.339463469	-1.331670479	-1.323351695	-1.314465033	-1.304964546	-1.294800042	-1.283916668	-1.272254446	-1.259747773	-1.246324858	-1.231907119	-1.216408508	-1.199734781	-1.181782696	-1.162439141	-1.141580179	-1.119070015	-1.094759883	-1.068486835	-1.040078097	-1.009398273	-0.976338965	-0.940799242	-0.902688287	-0.861928522	-0.818458976	-0.772238838	-0.723251143	-0.671506484	-0.617046684	-0.559948281	-0.500325754	-0.438334331	-0.374172287	-0.308082616	-0.240353973	-0.171320833	-0.101362783
MEF2C	3	2.278034991	2.277051755	2.275889893	2.274370761	2.27231604	2.269547927	2.265889393	2.261164527	2.255198951	2.247820303	2.238858806	2.228147898	2.215524944	2.200832012	2.183916718	2.164633145	2.142842815	2.118415733	2.091231477	2.061180347	2.028164555	1.992099455	1.952914797	1.910556002	1.864985442	1.816183704	1.76415083	1.708907508	1.650496186	1.589005955	1.524751621	1.458154862	1.389630357	1.319582024	1.248400394	1.176460222	1.104118364	1.031711926	0.959556702	0.887945916	0.817149274	0.747412312	0.678956056	0.611976971	0.546647188	0.483114988	0.421505523	0.361921744
BST2	3	-0.148436957	-0.088831104	-0.023566992	0.047628848	0.12498433	0.208668148	0.298775414	0.395313087	0.498185738	0.607182303	0.721964491	0.842057519	0.96684378	1.095559951	1.227297904	1.361009594	1.495515942	1.629519501	1.761620578	1.890336331	2.014122311	2.131395861	2.240560847	2.340033218	2.428267015	2.503780546	2.565182533	2.611198174	2.640695094	2.652795364	2.647566017	2.625660248	2.587913117	2.535315396	2.468990698	2.390172647	2.300182091	2.20040435	2.092266562	1.977215225	1.856694137	1.732122996	1.604877008	1.476267884	1.347526684	1.219788893	1.094082146	0.971316898
NOTCH3	1	-1.334691685	-1.327047617	-1.319079229	-1.310765468	-1.30208351	-1.29300861	-1.283513951	-1.27357047	-1.263146673	-1.252208434	-1.24071877	-1.228637606	-1.215921507	-1.202523396	-1.18839224	-1.173472714	-1.157704829	-1.141023536	-1.123358289	-1.104632577	-1.084763419	-1.063660811	-1.041227144	-1.017356569	-0.991934323	-0.964836013	-0.935926854	-0.905060869	-0.87208005	-0.83682277	-0.799200517	-0.759175265	-0.716724555	-0.671843937	-0.62454976	-0.574881923	-0.52290651	-0.468718228	-0.41244258	-0.354237694	-0.294295719	-0.232843757	-0.170144243	-0.106494766	-0.042227288	0.02229323	0.086670785	0.150480848
MDFIC	1	-1.670796433	-1.655044859	-1.638123194	-1.619963673	-1.60049764	-1.579656024	-1.557369885	-1.533571033	-1.508192709	-1.481170347	-1.452442386	-1.42195115	-1.389643767	-1.355473135	-1.319398909	-1.281388496	-1.241418052	-1.199473442	-1.155551171	-1.109659238	-1.061817915	-1.012060427	-0.960433506	-0.906997816	-0.851828235	-0.795013978	-0.736658563	-0.676879616	-0.615808518	-0.553590848	-0.490393536	-0.426401304	-0.361811801	-0.296834483	-0.231689433	-0.166606091	-0.101821916	-0.037581017	0.025867247	0.088269656	0.149370515	0.208913008	0.266640505	0.322297831	0.375632478	0.42639576	0.474343918	0.519239169
KLF15	1	-1.565713222	-1.55820426	-1.55039099	-1.54225524	-1.533777417	-1.524936403	-1.515709435	-1.50607197	-1.495997553	-1.485457656	-1.474421515	-1.462855949	-1.450725162	-1.437990526	-1.424610354	-1.410539637	-1.395729774	-1.380128269	-1.363678403	-1.346318877	-1.327983427	-1.308600403	-1.288092315	-1.266375335	-1.24335877	-1.218944474	-1.193026233	-1.16548909	-1.136208623	-1.105056504	-1.071952495	-1.036848319	-0.999703435	-0.960486442	-0.919176792	-0.875766577	-0.830262348	-0.782686948	-0.733081327	-0.681506292	-0.628044157	-0.572800262	-0.515904295	-0.457511399	-0.397803001	-0.336987352	-0.275299719	-0.213002217
PTPRB	3	-0.299602675	-0.250778874	-0.196076646	-0.135018211	-0.067147514	0.00795229	0.09063887	0.181188725	0.279773858	0.386438055	0.501073908	0.623401884	0.752952756	0.889054698	1.030826098	1.17717491	1.326804936	1.478229043	1.629788895	1.779680433	1.925984075	2.066698481	2.199776696	2.323163609	2.434833816	2.53282925	2.615296163	2.680521312	2.726967385	2.753407132	2.759727099	2.746525079	2.714644773	2.66514341	2.599263168	2.518402657	2.42408834	2.317945774	2.201670625	2.076999479	1.945680637	1.809445212	1.669979006	1.528895767	1.387712541	1.247827828	1.110503282	0.976849539
TCF15	3	-0.41021022	-0.362506934	-0.308705427	-0.248259163	-0.18063691	-0.105341926	-0.021934309	0.069943952	0.170541983	0.279972199	0.398182995	0.524933547	0.6597724	0.80202142	0.950766519	1.104856138	1.262908002	1.423324108	1.584313385	1.743921003	1.900062989	2.050564663	2.193201407	2.325740438	2.445982531	2.55180294	2.641191132	2.712289252	2.763429492	2.793281038	2.801741485	2.789489124	2.757464748	2.706834646	2.638958345	2.555356841	2.457681129	2.347680832	2.227172828	2.098009855	1.962049294	1.82112244	1.677004803	1.531388075	1.385854537	1.241854687	1.100688842	0.96349334
ABCA6	3	-0.264044306	-0.205209056	-0.139634892	-0.066862949	0.013516736	0.10184324	0.198360924	0.303194665	0.41632527	0.537566418	0.666544553	0.80268315	0.945192596	1.09306666	1.2450861	1.399829534	1.555691213	1.71090492	1.863572938	2.011698819	2.153222666	2.286057737	2.408127363	2.517401466	2.611932227	2.689888779	2.749591031	2.789542927	2.808465582	2.805445153	2.780844379	2.735809228	2.671723204	2.590167967	2.492888718	2.381759642	2.25874909	2.125884299	1.98521569	1.838781019	1.688569921	1.536489645	1.384332969	1.233749394	1.086220748	0.943042187	0.805309375	0.673912273
ADGRD1	3	-0.412176141	-0.366100222	-0.31452093	-0.256976176	-0.193015859	-0.122216327	-0.044197217	0.041359545	0.134689044	0.235921596	0.345060729	0.46196195	0.586313416	0.717619689	0.855189714	0.998129985	1.14534367	1.295536116	1.447226862	1.598767866	1.748367432	1.894118984	2.034033754	2.166076352	2.288202238	2.398396224	2.494711324	2.575307415	2.638489414	2.682843485	2.708043728	2.714468679	2.702743762	2.673709549	2.628393369	2.567980883	2.4937878	2.407231868	2.309805245	2.203047384	2.088518615	1.967774679	1.842342517	1.713697685	1.583243786	1.452294348	1.32205749	1.193623743
USP53	1	-1.730069204	-1.71737846	-1.704131256	-1.690303655	-1.675870732	-1.660806539	-1.645084075	-1.628675249	-1.611550848	-1.593680501	-1.575032649	-1.55557451	-1.535272047	-1.51408994	-1.491991553	-1.468938908	-1.444892658	-1.419812063	-1.39365497	-1.366377792	-1.337935495	-1.308281585	-1.277368102	-1.245145614	-1.211563225	-1.176568576	-1.140107864	-1.102125862	-1.062565944	-1.021375174	-0.978545867	-0.93410132	-0.888075701	-0.840514637	-0.791475905	-0.741030072	-0.689261028	-0.636266431	-0.582158036	-0.527061897	-0.471118444	-0.41448242	-0.357322674	-0.299821813	-0.242175709	-0.184592864	-0.127293644	-0.070509379
CALU	1	-2.032946364	-1.999348342	-1.963638418	-1.925753874	-1.885640316	-1.843253114	-1.798558858	-1.75153677	-1.702180077	-1.650497279	-1.596513302	-1.540270491	-1.48182942	-1.421269489	-1.358689296	-1.294206763	-1.227959011	-1.160101987	-1.090809853	-1.020274141	-0.948702708	-0.876318509	-0.803358217	-0.730070726	-0.656715567	-0.583561267	-0.510883687	-0.438964364	-0.368088882	-0.298537609	-0.230522929	-0.164215387	-0.099776305	-0.037357918	0.022896696	0.080853593	0.13638789	0.189383629	0.239733613	0.287339197	0.332110063	0.373963985	0.412826578	0.448631049	0.481317947	0.510834931	0.537136531	0.560183936
RAMP2	3	-1.098952648	-1.037027944	-0.970345968	-0.898797017	-0.82231491	-0.740883212	-0.654540801	-0.563386528	-0.467582725	-0.367357373	-0.263004799	-0.154884859	-0.043420621	0.07090533	0.187555809	0.305944942	0.425444796	0.545392492	0.665097504	0.783848917	0.900922441	1.015587011	1.127110859	1.234766996	1.337838065	1.435620588	1.527428642	1.612597038	1.690484071	1.760507994	1.822416034	1.876150724	1.921696817	1.959076157	1.988344203	2.009586946	2.02291818	2.028477093	2.026426172	2.016949365	2.000250483	1.976551809	1.946092875	1.909129394	1.865932298	1.816786878	1.761991971	1.701859194
DTX4	1	-1.494560297	-1.487973922	-1.48101825	-1.473670847	-1.46590774	-1.457703309	-1.44903016	-1.439858999	-1.430158486	-1.41989509	-1.409032925	-1.397533576	-1.385355916	-1.372455906	-1.358786385	-1.344296842	-1.328933176	-1.312637439	-1.295347565	-1.276997076	-1.25751478	-1.236824445	-1.214844457	-1.191487463	-1.166659996	-1.140262082	-1.112186834	-1.082320032	-1.050539693	-1.016721128	-0.980782961	-0.942675197	-0.902359225	-0.859809697	-0.815016666	-0.767987758	-0.718750335	-0.667353591	-0.613870547	-0.558399874	-0.501067498	-0.442027933	-0.381465285	-0.319593885	-0.25665851	-0.192934166	-0.128725402	-0.064365157
PAM	1	-1.934955054	-1.914745932	-1.892774205	-1.86892498	-1.843083138	-1.815134766	-1.784968794	-1.752478823	-1.717565152	-1.680136961	-1.640114631	-1.597432153	-1.552039586	-1.503905494	-1.45301931	-1.399393551	-1.343065824	-1.284100542	-1.222590304	-1.158656879	-1.092451748	-1.024156187	-0.953980866	-0.882164981	-0.808974933	-0.734702582	-0.659663141	-0.584192746	-0.508645785	-0.43338411	-0.358709624	-0.284886347	-0.21217178	-0.140815774	-0.071059316	-0.003133524	0.062741167	0.126355636	0.187512544	0.246026668	0.301725094	0.354447313	0.40404523	0.450383085	0.493337338	0.532796489	0.568660886	0.600842499
OLFML2A	1	-2.795631584	-2.775949847	-2.754484417	-2.731108777	-2.705694238	-2.678111245	-2.648230919	-2.615926846	-2.581077113	-2.543566592	-2.503289437	-2.460151793	-2.414074659	-2.364996874	-2.31287815	-2.257702107	-2.199479213	-2.138249558	-2.074085376	-2.007093235	-1.937415808	-1.865233158	-1.790763484	-1.71426327	-1.636026832	-1.556385224	-1.475704546	-1.394383661	-1.312851368	-1.231548421	-1.15080342	-1.070872567	-0.991998382	-0.914408746	-0.838315715	-0.763914622	-0.691383455	-0.620882471	-0.552554035	-0.486522658	-0.422895189	-0.361761167	-0.30319328	-0.247247929	-0.193965859	-0.143372864	-0.095480523	-0.050286971
ENSSSCG00000033734	3	-1.277811455	-1.205172805	-1.12653791	-1.041698779	-0.950495599	-0.852826541	-0.748657375	-0.638030501	-0.521073022	-0.398003459	-0.269136785	-0.134887473	0.004229615	0.147600603	0.294516203	0.444177433	0.595703204	0.748139491	0.900469731	1.051626057	1.200501028	1.345959473	1.486850201	1.622017305	1.750310922	1.870597347	1.981768479	2.082750622	2.172512746	2.250137218	2.3153209	2.368130827	2.408720434	2.437318443	2.454220736	2.459782857	2.454413098	2.438566137	2.412737133	2.377456245	2.333283492	2.280803904	2.220622899	2.153361848	2.079653786	2.000139232	1.915462107	1.826265735
HSPB1	2	3	3	3	3	3	3	3	2.894927284	2.759739269	2.626896309	2.496560104	2.368885486	2.244020018	2.12210363	2.003268312	1.887637864	1.775327722	1.666444853	1.561087735	1.459346423	1.361302702	1.267030332	1.176595384	1.090056669	1.007466248	0.928870036	0.854308473	0.783817284	0.717428297	0.655154112	0.596865649	0.542366626	0.491467425	0.443985554	0.399745442	0.358578202	0.320321362	0.284818572	0.251919294	0.221478479	0.193356233	0.167417485	0.143531646	0.12157228	0.101416772	0.082946016	0.066044094	0.050597991
PBXIP1	1	-2.302071651	-2.283636438	-2.263739947	-2.24229441	-2.219211616	-2.194403783	-2.167784565	-2.139270186	-2.108780703	-2.076241395	-2.041584261	-2.004749624	-1.965687812	-1.924360899	-1.880744482	-1.834829448	-1.78662371	-1.736153871	-1.683466766	-1.628630851	-1.571737399	-1.512901458	-1.452262544	-1.38998504	-1.326258273	-1.261296265	-1.195337137	-1.128642179	-1.061494589	-0.994189334	-0.926961081	-0.860007528	-0.793523435	-0.727699706	-0.66272228	-0.598771127	-0.536019377	-0.474632555	-0.414767939	-0.35657403	-0.300190131	-0.245746023	-0.193361734	-0.1431474	-0.095203194	-0.049619326	-0.006476113	0.034155913
ENSSSCG00000006887	1	-2.651167571	-2.615520319	-2.577054712	-2.535637193	-2.49114333	-2.443460634	-2.392491505	-2.338156236	-2.280396003	-2.219175749	-2.154486879	-2.086349677	-2.014815334	-1.93996755	-1.8619236	-1.780834855	-1.696886708	-1.610297915	-1.521319362	-1.430232314	-1.337346189	-1.242995946	-1.147539167	-1.051352924	-0.95483052	-0.858378199	-0.762411888	-0.667354053	-0.573630718	-0.481656066	-0.391729082	-0.304076234	-0.218905421	-0.136406729	-0.056752884	0.019900167	0.093412595	0.163659961	0.23053246	0.293934131	0.353782085	0.410005724	0.462545998	0.51135468	0.556393672	0.597634361	0.635056997	0.668650129
RHOBTB3	1	-1.726414307	-1.705530321	-1.683844562	-1.661338953	-1.637996122	-1.61379951	-1.588733485	-1.562783448	-1.535935956	-1.508178837	-1.479501304	-1.449894079	-1.419349509	-1.38786168	-1.355426534	-1.322041976	-1.287707985	-1.252426714	-1.21620258	-1.179042362	-1.140955274	-1.10195304	-1.062049958	-1.021262948	-0.979611603	-0.93711821	-0.893807779	-0.849708044	-0.804849465	-0.759267892	-0.713026175	-0.666205128	-0.618892059	-0.571180558	-0.523170334	-0.474967022	-0.426681937	-0.378431796	-0.330338405	-0.2825283	-0.235132376	-0.188285472	-0.142125935	-0.096795167	-0.052437148	-0.009197941	0.03277481	0.073332399
CD93	3	-0.33634964	-0.283872226	-0.225717155	-0.161497839	-0.090856471	-0.013478718	0.07088999	0.162426987	0.261214258	0.367220417	0.480283562	0.600095936	0.726191281	0.857935737	0.994523017	1.134974366	1.278143612	1.422727305	1.567279725	1.710232266	1.849916576	1.98459067	2.112467252	2.231743475	2.340631498	2.437389297	2.520351384	2.587959195	2.638791084	2.671681507	2.686446333	2.683525369	2.663566504	2.627399219	2.576011425	2.510526401	2.432179823	2.342296897	2.242269575	2.133533908	2.017547624	1.895768111	1.769631055	1.640530048	1.509797558	1.37868765	1.24836089	1.119871798
LPL	1	-1.538677035	-1.501971722	-1.463306758	-1.422659682	-1.380018111	-1.33538055	-1.288757106	-1.24017007	-1.189654353	-1.137257762	-1.083041113	-1.027078167	-0.969455399	-0.910271603	-0.849637338	-0.787674249	-0.724514255	-0.660298654	-0.595177145	-0.529306804	-0.462851035	-0.39597851	-0.328862135	-0.261678037	-0.19460461	-0.127821613	-0.061509337	0.004152144	0.06898366	0.132807624	0.195449223	0.256736546	0.316500592	0.37457557	0.43079915	0.485012665	0.537061256	0.586793999	0.634063985	0.678728386	0.720648499	0.759689781	0.795721881	0.828618664	0.858258249	0.884523054	0.907299857	0.926479877
MYOZ1	2	3	3	3	3	3	3	3	3	2.868016672	2.634836988	2.410231213	2.194748338	1.988871119	1.793003898	1.607462144	1.432464469	1.268127749	1.114465742	0.971391354	0.838722398	0.716190447	0.603452137	0.500102174	0.405687236	0.319719985	0.24169253	0.171088803	0.10739549	0.050111312	-0.001256583	-0.047265829	-0.088469498	-0.125364037	-0.158393135	-0.18795218	-0.2143927	-0.238026645	-0.259130444	-0.277948777	-0.294698046	-0.309569526	-0.322732218	-0.33433541	-0.34451096	-0.353375337	-0.361031426	-0.367570144	-0.373071857
ENSSSCG00000038192	1	-1.495714419	-1.485725651	-1.475090326	-1.463770292	-1.451725633	-1.438914651	-1.425293853	-1.410817946	-1.395439842	-1.379110677	-1.361779842	-1.343395024	-1.32390227	-1.303246058	-1.281369395	-1.258213931	-1.233720087	-1.207827217	-1.180473779	-1.15159754	-1.121135793	-1.089025609	-1.055204104	-1.019608732	-0.982177601	-0.942849808	-0.901565791	-0.858267706	-0.81289981	-0.765414436	-0.715819039	-0.664163206	-0.610517641	-0.554975309	-0.497652565	-0.438690047	-0.378253292	-0.316533038	-0.253745211	-0.190130566	-0.125953985	-0.061503431	0.002911429	0.066960916	0.130297328	0.192557184	0.253363711	0.312329527
GGH	1	-1.617340043	-1.610022079	-1.602000997	-1.593217249	-1.583607831	-1.573106363	-1.561643238	-1.549145839	-1.535538833	-1.520744564	-1.504683538	-1.48727501	-1.468437699	-1.44809061	-1.426153989	-1.402550394	-1.377205895	-1.350051391	-1.321024035	-1.290068754	-1.257139842	-1.222202616	-1.18523509	-1.146229652	-1.105194696	-1.062156186	-1.017159096	-0.970268703	-0.921571679	-0.871175072	-0.819190922	-0.765740644	-0.710962302	-0.655010271	-0.598054625	-0.540280334	-0.48188628	-0.423084098	-0.364096884	-0.305157753	-0.246508314	-0.188397043	-0.131077602	-0.074807125	-0.019844476	0.033551485	0.085123619	0.134618196
SSPN	1	-2.686302875	-2.654286347	-2.620772982	-2.58572967	-2.549126687	-2.51093817	-2.471142592	-2.429723249	-2.386668737	-2.341973435	-2.295637959	-2.247669611	-2.198082791	-2.146899388	-2.09414913	-2.039869881	-1.984107908	-1.926918076	-1.868363999	-1.808518125	-1.747461754	-1.685285	-1.622086683	-1.557974159	-1.493063083	-1.42747712	-1.361347591	-1.294813069	-1.228018934	-1.161113394	-1.094219058	-1.027444269	-0.960897523	-0.894687262	-0.828921548	-0.763707762	-0.699152312	-0.635360373	-0.572435637	-0.510480088	-0.449593794	-0.389874722	-0.331418571	-0.274318617	-0.218665585	-0.16454753	-0.112049737	-0.061254632
MSC	1	-1.921550466	-1.914859171	-1.907613391	-1.899771504	-1.891289496	-1.882120933	-1.872216955	-1.861526289	-1.849995285	-1.837567983	-1.82418621	-1.809789714	-1.794316333	-1.777702213	-1.759882064	-1.740789474	-1.720357267	-1.698517919	-1.675204033	-1.650348862	-1.623886903	-1.595754533	-1.565890709	-1.534237714	-1.500741953	-1.465354783	-1.42803338	-1.38874163	-1.347451025	-1.304142114	-1.25881004	-1.211464314	-1.162127639	-1.110836805	-1.057643506	-1.002615055	-0.945834959	-0.887403365	-0.827437337	-0.766070965	-0.703455308	-0.639758135	-0.575163506	-0.50987115	-0.444095682	-0.378065644	-0.312022395	-0.246218851
PPL	1	-1.448522244	-1.439831201	-1.43062	-1.420856685	-1.410507254	-1.399535533	-1.387903034	-1.375568818	-1.362489342	-1.34861831	-1.333906505	-1.318301622	-1.301748101	-1.284186939	-1.265555515	-1.245787401	-1.224812174	-1.202555227	-1.17893758	-1.153875699	-1.127281309	-1.099061229	-1.069117208	-1.037345776	-1.003638121	-0.96787998	-0.929951561	-0.889727498	-0.847076843	-0.801871288	-0.754054061	-0.703621669	-0.650593703	-0.595015125	-0.53695867	-0.476526992	-0.413854488	-0.349108729	-0.28249143	-0.214238928	-0.144622121	-0.073945861	-0.002547787	0.069203364	0.140909959	0.212148118	0.282470782	0.351411109
DIPK2A	1	-1.811863894	-1.800777499	-1.789001753	-1.776501605	-1.763241261	-1.749184295	-1.734293798	-1.718532527	-1.701863093	-1.684248158	-1.665650659	-1.646034053	-1.625362588	-1.603601592	-1.58071778	-1.556679594	-1.531457545	-1.505024584	-1.477356481	-1.448432223	-1.418234406	-1.386749648	-1.353968992	-1.319888309	-1.284508687	-1.247836815	-1.209885344	-1.170673216	-1.130225982	-1.088576271	-1.045765743	-1.001844721	-0.956871508	-0.910912493	-0.86404219	-0.816343232	-0.76790629	-0.718829936	-0.669220438	-0.619191493	-0.568863901	-0.51836518	-0.467829128	-0.417395326	-0.367208606	-0.317418471	-0.268178476	-0.219645581
CHRDL2	1	-1.198864252	-1.196835409	-1.194670256	-1.19235827	-1.189887956	-1.187246742	-1.184420869	-1.181395267	-1.178153411	-1.17467717	-1.170946627	-1.16693989	-1.162632871	-1.157999043	-1.153009168	-1.147630987	-1.141828882	-1.135563488	-1.128791258	-1.12146398	-1.113528226	-1.104924738	-1.095587735	-1.085444132	-1.07441266	-1.062402876	-1.049314049	-1.035033904	-1.019437205	-1.002387478	-0.983764226	-0.96345751	-0.941356662	-0.91735185	-0.891336083	-0.863207566	-0.832872406	-0.800247672	-0.765264782	-0.727873198	-0.688044364	-0.645775827	-0.601095445	-0.554065569	-0.504787074	-0.453403102	-0.400102338	-0.345121691
FAM3C	1	-2.073071656	-2.042978729	-2.010766882	-1.976348551	-1.939642272	-1.900574318	-1.859080411	-1.81510748	-1.76861543	-1.719578886	-1.667988871	-1.613854373	-1.557203756	-1.498085979	-1.436571576	-1.372753376	-1.306746927	-1.238690608	-1.168745434	-1.097094534	-1.023942331	-0.949513445	-0.874051329	-0.797816697	-0.721085762	-0.644148343	-0.567305871	-0.490869341	-0.41515725	-0.340485788	-0.267104585	-0.195221768	-0.125036318	-0.056737875	0.009493603	0.073488074	0.135085529	0.194136028	0.250499666	0.304046468	0.354656243	0.402218402	0.446631744	0.487804232	0.525652751	0.560102869	0.5910886	0.618552172
ETV5	1	-1.84499971	-1.837976774	-1.830453215	-1.822396468	-1.813772303	-1.804544799	-1.794676333	-1.78412756	-1.772857426	-1.760823175	-1.747980381	-1.734282987	-1.719683367	-1.704132405	-1.687579587	-1.669973127	-1.651260103	-1.631386628	-1.61029804	-1.587939119	-1.564254338	-1.539188132	-1.512685209	-1.484690874	-1.455151398	-1.424014399	-1.391229259	-1.356747563	-1.320523558	-1.282516042	-1.242700788	-1.20106804	-1.157617832	-1.112360859	-1.065319366	-1.016527985	-0.966034517	-0.913900619	-0.860202405	-0.805030932	-0.748492556	-0.690709158	-0.631818217	-0.571972731	-0.511340976	-0.450106107	-0.388465589	-0.326630483
P4HA1	1	-1.854287558	-1.829426663	-1.802881349	-1.774578016	-1.744445897	-1.712418047	-1.678432395	-1.642432846	-1.604370433	-1.564204472	-1.521903727	-1.477447553	-1.430826989	-1.382045777	-1.331121294	-1.27808536	-1.2229849	-1.165882459	-1.106856529	-1.046001701	-0.983428618	-0.91926374	-0.853648916	-0.786740781	-0.718709988	-0.649740281	-0.580027456	-0.509778207	-0.439208888	-0.368542536	-0.297993888	-0.227773677	-0.158094653	-0.089170576	-0.021215207	0.045558627	0.11093991	0.174720226	0.236694483	0.296661563	0.354424901	0.409793003	0.462579906	0.512605579	0.55969629	0.603684929	0.644411298	0.681722389
SFRP4	3	-0.470818126	-0.443165331	-0.411325017	-0.374771316	-0.332946203	-0.285267535	-0.231140368	-0.169971889	-0.101190216	-0.024267082	0.061255838	0.155737554	0.259406277	0.372327165	0.494370953	0.625185369	0.76417133	0.910465837	1.062933215	1.220165912	1.380495454	1.542013574	1.702602844	1.859975647	2.011719921	2.155349924	2.288360256	2.408281521	2.5127363	2.599585153	2.667700994	2.716667777	2.746378802	2.757013811	2.749016722	2.723071474	2.680076585	2.621118792	2.547446007	2.460439756	2.36158721	2.252452963	2.134650722	2.009815209	1.87957459	1.745523906	1.609199988	1.472058443
RARRES2	3	-0.492020176	-0.450281724	-0.403160344	-0.35014454	-0.290724578	-0.224407122	-0.150732775	-0.069296346	0.020230578	0.118075433	0.224339798	0.338975	0.461759561	0.592279903	0.729915687	0.873830984	1.022972173	1.17607305	1.331667225	1.488107368	1.643590547	1.796188547	1.943881936	2.084596599	2.216241541	2.336746982	2.444101994	2.536391216	2.611830462	2.668895019	2.707087827	2.726583111	2.72779573	2.711353783	2.678074761	2.628941952	2.56508115	2.487737606	2.398253146	2.298043388	2.188575014	2.071343143	1.947848918	1.81957753	1.687976973	1.554437922	1.420275175	1.286711102
GALNT2	1	-1.68714208	-1.670373996	-1.652460504	-1.633344462	-1.612969037	-1.591278222	-1.568217418	-1.543734062	-1.517778327	-1.490303856	-1.461268557	-1.43063543	-1.398373428	-1.364458334	-1.328873654	-1.291611499	-1.252673446	-1.212071373	-1.16982823	-1.125978753	-1.080570088	-1.03366232	-0.985328887	-0.935656871	-0.884747157	-0.832714444	-0.779687121	-0.725806986	-0.671228819	-0.61611764	-0.560630119	-0.504920337	-0.449148071	-0.39347805	-0.338079109	-0.283123326	-0.22878516	-0.175240582	-0.122666224	-0.071238547	-0.021133026	0.02747663	0.074419227	0.119526812	0.162635344	0.203585352	0.24222254	0.278398371
ITIH4	2	3	3	3	3	3	3	3	2.997330584	2.814567933	2.637866483	2.467407497	2.303338372	2.145771792	1.994785419	1.85042213	1.712690807	1.58156763	1.456997865	1.338898059	1.227158593	1.121646501	1.022208487	0.928674053	0.84085865	0.758566806	0.681595144	0.609735259	0.542776398	0.480507929	0.422711737	0.369092424	0.319331538	0.273133646	0.230225378	0.190354049	0.153286292	0.118806709	0.086716558	0.056832494	0.028985369	0.003019096	-0.021210422	-0.043836288	-0.064981547	-0.084760045	-0.103277233	-0.120630904	-0.136911868
TGFBR3	1	-1.676137593	-1.649633899	-1.621230149	-1.590844938	-1.55840204	-1.523831849	-1.487072902	-1.448073424	-1.406792879	-1.363203491	-1.317291696	-1.269059477	-1.218525558	-1.165726404	-1.110717011	-1.053571443	-0.994383105	-0.933264747	-0.870348177	-0.805783708	-0.73973935	-0.672399762	-0.603965005	-0.534649119	-0.464678579	-0.394290644	-0.323731668	-0.253255379	-0.183121189	-0.113589637	-0.044897534	0.022733394	0.089085119	0.153944025	0.217101618	0.278355119	0.337507957	0.394370161	0.448758682	0.500497632	0.549418469	0.595360138	0.638169165	0.677699739	0.713813765	0.746380915	0.775278687	0.800392462
COL5A2	1	-1.969769101	-1.917321495	-1.861406049	-1.801989723	-1.73906899	-1.672672058	-1.602860489	-1.529730142	-1.453411374	-1.374068506	-1.291898566	-1.207129368	-1.120017026	-1.030843002	-0.939910819	-0.847542575	-0.754075375	-0.659857804	-0.565246546	-0.470603219	-0.376291496	-0.28267455	-0.190112836	-0.098962226	-0.009572474	0.077714003	0.162563057	0.244649487	0.323657505	0.399293425	0.471383144	0.539823037	0.604524202	0.665410703	0.722418366	0.775493695	0.82459287	0.869680861	0.910730615	0.94772235	0.980642909	1.009485208	1.03424774	1.05493415	1.071552864	1.084116782	1.092643006	1.097152633
PLVAP	3	-0.451954839	-0.402664047	-0.347765495	-0.286833122	-0.219461583	-0.145280918	-0.063973171	0.024709366	0.120924826	0.224722043	0.336021272	0.454596343	0.580059242	0.711848123	0.849219639	0.991246289	1.136819221	1.284656649	1.433317729	1.581221458	1.726669933	1.867875153	2.002988475	2.130131847	2.247430036	2.353043198	2.44519932	2.522226244	2.582583138	2.624982236	2.649127193	2.655357589	2.644229406	2.61648853	2.573047631	2.514963179	2.443412635	2.35967181	2.265092374	2.161079538	2.049069949	1.930509947	1.806834368	1.679446162	1.549697176	1.418870458	1.288164482	1.158679675
ITM2B	1	-3	-3	-3	-3	-3	-3	-2.941081163	-2.831869464	-2.71902575	-2.602818452	-2.483548499	-2.36154643	-2.237169123	-2.110796286	-1.982826819	-1.853675144	-1.723767622	-1.593539125	-1.463429843	-1.333882363	-1.205339067	-1.078239849	-0.953020166	-0.830109411	-0.70992959	-0.592894269	-0.479407781	-0.369864644	-0.264649166	-0.16411356	-0.068408464	0.022430549	0.108385919	0.189455516	0.265651028	0.336996519	0.403527124	0.465287885	0.52233271	0.574723439	0.622529012	0.66582473	0.704691588	0.739215693	0.769487729	0.795602491	0.817658463	0.835757442
ENSSSCG00000001725	3	-0.241358456	-0.186325578	-0.124790983	-0.056265198	0.0197051	0.103516123	0.195483554	0.295817347	0.404595711	0.521739476	0.646988266	0.779879954	0.919734891	1.065646208	1.2164772	1.370866394	1.527240439	1.683834483	1.83871928	1.989833956	2.135023153	2.272077258	2.398774469	2.51292367	2.612407332	2.695223942	2.759529744	2.803679783	2.826268418	2.826285971	2.804052219	2.760716293	2.697697653	2.616640909	2.519374983	2.407872124	2.28420668	2.150513689	2.008947551	1.861641281	1.710667081	1.557999176	1.405480011	1.254790904	1.107428246	0.964686059	0.8276455	0.69717147
MYCT1	3	-0.342516003	-0.298733395	-0.249223545	-0.193436472	-0.130825341	-0.060863189	0.016936941	0.102998626	0.197655919	0.301125185	0.413476005	0.534602521	0.664196817	0.801726063	0.946415098	1.097235997	1.252905783	1.411893045	1.572433652	1.732555245	1.890109686	2.042812269	2.188286277	2.324111363	2.447874344	2.557221165	2.64990905	2.723858151	2.777202276	2.808452448	2.81742932	2.804806813	2.771573841	2.71899014	2.648545601	2.561919215	2.460937839	2.34753503	2.2237102	2.091488484	1.952881857	1.809852134	1.664276645	1.517917392	1.372394516	1.229164793	1.089505742	0.954505655
F2R	3	-0.373365686	-0.327017005	-0.275330531	-0.217882864	-0.154265321	-0.084097388	-0.007042195	0.077176211	0.168754233	0.267789284	0.374260313	0.488009171	0.608723789	0.735924175	0.868952182	1.006965871	1.148939073	1.293666543	1.43977474	1.58573805	1.729899941	1.870498391	2.005694762	2.133605258	2.252334127	2.360007858	2.454809774	2.535014548	2.599022373	2.645480607	2.674004312	2.684838119	2.678451436	2.655512739	2.616866648	2.563510768	2.496572443	2.41728552	2.326967167	2.226994828	2.118783423	2.003762954	1.883356725	1.758960476	1.631922739	1.503526808	1.374974664	1.247373248
C1S	3	-0.484549212	-0.446521052	-0.403071352	-0.353604336	-0.297511909	-0.23418942	-0.163055454	-0.083575613	0.00471007	0.102156794	0.208982902	0.32523753	0.450769872	0.585202087	0.727907894	0.877998693	1.034318643	1.195449532	1.359725605	1.525257804	1.689966271	1.851619514	2.007878381	2.156342981	2.294600838	2.420274897	2.53107041	2.624820162	2.699527878	2.753517468	2.786313515	2.798227953	2.789861737	2.762069463	2.715928324	2.65270751	2.573838017	2.480882702	2.375506424	2.25944619	2.134481267	2.002403432	1.86498761	1.723963377	1.580987878	1.437620865	1.295302563	1.155335072
COX8H	2	3	3	3	3	3	3	3	3	2.901384095	2.67186239	2.450199069	2.236959179	2.032654063	1.83772874	1.652550331	1.477398328	1.312457433	1.157813546	1.01345325	0.879266872	0.755054898	0.640537305	0.535365127	0.439133482	0.351395283	0.271674859	0.199480888	0.134318135	0.075697711	0.023133435	-0.023938141	-0.066081611	-0.103804989	-0.1375632	-0.167762341	-0.194763995	-0.218889481	-0.240423899	-0.259619949	-0.27670145	-0.291866565	-0.305290734	-0.317129308	-0.327519921	-0.336584603	-0.34443167	-0.351157399	-0.356847528
CREB3L2	1	-1.913385879	-1.89415112	-1.873691059	-1.851948645	-1.828867088	-1.804390293	-1.77846335	-1.751033056	-1.72204849	-1.691461617	-1.659227935	-1.625307142	-1.589663835	-1.552268214	-1.513096795	-1.472133126	-1.429368474	-1.384802501	-1.338443891	-1.290310936	-1.240432059	-1.188846266	-1.135603519	-1.080765019	-1.024403396	-0.966602794	-0.907458854	-0.847078592	-0.78558017	-0.723092812	-0.659758412	-0.595730258	-0.531171381	-0.466253849	-0.401158003	-0.336071628	-0.271189079	-0.20671037	-0.142840236	-0.079787183	-0.01776253	0.043020545	0.102347945	0.160005579	0.215780265	0.269460608	0.320837845	0.369706665
CEBPB	1	-0.552564926	-0.587507953	-0.621695797	-0.655001176	-0.687306685	-0.718504323	-0.748494915	-0.777187443	-0.804498287	-0.830350396	-0.854672382	-0.877397553	-0.898462888	-0.917807958	-0.935373795	-0.951101706	-0.964932038	-0.976802887	-0.986648737	-0.994399041	-0.999976707	-1.003296501	-1.004263339	-1.002770441	-0.998697353	-0.991907788	-0.982247274	-0.969540578	-0.953588887	-0.934189751	-0.91131659	-0.885033335	-0.855398006	-0.822465735	-0.786292548	-0.746939039	-0.70447396	-0.658977701	-0.610545644	-0.559291358	-0.505349591	-0.44887902	-0.390064695	-0.329120149	-0.266289095	-0.201846687	-0.136100304	-0.069389819
TUBA1B	3	-2.303131811	-2.230078006	-2.151312542	-2.066693343	-1.976130232	-1.879592661	-1.777116697	-1.668810905	-1.554860844	-1.435531922	-1.31117044	-1.18220276	-1.049132611	-0.912536666	-0.77305859	-0.631401851	-0.488321591	-0.344615917	-0.201116934	-0.058681822	0.081815782	0.219493891	0.353469614	0.482865872	0.606817321	0.724475527	0.835013418	0.937629121	1.031549263	1.116084384	1.191043284	1.256526255	1.312688283	1.359730579	1.397894741	1.427457535	1.448726234	1.462034454	1.467738424	1.466213626	1.457851772	1.443058051	1.422248613	1.395848257	1.364288288	1.328004516	1.287435388	1.243020223
MYH4	2	3	3	3	3	3	3	3	3	2.819475267	2.628091776	2.444024106	2.267426599	2.098409157	1.93703728	1.783332855	1.637275702	1.498805787	1.36782605	1.244205732	1.127784103	1.01837446	0.915768282	0.819739434	0.730048301	0.64644579	0.568677094	0.496485197	0.429614057	0.367811464	0.310821006	0.258307408	0.209914682	0.16531512	0.124207798	0.086316685	0.051388779	0.019192317	-0.010484941	-0.037837336	-0.06304284	-0.086264482	-0.10765168	-0.127341471	-0.145459655	-0.162121834	-0.177434385	-0.191495339	-0.204395192
TENT5C	3	-0.214238889	-0.152535684	-0.084964823	-0.011230649	0.068918664	0.155676997	0.249165199	0.349415467	0.456355697	0.569794465	0.689407297	0.814724982	0.945124627	1.079824093	1.217880369	1.358192245	1.499507512	1.640434688	1.779459096	1.914962967	2.045249079	2.168567395	2.2831441	2.387212456	2.47904494	2.556986193	2.619486404	2.6651348	2.692692994	2.701226559	2.690896699	2.662545247	2.617226497	2.556171915	2.480758359	2.392476399	2.292898994	2.183650791	2.066378341	1.942721596	1.814287068	1.682623088	1.5491976	1.415378919	1.282419825	1.151445262	1.023443834	0.899263121
NPPC	1	-1.647968763	-1.642070524	-1.635668251	-1.628722799	-1.621192668	-1.613033969	-1.604200405	-1.594643271	-1.58431149	-1.573151657	-1.561108136	-1.548123175	-1.53413707	-1.519088372	-1.50291413	-1.4855502	-1.466931594	-1.446992894	-1.425668711	-1.40289422	-1.378605736	-1.352741361	-1.325241675	-1.296050487	-1.265115626	-1.232389776	-1.197831335	-1.161405299	-1.123084158	-1.082849551	-1.040699714	-0.996648807	-0.950724886	-0.902970804	-0.853445022	-0.802222289	-0.749394169	-0.695069395	-0.639374046	-0.582451522	-0.524462321	-0.465583621	-0.40600865	-0.345945873	-0.28561799	-0.225260766	-0.165121708	-0.105458604
SPARC	3	-2.394355582	-2.309287	-2.21883023	-2.12309818	-2.022269247	-1.916586026	-1.806352108	-1.691927193	-1.573720831	-1.45218517	-1.327807139	-1.20110045	-1.072597801	-0.942843567	-0.812387202	-0.681777505	-0.551557806	-0.422262089	-0.294412017	-0.168514766	-0.045061583	0.075473043	0.192631704	0.305974004	0.415076183	0.519530528	0.618944631	0.712940567	0.801154041	0.88325887	0.959163358	1.028905388	1.092537912	1.150126018	1.201745252	1.247480195	1.287423253	1.32167364	1.350336509	1.373522222	1.391345733	1.403926062	1.411385855	1.413851014	1.411450383	1.404315486	1.392580306	1.376381105
FYCO1	1	-1.658947397	-1.650988743	-1.642915413	-1.634695329	-1.626295082	-1.617679867	-1.608813416	-1.599657901	-1.590173834	-1.580319942	-1.570053027	-1.559327808	-1.548096739	-1.536309809	-1.523914317	-1.510854618	-1.497071853	-1.482503633	-1.46708371	-1.4507416	-1.433402177	-1.414985228	-1.395404955	-1.374569451	-1.352380105	-1.328730968	-1.303508057	-1.276588598	-1.247840206	-1.217130371	-1.184409144	-1.149674367	-1.11292862	-1.074179998	-1.033443279	-0.990741104	-0.946105157	-0.899577325	-0.851210833	-0.801071349	-0.749238014	-0.695804417	-0.640879465	-0.584588151	-0.527072198	-0.468490553	-0.409019732	-0.348853989
GPR155	1	-2.422728403	-2.409311395	-2.394338758	-2.377655913	-2.359099099	-2.338496209	-2.315667984	-2.290429624	-2.262592861	-2.231968519	-2.19836962	-2.161615007	-2.12153352	-2.077968665	-2.030783744	-1.979867339	-1.925139059	-1.86655539	-1.804115482	-1.737866685	-1.667909614	-1.594402562	-1.517565023	-1.437680168	-1.355096115	-1.270225867	-1.183545872	-1.095593175	-1.006961203	-0.918275883	-0.830036028	-0.742654854	-0.656529808	-0.572039377	-0.489539855	-0.40936272	-0.331812594	-0.257165768	-0.185669234	-0.117540182	-0.052965911	0.007895909	0.064916669	0.117995999	0.167060748	0.212063792	0.252982724	0.289818447
AKAP12	3	-0.430708238	-0.390730746	-0.345543264	-0.29463645	-0.237498327	-0.173627923	-0.102551849	-0.023843768	0.06285357	0.157804274	0.261154038	0.372904741	0.492890188	0.62075441	0.755933976	0.897645668	1.044880633	1.196405812	1.350773007	1.506335494	1.66127167	1.813614845	1.961288038	2.102142513	2.233998789	2.354688968	2.462099459	2.554213362	2.629152114	2.685310578	2.722136572	2.739776289	2.738641119	2.719379049	2.682848871	2.630094029	2.562316277	2.480849222	2.387131786	2.282681623	2.169068582	2.047888356	1.920736582	1.789183711	1.654751083	1.518888692	1.382955157	1.248200407
MT-COX3	3	-3	-3	-2.878979786	-2.664664513	-2.450602652	-2.237223946	-2.024959283	-1.814240108	-1.605497923	-1.399163851	-1.195668271	-0.99544052	-0.798908642	-0.6064992	-0.418637121	-0.235745591	-0.058245974	0.113442235	0.278901437	0.437715935	0.589471929	0.733757501	0.870162588	0.998278957	1.117700179	1.228021604	1.328840341	1.419755247	1.500366923	1.570331762	1.629779952	1.679087722	1.718635615	1.748806136	1.769983474	1.782553267	1.786902396	1.783418801	1.772491326	1.754509578	1.729863797	1.698944744	1.662143593	1.619851834	1.572461182	1.520363487	1.463950651	1.403614547
ENSSSCG00000001455	3	-0.247860727	-0.195803412	-0.137965976	-0.073931183	-0.003307447	0.074255698	0.159050116	0.251289917	0.35109115	0.458451053	0.573227702	0.695121066	0.823656521	0.958171892	1.097809018	1.24151065	1.388023304	1.535906373	1.683547516	1.829184044	1.970929769	2.106806555	2.234779743	2.352796507	2.458826309	2.550902626	2.627165316	2.68590307	2.725595526	2.745056807	2.744265067	2.723944444	2.685081748	2.628888009	2.556763021	2.470259431	2.371046715	2.26087535	2.141541548	2.014852978	1.882595964	1.746504751	1.608233408	1.469331014	1.331220658	1.195182741	1.062342905	0.933664727
ESAM	3	-0.410287937	-0.364216618	-0.312427953	-0.25442078	-0.189705955	-0.117822653	-0.038357417	0.049034364	0.144605095	0.248490563	0.360685509	0.481020446	0.609141082	0.744491735	0.886303989	1.033591641	1.185152619	1.339578143	1.495268978	1.650458211	1.803239633	1.951600616	2.093458245	2.226697515	2.349210512	2.45893575	2.553897034	2.632241545	2.692277009	2.73260834	2.752954071	2.753751001	2.735687733	2.699672672	2.646805841	2.578350863	2.495707106	2.400381944	2.293963083	2.178090985	2.054431475	1.92464877	1.790379244	1.653206385	1.514637452	1.376082412	1.238835733	1.104061537
PPIB	1	-3	-3	-3	-3	-2.937808468	-2.870691777	-2.798847109	-2.722209378	-2.640755696	-2.55450952	-2.463544022	-2.367984517	-2.268009831	-2.163852529	-2.055797995	-1.944182385	-1.829389557	-1.711847104	-1.592021673	-1.470413749	-1.347552116	-1.223988194	-1.100290411	-0.977038797	-0.854819903	-0.734222138	-0.615831603	-0.500228432	-0.387983653	-0.279633978	-0.17550077	-0.075773024	0.019392824	0.109869679	0.195557447	0.276380779	0.352286941	0.423243793	0.489237926	0.550272919	0.606367754	0.657555351	0.703881236	0.74540233	0.782185854	0.814308324	0.841854655	0.864917346
ENSSSCG00000006418	3	-0.283222357	-0.232125819	-0.175161818	-0.111884165	-0.041870637	0.035260682	0.119832832	0.212089567	0.312173684	0.420104861	0.535757993	0.658843115	0.788888106	0.925225317	1.066983194	1.213083729	1.362246311	1.512998204	1.663691537	1.812526358	1.957579034	2.096835101	2.22822555	2.349665575	2.459094852	2.554518597	2.634048799	2.695945235	2.738655975	2.760959452	2.762794136	2.744842046	2.708046846	2.653577221	2.58279352	2.497214056	2.398481232	2.288327636	2.168542327	2.040937599	1.907316637	1.76944257	1.62900952	1.487616311	1.346743475	1.207734178	1.071779547	0.939908735
TMEM88	3	-0.477488829	-0.434233749	-0.385455183	-0.330635308	-0.269259162	-0.200829636	-0.124885433	-0.041021844	0.051086054	0.151658432	0.260784895	0.378398982	0.504254327	0.637903949	0.7786841	0.925703981	1.077842355	1.233751725	1.391870298	1.550441504	1.707540428	1.861106173	2.008978947	2.148940607	2.278757396	2.396223797	2.499206609	2.585688629	2.653811557	2.702021127	2.729913535	2.737837713	2.726417163	2.696516016	2.649208481	2.585748145	2.507537307	2.416096435	2.313033829	2.200015609	2.078736218	1.950889696	1.818142117	1.682105611	1.544314485	1.406203982	1.269092176	1.134165443
CA3	2	3	3	3	3	3	3	3	3	2.839838876	2.596275455	2.363553188	2.142159411	1.932475516	1.734767536	1.549180465	1.375736795	1.2143394	1.064778587	0.926742791	0.799832138	0.683573974	0.577439361	0.48085964	0.393242252	0.313985203	0.24248976	0.178171135	0.120467127	0.068844771	0.022793714	-0.01825163	-0.054843531	-0.087470287	-0.116562472	-0.142499255	-0.165614245	-0.186200824	-0.204516968	-0.220789555	-0.235218208	-0.247978697	-0.259225938	-0.269096641	-0.277711629	-0.285177887	-0.291590355	-0.297033506	-0.30158274
ENSSSCG00000032556	2	3	3	3	3	3	3	3	3	2.947411764	2.749455852	2.555343111	2.365430297	2.18006627	1.999589165	1.824323367	1.654576371	1.490635637	1.332765534	1.181204534	1.036162766	0.897820074	0.7663247	0.641792679	0.524308031	0.413923779	0.31066379	0.214525419	0.125482866	0.043491173	-0.031533883	-0.099895992	-0.161995687	-0.218214727	-0.268914291	-0.314434572	-0.355094776	-0.391193473	-0.423009217	-0.4508014	-0.474811271	-0.495263088	-0.512365358	-0.526312124	-0.537284294	-0.545450965	-0.550970741	-0.553993023	-0.554659268
TMEM225B	3	0.330986573	0.406776031	0.486660271	0.570557514	0.658333231	0.749794861	0.844687004	0.942687289	1.0434031	1.146369321	1.251047274	1.356824969	1.463018773	1.568876575	1.673582462	1.776262915	1.875994473	1.971812801	2.062723057	2.147711449	2.225757846	2.295849316	2.356994455	2.408238367	2.448678191	2.477479012	2.493890077	2.49726113	2.487058744	2.4629546	2.425390711	2.375254449	2.313533463	2.241293226	2.159657557	2.06978955	1.972873089	1.870095123	1.762628904	1.651618385	1.538163993	1.423309969	1.308033464	1.193235527	1.079734097	0.968259061	0.85944936	0.75385208
GJA1	3	-0.22945476	-0.173542127	-0.11167184	-0.043457	0.031454479	0.113363826	0.202503717	0.299019319	0.402948732	0.51420354	0.632550406	0.757594661	0.888766878	1.025313399	1.166291597	1.310570517	1.45683724	1.603609084	1.749251422	1.892000702	2.029992015	2.161290423	2.28392525	2.395926491	2.495362612	2.580379121	2.649237415	2.700353541	2.732336606	2.744128026	2.735820051	2.708232737	2.662432393	2.599694035	2.52146713	2.429341049	2.325010471	2.210240942	2.086834915	1.956598651	1.821310458	1.682690845	1.542375211	1.401889691	1.262630767	1.125849137	0.992638197	0.863927311
FGL2	1	-1.885267601	-1.860777491	-1.834337045	-1.805838625	-1.775176828	-1.742249997	-1.70696188	-1.669223414	-1.628954602	-1.586086453	-1.54056295	-1.492342989	-1.44140225	-1.387734942	-1.331355374	-1.272299295	-1.210624964	-1.146413909	-1.079771352	-1.01082627	-0.939731099	-0.866661082	-0.791813276	-0.715405259	-0.637673563	-0.558871884	-0.479269126	-0.399147315	-0.318799449	-0.238524358	-0.158600514	-0.07929388	-0.000868923	0.076412643	0.152293073	0.226519648	0.298845588	0.369030815	0.436842591	0.502056031	0.564454513	0.623830001	0.67998328	0.732724141	0.781871511	0.827253547	0.868707712	0.906080837
PDLIM1	3	-0.371416624	-0.322397133	-0.267874177	-0.207429999	-0.140664825	-0.067210586	0.013253367	0.100982835	0.196150021	0.298824036	0.408951401	0.526337403	0.650629273	0.78130215	0.917648814	1.058773994	1.203593908	1.350841462	1.49907722	1.64670603	1.791998887	1.933119431	2.068154326	2.195146688	2.312131729	2.417173849	2.508404521	2.584060418	2.642521404	2.682443488	2.703539123	2.706204762	2.691078203	2.659007857	2.611024867	2.548314888	2.472189805	2.384059587	2.285404501	2.177747872	2.062629665	1.941581187	1.816101228	1.687634039	1.557549516	1.427125972	1.297535809	1.169834366
INHBB	1	-1.317389186	-1.309645195	-1.301382175	-1.292567259	-1.283165763	-1.273141116	-1.262454794	-1.251066264	-1.238932915	-1.226010012	-1.212250645	-1.197605683	-1.182023743	-1.165451164	-1.147831989	-1.129107968	-1.109218563	-1.088100975	-1.065690189	-1.041919029	-1.016718248	-0.990016621	-0.961741076	-0.931816847	-0.900167646	-0.866715868	-0.831382828	-0.794089016	-0.75475439	-0.713304352	-0.669717774	-0.624014959	-0.576237035	-0.526447657	-0.474734757	-0.42121205	-0.366020288	-0.309328172	-0.251332914	-0.192260382	-0.132364839	-0.071928223	-0.011258996	0.049309448	0.109420793	0.168698206	0.226747102	0.283158224
SGCA	1	-2.168081512	-2.157217745	-2.145784289	-2.133754202	-2.121099584	-2.107791577	-2.093800361	-2.079095164	-2.063644267	-2.047415019	-2.030373856	-2.012486326	-1.993717116	-1.974030088	-1.953388327	-1.931754185	-1.909089339	-1.88535486	-1.860511279	-1.834518676	-1.807336763	-1.778924988	-1.749242637	-1.718248957	-1.685903277	-1.652165146	-1.616994473	-1.580351685	-1.542197882	-1.502496768	-1.461229404	-1.418389836	-1.37397846	-1.328002502	-1.280476548	-1.231423056	-1.180872854	-1.128865593	-1.07545018	-1.020685154	-0.964639016	-0.907390502	-0.849028792	-0.789653649	-0.729375487	-0.668315353	-0.606604843	-0.544385921
ACTG1	3	-2.645677738	-2.520801231	-2.389677618	-2.252456506	-2.109352201	-1.960645382	-1.806683623	-1.647880711	-1.484714813	-1.317725524	-1.14750994	-0.974717877	-0.800046428	-0.62423403	-0.448054229	-0.272309333	-0.097824104	0.074560358	0.243992432	0.409615411	0.570572492	0.726011298	0.875087927	1.016970548	1.150842579	1.275905499	1.391381346	1.496514998	1.590576271	1.672924374	1.743496508	1.802554409	1.850403147	1.887383595	1.913867811	1.930254933	1.93696751	1.934448221	1.923156911	1.903567914	1.876167599	1.841452119	1.799925324	1.752096805	1.698480055	1.639590731	1.575944985	1.508057887
PDIA4	1	-2.308042743	-2.281990677	-2.254181904	-2.224537402	-2.192980494	-2.159437834	-2.123840466	-2.08612496	-2.04623461	-2.004120671	-1.959743628	-1.913074481	-1.864096008	-1.812803995	-1.759208408	-1.703334475	-1.645223654	-1.584934471	-1.522543194	-1.458144333	-1.391850948	-1.323794748	-1.254125986	-1.183013141	-1.110642388	-1.037216869	-0.962955787	-0.888093311	-0.81287735	-0.737562957	-0.662368456	-0.587490802	-0.513126517	-0.43947093	-0.366717299	-0.295056002	-0.224673805	-0.155753205	-0.088471845	-0.023002008	0.040489829	0.101843369	0.160904813	0.217527121	0.271570228	0.322901212	0.371394426	0.416931599
TINAGL1	3	-0.305897842	-0.252694929	-0.193449598	-0.127717424	-0.055082393	0.024825994	0.112313493	0.207600174	0.310798447	0.421890887	0.540708877	0.666913247	0.799978049	0.939178641	1.083585063	1.232061443	1.383271904	1.535693048	1.687632787	1.837254934	1.982608773	2.12166263	2.252340436	2.372560315	2.480274331	2.573508701	2.650403992	2.709254964	2.748549908	2.767116314	2.764984802	2.742948023	2.702054607	2.643570333	2.568943135	2.479768084	2.377752497	2.2646813	2.142382852	2.012695548	1.877435619	1.738366653	1.597171447	1.455426833	1.314582118	1.175941675	1.040652136	0.909694421
MEST	1	-2.16911277	-2.156130085	-2.142181382	-2.127207964	-2.111149654	-2.093945076	-2.075532001	-2.055847743	-2.034829618	-2.012415458	-1.988544199	-1.963156519	-1.936195544	-1.907607611	-1.877343084	-1.845357217	-1.811611054	-1.776072367	-1.738716608	-1.699527862	-1.658499801	-1.615636609	-1.570953865	-1.524479373	-1.476253914	-1.426331907	-1.374781966	-1.321687332	-1.267146174	-1.211269364	-1.154160789	-1.095923487	-1.036668941	-0.976516721	-0.915593971	-0.85403484	-0.79197986	-0.729575287	-0.666972402	-0.60432679	-0.541797605	-0.47954682	-0.417738482	-0.356537969	-0.296111264	-0.236624244	-0.178241989	-0.121128127
MFAP4	3	-0.506520892	-0.464340038	-0.416239782	-0.361591728	-0.299760861	-0.230123758	-0.152091071	-0.06513415	0.031184697	0.137179216	0.253004831	0.378624637	0.513777779	0.657952438	0.810365537	0.969951028	1.135358122	1.304960161	1.476874083	1.648989763	1.819007831	1.984484223	2.142879474	2.291610825	2.428105434	2.549853348	2.654459325	2.739693064	2.80353774	2.844358562	2.861893106	2.856768859	2.829932498	2.78260568	2.716245666	2.632506352	2.533199591	2.420256738	2.295690341	2.161556102	2.019915342	1.872798451	1.722169945	1.56989594	1.417714913	1.267212644	1.119802147	0.976709221
ENSSSCG00000035520	3	-2.095243967	-1.947101528	-1.795799006	-1.641705256	-1.485217789	-1.326760757	-1.16678273	-1.005754296	-0.844165574	-0.682523665	-0.521350117	-0.361178422	-0.202551607	-0.046019937	0.107861251	0.25853355	0.405437331	0.548013424	0.685704635	0.817957111	0.944221564	1.063954366	1.176618536	1.281684641	1.378631622	1.466947593	1.546130599	1.615689403	1.675144288	1.72408423	1.762604305	1.791070972	1.809869117	1.819397728	1.820067926	1.812301224	1.796527962	1.773185899	1.742718929	1.705575901	1.662209521	1.613075326	1.55863071	1.499333999	1.43564356	1.368016938	1.296910032	1.222776279
NCAM1	1	-2.953261482	-2.93116397	-2.906888242	-2.880265604	-2.851123925	-2.819289582	-2.784589807	-2.746855416	-2.705923946	-2.661643158	-2.613874883	-2.562499149	-2.507418511	-2.448562495	-2.385892026	-2.319403727	-2.249133934	-2.175162296	-2.097614813	-2.016666187	-1.932541373	-1.845516255	-1.755917392	-1.664120814	-1.57054989	-1.475672324	-1.379996359	-1.284066289	-1.188457421	-1.093751259	-1.000371797	-0.908639471	-0.818849493	-0.731271314	-0.646147871	-0.563695256	-0.484102767	-0.407533259	-0.334123761	-0.263986299	-0.197208875	-0.133856574	-0.073972748	-0.017580267	0.035317214	0.08473397	0.130700931	0.17326443
CCPG1	1	-2.542037776	-2.508835096	-2.473379727	-2.43557954	-2.395347974	-2.35260561	-2.307281847	-2.259316639	-2.208662292	-2.155285271	-2.099167994	-2.04031057	-1.978732446	-1.914473921	-1.847597487	-1.778188957	-1.706358352	-1.632240519	-1.555995445	-1.47780827	-1.397888975	-1.316471761	-1.233814117	-1.150195598	-1.065916343	-0.981295352	-0.896668562	-0.812386759	-0.728813357	-0.646311049	-0.565150506	-0.485545438	-0.407698579	-0.331801525	-0.25803432	-0.186565174	-0.117550309	-0.051133898	0.012551893	0.073386787	0.131262216	0.186081082	0.237757477	0.286216371	0.33139327	0.37323386	0.411693639	0.446737542
GLIPR2	1	-2.241084957	-2.219538807	-2.19654765	-2.172041156	-2.145949456	-2.118203771	-2.088737096	-2.057484947	-2.024386175	-1.989383829	-1.952426069	-1.913467113	-1.872468217	-1.829398665	-1.784236761	-1.736970806	-1.687600038	-1.636135527	-1.582600999	-1.527033574	-1.469484406	-1.410019198	-1.348718596	-1.285678434	-1.221009836	-1.154839155	-1.087307765	-1.018571694	-0.948801107	-0.878177396	-0.806874038	-0.73506255	-0.662920979	-0.590633091	-0.518387459	-0.446376543	-0.37479577	-0.303842635	-0.233715811	-0.164614301	-0.096736616	-0.030279994	0.034560336	0.097591849	0.158625366	0.217475663	0.273962027	0.327908768
ENSSSCG00000037142	3	-0.539378587	-0.491487785	-0.438987492	-0.381591627	-0.319030568	-0.251059532	-0.177467901	-0.098089393	-0.012812851	0.0784066	0.175536371	0.278455587	0.386945055	0.500678472	0.619215318	0.741995869	0.868338665	0.99744075	1.128380837	1.260125498	1.391538316	1.521391872	1.648382314	1.771146196	1.88827924	1.998356631	2.099954471	2.191672052	2.272154636	2.340179489	2.395176647	2.437003987	2.46566756	2.481309707	2.484198603	2.474717162	2.453351527	2.420679303	2.377357667	2.324111448	2.261721262	2.191011773	2.112840156	2.028084816	1.937634471	1.84237765	1.743192724	1.640938561
PAIP2B	1	-1.621138045	-1.610081316	-1.598630486	-1.586770108	-1.574484041	-1.561755415	-1.548566599	-1.534899166	-1.520733853	-1.506050527	-1.490828142	-1.475044697	-1.458677197	-1.441701603	-1.424092789	-1.405824493	-1.386869268	-1.367198428	-1.346781999	-1.325588659	-1.303585687	-1.280738902	-1.257012603	-1.23236951	-1.206770702	-1.180175551	-1.152541661	-1.1238248	-1.093978835	-1.062959426	-1.030754673	-0.997373933	-0.962832651	-0.927152739	-0.890363077	-0.852500006	-0.813607776	-0.773738985	-0.732954963	-0.691326112	-0.648932193	-0.605862553	-0.562216276	-0.518102264	-0.47363924	-0.428955653	-0.38418951	-0.339488098
MED13L	1	-2.215566385	-2.183075272	-2.148689235	-2.112352472	-2.074015053	-2.033633991	-1.991174345	-1.946610346	-1.899926508	-1.851118729	-1.800195345	-1.747178125	-1.692103179	-1.635021765	-1.57600097	-1.51512425	-1.452491816	-1.388220845	-1.322445521	-1.25531689	-1.187002534	-1.117686065	-1.047566447	-0.976857158	-0.905785205	-0.834590006	-0.763522161	-0.692842132	-0.622818841	-0.553720508	-0.485751301	-0.419076572	-0.353855131	-0.290239102	-0.228373574	-0.168396323	-0.110437615	-0.054620057	-0.001058517	0.050139919	0.098875936	0.145057953	0.18860205	0.229431872	0.267478511	0.302680378	0.334983056	0.364339151
ADAMTS1	3	-0.633101315	-0.583002932	-0.527158084	-0.465126344	-0.396488361	-0.320860877	-0.237913667	-0.147387989	-0.049115965	0.056959864	0.170767716	0.292089478	0.420546371	0.555588325	0.696487869	0.842339111	0.992062095	1.144412495	1.297996323	1.451289016	1.602658125	1.750388686	1.892710322	2.027825247	2.1539364	2.269275179	2.372128404	2.460864368	2.53395798	2.59010093	2.628896665	2.650529353	2.655371364	2.643961293	2.616985719	2.575261554	2.519718951	2.451384656	2.371365695	2.280833267	2.181006746	2.073137736	1.958494169	1.838344506	1.713942163	1.586510345	1.457227529	1.327213877
ENSSSCG00000004489	1	-3	-3	-3	-3	-3	-3	-2.917007611	-2.800952548	-2.684868012	-2.568960456	-2.453437359	-2.338506749	-2.224376768	-2.111255294	-1.999349614	-1.888866135	-1.780010146	-1.672985611	-1.567995013	-1.465239216	-1.364917366	-1.267226815	-1.172363064	-1.080519737	-0.99188855	-0.906659316	-0.825019943	-0.747156446	-0.673252961	-0.603471219	-0.537791233	-0.476097071	-0.418268798	-0.364183628	-0.313716263	-0.266739184	-0.223122914	-0.182736246	-0.145446446	-0.111119433	-0.079619941	-0.050811655	-0.024557345	-0.000718973	0.020842206	0.040265554	0.057690965	0.073258803
EEF2	4	-2.533644179	-2.493392008	-2.452906729	-2.412202421	-2.371293488	-2.330194657	-2.288920973	-2.24748779	-2.205910767	-2.164205862	-2.122389325	-2.080477693	-2.038487779	-1.996436668	-1.954341708	-1.912220503	-1.870090904	-1.827971	-1.785879114	-1.743833788	-1.70185378	-1.659958052	-1.618165764	-1.576496263	-1.534969072	-1.493603888	-1.452420565	-1.41143911	-1.370679674	-1.330160625	-1.28988363	-1.249841487	-1.21002663	-1.170431202	-1.131047072	-1.091865838	-1.052878835	-1.014077146	-0.975451606	-0.936992807	-0.898691112	-0.860536654	-0.822519347	-0.784628889	-0.746854772	-0.70918628	-0.671612505	-0.634122342
DPP4	1	-1.414909249	-1.408486883	-1.401737755	-1.394645387	-1.38719249	-1.379360922	-1.371131649	-1.362484707	-1.353399159	-1.343853054	-1.333823379	-1.323286015	-1.312215691	-1.300585936	-1.288369026	-1.275535939	-1.2620563	-1.247898332	-1.2330288	-1.217412958	-1.201014501	-1.183795504	-1.165716374	-1.146735794	-1.126810673	-1.105896095	-1.083945268	-1.060909482	-1.036738055	-1.011380724	-0.984807814	-0.957004271	-0.927960492	-0.897672922	-0.86614476	-0.833386662	-0.799417442	-0.764264754	-0.727965746	-0.69056768	-0.652128491	-0.612717288	-0.572414773	-0.531313577	-0.489518486	-0.447146566	-0.404327155	-0.36120174
ENPP1	3	-0.299092345	-0.243386929	-0.181668576	-0.11353597	-0.038621339	0.043393305	0.132758183	0.229636464	0.334084315	0.446031041	0.565260265	0.691393118	0.823874482	0.961963241	1.104727353	1.251044389	1.39960785	1.548939368	1.697406528	1.843245839	1.984590165	2.119499805	2.245996345	2.362098469	2.465858972	2.555402371	2.62896266	2.68492089	2.721842396	2.738616766	2.735291105	2.71264296	2.671692029	2.613663379	2.539954287	2.452101048	2.351745887	2.240604156	2.120432036	1.99299504	1.860037731	1.723255126	1.584266331	1.44459099	1.305629091	1.168644631	1.034753485	0.904915726
MT-COX1	3	-2.980455624	-2.769476875	-2.558097075	-2.34671923	-2.135748593	-1.925592117	-1.716657959	-1.509355039	-1.304092652	-1.101280125	-0.901326526	-0.704640413	-0.511629628	-0.32270112	-0.138260812	0.041286519	0.215537318	0.384089324	0.546541613	0.702494629	0.851550205	0.99331157	1.12738336	1.253371612	1.370883765	1.479528663	1.578916552	1.668659093	1.748369376	1.817712627	1.876798324	1.92596651	1.965561078	1.995927601	2.017413113	2.030365916	2.03513541	2.032071948	2.021526702	2.003851552	1.979398975	1.948521957	1.9115739	1.868908545	1.820879895	1.767842143	1.710149601	1.648156637
TMED4	1	-2.751247611	-2.723797114	-2.694420518	-2.663024948	-2.629519616	-2.59381695	-2.555833841	-2.51549298	-2.472724297	-2.427466454	-2.379668409	-2.329291004	-2.276308554	-2.220710422	-2.162502532	-2.101708798	-2.03837243	-1.972557089	-1.904347856	-1.833851997	-1.761199479	-1.686543248	-1.610059233	-1.531946071	-1.452424577	-1.371736925	-1.290145597	-1.207932077	-1.12539535	-1.042841732	-0.960514248	-0.87861762	-0.7973526	-0.71691532	-0.637496427	-0.559280336	-0.482444587	-0.407159304	-0.333586754	-0.261880999	-0.192187626	-0.124643566	-0.059376974	0.003492822	0.063855322	0.121608805	0.176660236	0.228925143
HLA-DRA	3	-0.253441609	-0.195647394	-0.131806923	-0.061545809	0.015471925	0.099527725	0.190830891	0.289499939	0.395543578	0.508842072	0.629129884	0.755980544	0.88879468	1.02679209	1.169008562	1.314297954	1.461339794	1.60865239	1.754611149	1.897471641	2.035396697	2.166486794	2.28881292	2.400451158	2.499518329	2.584208156	2.652827557	2.703832795	2.735865313	2.747889078	2.740011099	2.713055681	2.668081325	2.606344394	2.529266386	2.438401156	2.33540222	2.221990333	2.099921542	1.970956061	1.83682836	1.699218983	1.559728637	1.419855154	1.280973863	1.144321861	1.010986548	0.881898604
KLF2	3	-1.165158402	-1.095439758	-1.020481916	-0.940141548	-0.854316536	-0.76295309	-0.666052623	-0.563678141	-0.455959892	-0.343100025	-0.225376052	-0.10314293	0.023166356	0.153041768	0.28589874	0.421082164	0.557871727	0.695488387	0.833101781	0.969838336	1.104789817	1.237022105	1.365583996	1.489515845	1.607857922	1.719658417	1.82398101	1.919912048	2.006567322	2.083148399	2.149340656	2.205121729	2.250537977	2.2856966	2.310759972	2.325940332	2.331494852	2.327721044	2.314952495	2.293554884	2.263922263	2.226473543	2.181649171	2.129907949	2.071723977	2.007583677	1.937982894	1.863424037
OGN	3	-1.809078443	-1.728056797	-1.641208885	-1.548445448	-1.449732948	-1.345100124	-1.234643632	-1.118532484	-0.997011066	-0.870400578	-0.73909879	-0.603578134	-0.464382183	-0.322120703	-0.177463472	-0.031133147	0.116102539	0.263438959	0.410042864	0.555060516	0.697625466	0.836865826	0.97191093	1.101897324	1.225974076	1.343307428	1.453084851	1.55451857	1.646848679	1.729393617	1.801926238	1.864485041	1.917159337	1.960082131	1.993425337	2.017395503	2.03222999	2.038193576	2.035575422	2.024686346	2.005856383	1.979432567	1.945776902	1.905264492	1.858281793	1.805224957	1.746498249	1.682512496
MT-ATP6	3	-3	-3	-2.877408793	-2.663062643	-2.448579292	-2.234409101	-2.02100514	-1.808822298	-1.598316477	-1.389943888	-1.184160452	-0.98142127	-0.782180193	-0.586889462	-0.395999414	-0.209958251	-0.029211864	0.145796299	0.314625326	0.476836903	0.631995346	0.779667623	0.919423348	1.05083478	1.173476809	1.286926941	1.390765301	1.484574626	1.567940285	1.640504639	1.702387478	1.753957291	1.795588143	1.827657146	1.850544035	1.864630814	1.870301434	1.867941521	1.857938128	1.840679524	1.816554993	1.785954658	1.74926932	1.706890305	1.659209325	1.606618338	1.549509425	1.488274663
TST	1	-1.680289396	-1.680550989	-1.680767512	-1.680894015	-1.680885559	-1.680697146	-1.680283638	-1.679599646	-1.678599397	-1.67723657	-1.675464112	-1.673234027	-1.670497132	-1.667202785	-1.663298589	-1.658730051	-1.65344021	-1.647369232	-1.640453948	-1.632627359	-1.623818078	-1.613949717	-1.602940214	-1.590701082	-1.577136578	-1.562142783	-1.545606581	-1.527404521	-1.507401556	-1.485459851	-1.461519152	-1.435561098	-1.407566423	-1.377515612	-1.345389968	-1.311172706	-1.274850106	-1.23641269	-1.195856458	-1.15318415	-1.108406544	-1.061543788	-1.012626728	-0.961698257	-0.908814636	-0.854046789	-0.797481548	-0.739222821
NID2	3	-0.786184375	-0.736889492	-0.682556631	-0.622854558	-0.557471837	-0.486127166	-0.408580788	-0.324646726	-0.234205496	-0.137216874	-0.033732195	0.076094348	0.191995976	0.313585719	0.440351383	0.571653472	0.706726284	0.844682259	0.984519481	1.125132101	1.265323313	1.403820425	1.539291519	1.670363194	1.795638909	1.913717501	2.023211576	2.122765519	2.211073018	2.286955652	2.349865459	2.399659278	2.436323465	2.459962005	2.470786883	2.469108614	2.455326996	2.429922139	2.393445761	2.346512731	2.28979281	2.224002554	2.149897312	2.068263306	1.979909742	1.885660938	1.786348502	1.682803549
ENSSSCG00000002259	1	-1.966488898	-1.941955057	-1.915783898	-1.887905078	-1.858251084	-1.826758222	-1.793367676	-1.758026639	-1.720689503	-1.681319077	-1.639887841	-1.596379197	-1.5507887	-1.503125254	-1.453412229	-1.401688495	-1.348009331	-1.2924472	-1.235092353	-1.176053254	-1.115456812	-1.0534484	-0.990191662	-0.925868109	-0.860676497	-0.794832007	-0.728565235	-0.662121006	-0.595757032	-0.529736204	-0.464274502	-0.39955971	-0.335776697	-0.273106786	-0.211726986	-0.151809295	-0.093520088	-0.037019585	0.01753861	0.070007899	0.120249009	0.168130261	0.213527775	0.256325634	0.296416003	0.333699212	0.368083805	0.399486572
FN1	3	-0.39071844	-0.342658007	-0.288980213	-0.229230815	-0.162970684	-0.089790487	-0.009327655	0.078714592	0.174546601	0.278270688	0.389859379	0.5091345	0.63574823	0.769167234	0.908661012	1.053295405	1.20193202	1.353234019	1.505678413	1.657574642	1.807088949	1.952273785	2.091101342	2.221500237	2.341394382	2.448743181	2.541582328	2.618064652	2.676500614	2.715497437	2.734770817	2.734755944	2.716145843	2.67985847	2.627006825	2.558868714	2.476856407	2.382486373	2.277349263	2.163080369	2.041330826	1.913739888	1.781908696	1.647375972	1.51159613	1.375920255	1.241580382	1.109677377
COL11A1	3	-0.418845107	-0.360643462	-0.295610618	-0.223236687	-0.143050132	-0.05463983	0.042320182	0.148043947	0.262605776	0.38591262	0.517678076	0.657399612	0.804340618	0.957518734	1.115701672	1.277411316	1.44093646	1.604354012	1.76555805	1.922295735	2.07220882	2.212879404	2.341878587	2.456816832	2.55539509	2.63545596	2.695034453	2.732408111	2.746146341	2.73529292	2.700437047	2.643121863	2.565189322	2.468718801	2.355970836	2.229331214	2.09125582	1.944216789	1.790650791	1.632910456	1.473220099	1.313636987	1.156019304	1.002001774	0.852979592	0.710100894	0.574267541	0.446143557
GAREM1	1	-1.981168234	-1.971303917	-1.960630731	-1.94909193	-1.936628432	-1.923178983	-1.908680381	-1.893067753	-1.876274888	-1.858234647	-1.838879435	-1.81814175	-1.795954809	-1.772253255	-1.746973935	-1.720056766	-1.691445666	-1.661089556	-1.628943429	-1.594969462	-1.559138176	-1.521429613	-1.481834529	-1.440355572	-1.397008435	-1.351822945	-1.304844093	-1.256132951	-1.205767477	-1.153841049	-1.100445138	-1.045674623	-0.989636216	-0.93244832	-0.874240713	-0.81515411	-0.75533963	-0.694958161	-0.634179627	-0.573182185	-0.512151335	-0.451278978	-0.390762411	-0.33080329	-0.271606555	-0.213379342	-0.156329876	-0.100666372
CADM2	1	-1.379350901	-1.375926908	-1.372244148	-1.368282862	-1.364021751	-1.359437861	-1.354506446	-1.349200833	-1.343492266	-1.337349742	-1.330739839	-1.323626522	-1.315970942	-1.307731215	-1.298862191	-1.289315197	-1.279037772	-1.267973374	-1.256061073	-1.243235226	-1.22942512	-1.214554604	-1.19854169	-1.18129814	-1.162729019	-1.142732234	-1.121198046	-1.098008559	-1.073037194	-1.046151567	-1.017242654	-0.986219563	-0.952998328	-0.917504056	-0.879673393	-0.839457189	-0.796823304	-0.751759544	-0.704276638	-0.654411224	-0.602228749	-0.547826211	-0.491334659	-0.432921359	-0.372791524	-0.311189547	-0.248399639	-0.184745801
MBP	3	0.314357165	0.40173322	0.494890595	0.593766566	0.698208753	0.807964021	0.922668429	1.041838739	1.164865946	1.291011295	1.419405154	1.54904904	1.678820981	1.807484279	1.933699626	2.056040419	2.173011013	2.283067633	2.384641556	2.476164248	2.556094081	2.622944321	2.675312122	2.711908259	2.731587391	2.733378607	2.716515997	2.680468852	2.624970994	2.550162547	2.457464867	2.349006425	2.227043846	2.093904924	1.951937343	1.803459539	1.650714677	1.495828801	1.340774244	1.187339316	1.037105084	0.891429788	0.751441073	0.618035823	0.491887021	0.373456688	0.263013735	0.160655409
FBN1	1	-1.359767833	-1.333689292	-1.305862488	-1.276223883	-1.244715769	-1.21128755	-1.175897044	-1.138511806	-1.099110426	-1.057683778	-1.014236197	-0.968786534	-0.921369078	-0.872034306	-0.820849435	-0.767898774	-0.713283837	-0.657123233	-0.599552326	-0.540722664	-0.480801209	-0.419969371	-0.358421877	-0.296365507	-0.234017723	-0.171605216	-0.109362417	-0.047529985	0.013646694	0.073922136	0.133077483	0.190910688	0.247223836	0.301823725	0.354522475	0.405138048	0.453494679	0.499423255	0.542761613	0.583354803	0.621055301	0.655723193	0.687226341	0.715440529	0.740249617	0.761545683	0.779229196	0.79320919
PCDH17	3	-0.378573448	-0.336202525	-0.28830382	-0.234336499	-0.173757243	-0.106035016	-0.030669137	0.052789401	0.144713622	0.245373807	0.354909097	0.473298599	0.600333367	0.73559083	0.878413356	1.027892575	1.182860919	1.34189153	1.503307257	1.665198974	1.825452951	1.981786543	2.131791116	2.272980849	2.402845986	2.518909093	2.618783034	2.700229536	2.761217433	2.800094086	2.816529593	2.811071324	2.784607169	2.738320208	2.673645773	2.592227391	2.495872228	2.386506543	2.266131715	2.136781417	2.00048059	1.859206932	1.714855677	1.569208409	1.423906612	1.280430545	1.14008383	1.003983949
NALCN	1	-1.660595298	-1.654779581	-1.648546627	-1.641868349	-1.63471504	-1.627055307	-1.618856021	-1.610082253	-1.600697231	-1.590662287	-1.579936817	-1.568478251	-1.556242015	-1.543181525	-1.529248168	-1.51439131	-1.498558311	-1.481694556	-1.463743499	-1.444646727	-1.424344045	-1.402773576	-1.379871887	-1.35557414	-1.329814264	-1.302525156	-1.273638908	-1.243087066	-1.210800912	-1.176713901	-1.140780074	-1.102970316	-1.06326525	-1.021656475	-0.978147891	-0.932757023	-0.885516313	-0.836474362	-0.785697086	-0.73326877	-0.67929299	-0.623893365	-0.567214131	-0.509420502	-0.450698793	-0.391256303	-0.331320925	-0.271140486
KDR	3	-0.437685147	-0.401612785	-0.360426722	-0.313554459	-0.260404834	-0.200380826	-0.132896063	-0.057395203	0.026621871	0.119572376	0.221760149	0.333343421	0.454302237	0.584407243	0.723191773	0.869929219	1.023617574	1.182972747	1.346431774	1.512166505	1.678107687	1.841978787	2.001338361	2.153629436	2.296234183	2.426532133	2.541960367	2.640074338	2.718608278	2.775645791	2.810549477	2.823547351	2.815218443	2.786452811	2.738413616	2.672497886	2.590296481	2.493553672	2.384126667	2.263945486	2.134973607	1.99916993	1.858452689	1.714666002	1.569549813	1.424713916	1.281616707	1.141549147
ENSSSCG00000035293	1	-2.939680692	-2.883277431	-2.82668272	-2.769906729	-2.71295972	-2.655852043	-2.598594131	-2.541196498	-2.483669736	-2.426024506	-2.368271541	-2.310421635	-2.252485646	-2.194474488	-2.136399129	-2.078270587	-2.020099925	-1.961898253	-1.903676716	-1.845446501	-1.787218824	-1.729004933	-1.670816104	-1.612663637	-1.554558854	-1.496513094	-1.438537715	-1.380644086	-1.32284359	-1.265149309	-1.20758917	-1.150198903	-1.093014493	-1.036072109	-0.979408087	-0.923058921	-0.867061252	-0.811451859	-0.756267643	-0.701545624	-0.647322923	-0.593636757	-0.540524429	-0.488023316	-0.436170858	-0.385004556	-0.334561956	-0.284880644
MDK	3	-1.210910714	-1.163875144	-1.112046459	-1.055085573	-0.992663118	-0.924467953	-0.850216935	-0.769665851	-0.682621371	-0.588953781	-0.488610174	-0.381627713	-0.268146492	-0.148421472	-0.022832956	0.108104967	0.243738508	0.383271258	0.525764614	0.670141793	0.815195533	0.959599447	1.101922854	1.24064881	1.374194953	1.50093673	1.619232529	1.727450252	1.823994883	1.907415715	1.977062028	2.032807994	2.074702219	2.10295095	2.117903034	2.120034152	2.109930713	2.088273689	2.055822633	2.013400083	1.96187649	1.90215583	1.835161996	1.761826084	1.683074652	1.599819043	1.512945829	1.423308433
ACTC1	2	1.081207612	1.033911618	0.987341696	0.941427929	0.896105764	0.851316148	0.807005651	0.763126608	0.719637242	0.676501806	0.633690698	0.591180582	0.548954488	0.507001894	0.465318785	0.423907681	0.382777628	0.34194414	0.3014291	0.26126059	0.221472667	0.182105055	0.143202771	0.104815659	0.066997845	0.029807101	-0.006695871	-0.042448234	-0.077385894	-0.111433786	-0.144432353	-0.176204528	-0.20660829	-0.23553565	-0.262910546	-0.288686212	-0.312842155	-0.335380896	-0.356324595	-0.375711694	-0.393593677	-0.410032033	-0.425095474	-0.438857451	-0.451393985	-0.462781823	-0.473096887	-0.482413024
GNG11	3	-2.055380959	-1.96166654	-1.862423224	-1.757686852	-1.647548218	-1.532155905	-1.411718033	-1.286502848	-1.156838099	-1.023109235	-0.885756498	-0.745271043	-0.602190229	-0.457092296	-0.310590605	-0.163327661	-0.015969103	0.130802179	0.276291642	0.419798312	0.560619544	0.698055273	0.831411747	0.960004751	1.083162333	1.200227108	1.310558159	1.413532626	1.508547034	1.595058122	1.672894038	1.742095152	1.802735564	1.854918045	1.898770854	1.934444924	1.96211137	1.981959287	1.994193804	1.99903436	1.99671318	1.987473909	1.971570401	1.949265617	1.920830633	1.886543731	1.84668955	1.801558298
ENSSSCG00000034689	3	-0.319370084	-0.264513288	-0.203839962	-0.13696253	-0.06352252	0.016794726	0.104243638	0.199000634	0.30114547	0.41064235	0.527321575	0.650862612	0.780779505	0.916409537	1.056906021	1.201235893	1.348182642	1.496354844	1.64420031	1.790025632	1.932020656	2.06828727	2.196871761	2.315799981	2.423114533	2.516913306	2.595388734	2.656867295	2.699848838	2.723145928	2.726700055	2.711173111	2.677474009	2.626722837	2.560218077	2.479403536	2.385835296	2.281148987	2.167027706	2.045170934	1.91726486	1.784954557	1.649818494	1.513345862	1.376917157	1.241788398	1.109079261	0.979765262
DEPP1	3	-0.359857897	-0.312370972	-0.257883224	-0.195618967	-0.124796901	-0.044656103	0.045511592	0.146323005	0.258259588	0.381619371	0.51646701	0.662584733	0.819427455	0.986085617	1.161259163	1.343245643	1.529944561	1.718879059	1.907234773	2.091914618	2.269607252	2.436866427	2.590198116	2.726152486	2.841418096	2.932916292	2.997894291	3	3	3	2.956161366	2.871034826	2.760695588	2.628444705	2.477826237	2.312518472	2.136227598	1.952586183	1.765059336	1.576861621	1.390887807	1.20966004	1.03529322	0.869479261	0.713489642	0.568194445	0.434095072	0.311367129
ENSSSCG00000036080	3	-1.907065739	-1.882522515	-1.854756623	-1.823437618	-1.788226551	-1.7487826	-1.704771298	-1.655874327	-1.601800722	-1.54229923	-1.477171384	-1.406284749	-1.329585674	-1.247110819	-1.158996725	-1.065486773	-0.966934991	-0.863806406	-0.756673828	-0.64621126	-0.533184289	-0.418438057	-0.302883486	-0.187482498	-0.073232916	0.038846305	0.147729052	0.252394854	0.351840322	0.445131742	0.531753992	0.611463696	0.684100685	0.749578833	0.807878613	0.859039974	0.903155642	0.940364901	0.970847872	0.994820279	1.012528683	1.024246151	1.03026831	1.030909768	1.026500847	1.017384588	1.003914022	0.986449648
COL4A2	1	-2.103088299	-2.041300712	-1.976046663	-1.907349583	-1.835262673	-1.759869818	-1.681285891	-1.59965646	-1.515156884	-1.42799087	-1.33838851	-1.246603927	-1.152912583	-1.057608385	-0.961000663	-0.863411136	-0.765170943	-0.666617817	-0.568093457	-0.469941139	-0.3725036	-0.276121201	-0.181130368	-0.08786231	0.003358007	0.09221266	0.178391354	0.261591834	0.341520143	0.417903563	0.490590864	0.559501069	0.624565941	0.685728364	0.742941294	0.79616681	0.845375258	0.890544482	0.931659137	0.968710075	1.001693805	1.030612013	1.055471143	1.076282029	1.093059584	1.105822523	1.114593136	1.119397097
SLC25A6	4	-2.963592749	-2.896337895	-2.827886186	-2.758313451	-2.687700993	-2.616135412	-2.54370841	-2.470516557	-2.396661045	-2.322247416	-2.247385274	-2.172187994	-2.096772407	-2.021258494	-1.945769062	-1.87042944	-1.795367158	-1.720711646	-1.646593932	-1.573146356	-1.500502293	-1.428795881	-1.358161777	-1.288734911	-1.220650266	-1.154042662	-1.089046563	-1.025795889	-0.964423848	-0.905052015	-0.847706283	-0.792360293	-0.738983279	-0.687540773	-0.637994889	-0.590304592	-0.544425938	-0.500312306	-0.457914611	-0.417181496	-0.378059518	-0.340493312	-0.304425749	-0.269798079	-0.236550063	-0.204620093	-0.173945308	-0.144461694
TMEM47	1	-2.322119887	-2.296789492	-2.269339357	-2.239640302	-2.207563952	-2.172984417	-2.135780168	-2.095836122	-2.053045893	-2.007314195	-1.958559346	-1.906715836	-1.851736893	-1.79359699	-1.732294221	-1.667852484	-1.600323387	-1.529787833	-1.456357212	-1.380174159	-1.301412849	-1.220278803	-1.137008213	-1.051866799	-0.965148219	-0.877172092	-0.788281671	-0.698841245	-0.60923332	-0.519847366	-0.43100942	-0.343005768	-0.25611601	-0.170611943	-0.08675635	-0.004802005	0.07500913	0.152446523	0.227291533	0.299337715	0.368391007	0.434269806	0.49680495	0.555839633	0.611229253	0.662841225	0.710554755	0.754260597
JSRP1	1	-1.700004745	-1.711353006	-1.722528556	-1.733461582	-1.744084709	-1.75433285	-1.764143026	-1.77345415	-1.782206771	-1.790342799	-1.797805185	-1.804537579	-1.810483956	-1.815588208	-1.81979371	-1.82304284	-1.825276481	-1.826433468	-1.826450001	-1.825259013	-1.822789477	-1.818965668	-1.813706346	-1.806923874	-1.798523254	-1.788401059	-1.776444266	-1.762528967	-1.746518941	-1.728275897	-1.707751617	-1.684943931	-1.659846387	-1.632448878	-1.602738697	-1.570701605	-1.536322915	-1.499588602	-1.460486436	-1.419007149	-1.375145633	-1.328902164	-1.280283662	-1.229304963	-1.175990109	-1.120373642	-1.062501888	-1.002434224
ENSSSCG00000012238	1	-2.454562048	-2.440293762	-2.425007535	-2.40864618	-2.391151681	-2.372465554	-2.352529274	-2.331284756	-2.308674902	-2.284644208	-2.259139432	-2.232110327	-2.203510431	-2.173297906	-2.14143644	-2.10789617	-2.072654656	-2.035697861	-1.99702115	-1.956630277	-1.914542353	-1.870786772	-1.825406084	-1.778456795	-1.730010071	-1.680152334	-1.628985731	-1.576628459	-1.523214939	-1.468890782	-1.413771012	-1.357953465	-1.301538807	-1.244630156	-1.187332517	-1.129752218	-1.071996353	-1.014172237	-0.956386883	-0.898746491	-0.841355971	-0.784318488	-0.72773504	-0.671704068	-0.616321098	-0.561678417	-0.507864787	-0.454965186
VIM	1	-3	-3	-3	-2.90060866	-2.793265057	-2.680554877	-2.562772241	-2.440271359	-2.313460274	-2.182793478	-2.048763811	-1.911894081	-1.772728799	-1.63182635	-1.489751862	-1.347070943	-1.204344378	-1.062123811	-0.920948386	-0.781342265	-0.643812945	-0.508850241	-0.376925842	-0.248493309	-0.12398843	-0.003829823	0.11158027	0.221855092	0.326622413	0.425548152	0.518526961	0.60558051	0.686746248	0.762074415	0.831626277	0.895472616	0.953692443	1.006371894	1.0536033	1.095484377	1.132117545	1.163609339	1.190069912	1.211612603	1.22835357	1.240411472	1.247907203	1.250963651
TFDP2	1	-2.688946216	-2.658799321	-2.627282511	-2.594369338	-2.560036902	-2.524266318	-2.48704321	-2.448358195	-2.408207383	-2.366592866	-2.323523201	-2.279013882	-2.233087784	-2.185775587	-2.137116159	-2.087156907	-2.035954077	-1.983573003	-1.930088298	-1.87558399	-1.820153579	-1.763900042	-1.706935752	-1.649382333	-1.591370442	-1.533039472	-1.474537194	-1.416019318	-1.357649002	-1.299589554	-1.241949764	-1.184806278	-1.128231998	-1.072296148	-1.01706412	-0.962597357	-0.908953256	-0.856185103	-0.804342031	-0.753469	-0.703606797	-0.65479206	-0.607057312	-0.560431017	-0.514937644	-0.470597747	-0.427428057	-0.385441573
SVEP1	1	-1.264617723	-1.256566079	-1.248019009	-1.238949836	-1.229330935	-1.219133756	-1.208328857	-1.196885946	-1.184773931	-1.171960986	-1.158414618	-1.14410176	-1.128988866	-1.113042022	-1.096227072	-1.078509759	-1.059855881	-1.040231455	-1.019602907	-0.997937267	-0.975202384	-0.951367151	-0.926401747	-0.900277887	-0.872969083	-0.84445092	-0.814701328	-0.783700874	-0.751433042	-0.717887085	-0.683079641	-0.647048666	-0.609843798	-0.57152694	-0.532172847	-0.49186961	-0.450719026	-0.408836833	-0.366352805	-0.323410687	-0.280167967	-0.236795478	-0.193476825	-0.150407637	-0.107794645	-0.06585459	-0.024812971	0.015097362
SESTD1	1	-1.674007703	-1.659598927	-1.644183203	-1.627706683	-1.610115147	-1.591354404	-1.571370745	-1.55011145	-1.527525358	-1.503563479	-1.478179675	-1.451331372	-1.422980334	-1.393093464	-1.361643638	-1.32861056	-1.293981626	-1.257752785	-1.219929385	-1.180526984	-1.139572118	-1.097103008	-1.053170182	-1.007837019	-0.961180171	-0.913289879	-0.864270151	-0.814238812	-0.763327397	-0.711678802	-0.659429534	-0.606715206	-0.553678607	-0.50046911	-0.447241947	-0.394157441	-0.341380207	-0.28907832	-0.237422475	-0.186585125	-0.136739634	-0.088059419	-0.040717114	0.005116249	0.049272046	0.091584835	0.131893108	0.170040007
SCN7A	1	-2.220060763	-2.206726266	-2.192024105	-2.175835781	-2.158037191	-2.138499301	-2.117089046	-2.093670475	-2.068106161	-2.040258899	-2.009993698	-1.977180075	-1.941694642	-1.903423982	-1.862267767	-1.818142097	-1.770982991	-1.720749964	-1.667429615	-1.611039121	-1.551629543	-1.489288838	-1.424144467	-1.356365492	-1.286164085	-1.213796347	-1.139562397	-1.063805672	-0.986911445	-0.90929305	-0.831293207	-0.753210386	-0.675342344	-0.59798383	-0.52142407	-0.445944475	-0.371816602	-0.299300358	-0.228642472	-0.160075213	-0.093815365	-0.030063427	0.030996962	0.089199402	0.144394923	0.196452024	0.245256556	0.290711496
FOS	3	-1.485258	-1.356663288	-1.225003123	-1.090555073	-0.953625142	-0.814547059	-0.673681284	-0.531413771	-0.388154503	-0.244335826	-0.100410634	0.043149586	0.185856795	0.327208509	0.466689938	0.603776121	0.737934054	0.868624766	0.995305348	1.117430914	1.234456497	1.345838862	1.451038264	1.549520134	1.640756719	1.724228684	1.799426695	1.865853002	1.923023053	1.970514743	2.008339702	2.036746712	2.056007861	2.066414373	2.068274431	2.061911196	2.047660982	2.025871583	1.996900715	1.961114566	1.918886435	1.870595447	1.816625324	1.757363219	1.693198586	1.624522086	1.551724533	1.475195859
HYOU1	1	-1.894486278	-1.879644177	-1.863939303	-1.847331442	-1.829779743	-1.811242863	-1.791679133	-1.771046741	-1.749303939	-1.726409267	-1.702321806	-1.677001442	-1.650409158	-1.622507347	-1.593260137	-1.562633737	-1.530596808	-1.497120826	-1.462180481	-1.425754064	-1.38782387	-1.348376598	-1.307403747	-1.264902007	-1.220873634	-1.175326815	-1.128276005	-1.079742243	-1.029753433	-0.978346312	-0.925580798	-0.871535376	-0.816300287	-0.759977618	-0.702681354	-0.644537341	-0.585683132	-0.526267744	-0.466451295	-0.406404549	-0.346308357	-0.286353003	-0.226737461	-0.167668566	-0.109360107	-0.05203186	0.004091449	0.058781234
RPL5	4	-2.147902316	-2.116858229	-2.085706691	-2.054451031	-2.023094619	-1.991640867	-1.960093224	-1.928455179	-1.896730257	-1.864922021	-1.833034069	-1.801070038	-1.769033595	-1.736928443	-1.70475832	-1.672526993	-1.640238262	-1.60789596	-1.575503946	-1.543066111	-1.510586374	-1.478068682	-1.445517006	-1.412935347	-1.38032773	-1.347698202	-1.315050837	-1.282389731	-1.249719002	-1.217041736	-1.184351828	-1.15163832	-1.118890082	-1.086095855	-1.053244248	-1.020323747	-0.987322715	-0.954229392	-0.921031899	-0.887718241	-0.854276306	-0.820693867	-0.786958588	-0.75305802	-0.718979606	-0.684710679	-0.650238469	-0.615550097
PXDN	1	-2.207036771	-2.176642466	-2.144330162	-2.110027501	-2.073666321	-2.035183733	-1.994523246	-1.951635933	-1.906481625	-1.859030103	-1.809262286	-1.75717137	-1.702763919	-1.646060861	-1.587098383	-1.525928701	-1.462620672	-1.397260246	-1.329950743	-1.260812934	-1.189984936	-1.117621909	-1.043895564	-0.968993497	-0.893118351	-0.816486824	-0.739328554	-0.661884886	-0.584407555	-0.507152799	-0.430343673	-0.354183754	-0.278875268	-0.204618396	-0.131610509	-0.060045461	0.009887034	0.078001955	0.144119462	0.208065316	0.269671234	0.3287752	0.385221718	0.438862024	0.489554261	0.537163624	0.581562479	0.622630457
ARHGAP24	1	-1.985717381	-1.975172983	-1.963817075	-1.951596473	-1.938456004	-1.924338664	-1.909185811	-1.892937407	-1.875532312	-1.856908626	-1.83700409	-1.815756545	-1.793104453	-1.76898748	-1.743347138	-1.716127492	-1.687275928	-1.656743974	-1.624488171	-1.590470994	-1.554661802	-1.517037825	-1.477585151	-1.436299727	-1.393188345	-1.348269592	-1.30157476	-1.253148695	-1.203050563	-1.15135311	-1.09813144	-1.043466791	-0.987452306	-0.93019309	-0.871806111	-0.812420007	-0.752174775	-0.691221353	-0.629721113	-0.567845238	-0.505774023	-0.443696073	-0.381807439	-0.320310675	-0.259413836	-0.199329425	-0.140273304	-0.082463561
BTNL9	3	-0.148952217	-0.084007532	-0.013141316	0.063901416	0.147324227	0.237265197	0.333782233	0.436838234	0.546286675	0.661858231	0.78314914	0.90961194	1.040549234	1.175110978	1.312295696	1.450955852	1.589807423	1.727443537	1.862351909	1.992935636	2.11753686	2.234462757	2.342013309	2.438510345	2.522327449	2.591920355	2.645857589	2.682851141	2.701787032	2.701852316	2.68330739	2.64707191	2.5942643	2.526167731	2.444199671	2.349881532	2.244808589	2.130620382	2.008971847	1.881505542	1.749825341	1.615472068	1.479901552	1.344465556	1.210396028	1.078792981	0.950616235	0.826681074
KITLG	3	-0.297856211	-0.248924857	-0.193928996	-0.132342009	-0.063652394	0.012618182	0.096893723	0.189519975	0.290738291	0.400658166	0.519229579	0.646216525	0.78117328	0.923425005	1.072054192	1.225894266	1.383531314	1.543314446	1.703374858	1.861653149	2.015934071	2.163887535	2.303114584	2.431196941	2.54574886	2.644470175	2.725199653	2.785967991	2.825049987	2.841131758	2.834256436	2.805343164	2.755631437	2.686632431	2.600083597	2.497902568	2.382140723	2.2549368	2.118471061	1.974920631	1.826416832	1.675005405	1.522610621	1.371004268	1.221780371	1.076336357	0.935861063	0.801329688
ANXA11	1	-1.920459534	-1.898627202	-1.875758495	-1.851818637	-1.826773179	-1.800588174	-1.773230362	-1.744667358	-1.714867865	-1.68380188	-1.651440923	-1.617758263	-1.582729155	-1.546331083	-1.508543998	-1.469350564	-1.428736397	-1.386690307	-1.343204524	-1.298274927	-1.25190125	-1.204087287	-1.154841072	-1.104175044	-1.052106198	-0.998656203	-0.943851508	-0.887723416	-0.830308135	-0.771650515	-0.711834194	-0.650969881	-0.589179744	-0.526597144	-0.4633664	-0.399642478	-0.335590582	-0.27138566	-0.207211836	-0.143261762	-0.079735911	-0.016841804	0.045206809	0.106190814	0.165886632	0.224067151	0.280502676	0.334961899
ENG	3	-0.563440832	-0.507194843	-0.445278809	-0.377345217	-0.303076331	-0.222196998	-0.134488652	-0.03980417	0.06191685	0.170632959	0.286186507	0.408290753	0.53651914	0.670297381	0.808898912	0.951444154	1.096903822	1.244106355	1.391749328	1.538414551	1.682586402	1.822672842	1.95702853	2.083979429	2.201848377	2.308981144	2.403772638	2.484692989	2.550313417	2.599416576	2.631684287	2.647368787	2.646904403	2.630885634	2.600048401	2.55525146	2.497458063	2.42771791	2.347149402	2.256922216	2.158240244	2.052324943	1.940399207	1.823671891	1.703323138	1.58049073	1.456257634	1.331640983
PPP1R1A	2	3	3	3	3	3	3	3	3	2.847027187	2.598829316	2.361754856	2.136333757	1.922985259	1.722006267	1.533563818	1.357692296	1.194295648	1.043154454	0.903937301	0.77621558	0.659480635	0.553162114	0.456646417	0.369294297	0.290456886	0.219489644	0.15576398	0.098676492	0.04765592	0.002158471	-0.038395897	-0.074564457	-0.106839865	-0.135656424	-0.161396397	-0.184395876	-0.204950157	-0.223318606	-0.239729027	-0.254381546	-0.267452049	-0.279095219	-0.289447204	-0.298627949	-0.306743249	-0.313886538	-0.320140456	-0.325578222
KIAA1551	3	-1.141711138	-1.067927062	-0.987680364	-0.900712751	-0.806818438	-0.705856488	-0.59776319	-0.482563987	-0.360384437	-0.23145969	-0.096141961	0.04509441	0.191650652	0.342804212	0.497712397	0.655418916	0.814863068	0.974891234	1.1342702	1.291701852	1.445838732	1.595299993	1.738687363	1.874600788	2.001653536	2.118486636	2.223782621	2.316278633	2.394779016	2.458246541	2.506431976	2.53956299	2.557985063	2.562145671	2.552582263	2.529911048	2.494816524	2.448041635	2.390378477	2.322659429	2.245748653	2.160533858	2.067918288	1.968812902	1.864128719	1.754769349	1.641623742	1.525559197
ENSSSCG00000014540	2	3	3	3	3	3	3	3	2.948737567	2.806618515	2.666136443	2.527459553	2.390754196	2.256184703	2.123913206	1.994099473	1.86690075	1.742471613	1.620963834	1.502526273	1.387304783	1.275442144	1.167078035	1.062349025	0.961388608	0.864327283	0.77129266	0.682409626	0.597800547	0.517585514	0.441864579	0.370579108	0.303590323	0.240760691	0.181954679	0.127038794	0.075881617	0.028353812	-0.015671883	-0.056320677	-0.093715766	-0.127978385	-0.15922787	-0.187581731	-0.213155738	-0.236064009	-0.256419105	-0.274332134	-0.289912855
CD34	3	-0.38226559	-0.336689846	-0.28559608	-0.228504986	-0.164945343	-0.094468287	-0.016664197	0.068817984	0.162249318	0.263797919	0.373505239	0.491262582	0.616789018	0.749611934	0.889051514	1.034210334	1.183969098	1.33698925	1.491722873	1.646429903	1.799202333	1.947994754	2.090660335	2.224991202	2.348762104	2.459776327	2.555912881	2.635174173	2.695733511	2.736084732	2.755888551	2.75557343	2.735856761	2.697708637	2.642318067	2.571058363	2.485452094	2.387135979	2.277826027	2.159283319	2.033280819	1.90157172	1.765859824	1.627772529	1.488836968	1.350459809	1.213911116	1.080312592
ENSSSCG00000001500	1	-1.365332424	-1.359227951	-1.352602076	-1.345415935	-1.337628775	-1.329198024	-1.320079392	-1.310227016	-1.299593642	-1.288130849	-1.275789326	-1.262519199	-1.248270417	-1.232993193	-1.216638504	-1.199158658	-1.180507919	-1.160643193	-1.139524771	-1.117117125	-1.093389753	-1.068318063	-1.041884284	-1.014078399	-0.98489908	-0.954354611	-0.922463788	-0.889256772	-0.854775878	-0.819075251	-0.782212743	-0.744252659	-0.705270042	-0.665350794	-0.624591651	-0.583100047	-0.540993863	-0.498401065	-0.455459225	-0.412314934	-0.369123111	-0.326046206	-0.283253321	-0.240919239	-0.199223385	-0.158348722	-0.118480595	-0.07980553
EEF1A2	2	3	3	3	3	3	3	3	3	2.850498366	2.611568251	2.382827846	2.164734141	1.957650896	1.761840521	1.57745896	1.404553994	1.243067098	1.092838749	0.953616834	0.825067583	0.706788333	0.598321363	0.499168049	0.408802669	0.326685313	0.252273495	0.185032216	0.12444237	0.070007496	0.021246872	-0.022386788	-0.061435514	-0.096381656	-0.127653212	-0.155629385	-0.1806458	-0.202999326	-0.222952482	-0.240737424	-0.256559532	-0.270600614	-0.283021764	-0.293965898	-0.30356	-0.31191711	-0.319138091	-0.325313183	-0.330523386
S100A6	3	-1.39696302	-1.352945258	-1.305299466	-1.25388584	-1.198588095	-1.13931822	-1.076021069	-1.008678575	-0.937313418	-0.86199196	-0.782826308	-0.699975386	-0.613644959	-0.5240866	-0.431595651	-0.336508256	-0.239197633	-0.140069724	-0.039558434	0.061879373	0.163768927	0.265622494	0.366944079	0.467233778	0.565991713	0.662721498	0.756933225	0.848145991	0.935889966	1.019723862	1.099360988	1.174609746	1.245303345	1.311297462	1.372468545	1.428712205	1.479941713	1.526086612	1.567091448	1.602914627	1.633527384	1.658912885	1.679065427	1.693989758	1.703700497	1.708221652	1.707586227	1.701835929
KCNN3	1	-1.21313516	-1.209311	-1.205153715	-1.200637126	-1.195733502	-1.190413547	-1.184646401	-1.178399662	-1.171639417	-1.164330309	-1.156435613	-1.14791735	-1.138736431	-1.128852825	-1.118225776	-1.106814046	-1.094576208	-1.081470977	-1.067457588	-1.052496218	-1.036548456	-1.019577811	-1.001550277	-0.982434928	-0.962204555	-0.940836335	-0.918312533	-0.894621214	-0.869756976	-0.843721557	-0.816523524	-0.788179204	-0.758713774	-0.728161851	-0.696568016	-0.663987272	-0.630485413	-0.596139315	-0.561037104	-0.525278228	-0.488973393	-0.452244375	-0.415223702	-0.378054185	-0.340888326	-0.303887571	-0.267221445	-0.231066541
AGTR1	3	-0.494585065	-0.44893685	-0.398356708	-0.342477276	-0.280943254	-0.213421843	-0.139614726	-0.059271447	0.027796079	0.121698274	0.22245232	0.329966871	0.444027718	0.564285122	0.69024352	0.821254281	0.956512076	1.095055301	1.235770809	1.377403033	1.518567353	1.657767425	1.79341602	1.923858812	2.047400529	2.162332855	2.266963503	2.359645979	2.438809609	2.503063132	2.551804031	2.584951817	2.60261789	2.605088858	2.592811532	2.56637721	2.5265055	2.474027855	2.409870939	2.335039939	2.250601883	2.157669077	2.05738275	1.95089704	1.839363465	1.723916072	1.605657432	1.485645719
ENSSSCG00000023611	3	-0.526859541	-0.472957896	-0.41400893	-0.349734668	-0.279883735	-0.204241314	-0.122639978	-0.034971163	0.058803041	0.158638126	0.264395885	0.37583408	0.492597537	0.614211169	0.740075333	0.869463911	1.001525362	1.1352869	1.269661825	1.403459899	1.535400559	1.664128673	1.788232448	1.906263112	2.016755951	2.118252322	2.209322305	2.28858771	2.354745223	2.406660741	2.443950399	2.466711054	2.475197639	2.469806704	2.451062153	2.419600733	2.376157446	2.321550974	2.256669206	2.182454935	2.099891782	2.009990415	1.913775152	1.81227105	1.706491574	1.597427006	1.486033699	1.373224345
THY1	3	-0.69883042	-0.656375384	-0.608964228	-0.556174795	-0.497588401	-0.432800516	-0.361433371	-0.283150412	-0.197672359	-0.104794503	-0.004404729	0.103498408	0.218788332	0.34119467	0.470289953	0.605479623	0.745996095	0.890897435	1.03907101	1.189242202	1.339988031	1.489755306	1.636882718	1.779626168	1.916186566	2.044739327	2.163464874	2.270579547	2.364366478	2.443284095	2.506612849	2.554178517	2.586003906	2.602291214	2.603406448	2.589863367	2.562307243	2.521498584	2.46829695	2.403644913	2.328552208	2.244080107	2.151326067	2.051408723	1.945453291	1.834577525	1.719878342	1.602419288
KLHL41	2	3	3	3	3	3	2.992489271	2.775101857	2.564562874	2.361252911	2.165511749	1.977632485	1.797856403	1.626368843	1.463296295	1.308704864	1.162600207	1.02492894	0.895581453	0.77439598	0.661163729	0.555634809	0.457524704	0.366520994	0.282290095	0.204483767	0.132745221	0.066714681	0.00603429	-0.049647659	-0.10067505	-0.147393992	-0.190139529	-0.229225774	-0.264945682	-0.29757126	-0.327354035	-0.354525745	-0.379299174	-0.40186909	-0.422413239	-0.441093374	-0.458056269	-0.473434725	-0.487348524	-0.499905346	-0.511201616	-0.52132329	-0.530346574
ADAMTS20	1	-1.504715748	-1.494790749	-1.484420482	-1.473583493	-1.462257174	-1.4504177	-1.438039961	-1.425097487	-1.411562376	-1.397405214	-1.382594989	-1.36709901	-1.350882807	-1.333910045	-1.316142416	-1.297539541	-1.278058858	-1.25765551	-1.236282229	-1.213889214	-1.190424007	-1.165831362	-1.140053113	-1.113028042	-1.084691734	-1.05497644	-1.023810935	-0.991120373	-0.956826145	-0.920851164	-0.883164688	-0.843767984	-0.802673261	-0.759904658	-0.715499413	-0.669508988	-0.62200013	-0.573055851	-0.522776294	-0.471279463	-0.418701809	-0.36519862	-0.310944233	-0.256132017	-0.200974142	-0.1457011	-0.090560989	-0.03581855
ITGAV	1	-1.957015306	-1.931586766	-1.904238639	-1.87487178	-1.843389513	-1.809699015	-1.773712845	-1.735350575	-1.69454054	-1.651221648	-1.605345245	-1.556876985	-1.505798674	-1.452110042	-1.395830395	-1.337000114	-1.275681941	-1.211962028	-1.1459507	-1.077782918	-1.007618413	-0.935641482	-0.86206045	-0.787106803	-0.711034004	-0.634116043	-0.556645715	-0.478932701	-0.401301477	-0.324082697	-0.247559159	-0.171984327	-0.097607765	-0.024674122	0.046577973	0.115916884	0.183118803	0.247968464	0.310259732	0.369796093	0.426391047	0.479868409	0.530062545	0.576818549	0.619992362	0.659450859	0.695071903	0.726744385
ARHGAP12	1	-1.630062615	-1.619625351	-1.608441751	-1.596466123	-1.583651133	-1.5699479	-1.555306127	-1.539674264	-1.522999698	-1.505228978	-1.486308078	-1.466182699	-1.444798603	-1.422101998	-1.398039952	-1.372560854	-1.345614912	-1.317154687	-1.287135659	-1.255516831	-1.222261351	-1.187337158	-1.150717642	-1.112382311	-1.072317456	-1.030516807	-0.986982166	-0.941724019	-0.894762098	-0.84612756	-0.795877311	-0.744090316	-0.690861428	-0.636301711	-0.580538666	-0.523716294	-0.465994977	-0.407551185	-0.348576994	-0.289279427	-0.229879618	-0.170611802	-0.111722151	-0.053467464	0.003886286	0.060065507	0.114790661	0.167778011
ULK1	1	-1.636850348	-1.630343483	-1.623741622	-1.617012607	-1.610123014	-1.603038089	-1.595721672	-1.588136095	-1.580242067	-1.571998536	-1.563362532	-1.554288989	-1.544730534	-1.534637258	-1.523956459	-1.512632345	-1.500605711	-1.487813579	-1.474188795	-1.459659582	-1.444149049	-1.427574641	-1.409847538	-1.390871986	-1.370544556	-1.348753333	-1.325377014	-1.300283918	-1.273330888	-1.244372488	-1.2133438	-1.180226311	-1.145005094	-1.107669711	-1.068215558	-1.026645235	-0.98296996	-0.937211009	-0.889401161	-0.839586143	-0.787826051	-0.734196731	-0.678791093	-0.621720329	-0.563115021	-0.503126107	-0.441925675	-0.379707565
C6orf89	1	-1.764799371	-1.753800442	-1.741957743	-1.72921648	-1.715519902	-1.700809478	-1.685025117	-1.668105436	-1.649988082	-1.630610109	-1.609908408	-1.587820208	-1.564283628	-1.539238302	-1.512626055	-1.484391653	-1.454483596	-1.422854977	-1.389464379	-1.354276813	-1.317264685	-1.278408784	-1.237699266	-1.195136634	-1.150732697	-1.104511474	-1.056510055	-1.006779367	-0.955384865	-0.902406576	-0.847935154	-0.792073475	-0.734938852	-0.676663026	-0.617391987	-0.557285651	-0.4965174	-0.435273468	-0.373752194	-0.312163148	-0.250726127	-0.189670044	-0.129231719	-0.069654578	-0.011187275	0.045917735	0.101405688	0.155021027
SLA-DQB1	3	-0.324646412	-0.268043616	-0.205301417	-0.136001054	-0.05975567	0.023773208	0.114857262	0.21368146	0.320323196	0.434731269	0.556705594	0.685878699	0.821700064	0.963424362	1.11010455	1.260590573	1.413534194	1.567400174	1.720483718	1.870933832	2.016781957	2.155975113	2.286412669	2.405985832	2.512619001	2.604312262	2.67918437	2.735515763	2.771791188	2.786852185	2.780790624	2.754489269	2.709095773	2.645979955	2.566694744	2.472937061	2.366508974	2.249279492	2.123147407	1.990005638	1.851707648	1.710036499	1.56667717	1.423192728	1.281004843	1.141379043	1.005414927	0.874041349
PTN	3	-0.447228273	-0.413371226	-0.374943485	-0.331457127	-0.282408862	-0.227289917	-0.165598669	-0.096856172	-0.020624546	0.063471951	0.155723619	0.256310448	0.365276615	0.482505507	0.607696602	0.740345625	0.879729386	1.024896567	1.174665469	1.327629381	1.482169821	1.636477471	1.788580207	1.936377334	2.077678864	2.210248623	2.331849921	2.440292686	2.533481084	2.609542576	2.667520547	2.707095366	2.72822229	2.731112731	2.716216072	2.68419963	2.6359272	2.572436457	2.494915432	2.404678167	2.303139706	2.191790534	2.072170687	1.945843777	1.814371278	1.679287505	1.542075769	1.404146253
MSN	3	-1.205971762	-1.139763343	-1.067212738	-0.98798824	-0.901800424	-0.808415461	-0.707668964	-0.599479905	-0.483864002	-0.360945995	-0.230970145	-0.094308404	0.048534276	0.196917849	0.3500685	0.507083424	0.666938873	0.828501156	0.990540118	1.151744539	1.31073887	1.466100707	1.616378483	1.760108925	1.895833941	2.022116721	2.137556943	2.240805097	2.330576036	2.405739629	2.465942908	2.511309449	2.542087006	2.558631454	2.561394465	2.55091203	2.527793769	2.492712937	2.446397061	2.389619072	2.32318888	2.247945273	2.164748095	2.074470644	1.977992253	1.876191054	1.769936932	1.660084689
CAV2	3	-1.285810139	-1.216826886	-1.142485972	-1.062631567	-0.977151048	-0.885982592	-0.789122453	-0.686631634	-0.578641678	-0.46535929	-0.347069582	-0.224137749	-0.097009075	0.033792764	0.167669042	0.303950857	0.441905325	0.580742891	0.719625439	0.857674975	0.993982561	1.127617294	1.25763509	1.383087125	1.503027812	1.616522236	1.722653051	1.82052683	1.909279949	1.988132428	2.056772868	2.115171857	2.163364966	2.201445043	2.229556733	2.247891423	2.256682618	2.256201688	2.246753985	2.228675266	2.202328397	2.168100286	2.126399012	2.077651101	2.022298936	1.960798237	1.893615609	1.821226122
PYGM	2	3	3	3	3	3	3	3	3	2.858536871	2.62664812	2.404848735	2.193489374	1.992832865	1.803049787	1.624216649	1.456316804	1.299244047	1.152808687	1.016745732	0.890724706	0.774360558	0.667225111	0.568858538	0.478780402	0.396499895	0.321525034	0.253370632	0.191564995	0.135655352	0.085201437	0.039702869	-0.001337724	-0.038366422	-0.071782215	-0.101941467	-0.129162147	-0.153727768	-0.175891035	-0.195877169	-0.213886933	-0.230099355	-0.244674183	-0.257754082	-0.26946659	-0.279925875	-0.289234286	-0.297483746	-0.304756985
ANKRD10	1	-3	-3	-2.988198155	-2.935660386	-2.88035358	-2.822245273	-2.761317942	-2.697570595	-2.631020298	-2.561703586	-2.48967774	-2.415021888	-2.3378379	-2.258251057	-2.176410473	-2.092489244	-2.00668433	-1.919216157	-1.830327946	-1.740284782	-1.649372436	-1.557895967	-1.466178122	-1.374557578	-1.283387035	-1.193031211	-1.103864765	-1.016270167	-0.930635553	-0.847335537	-0.766593244	-0.688540016	-0.613288952	-0.540936076	-0.471560936	-0.40522729	-0.341983816	-0.281864869	-0.224891244	-0.171070954	-0.120400001	-0.072863137	-0.028434616	0.012921081	0.05124854	0.086600731	0.119038357	0.148629227
ENSSSCG00000013366	2	3	3	3	3	3	3	3	3	2.891951741	2.67737439	2.470249568	2.270940353	2.079758239	1.896958542	1.72273695	1.557227396	1.400501388	1.252568865	1.113380533	0.982831584	0.860766622	0.746985555	0.641250214	0.543291388	0.452816039	0.369514435	0.293067004	0.223150744	0.159445077	0.101621789	0.049238062	0.001821551	-0.041058377	-0.079792844	-0.114736358	-0.146209727	-0.174502917	-0.199877805	-0.222570795	-0.242795286	-0.260743961	-0.27659092	-0.29049364	-0.302594775	-0.313023811	-0.321898571	-0.329326593	-0.335406395
EBF1	3	-0.357067251	-0.31660084	-0.270606009	-0.218503477	-0.15970439	-0.09362535	-0.019707222	0.062562235	0.153622112	0.25380896	0.363325136	0.482206066	0.610287995	0.747178029	0.892228439	1.044517184	1.202836483	1.365690863	1.53130567	1.697646435	1.862448847	2.023258565	2.177479584	2.322429595	2.455400598	2.573723067	2.674832079	2.756334056	2.816072982	2.852313588	2.864723584	2.8539104	2.820862131	2.766897513	2.69361774	2.602856566	2.496629391	2.377081984	2.246439533	2.106956777	1.960870116	1.810352651	1.657473208	1.504160352	1.352172332	1.203073697	1.058219083	0.918744335
CENPF	3	-1.664754612	-1.628166011	-1.588406649	-1.545293608	-1.49865129	-1.448315343	-1.394137036	-1.33598805	-1.273765597	-1.207397804	-1.136849238	-1.062126442	-0.98328333	-0.900426265	-0.81371866	-0.723384905	-0.629713462	-0.533058965	-0.433843204	-0.33255488	-0.22974808	-0.12603944	-0.022104016	0.08133008	0.183488192	0.283556661	0.380691262	0.474026388	0.562684825	0.645826666	0.72297021	0.793866088	0.858331685	0.91624715	0.967552251	1.012242774	1.050366614	1.082019644	1.107341463	1.126511091	1.139742684	1.147281295	1.14939875	1.146389645	1.13856751	1.126261143	1.109811142	1.089566647
STMN1	3	-1.726706222	-1.679935472	-1.62970609	-1.575909942	-1.518461583	-1.457302634	-1.39240616	-1.323780919	-1.251475351	-1.175581154	-1.096236317	-1.013627479	-0.927991509	-0.83961622	-0.748840167	-0.656051512	-0.561685979	-0.46622394	-0.370186729	-0.27413227	-0.178650165	-0.084356347	0.008112552	0.098105003	0.184960448	0.268015127	0.346607807	0.42008536	0.487808169	0.549194308	0.60403213	0.652334545	0.694165326	0.729632784	0.75888507	0.782105695	0.799509279	0.811337545	0.817855568	0.819348251	0.816117046	0.808476891	0.79675336	0.781280021	0.762395984	0.740443637	0.715766571	0.688707677
ZEB2	1	-3	-3	-2.980112262	-2.933899597	-2.883787918	-2.829589948	-2.771135942	-2.708278994	-2.640900624	-2.568916524	-2.492282308	-2.410999086	-2.325118681	-2.234748292	-2.140054413	-2.041265839	-1.938675609	-1.832641786	-1.723586995	-1.611996722	-1.498416389	-1.383447296	-1.26774154	-1.151996074	-1.036946059	-0.923357714	-0.812020819	-0.703741053	-0.599332315	-0.499574525	-0.404928785	-0.315652269	-0.231947147	-0.153964409	-0.081806734	-0.015531568	0.044845687	0.099348442	0.148035707	0.190998942	0.228359002	0.260263192	0.286882463	0.308408733	0.325052368	0.337039795	0.344611264	0.348018748
PDP1	1	-1.312129718	-1.306034737	-1.299841494	-1.293530502	-1.287081296	-1.280472383	-1.273681189	-1.266683993	-1.259455858	-1.251970541	-1.244200398	-1.236116279	-1.227687399	-1.218881207	-1.209663232	-1.199996912	-1.189843407	-1.179161391	-1.167906821	-1.156032684	-1.143488715	-1.130221092	-1.11617209	-1.101279715	-1.085477287	-1.068692992	-1.050849383	-1.031862843	-1.011642981	-0.990098722	-0.967192082	-0.942916083	-0.917266952	-0.89024466	-0.861853733	-0.832104073	-0.801011802	-0.768600108	-0.734900093	-0.699951608	-0.663804067	-0.626517225	-0.588161916	-0.54882072	-0.508588562	-0.467573215	-0.425895706	-0.383690594
DPT	3	-0.449541878	-0.418306577	-0.382287544	-0.340880302	-0.293444641	-0.239314769	-0.177813486	-0.108270868	-0.03004774	0.057436017	0.154668622	0.262009723	0.379651106	0.507576432	0.645522122	0.792941824	0.948977077	1.112436716	1.281787294	1.455156258	1.63034892	1.80487946	1.976015368	2.140834006	2.296289411	2.439287085	2.566764407	2.675774357	2.763570415	2.827814529	2.867630654	2.883162874	2.875005393	2.84415339	2.791953543	2.720051174	2.630335244	2.52488229	2.40590027	2.275673287	2.13650819	1.990684081	1.840405791	1.68776237	1.534691514	1.382950743	1.23409586	1.089466958
TTC3	1	-2.574072011	-2.540005807	-2.503817393	-2.46542922	-2.424768715	-2.381769511	-2.336372742	-2.288528386	-2.238196651	-2.185349371	-2.129971395	-2.072061948	-2.011635931	-1.948725139	-1.883379367	-1.815667382	-1.745677723	-1.67351933	-1.599321963	-1.52323641	-1.445434458	-1.366108646	-1.285471778	-1.203756211	-1.121212933	-1.03811043	-0.954733381	-0.871381184	-0.788366347	-0.706003863	-0.624537671	-0.544168653	-0.465091427	-0.387493977	-0.31155705	-0.237453666	-0.165348705	-0.095398591	-0.027751051	0.037455056	0.100089841	0.160032434	0.21717098	0.271402594	0.322633282	0.370777822	0.415759633	0.457510615
MMP19	1	-1.458819043	-1.451195838	-1.44301976	-1.434252445	-1.424853128	-1.41477852	-1.403982695	-1.392416974	-1.380029808	-1.366766664	-1.352569919	-1.337378751	-1.321129043	-1.303753294	-1.285180535	-1.265336264	-1.244142392	-1.221517206	-1.197375354	-1.171627853	-1.144182117	-1.11494202	-1.08380799	-1.050677134	-1.015443405	-0.977997811	-0.938228662	-0.896021869	-0.851261292	-0.803835404	-0.753691065	-0.700821696	-0.645245383	-0.587007483	-0.52618331	-0.462880595	-0.397241637	-0.329445069	-0.25970716	-0.188282605	-0.115464733	-0.041585107	0.032987508	0.107848814	0.182561277	0.256657016	0.329641253	0.400996271
MAP1B	3	-0.54943991	-0.485250432	-0.414878998	-0.337992219	-0.25429724	-0.163555937	-0.065600211	0.039652024	0.152180682	0.271847761	0.398382733	0.53136977	0.670237544	0.814252257	0.96251448	1.113960201	1.267366352	1.421360827	1.574436877	1.724971542	1.871247669	2.011478954	2.143837419	2.266482711	2.377592686	2.475394785	2.558197833	2.624423964	2.672640474	2.701695158	2.711551868	2.702869669	2.676518101	2.633544495	2.575145295	2.502637734	2.417432088	2.321004651	2.214871623	2.100564088	1.979604332	1.85348372	1.723642443	1.591451395	1.458196445	1.325065367	1.193137567	1.063376751
TCF4	3	-2.489768941	-2.393142501	-2.288384746	-2.175265957	-2.053637612	-1.923445436	-1.784741079	-1.637691785	-1.482587485	-1.319844884	-1.150008256	-0.973746865	-0.79184915	-0.605213968	-0.41483938	-0.221809548	-0.027280396	0.167535329	0.361383009	0.552980589	0.741032109	0.924240026	1.101316181	1.27099132	1.432023236	1.583203603	1.723363688	1.851379131	1.966174006	2.066798731	2.153014768	2.22499793	2.283001838	2.327345636	2.358405626	2.376607907	2.3824219	2.376354632	2.35894567	2.330762582	2.292396857	2.244460168	2.187580931	2.122401068	2.049572945	1.969756416	1.883615949	1.7918178
PYY	3	0.059166023	0.131621337	0.211724486	0.299886899	0.396442329	0.501619896	0.615515074	0.738059587	0.868991506	1.007827084	1.153836047	1.306022143	1.463110701	1.623544768	1.785491047	1.94685646	2.105315646	2.258349192	2.403291917	2.537390127	2.657866466	2.761990778	2.847155346	2.910952808	2.951255086	2.966291599	2.954724918	2.915721782	2.849016942	2.755124833	2.636539292	2.496866782	2.339956055	2.169759461	1.990206151	1.805085042	1.61794148	1.431991196	1.250054413	1.074511895	0.907283395	0.749827516	0.6031607	0.467891955	0.344269259	0.232233346	0.131474717	0.04149024
FAM49A	1	-1.891942652	-1.880992698	-1.869216799	-1.856560388	-1.842966503	-1.828375857	-1.812726937	-1.795956137	-1.777997934	-1.758785094	-1.738248934	-1.716319619	-1.69292652	-1.667998616	-1.641464949	-1.613255143	-1.583299966	-1.551531951	-1.517886077	-1.482300482	-1.44471724	-1.405083167	-1.363350663	-1.319478581	-1.273433106	-1.22518865	-1.17472873	-1.122046833	-1.067147248	-1.01004748	-0.9507927	-0.889452613	-0.826115758	-0.760890138	-0.693903734	-0.62530482	-0.55526208	-0.483964497	-0.411621021	-0.338460015	-0.264728468	-0.190690997	-0.116628638	-0.042837447	0.030373083	0.102681762	0.173757575	0.243261687
MEOX2	3	-0.281662051	-0.232101985	-0.17685204	-0.115465894	-0.047514796	0.027397515	0.109617559	0.199422796	0.29700062	0.402426298	0.515640657	0.636428478	0.764398722	0.898967736	1.039346629	1.184533851	1.333313871	1.484262571	1.635759655	1.786008066	1.93306006	2.074849315	2.209228266	2.334009676	2.447011461	2.546103758	2.629257351	2.694592614	2.740428284	2.76543493	2.769498426	2.753294869	2.717791646	2.664205869	2.593965269	2.508668276	2.410043814	2.299911338	2.180141642	2.052619007	1.919205285	1.781706585	1.641843195	1.501223363	1.361321481	1.223461082	1.088802904	0.958338077
ENSSSCG00000015545	1	-1.257759416	-1.2335505	-1.209133824	-1.184487774	-1.159590117	-1.134418	-1.108947946	-1.083155853	-1.057016994	-1.030506006	-1.003596893	-0.976263014	-0.948477081	-0.92021115	-0.891436614	-0.862124195	-0.832243935	-0.801765188	-0.770656612	-0.738886155	-0.706421052	-0.673227812	-0.639272207	-0.604519268	-0.568933272	-0.532477735	-0.495115408	-0.456808263	-0.417517494	-0.377214601	-0.33596822	-0.293900293	-0.251137316	-0.207809959	-0.164053058	-0.120005569	-0.075810485	-0.031614718	0.012431049	0.056172538	0.09945208	0.14210885	0.183979108	0.22489648	0.264692239	0.303195614	0.340234107	0.375633828
ENSSSCG00000009146	4	-1.91452199	-1.898772859	-1.882976102	-1.867096951	-1.851100526	-1.834951831	-1.818615755	-1.802057071	-1.785240432	-1.768130367	-1.750691281	-1.73288745	-1.714683014	-1.696041976	-1.676928195	-1.657305379	-1.63713708	-1.616386689	-1.595017426	-1.572992338	-1.550274283	-1.526825932	-1.502609753	-1.477588009	-1.451722744	-1.424975779	-1.397308701	-1.368682855	-1.339059337	-1.308404113	-1.27672779	-1.244064183	-1.210447443	-1.175911888	-1.140492009	-1.104222486	-1.067138196	-1.02927423	-0.990665893	-0.951348719	-0.911358476	-0.870731168	-0.829503047	-0.787710611	-0.745390609	-0.702580043	-0.659316171	-0.615636504
SNCG	3	0.275770601	0.353936033	0.437163439	0.525434969	0.618665685	0.716694384	0.819274879	0.926068055	1.036635075	1.150432088	1.266806784	1.38499712	1.504132468	1.623237392	1.741238177	1.856972155	1.969199795	2.07661945	2.177884584	2.271623257	2.356459598	2.431036985	2.494042627	2.544233217	2.580461374	2.601702498	2.607081721	2.595900516	2.567662521	2.522189367	2.460331345	2.383531475	2.293372008	2.191533654	2.079758847	1.959816127	1.833466206	1.702430277	1.568361174	1.432817902	1.29724405	1.162950461	1.031102408	0.902711383	0.77863141	0.659559651	0.546040887	0.438475364
ZDHHC20	1	-2.582295852	-2.560909738	-2.537504461	-2.511928649	-2.484027472	-2.453644153	-2.420621786	-2.384805479	-2.346044817	-2.30419666	-2.259128243	-2.210720558	-2.158871979	-2.10350206	-2.044555449	-1.982005822	-1.915859732	-1.846160284	-1.772990501	-1.696476283	-1.616788836	-1.534146482	-1.448815755	-1.361111725	-1.271397495	-1.180082872	-1.087622195	-0.99451138	-0.901284214	-0.808491717	-0.71656357	-0.625850814	-0.536690074	-0.449401837	-0.364288522	-0.281632927	-0.201697035	-0.124721147	-0.050923324	0.019500901	0.086378567	0.149559122	0.208914074	0.264336498	0.315740409	0.363060046	0.406249063	0.445279672
KRT80	1	-0.945815487	-0.944147205	-0.942426713	-0.940646871	-0.938799862	-0.936877135	-0.93486934	-0.932766246	-0.930556657	-0.928228304	-0.925767726	-0.923160135	-0.920389252	-0.917437129	-0.914283936	-0.910907718	-0.907284117	-0.903386048	-0.89918333	-0.894642256	-0.889725096	-0.884389521	-0.878587942	-0.872266734	-0.86536534	-0.857815222	-0.84953865	-0.840447275	-0.830440473	-0.819407279	-0.807257294	-0.793911686	-0.779288544	-0.763303665	-0.745871702	-0.726907575	-0.706328166	-0.684054311	-0.660013118	-0.634140605	-0.606384649	-0.57670823	-0.545092925	-0.511542597	-0.476087201	-0.438786601	-0.39973429	-0.359060869
PPP1R14B	4	-1.959689615	-1.934159151	-1.907695785	-1.8803042	-1.851993323	-1.822776618	-1.792672354	-1.761703861	-1.729899753	-1.697294131	-1.663926751	-1.629843152	-1.595094754	-1.559738912	-1.523838925	-1.487464003	-1.450689192	-1.413595251	-1.376268484	-1.338800531	-1.301288118	-1.263832762	-1.226540447	-1.189521258	-1.152888989	-1.116760719	-1.081256368	-1.046498227	-1.012610469	-0.979709812	-0.947834982	-0.916979252	-0.887129033	-0.858264552	-0.830360197	-0.803384867	-0.777302302	-0.752071418	-0.727646616	-0.703978085	-0.681012088	-0.658691222	-0.636954668	-0.615738418	-0.594975478	-0.574596052	-0.554527706	-0.534695507
CMYA5	2	3	3	3	3	3	3	3	3	2.813328789	2.583172793	2.364374258	2.157077395	1.961333493	1.777103631	1.604263568	1.442610538	1.291871618	1.151713244	1.021751442	0.901562355	0.790692651	0.688669493	0.595009786	0.509228525	0.430846112	0.359394604	0.294422892	0.235500872	0.182222689	0.13419618	0.090950956	0.05201065	0.016950555	-0.014607415	-0.042999816	-0.068526312	-0.091453866	-0.112020512	-0.130438729	-0.146898463	-0.161569813	-0.174605429	-0.18614264	-0.196305349	-0.205205716	-0.212945664	-0.219618208	-0.225308653
SLC43A2	1	-1.875526386	-1.865536857	-1.854886695	-1.843538099	-1.831451924	-1.818587733	-1.804903873	-1.790357565	-1.774905019	-1.758501564	-1.741101803	-1.722659794	-1.703129254	-1.682463786	-1.660617141	-1.6375435	-1.613197788	-1.587536015	-1.560515642	-1.532095984	-1.502238623	-1.470907858	-1.438071173	-1.403699718	-1.367768819	-1.330258486	-1.291153936	-1.25044612	-1.208132241	-1.164217022	-1.118719476	-1.071671588	-1.023115875	-0.973105908	-0.921706792	-0.868995578	-0.815061598	-0.760006703	-0.703945409	-0.647004938	-0.589325145	-0.531058329	-0.472368929	-0.413433098	-0.354438152	-0.295581909	-0.237071899	-0.179124474
EFEMP1	3	-0.433686332	-0.392877204	-0.347031767	-0.295679917	-0.238347904	-0.174569544	-0.103899939	-0.025931752	0.059686054	0.153227281	0.254865811	0.364651839	0.482487887	0.608105641	0.741044834	0.880635416	1.025984329	1.175968046	1.329231912	1.484197017	1.639075037	1.791891124	1.940514543	2.082696465	2.216114025	2.338419585	2.447294004	2.540502665	2.61595305	2.671853411	2.707560353	2.723212613	2.719270269	2.696480842	2.655845687	2.598583999	2.5260953	2.439921236	2.341707379	2.233165726	2.116038521	1.992064038	1.862944901	1.730319507	1.595737018	1.460636341	1.326329371	1.193988641
TM4SF1	3	-1.466429007	-1.410600666	-1.350252872	-1.285212579	-1.215335701	-1.14051338	-1.06067822	-0.975810269	-0.885942508	-0.791165643	-0.691631952	-0.587558032	-0.479226281	-0.366985036	-0.251247349	-0.132488417	-0.011241786	0.111905532	0.236318843	0.361322223	0.486205437	0.610231073	0.732641713	0.852666947	0.969530088	1.08245449	1.1906694	1.293415302	1.389948778	1.479579103	1.561926647	1.636802943	1.704067742	1.763624366	1.815416404	1.859424568	1.895663767	1.92418039	1.945049806	1.958374085	1.964279917	1.962916725	1.95445496	1.939084537	1.917013429	1.888466369	1.853683652	1.812920026
TNFSF10	3	-0.323073166	-0.272679346	-0.216704666	-0.154734596	-0.086373988	-0.011260946	0.070917324	0.16040689	0.257368121	0.361855886	0.47379966	0.592984383	0.719033016	0.851391818	0.989319304	1.131879794	1.277942288	1.426185177	1.575107052	1.72304358	1.868190175	2.008629934	2.142366135	2.2673585	2.381562363	2.482969903	2.569652678	2.63980477	2.691785952	2.724262	2.737004861	2.730507058	2.705525553	2.663047545	2.604258593	2.530509899	2.443285208	2.344167685	2.234807143	2.116888016	1.992098507	1.862101368	1.728506814	1.592848057	1.456559937	1.320961071	1.187239819	1.056444299
EMP1	3	-1.691925847	-1.631862633	-1.567535033	-1.498883344	-1.425886778	-1.348567192	-1.266992015	-1.181276235	-1.091583321	-0.998125034	-0.901160136	-0.800992056	-0.697965626	-0.592463045	-0.484899268	-0.375717007	-0.265381547	-0.15437557	-0.043194156	0.067659931	0.177680537	0.286361953	0.393202239	0.497706044	0.599386921	0.697769186	0.792389358	0.882797231	0.968556646	1.049265921	1.124714245	1.194802871	1.259455574	1.318615766	1.372244548	1.420318975	1.462830502	1.499783612	1.531194607	1.557090552	1.577508359	1.592493992	1.602101792	1.606393901	1.605439792	1.599315864	1.588105138	1.571897008
MBTPS1	1	-2.620619789	-2.587624299	-2.552402379	-2.514860031	-2.474907845	-2.432462448	-2.387448048	-2.339798063	-2.289456813	-2.236381249	-2.180542692	-2.12192855	-2.060543971	-1.996413413	-1.929582073	-1.860117157	-1.788108944	-1.713671617	-1.636943842	-1.558089059	-1.477295488	-1.39477583	-1.310766673	-1.2255276	-1.139340028	-1.052505786	-0.965345467	-0.878196576	-0.791411522	-0.705345292	-0.620271095	-0.536411911	-0.453982428	-0.373188628	-0.294227135	-0.217284691	-0.142537763	-0.070152246	-0.000283281	0.066924854	0.131338755	0.192835857	0.251304322	0.306642892	0.358760697	0.407577029	0.453021096	0.495031755
RPL9	4	-2.152783989	-2.12339669	-2.093938712	-2.06440261	-2.034780874	-2.005065932	-1.975250147	-1.945325821	-1.915285191	-1.885120438	-1.85482368	-1.824386974	-1.79380232	-1.76306166	-1.732156876	-1.701079793	-1.669822181	-1.63837575	-1.606732158	-1.574883003	-1.542819832	-1.510534135	-1.478017347	-1.44526085	-1.412255971	-1.378993986	-1.345466116	-1.31166353	-1.277577344	-1.243199627	-1.208531197	-1.173577442	-1.138343842	-1.102835933	-1.067059308	-1.031019613	-0.99472255	-0.958173878	-0.921379408	-0.884345007	-0.847076597	-0.80958015	-0.771861696	-0.733927315	-0.69578314	-0.657435356	-0.618890199	-0.580153956
MAOA	1	-1.563625857	-1.549284078	-1.534052083	-1.517884727	-1.500735906	-1.482558708	-1.463305588	-1.442928566	-1.421379455	-1.398610109	-1.374572705	-1.349220039	-1.322505864	-1.294385237	-1.264814901	-1.233753682	-1.201162909	-1.167006846	-1.13125314	-1.093873279	-1.054843048	-1.014142989	-0.971758856	-0.927682051	-0.881910051	-0.834446803	-0.785303098	-0.734496901	-0.682053647	-0.628010476	-0.572449321	-0.515486063	-0.457254484	-0.397906249	-0.337610844	-0.276555312	-0.214943788	-0.152996839	-0.090950607	-0.029055773	0.032423658	0.09321172	0.153021995	0.211559246	0.268521155	0.323600146	0.376485284	0.426864234
HADH	1	-1.194289426	-1.210751264	-1.226935013	-1.242755102	-1.258129913	-1.272981547	-1.287235554	-1.3008206	-1.313668109	-1.325711845	-1.336887468	-1.347132043	-1.356383517	-1.364580152	-1.371659921	-1.377559866	-1.382215408	-1.385559608	-1.387522384	-1.388029663	-1.387002465	-1.384355924	-1.379998213	-1.373829385	-1.365740094	-1.355610204	-1.343307252	-1.328684749	-1.311580309	-1.291829548	-1.269390738	-1.244285887	-1.216533321	-1.186149027	-1.153148591	-1.117549114	-1.079371146	-1.038640615	-0.995390765	-0.949664087	-0.901514247	-0.851007974	-0.798226907	-0.74326937	-0.686252058	-0.627311586	-0.566605901	-0.504315501
AMOT	1	-0.580205722	-0.612435987	-0.643266189	-0.672655351	-0.700576415	-0.727014533	-0.751965381	-0.775433507	-0.797430746	-0.817974709	-0.837087353	-0.85479364	-0.871120281	-0.886094565	-0.89974326	-0.912091587	-0.923162232	-0.932974413	-0.941542948	-0.948877332	-0.954980789	-0.959849266	-0.963470353	-0.965822086	-0.966871596	-0.966573562	-0.96486841	-0.961680194	-0.956914099	-0.95046397	-0.942292922	-0.932394751	-0.920750418	-0.907329664	-0.892092945	-0.874993357	-0.855978614	-0.834993144	-0.811980347	-0.786885042	-0.759656158	-0.73024967	-0.698631792	-0.664782424	-0.628698824	-0.590399475	-0.549928072	-0.507357555
ATXN7L3B	1	-2.81561934	-2.780323735	-2.743360144	-2.704692227	-2.66428775	-2.622119178	-2.578164278	-2.532406733	-2.484836759	-2.435451725	-2.384256751	-2.331265295	-2.276499714	-2.219991789	-2.161783202	-2.101925972	-2.040482821	-1.977527485	-1.913144943	-1.847431576	-1.780495237	-1.712455241	-1.643442266	-1.573598159	-1.503075658	-1.432038033	-1.360658629	-1.289120339	-1.217614997	-1.146336587	-1.07543136	-1.005017877	-0.935212594	-0.866129734	-0.797880958	-0.730575079	-0.664317793	-0.599211447	-0.53535484	-0.47284304	-0.411767237	-0.352214622	-0.29426828	-0.238007121	-0.183505813	-0.130834751	-0.080060032	-0.03124345
ACSS3	1	-1.77638226	-1.762898445	-1.748495948	-1.733124829	-1.716734288	-1.699272925	-1.680689043	-1.660930994	-1.639947563	-1.617688406	-1.594104531	-1.56914882	-1.542776598	-1.514946246	-1.485619849	-1.454763883	-1.422349923	-1.388355387	-1.352764279	-1.315567955	-1.276765872	-1.23636633	-1.194387191	-1.150856554	-1.105813387	-1.059308092	-1.011403007	-0.962172808	-0.911704831	-0.860098278	-0.807456046	-0.7538874	-0.699511878	-0.644459056	-0.588868176	-0.532887699	-0.476674761	-0.420394554	-0.364219632	-0.308329144	-0.252908013	-0.198146051	-0.14423704	-0.091377763	-0.039767014	0.010395421	0.058909798	0.105577453
FCN2	3	-0.5043487	-0.468495697	-0.428421787	-0.383745152	-0.334078505	-0.279036613	-0.21824552	-0.151353512	-0.078043822	0.001951068	0.088833734	0.1827251	0.283647178	0.391505866	0.506074514	0.626979046	0.753685455	0.885490491	1.021516284	1.160709535	1.301845736	1.443538687	1.584255371	1.722335998	1.856018881	1.983469585	2.102813724	2.212172647	2.30970128	2.393698937	2.463219481	2.517839965	2.55735092	2.58174458	2.591202933	2.586083572	2.566903843	2.534323729	2.489127832	2.432206783	2.364538343	2.287168471	2.201192572	2.107737171	2.00794223	1.902944333	1.793860953	1.68177601
NRCAM	1	-1.51190766	-1.504751753	-1.496984501	-1.488559745	-1.479428908	-1.469541045	-1.458842917	-1.447279106	-1.434792178	-1.421322884	-1.406810415	-1.391192723	-1.374406884	-1.356389543	-1.337077416	-1.316407869	-1.294319555	-1.270753141	-1.24565209	-1.218963516	-1.190639102	-1.160636071	-1.128918208	-1.095456916	-1.060232296	-1.02323424	-0.984463507	-0.943932787	-0.90166771	-0.857707749	-0.812106744	-0.764933737	-0.71627375	-0.666228267	-0.614915544	-0.56247075	-0.509045928	-0.454809744	-0.399947056	-0.344658266	-0.289158482	-0.23367648	-0.178453478	-0.123741744	-0.069803032	-0.016906878	0.034671231	0.084651798
B4GALT5	1	-2.155976535	-2.136846521	-2.116234158	-2.094051677	-2.070210669	-2.044622888	-2.017201171	-1.987860488	-1.956519106	-1.923099877	-1.887531641	-1.849750729	-1.809702555	-1.767343286	-1.722641549	-1.675580171	-1.626157908	-1.574391126	-1.520315417	-1.463987086	-1.4054845	-1.344909235	-1.282387003	-1.218068321	-1.152128898	-1.084769708	-1.016216749	-0.946720461	-0.876554819	-0.806008867	-0.735325803	-0.664722174	-0.594416198	-0.524626652	-0.455571532	-0.387466784	-0.320525107	-0.254954834	-0.190958907	-0.12873393	-0.068469329	-0.010346597	0.045461374	0.09879086	0.149487804	0.197408221	0.242418542	0.284395879
ENSSSCG00000014351	3	-0.348378339	-0.302995775	-0.252241051	-0.195656426	-0.13279123	-0.063214943	0.013467309	0.097596918	0.189441889	0.289175285	0.396852675	0.512389387	0.635538588	0.765871307	0.902759592	1.045364008	1.192626547	1.343269869	1.495803528	1.648537518	1.799603162	1.946981007	2.088535141	2.222053075	2.345290219	2.456017875	2.552073686	2.631413511	2.692163766	2.732775417	2.752869929	2.752847402	2.73341162	2.695532678	2.640411094	2.569440419	2.484169049	2.386261859	2.277462236	2.159555097	2.034331477	1.903555268	1.768932719	1.632085237	1.494526	1.357640794	1.222673343	1.090715287
PNISR	1	-3	-3	-3	-3	-2.985675056	-2.914545854	-2.839949484	-2.761909664	-2.680476692	-2.59572918	-2.507775514	-2.416754984	-2.322838553	-2.226229242	-2.1271621	-2.025903765	-1.922751613	-1.818032513	-1.712101221	-1.605338432	-1.498148556	-1.390957246	-1.284208733	-1.17836303	-1.073893042	-0.971281628	-0.871018667	-0.773598153	-0.679515355	-0.589240038	-0.503023321	-0.420984487	-0.343215828	-0.269784945	-0.200736196	-0.136092165	-0.075855119	-0.020008448	0.031481938	0.078666254	0.121609536	0.160390402	0.195099859	0.225840182	0.252723851	0.275872538	0.295416166	0.31149201
CCL21	3	-0.678899764	-0.643990027	-0.605956584	-0.564599919	-0.519723596	-0.471137764	-0.418663154	-0.362135566	-0.301410813	-0.236370075	-0.166925569	-0.093026456	-0.014664834	0.068118306	0.15522736	0.246506778	0.341736332	0.440627176	0.542818857	0.647877476	0.755295119	0.864490665	0.974812056	1.085540046	1.195893416	1.305035608	1.412082686	1.516112496	1.616174893	1.711330115	1.800880789	1.884292408	1.961082769	2.030823853	2.093143924	2.147728911	2.194323137	2.232729481	2.262809014	2.28448019	2.297717645	2.302550645	2.299061237	2.287382128	2.267694325	2.240224566	2.205242543	2.163057949
ECM1	3	-0.550465209	-0.512261667	-0.469108101	-0.420510242	-0.365964981	-0.304971582	-0.237045611	-0.161735625	-0.078642515	0.012558823	0.112095994	0.22007459	0.336453618	0.461022071	0.593377941	0.732911026	0.878790791	1.029960402	1.185137727	1.342823783	1.50131869	1.658744798	1.813076326	1.962174547	2.103827428	2.235792531	2.355842062	2.461809058	2.551633866	2.623504868	2.676649691	2.710998447	2.726756743	2.724379031	2.704543668	2.668126841	2.616175812	2.549881846	2.47055305	2.379587367	2.278445919	2.168626937	2.051640521	1.928984547	1.802122028	1.672460309	1.54133242	1.409980952
ENSSSCG00000001456	3	-0.29653816	-0.246536243	-0.191031424	-0.129613165	-0.061888199	0.012506205	0.093886963	0.182508055	0.278541883	0.382059574	0.493010881	0.611204442	0.736289319	0.867738795	1.004837456	1.146672519	1.292130292	1.43989845	1.588474615	1.736181439	1.881188142	2.021538181	2.155182499	2.280017629	2.393927795	2.494830106	2.580721898	2.649729317	2.700156252	2.73063346	2.740947315	2.731642141	2.70354749	2.657739739	2.595505424	2.518303379	2.427726381	2.325462956	2.213259964	2.092886575	1.966100229	1.834615175	1.700074156	1.56402371	1.427893542	1.29298024	1.160435504	1.031258915
AHNAK	1	-2.139025689	-2.086197972	-2.02942495	-1.96859471	-1.903623578	-1.834460644	-1.761092028	-1.683544702	-1.601889715	-1.516244684	-1.426775415	-1.333696588	-1.237271461	-1.137810592	-1.035669633	-0.931246292	-0.824976567	-0.71733043	-0.608807087	-0.499930018	-0.391241917	-0.283299699	-0.176669695	-0.071923109	0.030368162	0.129635328	0.225316096	0.316857646	0.403719235	0.485400481	0.5616486	0.632359529	0.697461899	0.756913287	0.810697595	0.858822621	0.90131781	0.938232195	0.969632514	0.995601502	1.016236334	1.031647222	1.041956138	1.047295663	1.047807934	1.043643696	1.034961428	1.021926547
VAT1L	1	-0.9931145	-0.990782466	-0.988348398	-0.985803517	-0.98313812	-0.980341498	-0.977401826	-0.974306052	-0.971039761	-0.967587033	-0.963930269	-0.960050003	-0.955924686	-0.951530438	-0.946840769	-0.941826261	-0.9364542	-0.930688164	-0.924487545	-0.917807007	-0.910595861	-0.902797352	-0.894347837	-0.885175843	-0.875200986	-0.864332717	-0.852468892	-0.839494107	-0.825277797	-0.80967676	-0.792573487	-0.773866474	-0.753453087	-0.731231109	-0.707100799	-0.680967325	-0.652743579	-0.622353389	-0.5897351	-0.554845499	-0.517664039	-0.478197266	-0.436483375	-0.392596741	-0.346652296	-0.298809576	-0.249276256	-0.198310979
MT-ND5	3	-2.944969223	-2.774822005	-2.59946949	-2.419293639	-2.2347257	-2.046244089	-1.854371682	-1.659672591	-1.462748544	-1.264234946	-1.064796752	-0.865124238	-0.665928774	-0.467938672	-0.271895198	-0.078548786	0.111344493	0.297026178	0.477738374	0.652726408	0.821241204	0.982541374	1.135895077	1.280581655	1.415893088	1.541135311	1.655629428	1.758712867	1.849740519	1.928151521	1.993980154	2.047584752	2.089352767	2.119694872	2.139041922	2.14784227	2.146559368	2.135669631	2.115660506	2.087028717	2.050278661	2.005920925	1.954470904	1.8964475	1.832371889	1.762766346	1.688153113	1.609053312
MYH11	3	-0.484722501	-0.430428324	-0.370433917	-0.304347973	-0.231801294	-0.152459867	-0.066039673	0.027676986	0.12882399	0.237433215	0.353416268	0.476546875	0.606444736	0.742561721	0.884171265	1.030361764	1.180034666	1.331907783	1.484524129	1.636266385	1.785376856	1.929982562	2.068124958	2.197793614	2.316963136	2.423632579	2.515866585	2.591837574	2.649868312	2.688573285	2.707671141	2.707598521	2.689050143	2.652945665	2.600398805	2.532685636	2.451212553	2.357484384	2.253073042	2.139587145	2.018642985	1.89183729	1.760722142	1.626782471	1.491416461	1.355919153	1.221469466	1.089120745
IGFBP2	3	-0.482929946	-0.452908053	-0.418221557	-0.378265877	-0.332396596	-0.279938456	-0.220198311	-0.152482562	-0.076119476	0.009513447	0.104957181	0.210634502	0.326809936	0.45354782	0.590670477	0.73771891	0.893918699	1.058153867	1.228951317	1.404478052	1.58255274	1.760672408	1.936054183	2.10569116	2.266420724	2.415003166	2.548208041	2.662905661	2.756161128	2.825459836	2.869832838	2.889396856	2.884750486	2.856920142	2.807304803	2.737616724	2.649819853	2.546067436	2.428640171	2.299886183	2.162164037	2.017789953	1.868990322	1.717860486	1.566330594	1.416139063	1.268813958	1.12566221
SPATS2L	1	-3	-3	-3	-2.972787629	-2.927543828	-2.87902363	-2.8271021	-2.771667806	-2.712625903	-2.649901323	-2.583442002	-2.513222061	-2.439244882	-2.361545967	-2.280195517	-2.195300637	-2.107007096	-2.015500565	-1.921007301	-1.823794222	-1.72416837	-1.622475759	-1.519099633	-1.414458171	-1.309001702	-1.203209489	-1.09758616	-0.992657876	-0.888968298	-0.787055739	-0.687298048	-0.589971402	-0.495328536	-0.403599116	-0.314989703	-0.229683962	-0.147843067	-0.069606281	0.004908347	0.075603171	0.142400068	0.205239506	0.264079582	0.318895035	0.369676266	0.416428362	0.45917013	0.497933166
SGCE	1	-1.861160241	-1.844750132	-1.827208943	-1.808476069	-1.78849024	-1.767189914	-1.74451372	-1.720400964	-1.694792183	-1.667629764	-1.638858618	-1.608426896	-1.576286769	-1.542395236	-1.506714981	-1.469215245	-1.429872727	-1.388672477	-1.345608794	-1.300686099	-1.253919764	-1.205336905	-1.154977098	-1.102893013	-1.049150962	-0.99383133	-0.937028887	-0.878852973	-0.819427543	-0.758890013	-0.697382351	-0.635053654	-0.572063961	-0.508583665	-0.444792802	-0.380880244	-0.317042828	-0.253484406	-0.190414854	-0.12804903	-0.066605701	-0.006306445	0.052625448	0.109966094	0.165492117	0.218981746	0.270215894	0.318979214
ENSSSCG00000032591	3	-0.350980096	-0.307856989	-0.258723815	-0.202941254	-0.139860804	-0.068842594	0.010722322	0.099385145	0.197608246	0.305730483	0.423929999	0.552186036	0.690241714	0.837570019	0.993345432	1.156423587	1.325331085	1.498267139	1.67311809	1.847485075	2.018724401	2.183999467	2.34034258	2.484724638	2.614130546	2.725638271	2.816499638	2.884221188	2.926643672	2.942157294	2.930839936	2.89388291	2.832917272	2.74994094	2.647248213	2.527357771	2.392940381	2.246747532	2.091542397	1.930034593	1.76482037	1.598329789	1.432782379	1.27015246	1.112144916	0.960181733	0.815399022	0.678653731
EMCN	3	-0.469903436	-0.430513323	-0.385791871	-0.335179108	-0.278102636	-0.213990843	-0.142289546	-0.062482198	0.025886469	0.123183707	0.229659584	0.345416355	0.470377674	0.604259192	0.746542312	0.896452888	1.052946623	1.214702667	1.380126544	1.547363053	1.714319264	1.878697156	2.038035011	2.189756261	2.331224295	2.459801632	2.572911901	2.668103241	2.7431119	2.796041199	2.826330966	2.834321837	2.820715862	2.78653245	2.733066082	2.661842437	2.574573702	2.473113714	2.359413546	2.23547813	2.103324559	1.964942754	1.822259196	1.67710443	1.531184997	1.386060366	1.243125259	1.103597616
PIK3R1	1	-2.724866661	-2.676337923	-2.625221303	-2.571474972	-2.515069419	-2.455988989	-2.394233402	-2.329819204	-2.262781151	-2.193173466	-2.121070965	-2.04657	-1.969789214	-1.890870073	-1.809977163	-1.727298235	-1.643043993	-1.557447631	-1.470764107	-1.383269175	-1.295258198	-1.207044738	-1.118958969	-1.031345924	-0.944563614	-0.858981031	-0.774976076	-0.692933433	-0.613242408	-0.536277304	-0.462256481	-0.391304196	-0.323526091	-0.259010408	-0.197828635	-0.14003621	-0.085673261	-0.034765387	0.012675566	0.0566507	0.097173283	0.134267965	0.167970009	0.198324542	0.22538583	0.249216572	0.26988722	0.287475329
ISG15	3	-0.524449931	-0.470767274	-0.411320384	-0.345701113	-0.273522989	-0.194434822	-0.10813612	-0.014394046	0.086938444	0.19590385	0.31242142	0.436269289	0.567068344	0.70426871	0.847139748	0.994764343	1.146038118	1.299673995	1.454212316	1.608036439	1.759393547	1.906420161	2.047171721	2.179655493	2.301866051	2.411822579	2.507607332	2.587404674	2.649540223	2.692618142	2.716326852	2.721056455	2.707443118	2.676337993	2.628778887	2.56596146	2.489210294	2.399950139	2.299677571	2.189933346	2.072275735	1.948255125	1.819390247	1.687146357	1.552915725	1.418000741	1.283599923	1.150797018
CLEC14A	3	-0.700633805	-0.646592196	-0.587110814	-0.521845696	-0.45047713	-0.37272115	-0.288342208	-0.197166754	-0.099097346	0.005873163	0.117647926	0.236013483	0.360628863	0.491016996	0.626558998	0.766491759	0.909909134	1.055766877	1.202891282	1.349991317	1.495673917	1.638461977	1.776814517	1.909148485	2.033861661	2.149356209	2.254062495	2.346462873	2.425115281	2.488752878	2.536906617	2.569618815	2.587098031	2.589701731	2.577921599	2.552368881	2.513759855	2.46290151	2.400677437	2.32803396	2.245966494	2.155506152	2.057706618	1.953631348	1.844341167	1.730882352	1.614275346	1.495504215
C9orf3	1	-1.956949673	-1.936206186	-1.914871876	-1.892921836	-1.870329792	-1.847068037	-1.823107373	-1.79841704	-1.772964651	-1.746716119	-1.719635581	-1.691685329	-1.662825725	-1.633015122	-1.602209785	-1.570363799	-1.537428988	-1.503354823	-1.468088335	-1.431574018	-1.393753743	-1.354566662	-1.313949116	-1.271834544	-1.228153392	-1.182833026	-1.135797647	-1.086968206	-1.036262333	-0.98360379	-0.9289993	-0.872507504	-0.814199363	-0.754158494	-0.69248177	-0.629279817	-0.564677413	-0.498813765	-0.431842664	-0.363932519	-0.295266252	-0.226041065	-0.156468074	-0.086771817	-0.017189633	0.052029073	0.120623679	0.188323291
C1R	3	-0.436288572	-0.387751576	-0.333610504	-0.273414495	-0.206726157	-0.133135532	-0.052276324	0.036155829	0.132383382	0.236525774	0.34857792	0.468389204	0.595643995	0.729844798	0.870299117	1.016111059	1.166178497	1.319196405	1.473666663	1.627914334	1.780110095	1.928298247	2.070429532	2.204397853	2.32807995	2.439377127	2.536258214	2.616803049	2.679245935	2.722118715	2.745073301	2.748494263	2.73303459	2.699582437	2.649230439	2.583244355	2.50303141	2.410108659	2.306071643	2.19256365	2.071245922	1.943769167	1.811746814	1.67673044	1.540187823	1.403484031	1.26786591	1.134450231
TBL1XR1	1	-2.817347497	-2.773954522	-2.728224629	-2.680106544	-2.62955771	-2.576545559	-2.521048775	-2.463058566	-2.402579896	-2.339632674	-2.274252856	-2.206493467	-2.136425488	-2.064138608	-1.989741819	-1.913363827	-1.835153282	-1.755278802	-1.673928797	-1.591311081	-1.507652289	-1.423197096	-1.338207245	-1.25296041	-1.167748906	-1.08287826	-0.998665665	-0.91543835	-0.833531858	-0.753275658	-0.674890391	-0.598530875	-0.524339899	-0.452448611	-0.382976539	-0.316031683	-0.251710684	-0.190099044	-0.131271398	-0.07529182	-0.02221417	0.02791755	0.075068804	0.119214134	0.160336753	0.198428141	0.233487636	0.265522033
CPM	3	-0.452912347	-0.41412424	-0.3700873	-0.320246245	-0.264031516	-0.20087178	-0.130209818	-0.051521957	0.035658976	0.131717446	0.236926282	0.351415894	0.475142803	0.60785895	0.749083499	0.898078958	1.053833453	1.215050872	1.380150266	1.547275496	1.714315614	1.878935891	2.038618899	2.190714588	2.332497942	2.461232608	2.574238775	2.668963624	2.743052743	2.79454008	2.82284743	2.828340606	2.811775505	2.774250099	2.717157171	2.642134687	2.551014973	2.445773671	2.328479427	2.201245204	2.066182106	1.925356585	1.780751862	1.634234315	1.487525458	1.342179977	1.199570069	1.060876095
PROSER2	1	-1.846038952	-1.836055984	-1.825531834	-1.814440879	-1.802756701	-1.790452113	-1.777499181	-1.763869252	-1.749532999	-1.734460464	-1.718621106	-1.701983872	-1.684517255	-1.666189381	-1.646968092	-1.626821044	-1.605715815	-1.583620018	-1.560501434	-1.536328143	-1.511068679	-1.484692181	-1.457168567	-1.428468706	-1.398564614	-1.367429643	-1.335038687	-1.3013684	-1.266397406	-1.230107994	-1.192498482	-1.153579681	-1.113369435	-1.071893071	-1.029183876	-0.985283553	-0.940242639	-0.894120882	-0.84698757	-0.798921806	-0.750012715	-0.700359586	-0.650071937	-0.599269502	-0.548082121	-0.496649561	-0.445121222	-0.393655765
RECK	1	-1.582205286	-1.567900991	-1.552545528	-1.536077649	-1.518435057	-1.499554791	-1.47937367	-1.45782881	-1.434858192	-1.410401312	-1.384399886	-1.356798621	-1.327546047	-1.296595402	-1.263905559	-1.229441993	-1.193177773	-1.15509456	-1.115183609	-1.073446744	-1.029897296	-0.984560991	-0.937476756	-0.888697435	-0.838290395	-0.786338007	-0.732937984	-0.678203572	-0.622263572	-0.565261586	-0.507350645	-0.448694429	-0.389469143	-0.329862784	-0.270074247	-0.210312327	-0.150794626	-0.091746364	-0.033399136	0.024010398	0.080241861	0.135052527	0.188198713	0.239437165	0.288526448	0.335228315	0.379309054	0.420540819
GINM1	1	-2.434168995	-2.405485714	-2.374715892	-2.341756235	-2.30650618	-2.268869312	-2.228754928	-2.186079725	-2.140769599	-2.092761536	-2.042005573	-1.988466789	-1.932127294	-1.872988183	-1.811071402	-1.746421488	-1.679107135	-1.609222548	-1.536888539	-1.462253326	-1.385493022	-1.306811766	-1.226441503	-1.144641402	-1.061696908	-0.977918454	-0.893639834	-0.809216294	-0.725022341	-0.641438713	-0.558763606	-0.47724415	-0.397119589	-0.318620545	-0.241968049	-0.167372732	-0.095034164	-0.025140326	0.042132779	0.106621408	0.168174252	0.226652511	0.281929899	0.333892564	0.382438964	0.427479684	0.468937208	0.506745673
MT-ND3	3	-2.815124532	-2.666084102	-2.513841038	-2.358759809	-2.201231251	-2.041670203	-1.880512984	-1.718214786	-1.555247027	-1.392094733	-1.229253995	-1.067229536	-0.906532432	-0.747677999	-0.591183862	-0.43756823	-0.28734835	-0.141039164	0.000847863	0.137805741	0.269332811	0.394933459	0.514118724	0.626406812	0.731323534	0.828402701	0.917186478	0.997225737	1.068080422	1.129371231	1.18117793	1.223825674	1.257654755	1.283016851	1.300273418	1.309794291	1.311956445	1.30714289	1.295741691	1.27814508	1.254748643	1.225950584	1.192151037	1.153751428	1.111153873	1.064760611	1.014973468	0.962193343
EPB41	3	-0.363747242	-0.290937449	-0.21307723	-0.130079807	-0.04190562	0.05142969	0.149847297	0.25319747	0.361252347	0.473699501	0.590136561	0.710067172	0.832898523	0.957940678	1.084407854	1.211421776	1.33801714	1.463149187	1.58570332	1.704506625	1.818341155	1.925958771	2.026097329	2.117498003	2.198923524	2.269177136	2.327122086	2.371701464	2.401958246	2.417133354	2.417288552	2.402983558	2.374912976	2.333885163	2.280804005	2.216650849	2.142466754	2.059335216	1.968365501	1.870676722	1.767382819	1.659578562	1.548326744	1.434646681	1.31950416	1.203802917	1.088377735	0.9739892
ENSSSCG00000033385	3	-0.056094529	0.003687357	0.068201103	0.137612745	0.212052949	0.291608398	0.376312706	0.466137045	0.56098073	0.660662055	0.764909699	0.873355075	0.98552597	1.100841863	1.218611258	1.338031351	1.458190286	1.578072192	1.696565118	1.812471886	1.924523824	2.031397219	2.131732308	2.224154518	2.307297647	2.379828621	2.440473448	2.488043958	2.521464886	2.539870776	2.543173599	2.531780491	2.506268615	2.467363993	2.415921784	2.352905819	2.279367717	2.196425921	2.105244983	2.007015371	1.902934117	1.794186569	1.68192952	1.56727595	1.4512816	1.334933543	1.219140873	1.104727601
MYBPC2	2	3	3	3	3	3	3	3	3	2.777693171	2.518118053	2.272872654	2.042232085	1.82631509	1.625085463	1.438358937	1.265815025	1.107012954	0.961410562	0.828384909	0.707253406	0.597294343	0.497765955	0.407923379	0.327033132	0.254384957	0.189301077	0.13114304	0.079316435	0.033273797	-0.007496517	-0.043559322	-0.075461443	-0.103679003	-0.128626104	-0.150662976	-0.170103154	-0.187219766	-0.202251015	-0.215404949	-0.226863603	-0.236786585	-0.245314197	-0.252570136	-0.258663844	-0.26369256	-0.267743108	-0.270893468	-0.27321415
ADAMTS5	3	-0.338520095	-0.287306457	-0.229794657	-0.16544829	-0.093749365	-0.014217312	0.073568869	0.169945703	0.275138199	0.389231611	0.512143224	0.643595594	0.783092852	0.929901701	1.08303864	1.241264691	1.403088571	1.566778764	1.730384457	1.891764852	2.048625912	2.198563359	2.339110528	2.467789712	2.582165693	2.679900373	2.75880762	2.816907703	2.852480831	2.864241236	2.852325212	2.817781144	2.761984483	2.686585203	2.593458854	2.484657064	2.362357886	2.22881643	2.08631638	1.937123123	1.783439388	1.627364397	1.470857593	1.315707934	1.163509636	1.015644968	0.873274423	0.737334191
ERG	3	-0.331748272	-0.288695125	-0.240261448	-0.185946533	-0.125249443	-0.057682361	0.017213194	0.09984728	0.190559771	0.28959631	0.397082618	0.512998025	0.637149357	0.769146466	0.908380858	1.054008892	1.204940967	1.359837932	1.517115691	1.674958582	1.831341733	1.984062143	2.13077788	2.26905443	2.396417025	2.510407605	2.608645042	2.688887258	2.749093922	2.787598587	2.804025762	2.798866837	2.772963714	2.727463878	2.663776407	2.583525973	2.488505798	2.380630473	2.261889497	2.134302376	1.999876119	1.860565971	1.718240134	1.574649212	1.431400939	1.289940605	1.151537389	1.017276593
KRT14	3	-0.166895123	-0.165935084	-0.164873767	-0.163702558	-0.162412573	-0.160994759	-0.159440012	-0.157739324	-0.155883964	-0.153865678	-0.15167693	-0.149311164	-0.146763099	-0.144029046	-0.141107241	-0.137998199	-0.134705065	-0.131233957	-0.127594303	-0.123799132	-0.119865331	-0.115813838	-0.111669757	-0.107462392	-0.103225175	-0.098995478	-0.094814317	-0.090725919	-0.086777171	-0.083015229	-0.079472667	-0.076171891	-0.073131962	-0.070368504	-0.067893633	-0.065715951	-0.063840607	-0.062269412	-0.061001007	-0.06003107	-0.059352554	-0.058955956	-0.058829598	-0.05895992	-0.059331774	-0.059928722	-0.06073332	-0.061727393
CRIP2	3	-1.094160928	-1.034342855	-0.969077304	-0.898074924	-0.821073907	-0.737849656	-0.648225173	-0.552081901	-0.449370728	-0.340122787	-0.224459643	-0.102602449	0.025120367	0.158267269	0.296279987	0.438482345	0.58408173	0.732173214	0.881746316	1.031694184	1.180824988	1.327875151	1.471524096	1.610410089	1.743146843	1.86834054	1.984607004	2.090588819	2.184972254	2.266572429	2.334890073	2.389859168	2.431540768	2.460109972	2.475845387	2.479118707	2.470384516	2.450170364	2.419067156	2.377719864	2.326818546	2.267089686	2.199287819	2.124187464	2.042575341	1.955242909	1.862979219	1.766564137
RELL1	1	-1.408413322	-1.395115551	-1.381038121	-1.366146898	-1.350407746	-1.333786736	-1.316250376	-1.297765865	-1.278301372	-1.257826336	-1.236311782	-1.213730668	-1.190058237	-1.165272399	-1.139354115	-1.112287799	-1.084061722	-1.054668424	-1.024105118	-0.992374093	-0.959483105	-0.925445742	-0.890281786	-0.854017523	-0.816686039	-0.778327471	-0.738989211	-0.698726064	-0.657600361	-0.615682422	-0.573053926	-0.529806655	-0.486040665	-0.441864079	-0.397392821	-0.352750287	-0.308066933	-0.26347981	-0.219132029	-0.175172169	-0.131753635	-0.089033964	-0.04717409	-0.00633757	0.03331022	0.071602913	0.108374011	0.143457745
ANTXR1	1	-1.624082512	-1.605969701	-1.586526124	-1.565680574	-1.543362321	-1.51950187	-1.494031814	-1.466887776	-1.43800944	-1.407341664	-1.374835658	-1.340450231	-1.304153066	-1.265922038	-1.225746521	-1.183628679	-1.139584711	-1.093646024	-1.045860302	-0.996292446	-0.945025363	-0.892160571	-0.837818611	-0.782139234	-0.725281368	-0.667422842	-0.60875987	-0.549506304	-0.489892656	-0.43016038	-0.370523528	-0.311180961	-0.252333899	-0.19418489	-0.136936644	-0.080790904	-0.025947368	0.027397332	0.079050593	0.128824741	0.176537857	0.222014549	0.265086646	0.305593847	0.343384291	0.378315092	0.41025281	0.439073882
TOP2A	3	-1.665912157	-1.635702128	-1.602660931	-1.566598559	-1.527327729	-1.484667378	-1.438446671	-1.388509493	-1.334719374	-1.276964791	-1.215164735	-1.149274434	-1.079291068	-1.005259324	-0.927276582	-0.84549757	-0.760138256	-0.671478838	-0.579865643	-0.485711818	-0.389496721	-0.291763977	-0.193118177	-0.09422029	0.004218145	0.10144191	0.196659949	0.289053979	0.37778773	0.462051359	0.541351488	0.615402373	0.683978784	0.746913012	0.804092508	0.855457044	0.900995509	0.94074246	0.974774508	1.003206622	1.026188419	1.043900475	1.056550714	1.064370897	1.067613237	1.066547162	1.061456239	1.052635267
JAK1	1	-3	-3	-3	-3	-3	-3	-2.952723076	-2.859462017	-2.761709299	-2.659568263	-2.553185367	-2.442751305	-2.328501442	-2.210715535	-2.089716752	-1.965870003	-1.839579653	-1.711286669	-1.581465307	-1.450619428	-1.31927855	-1.187993738	-1.057333439	-0.927879337	-0.800222323	-0.674958632	-0.552686199	-0.43400127	-0.319495278	-0.209724688	-0.104992281	-0.005447934	0.088791136	0.177637206	0.26102992	0.338934229	0.411338401	0.47825213	0.539704753	0.595743562	0.646432235	0.69184937	0.73208712	0.767249928	0.797453358	0.822823008	0.843493505	0.859607578
TSC22D3	1	-2.67724658	-2.626506083	-2.573545691	-2.518353053	-2.460925475	-2.401270684	-2.339407533	-2.275366642	-2.209190964	-2.140936253	-2.070671443	-1.998478906	-1.924454605	-1.848708121	-1.771362564	-1.692554356	-1.612432903	-1.531160149	-1.448910028	-1.365867817	-1.282229407	-1.198200491	-1.113995706	-1.029837707	-0.945956226	-0.862587087	-0.779971228	-0.69835371	-0.61798274	-0.539100718	-0.461879901	-0.386451168	-0.312938479	-0.241459137	-0.172123802	-0.105036535	-0.040294879	0.022010048	0.081793422	0.138976586	0.193486894	0.245257554	0.294227467	0.340341059	0.383548113	0.423803603	0.46106753	0.495304766
RPS3A	4	-1.965754651	-1.939934464	-1.914054224	-1.888111719	-1.862104716	-1.836030962	-1.809888181	-1.783674078	-1.757386337	-1.731022621	-1.704580573	-1.678057817	-1.651451956	-1.624760576	-1.597981241	-1.571111499	-1.544148877	-1.517090884	-1.489935012	-1.462678733	-1.435319503	-1.407854759	-1.380281921	-1.352598391	-1.324801557	-1.296888785	-1.268857429	-1.240704824	-1.21242829	-1.184024405	-1.155483401	-1.126792165	-1.097937469	-1.068905992	-1.039684324	-1.010258968	-0.980616336	-0.950742752	-0.920624454	-0.89024759	-0.859598224	-0.828662331	-0.797425799	-0.765874432	-0.733993945	-0.701769967	-0.669188044	-0.636233631
IL6ST	1	-2.418268191	-2.378054813	-2.334708863	-2.288087765	-2.23806019	-2.184509365	-2.127336549	-2.066464606	-2.001841601	-1.933444303	-1.861281518	-1.785397123	-1.705872708	-1.622829733	-1.536431101	-1.446882085	-1.35443057	-1.259366582	-1.162021106	-1.062764229	-0.96200266	-0.860176694	-0.757756724	-0.655239375	-0.553143388	-0.452005341	-0.352375298	-0.254812492	-0.159881084	-0.068125706	0.020095248	0.104540473	0.184998247	0.261284828	0.333243415	0.400742981	0.463677015	0.521962203	0.575537101	0.624360799	0.668411612	0.7076858	0.742196334	0.77197172	0.797054867	0.817502024	0.833381764	0.844774035
FAM198B	3	-0.601259003	-0.547994103	-0.489249342	-0.424658468	-0.353876322	-0.276590615	-0.192535144	-0.101504222	-0.003367991	0.101911826	0.214266275	0.333504265	0.459299101	0.591177151	0.728509343	0.87050611	1.01621625	1.164530062	1.314186896	1.463787086	1.611808045	1.756624152	1.896529933	2.029765964	2.154546904	2.269091067	2.371651014	2.460544709	2.534186862	2.591207004	2.631160966	2.654203903	2.660695037	2.651174788	2.626344425	2.587045369	2.534238392	2.468982922	2.392416603	2.305735249	2.210173319	2.106985073	1.997426556	1.882738582	1.764130921	1.64276787	1.519755401	1.396130062
TSC22D1	3	-0.611169628	-0.526138316	-0.435453399	-0.339051845	-0.236925988	-0.129131478	-0.015794948	0.102878899	0.22660102	0.354992854	0.48758248	0.623802331	0.762988614	0.904382578	1.047133665	1.190304549	1.332877997	1.473765433	1.611817037	1.745833202	1.874577118	1.996788295	2.111196809	2.2165381	2.31156817	2.395079066	2.46591458	2.522986109	2.565288669	2.591999237	2.603130331	2.599193529	2.580821072	2.54874752	2.503794842	2.446857899	2.37889035	2.300891006	2.213890648	2.118939338	2.01709426	1.909408164	1.796918462	1.680637074	1.561541102	1.440564441	1.318590406	1.196445455
S100A10	3	-2.368517334	-2.291220634	-2.209109345	-2.122195324	-2.030536596	-1.934239279	-1.833458458	-1.728397959	-1.61930902	-1.506487946	-1.39027284	-1.271039585	-1.149197253	-1.025183138	-0.899457618	-0.772499015	-0.644798634	-0.516856095	-0.389175073	-0.262259502	-0.136610288	-0.012722528	0.108916754	0.227830418	0.343552572	0.455629568	0.563620669	0.667098436	0.765648913	0.858893721	0.946662714	1.028905049	1.105589693	1.176702499	1.242244336	1.302229433	1.356683909	1.405644483	1.449157336	1.487277113	1.520066046	1.547593196	1.56993378	1.587168594	1.599383506	1.606669023	1.609119905	1.606834845
MXRA8	1	-1.872010153	-1.855447699	-1.837658867	-1.818573992	-1.798122856	-1.776235257	-1.752841672	-1.727873997	-1.701266379	-1.672956132	-1.642884738	-1.610998926	-1.577251817	-1.541604135	-1.504025459	-1.46449551	-1.423005446	-1.379559155	-1.334174509	-1.286884565	-1.237738687	-1.186803554	-1.134164039	-1.07992393	-1.024206462	-0.967154657	-0.908931436	-0.849719505	-0.789720993	-0.729152094	-0.668203053	-0.607050671	-0.545876839	-0.484867663	-0.424212396	-0.364102374	-0.304729953	-0.24628746	-0.188966175	-0.132955349	-0.078441254	-0.025606289	0.02537187	0.074321066	0.121075402	0.165475925	0.20737126	0.246618184
ENSSSCG00000000657	3	-0.302196537	-0.246439761	-0.184572418	-0.116162	-0.040803934	0.041862156	0.13213405	0.23022671	0.336250754	0.45019033	0.571881244	0.700990387	0.836997558	0.979180846	1.126606665	1.27812541	1.432373498	1.587782287	1.742594053	1.894884888	2.042594102	2.18355945	2.315557331	2.436346998	2.543717807	2.635538517	2.709807779	2.764704971	2.798640643	2.810420104	2.800170792	2.768864742	2.717770274	2.648402671	2.562477998	2.461866508	2.348546346	2.22455821	2.091961675	1.952793927	1.809031638	1.66255675	1.515126851	1.368350733	1.223669579	1.082343996	0.945446936	0.813862252
ERC1	1	-1.606342137	-1.586978348	-1.566263352	-1.544132591	-1.520523096	-1.495374329	-1.468629107	-1.440234621	-1.410143528	-1.378315113	-1.344716521	-1.309324019	-1.272124304	-1.233115812	-1.192310011	-1.149732666	-1.105425032	-1.059444963	-1.011867893	-0.962787682	-0.912317276	-0.860589186	-0.807755734	-0.753989072	-0.699480948	-0.644442221	-0.589102101	-0.533707144	-0.478519981	-0.423810544	-0.369795234	-0.316657774	-0.26457837	-0.213732938	-0.16429215	-0.116420563	-0.070275827	-0.026007988	0.016241127	0.056338447	0.094160104	0.129591813	0.162529169	0.19287789	0.220553981	0.245483859	0.267604408	0.286863
MYL6	3	-3	-2.984866993	-2.862537977	-2.732226985	-2.593936528	-2.447756294	-2.293869802	-2.132559326	-1.964208834	-1.789304761	-1.608434577	-1.42228318	-1.231627291	-1.037328078	-0.840322337	-0.641612602	-0.442256552	-0.243356102	-0.046046511	0.148514179	0.339155156	0.524702114	0.703985694	0.875849033	1.039154444	1.192789256	1.335670931	1.466751544	1.585021789	1.689588925	1.78026127	1.857251761	1.920842721	1.971374782	2.009239483	2.03487266	2.048748551	2.051374507	2.043286254	2.025043596	1.997226513	1.960431586	1.915268687	1.862357901	1.802326633	1.735806872	1.663432586	1.585837234
MT-ND2	3	-2.996775366	-2.833485851	-2.665629442	-2.493593945	-2.317809326	-2.138745196	-1.956907873	-1.772837074	-1.587102362	-1.400299423	-1.213046283	-1.025979539	-0.839750679	-0.655022568	-0.472466123	-0.292757247	-0.116574009	0.055405883	0.222507346	0.384059908	0.53939945	0.687869714	0.828823607	0.961624337	1.085646406	1.200276493	1.304914273	1.398973198	1.481881278	1.553143742	1.612823997	1.661287202	1.698922359	1.726137087	1.743355078	1.75101385	1.749562759	1.73946122	1.721177119	1.695185361	1.661966552	1.622005784	1.575791493	1.523814407	1.466566528	1.404540183	1.338227101	1.268117538
EPS15	1	-2.005440663	-1.975588039	-1.944302144	-1.911551627	-1.877308819	-1.841550248	-1.804257176	-1.765416133	-1.725019456	-1.683065814	-1.639560726	-1.594517055	-1.547955469	-1.499904875	-1.450402798	-1.399495721	-1.347239359	-1.293698873	-1.238949025	-1.183074243	-1.126168635	-1.068335906	-1.00968921	-0.950350926	-0.890452354	-0.830133346	-0.769541861	-0.70883347	-0.648170791	-0.587719797	-0.527624394	-0.46801632	-0.409027783	-0.350791122	-0.293438357	-0.237100769	-0.181908494	-0.127990131	-0.075472381	-0.024479703	0.024866013	0.072445747	0.118143632	0.161847219	0.20344772	0.242840242	0.279924001	0.314602522
TMEM43	1	-1.942708091	-1.923984046	-1.904037261	-1.882807969	-1.860236352	-1.836262984	-1.810829325	-1.78387827	-1.755354753	-1.725206393	-1.693384203	-1.659843329	-1.624543836	-1.587451525	-1.548538775	-1.5077854	-1.465179509	-1.420718363	-1.374409204	-1.326270066	-1.276330521	-1.224632377	-1.171230295	-1.116192321	-1.059600314	-1.001550262	-0.942152484	-0.881531689	-0.819826915	-0.757189735	-0.693770954	-0.629724717	-0.565214469	-0.500412348	-0.435498455	-0.370660068	-0.306090786	-0.241989638	-0.178560153	-0.116009398	-0.054547001	0.005615834	0.064267328	0.121196106	0.176192186	0.229047938	0.279559039	0.327525395
JCAD	3	-0.354663852	-0.305495069	-0.250446471	-0.189026507	-0.120757989	-0.045194146	0.03806262	0.129339516	0.228870136	0.336769908	0.45301114	0.577398785	0.7095482	0.848866263	0.994537193	1.145514269	1.30051845	1.458044531	1.616375137	1.773602417	1.927656967	2.076343162	2.21737988	2.34844547	2.467225815	2.571464385	2.659013343	2.727884889	2.776302198	2.80286073	2.807438757	2.790748741	2.753810684	2.697908167	2.624547254	2.53541464	2.432335559	2.317231867	2.192080806	2.058874985	1.91958421	1.776119841	1.630302406	1.483833193	1.338270443	1.195010693	1.055275588	0.9201043
KLF13	1	-2.078776115	-2.060873814	-2.042067393	-2.022321241	-2.00159944	-1.979865891	-1.957084446	-1.933219054	-1.908233924	-1.882093698	-1.854763637	-1.826209823	-1.796399369	-1.765300647	-1.732883519	-1.699119586	-1.663982442	-1.627447938	-1.58949445	-1.550103151	-1.509258291	-1.466947471	-1.423161918	-1.37789676	-1.331151282	-1.282929192	-1.233238858	-1.182093537	-1.129511592	-1.075518848	-1.020166503	-0.963524961	-0.905675119	-0.846708488	-0.786727316	-0.725844632	-0.66418422	-0.601880498	-0.539078317	-0.475932677	-0.412608357	-0.34927946	-0.286128879	-0.223347686	-0.161134448	-0.099694475	-0.039239004	0.020015676
CHST3	1	-1.810994159	-1.799058804	-1.786246699	-1.772502962	-1.757770742	-1.741991365	-1.725104511	-1.70704844	-1.68776025	-1.667176197	-1.645232047	-1.621863494	-1.59700662	-1.570598419	-1.542577369	-1.512884056	-1.48146186	-1.448257676	-1.413222696	-1.376313218	-1.337491496	-1.296726613	-1.253995368	-1.209283176	-1.162584949	-1.113905972	-1.063262738	-1.010683741	-0.956210202	-0.899897461	-0.841821623	-0.782078263	-0.720779932	-0.658056427	-0.59405492	-0.528939924	-0.462893066	-0.396112689	-0.328813266	-0.261224633	-0.193591041	-0.126170047	-0.059231241	0.006945175	0.072069938	0.135846395	0.19797228	0.258141568
AK1	2	3	3	3	3	3	3	3	3	2.743214014	2.47249074	2.216547768	1.975883609	1.750812532	1.541456708	1.347746624	1.169429766	1.006086798	0.857153798	0.721948669	0.599699671	0.489574089	0.390705377	0.302217504	0.223245694	0.152953227	0.090544268	0.035273028	-0.013550307	-0.056556337	-0.094326749	-0.127474751	-0.156579333	-0.182139491	-0.204584754	-0.22428486	-0.241558211	-0.256679192	-0.269884501	-0.281378576	-0.291338263	-0.29991681	-0.307247292	-0.313445551	-0.318612711	-0.322837357	-0.326197407	-0.328761739	-0.330591603
LONRF3	1	-1.499328302	-1.484943898	-1.470010253	-1.454504413	-1.438402334	-1.421678823	-1.404307483	-1.386260661	-1.367509384	-1.348023299	-1.327770608	-1.306718005	-1.284830604	-1.262071869	-1.238403546	-1.213785582	-1.188176053	-1.161531082	-1.133804764	-1.104949078	-1.074913812	-1.043646471	-1.011092201	-0.977193698	-0.941891128	-0.905122041	-0.86682129	-0.826920951	-0.785350242	-0.742043201	-0.697002065	-0.650274646	-0.60192323	-0.552025343	-0.50067473	-0.447982212	-0.394076421	-0.339104379	-0.283231905	-0.226643834	-0.169544028	-0.112155166	-0.054718309	0.002507775	0.059247523	0.115209729	0.170088932	0.223567034
ENSSSCG00000021899	3	-0.305616228	-0.262837492	-0.214127936	-0.158857076	-0.096384065	-0.026074725	0.05267702	0.140423196	0.237631512	0.344651277	0.46167646	0.58870726	0.72551199	0.871591442	1.026148109	1.188062756	1.355880643	1.527809405	1.701730012	1.875221591	2.045600104	2.209970181	2.365288718	2.508438387	2.636308877	2.745883537	2.834329105	2.899086289	2.937959042	2.949342151	2.933389983	2.891423093	2.825230886	2.736988649	2.629176228	2.504495084	2.365785646	2.215946865	2.057859894	1.894317798	1.727963121	1.561234949	1.39632676	1.235155925	1.07934515	0.930215598	0.788790838	0.655810258
GOLM1	1	-2.247321306	-2.223434468	-2.197930379	-2.170733509	-2.141769929	-2.11096818	-2.078260236	-2.043582544	-2.006877133	-1.968092799	-1.927186336	-1.884123808	-1.838881846	-1.791448941	-1.741826728	-1.690031214	-1.636093952	-1.580063114	-1.52200445	-1.462002107	-1.400159281	-1.336598686	-1.271462829	-1.204914066	-1.137134436	-1.068325275	-0.9987066	-0.928516279	-0.858008978	-0.787448192	-0.717049967	-0.647002392	-0.577492683	-0.508706462	-0.440826852	-0.374033639	-0.308502507	-0.244404334	-0.181904573	-0.121162692	-0.06233169	-0.005557682	0.049020465	0.101271418	0.151071629	0.198305519	0.242865629	0.284652719
ZNF395	1	-2.474957281	-2.449301456	-2.422003398	-2.392993	-2.362202249	-2.329566083	-2.29502332	-2.258517656	-2.219998747	-2.179423338	-2.136756448	-2.091972597	-2.045057049	-1.996007073	-1.944833181	-1.89156034	-1.836229134	-1.778896835	-1.719638391	-1.658547279	-1.595736214	-1.531337693	-1.465504359	-1.398409149	-1.330245248	-1.261225798	-1.191583389	-1.121569322	-1.051452626	-0.981510254	-0.911955586	-0.84296382	-0.774706995	-0.707353447	-0.64106702	-0.576006349	-0.512324216	-0.450166981	-0.389674088	-0.330977637	-0.27420203	-0.219463686	-0.166870815	-0.116523253	-0.06851235	-0.022920914	0.020176805	0.06071508
TEK	3	-0.418280238	-0.373703297	-0.323700262	-0.267783322	-0.205466395	-0.136278083	-0.0597773	0.024428472	0.116662459	0.217155802	0.326023279	0.443238349	0.568608543	0.701752404	0.842079263	0.988773237	1.140782709	1.29681646	1.455347343	1.614624076	1.772691382	1.927418302	2.076534172	2.217671439	2.348414275	2.46635178	2.56913454	2.654533258	2.720498245	2.765328467	2.788586318	2.790680182	2.772353013	2.7346403	2.678829228	2.606416041	2.519062539	2.418552544	2.306749115	2.185553237	2.056864724	1.922545992	1.78438938	1.644088568	1.503214591	1.363196776	1.225308808	1.090659924
EEF2K	1	-2.47890974	-2.455677896	-2.430658348	-2.403750244	-2.374853262	-2.343868781	-2.310701195	-2.275259395	-2.237458397	-2.197221112	-2.154480251	-2.109180343	-2.061279835	-2.010753256	-1.957593403	-1.901813503	-1.843449322	-1.782561159	-1.719235676	-1.653587519	-1.585760682	-1.515929555	-1.444299621	-1.371107769	-1.296622183	-1.221141794	-1.144995281	-1.068539615	-0.99215816	-0.916245196	-0.841095716	-0.766942264	-0.694007849	-0.622505086	-0.552635051	-0.484586314	-0.41853416	-0.354639975	-0.293050812	-0.23389909	-0.177302452	-0.123363742	-0.072171103	-0.023798173	0.021695626	0.064264715	0.103876931	0.140513033
RPS27A	4	-2.158059794	-2.131170167	-2.104229538	-2.077218129	-2.050116069	-2.022903402	-1.995560079	-1.968065965	-1.940400836	-1.912544381	-1.884476203	-1.856175816	-1.827622648	-1.79879604	-1.769675244	-1.740239427	-1.710467664	-1.680338945	-1.649832167	-1.618926141	-1.587599585	-1.555831125	-1.523599297	-1.490882542	-1.457659208	-1.423907548	-1.389605719	-1.354731782	-1.3192637	-1.283182518	-1.246497002	-1.209230343	-1.171405974	-1.133047457	-1.094178481	-1.054822866	-1.015004564	-0.97474766	-0.934076373	-0.893015054	-0.85158819	-0.809820399	-0.767736434	-0.725361179	-0.682719647	-0.639836984	-0.59673846	-0.553449473
PALMD	3	-0.039210443	0.048537749	0.140388614	0.236202688	0.335788188	0.438897035	0.545221418	0.654391039	0.765971174	0.879461646	0.99429682	1.109846681	1.22541906	1.340263015	1.453573377	1.56449643	1.672136669	1.775564587	1.873825389	1.965948569	2.050958233	2.127884101	2.195773087	2.253701382	2.300786971	2.336202513	2.359188526	2.369066807	2.365254021	2.347355476	2.315791793	2.271445222	2.215281876	2.148331103	2.071668478	1.986399484	1.893643971	1.794521504	1.690137701	1.581571677	1.469864699	1.356010158	1.240944955	1.125542363	1.010606423	0.896867882	0.784981673	0.67552587
EGFR	1	-2.032746848	-2.017008934	-2.000248107	-1.982412227	-1.963448513	-1.943303832	-1.921925024	-1.89925927	-1.875254503	-1.849859863	-1.823026188	-1.794706559	-1.764856877	-1.733436478	-1.700408788	-1.665742004	-1.6294098	-1.591392054	-1.551675579	-1.510254868	-1.467132819	-1.422321453	-1.375842599	-1.327728544	-1.278022629	-1.226779785	-1.174067006	-1.119963723	-1.064562103	-1.007965884	-0.950279322	-0.891610879	-0.832078572	-0.771809746	-0.710940736	-0.649616436	-0.587989816	-0.52622136	-0.464478443	-0.402934659	-0.341769089	-0.281165532	-0.221311698	-0.162398364	-0.104618516	-0.048166463	0.006763054	0.059975763
ID2	3	-0.490084777	-0.440817927	-0.385854675	-0.324733548	-0.257005761	-0.1822493	-0.100085351	-0.01019688	0.087650956	0.193589139	0.307622544	0.429608049	0.559234024	0.696002334	0.839213996	0.987959576	1.141115232	1.297345126	1.455110585	1.612686128	1.768182112	1.919573497	2.064733974	2.201474559	2.327585681	2.440881789	2.539247563	2.620684937	2.683360226	2.725756418	2.747541995	2.749161282	2.731342946	2.695063137	2.641511177	2.572054506	2.488203367	2.391575683	2.283862498	2.166794418	2.042109446	1.911522699	1.776698444	1.639224939	1.500592512	1.362175259	1.22521665	1.090819211
REV3L	1	-2.30956389	-2.273175254	-2.234533191	-2.193564855	-2.150204847	-2.104396772	-2.05609486	-2.005265636	-1.951889621	-1.895963016	-1.837499363	-1.776531133	-1.71311121	-1.647314237	-1.579237793	-1.509003353	-1.43675703	-1.362670037	-1.286938879	-1.209785245	-1.131455591	-1.052220422	-0.972373268	-0.892229366	-0.812124075	-0.732411033	-0.653460087	-0.575655027	-0.499391151	-0.425058391	-0.352923923	-0.283178997	-0.215999189	-0.151544656	-0.08996001	-0.031374328	0.024098725	0.07636067	0.125327907	0.170931331	0.2131159	0.251840146	0.287075655	0.318806522	0.347028777	0.371749811	0.392987781	0.410771023
CILP	3	0.04131528	0.109917148	0.183699817	0.262789189	0.347261649	0.437133983	0.532353001	0.632785165	0.73820654	0.848293469	0.962614356	1.080623005	1.201653914	1.324919931	1.449512617	1.574405599	1.69846112	1.820439888	1.939014256	2.052784636	2.160298976	2.260075059	2.350625281	2.430483547	2.49823386	2.552540142	2.592176809	2.616059581	2.623275962	2.613202655	2.586205151	2.543251604	2.485488462	2.414204948	2.330800576	2.236752985	2.13358664	2.022842925	1.906052106	1.784707623	1.660243104	1.534012443	1.407273198	1.281173492	1.156742464	1.034884247	0.916375321	0.801864994
YPEL3	1	-2.531775411	-2.495519462	-2.458409148	-2.420440071	-2.381608786	-2.341912858	-2.301350904	-2.259922645	-2.217628956	-2.174471909	-2.130454818	-2.085582284	-2.039860234	-1.993295964	-1.945898169	-1.897676984	-1.84864401	-1.798812344	-1.748196607	-1.696812959	-1.644679123	-1.591814399	-1.538239673	-1.483977425	-1.429051732	-1.373488269	-1.317314301	-1.260558681	-1.203251828	-1.145428112	-1.087144823	-1.028473448	-0.969489295	-0.910271338	-0.850902141	-0.791467761	-0.732057642	-0.672764484	-0.613684112	-0.554915321	-0.496559712	-0.438721514	-0.381507397	-0.325026273	-0.269389084	-0.214708585	-0.161099116	-0.108676365
ZBTB20	1	-3	-3	-3	-3	-3	-2.953174479	-2.881763064	-2.805793738	-2.725257819	-2.640192411	-2.550684316	-2.456873206	-2.358953931	-2.257177826	-2.151852965	-2.043343333	-1.932066917	-1.818492802	-1.703137358	-1.58655966	-1.469356296	-1.352155733	-1.235612413	-1.120400731	-1.007209061	-0.896733926	-0.789674432	-0.686727016	-0.588580569	-0.495876181	-0.408919529	-0.32781085	-0.25260278	-0.183305575	-0.119890912	-0.062295534	-0.010424703	0.03584455	0.076660382	0.112193318	0.142633631	0.168188925	0.189081903	0.205548323	0.217835107	0.226198611	0.230903041	0.232218998
SORL1	1	-1.91202753	-1.905998877	-1.89928408	-1.891813065	-1.883510453	-1.87429554	-1.864082365	-1.852779881	-1.840292257	-1.826519331	-1.81135722	-1.794699134	-1.776436385	-1.756459639	-1.734660394	-1.710932729	-1.685175299	-1.657293595	-1.627202454	-1.594828789	-1.560114529	-1.523019703	-1.483525641	-1.441638197	-1.397390939	-1.35084821	-1.302107959	-1.251304253	-1.198609357	-1.144228398	-1.088341386	-1.031116471	-0.972735457	-0.913392539	-0.853292649	-0.792649678	-0.731684609	-0.670623588	-0.609695983	-0.549132431	-0.489162935	-0.43001501	-0.371911921	-0.315071017	-0.25970219	-0.206006462	-0.154174722	-0.1043866
TMEM106B	1	-2.429382759	-2.389545524	-2.347267116	-2.302474968	-2.255105577	-2.205106194	-2.152436551	-2.09707061	-2.038998306	-1.97822723	-1.914784242	-1.848716961	-1.780095094	-1.709011578	-1.635583498	-1.55995275	-1.482286429	-1.402776922	-1.321641697	-1.239122795	-1.155486002	-1.071019749	-0.98603373	-0.900857273	-0.815837493	-0.731337253	-0.647732971	-0.565412307	-0.48477175	-0.406199875	-0.329960536	-0.256240834	-0.185211801	-0.117028869	-0.051831954	0.010254363	0.069120548	0.124671751	0.176827385	0.225520653	0.270698031	0.31231874	0.350354185	0.384787392	0.415612441	0.442833899	0.466466259	0.486533388
NFE2L2	1	-2.223290505	-2.196488145	-2.168407765	-2.139017151	-2.108286569	-2.076189185	-2.042701498	-2.007803795	-1.971480615	-1.933721225	-1.894520092	-1.853877363	-1.811799332	-1.768298901	-1.723396021	-1.677118108	-1.629500434	-1.580586476	-1.530428232	-1.479086483	-1.426631005	-1.373140723	-1.31870381	-1.263417708	-1.207389095	-1.150733775	-1.093576498	-1.036050712	-0.97829824	-0.92046529	-0.862672922	-0.805028438	-0.74764024	-0.690617584	-0.634070224	-0.578108043	-0.522840709	-0.468377332	-0.414826133	-0.36229413	-0.310886829	-0.26070794	-0.211859097	-0.164439606	-0.11854619	-0.074272769	-0.03171024	0.009053721
ABCA8	1	-1.329448201	-1.315840133	-1.301427207	-1.286172577	-1.270039089	-1.252989461	-1.23498649	-1.215993273	-1.195973458	-1.174891516	-1.152713026	-1.129404996	-1.104936195	-1.079277501	-1.052402272	-1.024286728	-0.994910345	-0.964256253	-0.932311645	-0.899068176	-0.864522365	-0.828675986	-0.79153644	-0.75311711	-0.713437693	-0.672524496	-0.630410703	-0.587136599	-0.542749749	-0.497307808	-0.4509006	-0.403642508	-0.355661486	-0.307098887	-0.258109233	-0.208859848	-0.159530342	-0.11031195	-0.061406735	-0.013026651	0.034607521	0.081267346	0.126718028	0.170719796	0.213029375	0.253401536	0.291590709	0.32735266
CALR	1	-3	-3	-2.930489496	-2.846634459	-2.757127141	-2.661938995	-2.561098096	-2.454693425	-2.342877967	-2.225870454	-2.103955657	-1.977483209	-1.846864995	-1.712571247	-1.575125522	-1.43509878	-1.293102837	-1.149783435	-1.005813201	-0.861884709	-0.718703843	-0.576983629	-0.437438614	-0.300779895	-0.167710792	-0.038923186	0.084905537	0.203114963	0.315063638	0.420165568	0.518165959	0.609005027	0.692661252	0.769146153	0.838500711	0.900792154	0.956111054	1.004568734	1.04629495	1.081435821	1.110151982	1.132616939	1.149015601	1.159542959	1.164402912	1.163807199	1.157974438	1.147129253
FGFR4	1	-2.198415048	-2.188047294	-2.176907412	-2.164948146	-2.15212097	-2.138376316	-2.123663834	-2.107932708	-2.091132015	-2.073211142	-2.054120255	-2.033810824	-2.012236203	-1.989352269	-1.965118114	-1.939496787	-1.91245608	-1.883969365	-1.854016453	-1.82258449	-1.789668852	-1.755274063	-1.719414683	-1.682116181	-1.643415764	-1.603363151	-1.562021266	-1.519466841	-1.475790918	-1.431095288	-1.385460025	-1.338953495	-1.291647912	-1.243619102	-1.194946123	-1.145710855	-1.09599758	-1.04589255	-0.995483558	-0.944859496	-0.894109929	-0.84332466	-0.792593326	-0.742004985	-0.691647735	-0.641608348	-0.591971918	-0.542821541
RTN2	1	-2.068772395	-2.056532735	-2.044084578	-2.031414113	-2.01850681	-2.005347385	-1.991919776	-1.978207104	-1.964191642	-1.949854773	-1.935176949	-1.920137648	-1.904715325	-1.888887358	-1.872629999	-1.855918306	-1.838726087	-1.821025827	-1.802788616	-1.783984071	-1.764580255	-1.74454358	-1.723838721	-1.702428506	-1.680273811	-1.657333442	-1.633564014	-1.608919814	-1.583352664	-1.556814982	-1.529285309	-1.500757027	-1.471224721	-1.440684221	-1.409132763	-1.376569151	-1.342993924	-1.308409529	-1.272820491	-1.236233584	-1.198658011	-1.160105573	-1.120590841	-1.080131331	-1.038747664	-0.996463735	-0.953306866	-0.909307953
FHL5	3	-0.171916046	-0.110283525	-0.042212088	0.032694999	0.114792228	0.204373856	0.301654003	0.406745307	0.519636777	0.640171659	0.768026315	0.902691206	1.043455152	1.189394005	1.339364795	1.492006227	1.645746151	1.798816355	1.949274695	2.095034288	2.233899192	2.36360581	2.481869072	2.586432384	2.675120314	2.745892976	2.796901145	2.82654112	2.833508358	2.816968268	2.777513236	2.716628144	2.63609926	2.537951672	2.424390192	2.297740284	2.160390093	2.014734682	1.86312366	1.707813345	1.550924606	1.394407376	1.240012618	1.089272258	0.943487258	0.803723611	0.67081574	0.545376412
RCAN1	1	-1.648051926	-1.636799926	-1.625345359	-1.61365534	-1.601695114	-1.589427958	-1.576815085	-1.563815521	-1.550385963	-1.536480633	-1.522051095	-1.507046059	-1.491411167	-1.475088741	-1.458017515	-1.440132334	-1.421363827	-1.401638036	-1.380876022	-1.358993422	-1.335899972	-1.31149898	-1.285686757	-1.258351988	-1.229375059	-1.19862732	-1.165970287	-1.131254778	-1.094319987	-1.05500508	-1.013250174	-0.969055775	-0.922431135	-0.873395424	-0.821979373	-0.768226899	-0.71219671	-0.653963851	-0.593621171	-0.531280693	-0.467074848	-0.401157551	-0.333705099	-0.26491685	-0.195015678	-0.124248171	-0.052884563	0.018781618
TGFBR2	1	-1.839497425	-1.807904573	-1.774512181	-1.739268851	-1.702128507	-1.66305131	-1.622004602	-1.578963846	-1.533913563	-1.486848238	-1.437773184	-1.386705351	-1.333674044	-1.278721561	-1.221903713	-1.163290226	-1.102965007	-1.041026272	-0.977586524	-0.91277239	-0.8467243	-0.77959604	-0.711554158	-0.642777257	-0.57345517	-0.503788048	-0.433985362	-0.364264842	-0.29485138	-0.225972814	-0.157834145	-0.090627068	-0.024542272	0.040231179	0.103506522	0.165099918	0.224831024	0.282523503	0.3380055	0.391110054	0.441675484	0.489545729	0.53457065	0.57660632	0.615515271	0.651166741	0.683436899	0.712209065
TPI1	2	3	3	3	3	3	3	3	3	2.876155788	2.645770606	2.423061195	2.208492549	2.002477364	1.805368886	1.617454861	1.438952938	1.270007838	1.110690481	0.960999151	0.820862676	0.690145451	0.568654046	0.456145066	0.352333861	0.256903722	0.169515167	0.089815002	0.017444911	-0.047950636	-0.106736136	-0.159416892	-0.206534783	-0.248580582	-0.28599674	-0.319181064	-0.348490444	-0.374244496	-0.396729083	-0.41619965	-0.432884349	-0.446986948	-0.458689525	-0.468154934	-0.475529084	-0.480943016	-0.484514808	-0.486351327	-0.486549831
ZBTB16	1	-2.150365263	-2.109240213	-2.066142056	-2.021042999	-1.973922949	-1.92477035	-1.873583002	-1.820368839	-1.765146674	-1.707946872	-1.648811957	-1.587797135	-1.524970712	-1.460414415	-1.39422359	-1.326507282	-1.257388193	-1.187002511	-1.115499614	-1.043041657	-0.969803039	-0.895969771	-0.821738735	-0.74731687	-0.672920273	-0.598773246	-0.525107292	-0.452160073	-0.380174349	-0.30939072	-0.239997354	-0.172151251	-0.106004376	-0.041703574	0.020609708	0.080799643	0.138736206	0.194295319	0.247358962	0.297815253	0.345558501	0.390489247	0.432514274	0.471546617	0.507505553	0.540316589	0.569911446	0.596228036
PTGFRN	1	-2.672872067	-2.653294063	-2.632022055	-2.608940102	-2.583930011	-2.556872376	-2.527647799	-2.496138324	-2.462229078	-2.425810128	-2.386778544	-2.345040662	-2.300514527	-2.253132497	-2.202843957	-2.149618124	-2.093446876	-2.034347548	-1.972365642	-1.907577368	-1.840091954	-1.770053643	-1.697643325	-1.623079709	-1.546620006	-1.468560056	-1.389233868	-1.309012555	-1.228302637	-1.147529989	-1.06702352	-0.987050783	-0.907872137	-0.829739308	-0.752893652	-0.677564638	-0.603968554	-0.532307424	-0.462768142	-0.395521807	-0.330723257	-0.26851077	-0.209005942	-0.152313706	-0.098522486	-0.047704473	8.40E-05	0.044801998
GOLGB1	1	-2.616540171	-2.56801412	-2.51509536	-2.457549105	-2.395160672	-2.327742384	-2.255140863	-2.177244476	-2.093990715	-2.005373237	-1.911448263	-1.812340058	-1.708245235	-1.599435644	-1.486259695	-1.369142011	-1.24858141	-1.125147268	-0.999474421	-0.872256803	-0.744240063	-0.616213451	-0.489001246	-0.363453996	-0.240439809	-0.120835903	-0.00552056	0.104634401	0.208770591	0.306090094	0.396183981	0.478885267	0.554089017	0.621745826	0.681856915	0.734469423	0.779671939	0.817590302	0.848383671	0.872240876	0.889377034	0.900030413	0.904459529	0.902940461	0.895764357	0.88323511	0.865667199	0.843383664
STAG2	1	-2.654124188	-2.611991407	-2.567735475	-2.521319613	-2.47271535	-2.42190359	-2.36887568	-2.313634456	-2.25619527	-2.196586959	-2.134852754	-2.0710511	-2.005256376	-1.937559498	-1.868068385	-1.79690828	-1.72422192	-1.650169528	-1.574928653	-1.498693821	-1.421676035	-1.344102094	-1.266213765	-1.188266806	-1.110529851	-1.033283173	-0.956817347	-0.881431814	-0.807433378	-0.735122108	-0.664689755	-0.596262898	-0.529956481	-0.465874298	-0.404109089	-0.344742704	-0.28784632	-0.233480709	-0.181696543	-0.132534729	-0.086026768	-0.04219514	-0.001053694	0.037391949	0.073143989	0.106212036	0.136612705	0.164369207
NCOA7	3	-0.949126815	-0.894541637	-0.835331805	-0.771284141	-0.702210962	-0.627957604	-0.548410414	-0.463505025	-0.373234697	-0.277658477	-0.176908869	-0.071198739	0.039172864	0.153816239	0.272248185	0.393890957	0.51807318	0.644032778	0.770921914	0.897813867	1.023711697	1.147558494	1.268249005	1.384642347	1.495575594	1.599877965	1.696385416	1.783955459	1.861482072	1.927967423	1.982984585	2.026468423	2.058462271	2.079107802	2.088636756	2.087362565	2.075671988	2.054016816	2.022905711	1.982896185	1.934586769	1.878609358	1.815621753	1.746300425	1.671333499	1.591413993	1.507233336	1.419475213
STC1	3	-0.400466631	-0.360068048	-0.31397119	-0.261548979	-0.202158057	-0.135154202	-0.059912027	0.024150867	0.11754538	0.220678448	0.333817465	0.457052813	0.590260181	0.733064704	0.884809216	1.044529	1.210935326	1.38240975	1.557010629	1.732492683	1.90633966	2.075809491	2.237990638	2.389867898	2.528395612	2.650576119	2.753541373	2.834635778	2.891498495	2.922279083	2.926762767	2.905831455	2.860814245	2.793420378	2.705673792	2.599845693	2.478386471	2.343858222	2.198869154	2.046011219	1.887802337	1.726634589	1.564729627	1.404102386	1.246533853	1.093553283	0.946429825	0.80617306
CGNL1	1	-1.178119914	-1.168908329	-1.159049472	-1.148506057	-1.13723988	-1.125211973	-1.112382795	-1.098712445	-1.084160919	-1.068688389	-1.052255524	-1.034823847	-1.016356119	-0.996816764	-0.976172329	-0.954391969	-0.931447961	-0.907316246	-0.881976991	-0.855415154	-0.827621076	-0.798591052	-0.768327912	-0.736841577	-0.704149589	-0.670277614	-0.635259893	-0.599139649	-0.56196942	-0.523812017	-0.484746368	-0.444865858	-0.404275618	-0.36309244	-0.321444588	-0.279471479	-0.237323234	-0.195160101	-0.153151749	-0.111476437	-0.070320076	-0.029875175	0.009660308	0.048084201	0.085191437	0.120775431	0.154629526	0.186548471
VWF	3	-0.422976961	-0.381537792	-0.334827973	-0.282339326	-0.223558936	-0.157981714	-0.085125845	-0.004551156	0.084119726	0.181177764	0.286802042	0.401033224	0.523747052	0.654629118	0.793152351	0.938558699	1.089846434	1.245764368	1.404813988	1.565260165	1.725150685	1.882344433	2.034547634	2.179357263	2.314310454	2.436938619	2.54482493	2.635663864	2.707321567	2.758004417	2.787166092	2.795102528	2.782450016	2.750145332	2.699386911	2.631594037	2.548364935	2.451434502	2.342632371	2.22384199	2.096961375	1.963866208	1.826375941	1.686223532	1.545029378	1.40427988	1.265310988	1.12929684
RASL11B	1	-1.439257347	-1.432762247	-1.425718606	-1.418083628	-1.409811787	-1.400854736	-1.391161241	-1.380677117	-1.369345193	-1.357105289	-1.343894222	-1.329645835	-1.314291063	-1.29775803	-1.27997219	-1.260856507	-1.240331687	-1.218316459	-1.194727916	-1.169481909	-1.142493507	-1.113677523	-1.082949101	-1.050224369	-1.015421166	-0.978459821	-0.939264	-0.897761606	-0.853885728	-0.80757915	-0.758825462	-0.707643754	-0.654077239	-0.598195417	-0.540096195	-0.479907768	-0.417790203	-0.353936661	-0.288574203	-0.221964118	-0.154401754	-0.086215794	-0.017766975	0.050553761	0.118327684	0.185111241	0.250439539	0.313830318
TMED3	1	-2.715765754	-2.697848077	-2.678087768	-2.65632983	-2.632413724	-2.606174757	-2.577445843	-2.54605965	-2.511851162	-2.474660684	-2.434337269	-2.390742574	-2.343755107	-2.293274819	-2.239227965	-2.181572148	-2.12030143	-2.055451371	-1.987103848	-1.9153915	-1.840501615	-1.762679301	-1.682229786	-1.599519694	-1.514977194	-1.429090917	-1.342407608	-1.255528477	-1.169104293	-1.083805829	-1.000123354	-0.918425645	-0.839052316	-0.762312036	-0.688480567	-0.61779944	-0.550475215	-0.486679271	-0.426548067	-0.370183818	-0.317655519	-0.269000256	-0.224224759	-0.183307137	-0.146198747	-0.112826161	-0.083093188	-0.05688292
PLAC9	1	-1.67687751	-1.656700282	-1.63523416	-1.612422836	-1.588211246	-1.56254615	-1.535376784	-1.506655545	-1.476338729	-1.4443873	-1.410767694	-1.375452643	-1.338422007	-1.299663606	-1.259174043	-1.216959486	-1.173036418	-1.12743233	-1.08018633	-1.031349684	-0.980986244	-0.929172777	-0.875999167	-0.821568494	-0.765996992	-0.709413853	-0.651960923	-0.593792248	-0.535073509	-0.475979555	-0.416679093	-0.357339399	-0.298132954	-0.239236657	-0.180830963	-0.123099009	-0.06622575	-0.0103971	0.044200912	0.097382959	0.148965206	0.198766079	0.246606989	0.292313035	0.335713666	0.376643316	0.414942006	0.450455919
ALDH6A1	1	-1.838992855	-1.829193765	-1.818884396	-1.808040348	-1.796636286	-1.784645925	-1.77204202	-1.758796357	-1.744879744	-1.730262007	-1.714911995	-1.698797575	-1.681885641	-1.66414213	-1.645532028	-1.6260194	-1.605567408	-1.584138344	-1.561693671	-1.53819406	-1.513599444	-1.487869075	-1.460961585	-1.432835062	-1.403447129	-1.372755028	-1.340715723	-1.307285998	-1.272422577	-1.236084608	-1.198253489	-1.158927027	-1.118110513	-1.075817343	-1.032069742	-0.986899452	-0.94034842	-0.892469438	-0.843326746	-0.79299658	-0.74156765	-0.689141542	-0.635833031	-0.581770289	-0.527094989	-0.471962276	-0.416540621	-0.361011534
SVIL	3	1.927075327	1.960271823	1.99351761	2.026504937	2.058913983	2.090413353	2.120660872	2.149304708	2.175984822	2.200334758	2.221983763	2.240559257	2.255689632	2.267007377	2.274152517	2.276776347	2.27454543	2.26714584	2.254287597	2.235709258	2.211182611	2.180517397	2.143566007	2.100228041	2.050454675	1.994252692	1.931688091	1.86288914	1.788048736	1.707472952	1.621927196	1.532383509	1.439786083	1.345038129	1.248992238	1.152442485	1.056118284	0.96067999	0.866716184	0.774742536	0.685202137	0.598467121	0.514841417	0.434564436	0.3578155	0.284718814	0.215348814	0.149735701
FLT1	3	-0.319823846	-0.272915693	-0.220083954	-0.160781631	-0.094466313	-0.020616526	0.061248556	0.151546119	0.250603763	0.358631176	0.475690323	0.601665327	0.736233484	0.878839068	1.028671672	1.184650813	1.34541839	1.509340265	1.674517848	1.838810085	1.999865718	2.155165217	2.302071351	2.437887061	2.559919082	2.665545703	2.752287047	2.817876323	2.860330562	2.878146594	2.87134696	2.840956968	2.788389906	2.715383423	2.623938037	2.516254407	2.394670646	2.26160091	2.119476515	1.970690791	1.817548894	1.662223696	1.506718734	1.352838958	1.202169739	1.056064241	0.915638907	0.781776467
CLIC5	3	1.066978183	1.130425641	1.195672559	1.262494581	1.330635008	1.399803527	1.469675319	1.539890632	1.610054857	1.679739171	1.748481788	1.815789872	1.881142126	1.943992094	2.003772187	2.059898434	2.111775935	2.158805018	2.200388043	2.235936809	2.264880516	2.286674188	2.300807479	2.30681376	2.304279359	2.292852819	2.272254029	2.242283027	2.202828311	2.153922688	2.096112352	2.030221523	1.957116301	1.877688753	1.792843341	1.703484036	1.610502281	1.514765949	1.41710944	1.318325012	1.219155441	1.120288046	1.022350124	0.925905764	0.831454004	0.739428269	0.65019697	0.56406517
CKM	2	3	3	3	3	3	3	3	3	2.786344984	2.526550664	2.27980842	2.046572767	1.827155192	1.621717049	1.430268035	1.252670417	1.08864867	0.937803793	0.799631194	0.67354087	0.558878552	0.454946612	0.361023695	0.276382337	0.200304075	0.132091862	0.071079747	0.016640036	-0.031811827	-0.074824996	-0.112987019	-0.146860602	-0.176938373	-0.203650768	-0.2273736	-0.248434874	-0.267120862	-0.283681471	-0.29833497	-0.311272123	-0.322659802	-0.332644133	-0.34135323	-0.348899575	-0.355382094	-0.360887954	-0.365494137	-0.369268817
PTMA	1	-3	-3	-3	-3	-3	-3	-3	-2.944311386	-2.770596763	-2.594198854	-2.41573013	-2.235815312	-2.055085447	-1.874172687	-1.693705825	-1.514306589	-1.336586682	-1.161145509	-0.988568527	-0.819426143	-0.654273076	-0.493648102	-0.338074105	-0.188058374	-0.044093066	0.093344202	0.223789686	0.346792818	0.461915494	0.568770254	0.667321623	0.757724717	0.840150368	0.914781629	0.981812052	1.041444212	1.09388846	1.139361849	1.178087228	1.21029245	1.236209702	1.256074918	1.270127276	1.278608755	1.28176375	1.279838727	1.27308192	1.26174306
COL12A1	3	-0.415839073	-0.376458181	-0.331404377	-0.280034107	-0.22168353	-0.155683814	-0.081380939	0.001839791	0.094524541	0.197117443	0.309923595	0.433069837	0.566465017	0.709761894	0.862323117	1.023193825	1.191083337	1.364358095	1.541047451	1.718863215	1.895233088	2.067347309	2.232217164	2.386743484	2.527792926	2.65227975	2.757250839	2.839971928	2.898013193	2.929469937	2.93410579	2.912807103	2.866923842	2.798200807	2.708710232	2.600782192	2.476934136	2.339800874	2.192066339	2.036398529	1.875389111	1.711499154	1.547012356	1.383996958	1.224277187	1.069414689	0.920699904	0.779152909
TGFBR1	1	-1.918040872	-1.89974814	-1.879915464	-1.858441645	-1.835223997	-1.810159298	-1.783144894	-1.754079991	-1.722867113	-1.689413745	-1.653634136	-1.615451271	-1.574798982	-1.531624179	-1.485889169	-1.437574031	-1.386678992	-1.33322677	-1.277264819	-1.218867414	-1.15813754	-1.095208493	-1.030245161	-0.963444924	-0.895038125	-0.825288079	-0.754490584	-0.682972924	-0.611092363	-0.539224471	-0.467681202	-0.396735691	-0.326659751	-0.257722241	-0.190187187	-0.124312028	-0.06034601	0.001471282	0.060911234	0.117757357	0.17180629	0.222868652	0.270769753	0.315350162	0.356466153	0.393990028	0.427810335	0.457831979
AKAP9	1	-3	-3	-3	-3	-3	-2.967927899	-2.875049276	-2.778280093	-2.677743952	-2.573601295	-2.466050281	-2.355327159	-2.241706136	-2.125498717	-2.007052547	-1.886749773	-1.765004964	-1.642262651	-1.518994536	-1.395696438	-1.272885056	-1.151094593	-1.030873322	-0.912780146	-0.797381199	-0.685246533	-0.576946919	-0.47305078	-0.374121278	-0.280681599	-0.192960292	-0.111011514	-0.034856278	0.035513882	0.100134515	0.159065956	0.212391132	0.260213502	0.302655098	0.339854702	0.37196613	0.399156634	0.421605406	0.439502191	0.453045987	0.462443846	0.467909745	0.469663545
MT-ND4	3	-3	-3	-3	-2.90914533	-2.705589751	-2.501001663	-2.295873854	-2.090707888	-1.88601219	-1.682300258	-1.480089043	-1.279897478	-1.082245168	-0.887651244	-0.696633368	-0.509706887	-0.327384112	-0.150173734	0.021419665	0.18689599	0.345759947	0.497521267	0.641694896	0.777801125	0.9053657	1.023919911	1.133000674	1.232150614	1.320918168	1.398912638	1.466229845	1.523222033	1.570251774	1.607688791	1.635908982	1.655293577	1.666228395	1.669103197	1.664311105	1.652248085	1.633312486	1.607904613	1.576426346	1.539280776	1.496871877	1.449604186	1.397882511	1.342111643
LIN7A	1	-1.24581257	-1.239993615	-1.233837765	-1.227325344	-1.220435506	-1.213146171	-1.205433951	-1.197274071	-1.188640289	-1.179504814	-1.169838208	-1.159609299	-1.148785079	-1.137330598	-1.125208855	-1.112380685	-1.098804638	-1.084436853	-1.069230927	-1.053137782	-1.036105521	-1.018079284	-0.999001095	-0.978809705	-0.957440437	-0.934825017	-0.91089141	-0.885563648	-0.858761658	-0.830405117	-0.800447256	-0.76886616	-0.735650156	-0.700799222	-0.664326575	-0.626260271	-0.586644785	-0.545542543	-0.503035365	-0.459225777	-0.414238157	-0.368219668	-0.321340936	-0.273796442	-0.225804575	-0.177607333	-0.129469622	-0.081678158
NUPR1	3	-0.432164615	-0.395915249	-0.353690347	-0.30468495	-0.248047077	-0.18289496	-0.108341166	-0.023524285	0.072351475	0.179969057	0.299844677	0.432269133	0.577247091	0.734437926	0.903102367	1.082059502	1.269658512	1.463768929	1.661792083	1.86069502	2.057066631	2.247194229	2.427157638	2.592937057	2.740530611	2.866077606	2.965983855	3	3	3	3	2.997629421	2.910874859	2.798467977	2.663788975	2.510477571	2.342314205	2.163104751	1.976571809	1.786255844	1.595429397	1.407027287	1.223595027	1.047256707	0.879702443	0.722194255	0.575588134	0.440369199
ADGRG1	3	-0.411865447	-0.366128142	-0.314687648	-0.257018112	-0.192595239	-0.120910806	-0.041490242	0.046086768	0.142162872	0.24697728	0.360638357	0.483095529	0.614111752	0.753237931	0.899790863	1.052836281	1.21117849	1.373357887	1.537657366	1.702118162	1.864565301	2.02264233	2.173854614	2.315620139	2.445326514	2.560392743	2.658334253	2.736829722	2.793788256	2.827537782	2.837837387	2.825395881	2.791292146	2.736920871	2.663940036	2.574216941	2.469773934	2.352734927	2.225273709	2.089565035	1.947739434	1.801842614	1.65380022	1.505388612	1.35821207	1.21368666	1.073030728	0.937261736
TBX3	3	-0.308850898	-0.255716832	-0.196740441	-0.131494537	-0.05957375	0.019390688	0.105714025	0.199639152	0.301316249	0.410781478	0.527935472	0.652522511	0.784111409	0.922079217	1.065598833	1.213631557	1.364925489	1.518020439	1.671259771	1.822809298	1.970683053	2.112775471	2.24689932	2.370828489	2.48234471	2.579287171	2.659604037	2.72140488	2.763013093	2.783126577	2.78171136	2.759556235	2.717752586	2.657648301	2.580803957	2.488948095	2.383932384	2.267687461	2.142180183	2.009373043	1.871186478	1.729464793	1.585946323	1.442238404	1.299797547	1.15991505	1.023708098	0.892116177
DAAM1	1	-2.384360041	-2.355490767	-2.324523869	-2.291357667	-2.255893813	-2.218038803	-2.177705637	-2.134815613	-2.089300221	-2.041103145	-1.990182312	-1.936511977	-1.88008479	-1.820913819	-1.759034461	-1.694506216	-1.62741426	-1.557870779	-1.48601602	-1.412019023	-1.336077999	-1.258420337	-1.179302227	-1.099007884	-1.01784839	-0.936160175	-0.85430313	-0.772658422	-0.691626015	-0.611609203	-0.532908415	-0.455759666	-0.380386903	-0.307001548	-0.235801765	-0.16697191	-0.100682142	-0.037088178	0.023668806	0.08146217	0.136179692	0.187723369	0.236009132	0.280966513	0.322538248	0.360679847	0.395359132	0.426555744
RYR3	1	-0.911182033	-0.907686586	-0.904037142	-0.900223986	-0.896236603	-0.892063606	-0.887692666	-0.883110424	-0.878302405	-0.873252918	-0.867944944	-0.862360021	-0.856478108	-0.850277439	-0.843734367	-0.836823181	-0.829515916	-0.821782133	-0.813588683	-0.804899442	-0.795675019	-0.785872434	-0.775444762	-0.764340735	-0.752504307	-0.739874169	-0.726383211	-0.711957931	-0.696517776	-0.679978206	-0.662281863	-0.643389743	-0.623267083	-0.601884447	-0.579219052	-0.555256193	-0.52999076	-0.503428817	-0.47558923	-0.446505308	-0.416226429	-0.384819596	-0.352370903	-0.31898683	-0.284795348	-0.249946761	-0.214614234	-0.17899397
DOCK9	3	-0.716828879	-0.657248061	-0.591864136	-0.520331567	-0.442333026	-0.35759147	-0.26588343	-0.167053254	-0.061027942	0.052167894	0.172397477	0.299398333	0.432770424	0.571966589	0.716285882	0.864870329	1.0167055	1.170625128	1.325319858	1.479350043	1.631162325	1.779109645	1.921474197	2.056492809	2.182384205	2.297377644	2.399742459	2.487818111	2.560044441	2.615082262	2.652550786	2.672682378	2.675909762	2.662842244	2.634244769	2.591016773	2.534171076	2.464812992	2.384119812	2.293320792	2.19367778	2.086466632	1.97295956	1.854408587	1.73203029	1.606991998	1.480399621	1.35328726
RPL17-C18orf32	4	-2.244146978	-2.205440191	-2.166618437	-2.127695598	-2.088685719	-2.049603004	-2.010461809	-1.971276643	-1.932062157	-1.892833145	-1.853604537	-1.814391398	-1.775208919	-1.736072413	-1.696997313	-1.657999169	-1.619093635	-1.580296476	-1.541623552	-1.503090822	-1.464714335	-1.426510227	-1.388494714	-1.350684092	-1.313094728	-1.275743056	-1.238645577	-1.20181885	-1.165279487	-1.129041755	-1.093098958	-1.0574334	-1.022027067	-0.986861725	-0.951918933	-0.917180045	-0.882626218	-0.848238422	-0.813997443	-0.779883891	-0.745878205	-0.711960655	-0.678111353	-0.644310253	-0.610537155	-0.576771713	-0.542993434	-0.509181685
TOB2	1	-2.487542713	-2.448921999	-2.409840256	-2.370299923	-2.330303728	-2.2898547	-2.248956166	-2.207611758	-2.165825417	-2.123601397	-2.080944266	-2.037858909	-1.994350535	-1.950424673	-1.906087178	-1.861344231	-1.816202342	-1.770668348	-1.724749418	-1.678453049	-1.631787069	-1.584759635	-1.537379234	-1.48965468	-1.441595113	-1.39321	-1.34450913	-1.295502613	-1.246200878	-1.19661742	-1.146790424	-1.096772023	-1.046616207	-0.996378697	-0.946116917	-0.895889961	-0.845758551	-0.795784996	-0.746033145	-0.696568326	-0.647457295	-0.598768167	-0.550570352	-0.50293448	-0.455932324	-0.409636724	-0.364121495	-0.319461346
HYAL2	3	-0.519335211	-0.456803614	-0.388687016	-0.314718786	-0.234668459	-0.148352881	-0.055648106	0.043498211	0.149054309	0.260892118	0.378775832	0.502351774	0.631140058	0.764528534	0.901769454	1.041979188	1.184141248	1.327112708	1.469634029	1.610342131	1.747786475	1.88044782	2.006759267	2.125129168	2.233965491	2.331701248	2.416820643	2.487885644	2.543562738	2.582734663	2.605189139	2.611284434	2.601558172	2.576704368	2.537553267	2.485051078	2.420239805	2.344237324	2.25821786	2.163392994	2.060993349	1.952251111	1.838383548	1.720577714	1.599976514	1.477666309	1.354666213	1.231919227
GFRA1	1	-1.390381318	-1.376787206	-1.362368873	-1.347085391	-1.330894958	-1.313755035	-1.295622486	-1.276453756	-1.256205055	-1.234832576	-1.212292727	-1.188542392	-1.16353921	-1.137241881	-1.109610486	-1.080606832	-1.050194815	-1.018340796	-0.985013991	-0.950186874	-0.913835583	-0.87594033	-0.836485812	-0.795461612	-0.752862592	-0.70868927	-0.662948177	-0.615652187	-0.566820815	-0.516484819	-0.464722196	-0.411646488	-0.357389453	-0.302101155	-0.245950026	-0.189122708	-0.131823684	-0.074274689	-0.016713907	0.040605054	0.09741438	0.153433471	0.208370538	0.261924357	0.313786179	0.363641763	0.411173525	0.45606278
EFNB2	3	-0.69728658	-0.642819395	-0.5832206	-0.518196266	-0.447476421	-0.370824846	-0.288049796	-0.199015485	-0.103654009	-0.001977407	0.10591059	0.219803557	0.339382621	0.464208442	0.593715386	0.727208301	0.863862194	1.002725052	1.142723858	1.282673794	1.421290456	1.557204842	1.688980759	1.81513426	1.934154721	2.044527137	2.144755268	2.233385322	2.309029904	2.370462532	2.417195726	2.449219967	2.466686874	2.469894199	2.459272785	2.435373096	2.398851516	2.35045654	2.291014958	2.221418112	2.142608287	2.055565305	1.961293394	1.860808419	1.755125564	1.645247596	1.53215381	1.416789803
SGK1	3	-0.015208655	0.053315705	0.127555621	0.207705929	0.293908821	0.386241091	0.484700799	0.589193705	0.699519942	0.81536142	0.936270555	1.061660913	1.190800367	1.322807332	1.456650573	1.591153001	1.72499971	1.856750422	1.984856317	2.1076811	2.223526038	2.330658567	2.427343987	2.511879714	2.582631489	2.638070931	2.67681378	2.697658154	2.69962208	2.682080857	2.645572446	2.591342683	2.520848505	2.435711214	2.337673455	2.228556899	2.110221387	1.984526285	1.853294726	1.718281398	1.581144435	1.443421873	1.306512997	1.171664742	1.039963146	0.912329669	0.789522032	0.672139093
ENSSSCG00000020830	1	-3	-3	-3	-3	-3	-3	-2.976434328	-2.876775612	-2.775249968	-2.672057229	-2.567411234	-2.461538764	-2.354678395	-2.247079294	-2.13899997	-2.030707023	-1.922473889	-1.814579613	-1.70730766	-1.60094478	-1.495779935	-1.392103295	-1.290205313	-1.190375874	-1.092903522	-0.998074766	-0.906173458	-0.817480236	-0.732272037	-0.650802033	-0.573145835	-0.499279838	-0.429168648	-0.362766819	-0.300019768	-0.240864619	-0.185230978	-0.133041642	-0.084213249	-0.03865687	0.003721448	0.043020188	0.079341911	0.11279284	0.143482488	0.171523311	0.197030391	0.220121153
RBMS3	1	-1.936025358	-1.912270093	-1.886943656	-1.859974307	-1.831291733	-1.800827817	-1.768517475	-1.734299559	-1.698117812	-1.659921886	-1.61966838	-1.577321922	-1.53285625	-1.486255294	-1.437514228	-1.386640479	-1.333654678	-1.278591522	-1.221500532	-1.162446693	-1.101510956	-1.038790586	-0.974399349	-0.908467527	-0.841141763	-0.772584728	-0.702974614	-0.632504471	-0.561381385	-0.489823306	-0.418040015	-0.346238874	-0.274632968	-0.20344009	-0.132881634	-0.063181507	0.005434957	0.072742037	0.138514642	0.202529285	0.264565004	0.324404245	0.38183369	0.436645034	0.488635724	0.537609645	0.583377768	0.625758765
PPARGC1A	1	-0.928021547	-0.975266102	-1.020933591	-1.064928984	-1.107173488	-1.147603087	-1.186167028	-1.222826286	-1.257552021	-1.290324039	-1.321129283	-1.349960342	-1.376814	-1.401689826	-1.424588788	-1.445511903	-1.464458916	-1.481426983	-1.496409355	-1.509394054	-1.520362503	-1.529288105	-1.536134733	-1.540855114	-1.543389055	-1.543661489	-1.541580275	-1.537033726	-1.529887769	-1.519998741	-1.507336629	-1.491923562	-1.473766085	-1.452857011	-1.429177737	-1.402700487	-1.373390552	-1.34120854	-1.306112703	-1.26806135	-1.22701538	-1.182940955	-1.135812307	-1.085614702	-1.032347532	-0.976027528	-0.916692065	-0.854402522
MUSK	1	-1.124912578	-1.122903516	-1.120766744	-1.118493567	-1.116074631	-1.113499864	-1.110758421	-1.107838614	-1.104727842	-1.101412514	-1.097877961	-1.094108344	-1.090086551	-1.085794088	-1.081210952	-1.076315503	-1.071084313	-1.06549201	-1.059511102	-1.053111784	-1.046261728	-1.038925855	-1.031066081	-1.022641045	-1.0136058	-1.003911488	-0.993504974	-0.982328447	-0.970318988	-0.957409534	-0.943540745	-0.9286582	-0.912707218	-0.895633349	-0.877382984	-0.857904073	-0.837146921	-0.815065085	-0.791616362	-0.766763866	-0.740477195	-0.712733664	-0.683519614	-0.652831759	-0.620678569	-0.587081659	-0.552077164	-0.515717056
PDE3B	1	-1.099590484	-1.092842003	-1.085614068	-1.077877516	-1.06960214	-1.060756755	-1.05130928	-1.041226841	-1.03047589	-1.019022356	-1.006831803	-0.993869632	-0.980101291	-0.965492523	-0.950009638	-0.933619811	-0.916291403	-0.897994322	-0.87870039	-0.858383751	-0.837021289	-0.814593066	-0.79108278	-0.766478229	-0.74077178	-0.713960839	-0.686048321	-0.6570431	-0.626960444	-0.595823346	-0.563670583	-0.530554858	-0.496539543	-0.461698992	-0.426118796	-0.389895927	-0.353138769	-0.315967019	-0.278511462	-0.240913603	-0.203325171	-0.165907472	-0.128830617	-0.092272608	-0.056418303	-0.021458255	0.012412558	0.044996106
PLS3	3	-1.048023455	-0.992378303	-0.931211958	-0.864208281	-0.791085633	-0.711609837	-0.62560818	-0.532984049	-0.433731738	-0.327950821	-0.215859442	-0.097805854	0.025722484	0.154092841	0.28652468	0.422090988	0.559723636	0.698222735	0.836269773	0.972444157	1.105242672	1.233101292	1.354418754	1.467581349	1.570988436	1.663078281	1.742353946	1.807409052	1.856953325	1.889933621	1.906302997	1.906635531	1.891680722	1.862334489	1.819614378	1.764635532	1.698587532	1.622712176	1.538282267	1.446581522	1.3488857	1.246445127	1.140468763	1.032110005	0.922454407	0.812509456	0.703196555	0.595345249
LPGAT1	1	-2.933963742	-2.905895486	-2.87548909	-2.842602286	-2.807093747	-2.768825028	-2.727662762	-2.683481134	-2.636164605	-2.585610883	-2.531734092	-2.474468103	-2.413769981	-2.349623473	-2.282042463	-2.211074319	-2.136803032	-2.059352058	-1.978886772	-1.895616447	-1.809795657	-1.721725066	-1.631751513	-1.540267372	-1.44770916	-1.35455539	-1.261323685	-1.168567191	-1.076870332	-0.986821812	-0.898828704	-0.813180521	-0.730139886	-0.649942264	-0.572795313	-0.4988786	-0.42834366	-0.361314344	-0.297887418	-0.238133384	-0.182097464	-0.129800735	-0.08124137	-0.036395956	0.004779119	0.042346264	0.076385247	0.106991779
DBI	4	0.139581195	0.025359587	-0.086880471	-0.196918357	-0.304548871	-0.409582082	-0.511843062	-0.611171506	-0.707421232	-0.800459577	-0.890166685	-0.976434705	-1.059166892	-1.138276631	-1.213686385	-1.285326573	-1.353134398	-1.417052609	-1.477028226	-1.53301122	-1.584953154	-1.63280579	-1.676519657	-1.716042594	-1.751318246	-1.782284529	-1.808872045	-1.831002451	-1.848586767	-1.861545007	-1.869969113	-1.874030328	-1.873884545	-1.869673154	-1.861524606	-1.849555906	-1.833874027	-1.814577262	-1.79175651	-1.765496516	-1.735877057	-1.702974083	-1.666860815	-1.627608808	-1.585288973	-1.539972565	-1.491732133	-1.440642438
ABCA9	3	-0.627481433	-0.571523817	-0.510269994	-0.443422321	-0.370710566	-0.291902466	-0.206815234	-0.115327742	-0.01739307	0.086948986	0.197559919	0.314191525	0.436476464	0.563920871	0.695899482	0.831653653	0.970292557	1.110797687	1.252030698	1.392744439	1.531596956	1.667168112	1.797978416	1.922509639	2.039226773	2.146600916	2.243132758	2.327376351	2.397962972	2.453698137	2.494159281	2.519419334	2.529715451	2.525432482	2.507088732	2.475321467	2.430872338	2.374572796	2.307329578	2.230110303	2.143929238	2.049833269	1.948888168	1.842165231	1.730728406	1.615622029	1.497859333	1.378411858
CIRBP	1	-2.953067752	-2.918597367	-2.881800916	-2.842580112	-2.800841578	-2.756498437	-2.709472026	-2.659693723	-2.607106864	-2.551668732	-2.493352584	-2.432149688	-2.36807133	-2.301150752	-2.23144498	-2.159036492	-2.084034698	-2.006577169	-1.926830594	-1.844991424	-1.761286175	-1.675971366	-1.589333083	-1.501686162	-1.413372991	-1.324761941	-1.236245445	-1.148237756	-1.061172399	-0.97548311	-0.891469448	-0.809347233	-0.729316074	-0.651559354	-0.576243829	-0.503519403	-0.433519064	-0.366358968	-0.302138647	-0.240941329	-0.182834351	-0.127869651	-0.076084322	-0.027501219	0.017870394	0.060034164	0.099005957	0.134813144
MMP2	3	-1.444579148	-1.38079438	-1.311576512	-1.236691869	-1.155941587	-1.069170457	-0.976275981	-0.877217329	-0.772023903	-0.660803141	-0.543747225	-0.421138373	-0.293352433	-0.160860573	-0.024228933	0.115883791	0.258730767	0.40348332	0.549238846	0.695030095	0.839835472	0.982590063	1.122197041	1.257539178	1.387490229	1.510925984	1.626734884	1.733828123	1.831149232	1.917737796	1.99316857	2.057346611	2.11026327	2.151986987	2.182656405	2.20247383	2.211699055	2.210643571	2.199665127	2.179162625	2.149571319	2.111358264	2.065017995	2.011068385	1.950046653	1.882505488	1.809009266	1.730130347
FLNA	3	-1.420409085	-1.34389977	-1.261460019	-1.172878492	-1.07798256	-0.976647023	-0.868803077	-0.75444731	-0.633650442	-0.506565541	-0.373435392	-0.234598727	-0.090495029	0.058332332	0.21123484	0.367459575	0.526152024	0.686360958	0.847045295	1.007082787	1.165280364	1.320385873	1.471100973	1.616094922	1.754019009	1.883521411	2.003262287	2.111928977	2.208251192	2.291088555	2.360015413	2.415049144	2.456326083	2.484088639	2.498675097	2.500509551	2.49009205	2.467989015	2.434823952	2.391268492	2.33803375	2.275862017	2.205518786	2.127785118	2.043450349	1.953305168	1.858135075	1.758714243
RPL23	4	-2.02195631	-1.997130361	-1.972263682	-1.9473405	-1.922344983	-1.897261234	-1.872073296	-1.84676515	-1.821320716	-1.795723854	-1.769958364	-1.744007986	-1.717856397	-1.691487216	-1.664884001	-1.63803025	-1.610909398	-1.583504822	-1.555799834	-1.527777686	-1.499421567	-1.470714603	-1.441639858	-1.41218033	-1.382318954	-1.352038599	-1.321322069	-1.2901521	-1.258511364	-1.226384463	-1.193773414	-1.160689281	-1.127143254	-1.093146577	-1.058710547	-1.023846519	-0.988565903	-0.952880166	-0.916800833	-0.880339486	-0.84350777	-0.806317383	-0.768780088	-0.730907704	-0.692712111	-0.654205249	-0.615399116	-0.57630577
NOV	3	-0.357352257	-0.306313206	-0.250228522	-0.188779216	-0.121666558	-0.048622417	0.030579154	0.116109219	0.208070402	0.30648282	0.411269925	0.522244774	0.639097302	0.761383215	0.88851513	1.019756553	1.154219244	1.290864377	1.428507833	1.565829758	1.701388393	1.83363803	1.9609508	2.081641887	2.193997677	2.296306316	2.386890108	2.464139194	2.526545973	2.572818706	2.602533603	2.615838087	2.613091179	2.594842012	2.561809645	2.514861717	2.454992339	2.383299572	2.300962794	2.209220261	2.109347129	2.002634225	1.890367854	1.7738109	1.654185513	1.532657619	1.410323477	1.28819846
RPL7	4	-1.778390605	-1.763457001	-1.748482669	-1.733441649	-1.718307874	-1.70305518	-1.687657297	-1.672087849	-1.656320358	-1.640328236	-1.624084786	-1.607563199	-1.590736549	-1.573577793	-1.556059765	-1.538155175	-1.5198366	-1.501076483	-1.481847128	-1.462120696	-1.441869195	-1.42106448	-1.399678247	-1.377682022	-1.355047162	-1.331744843	-1.307746059	-1.283021611	-1.257542106	-1.231280894	-1.204236913	-1.176422389	-1.147849707	-1.118531302	-1.088479672	-1.057707378	-1.026227056	-0.994051419	-0.961193263	-0.927665475	-0.893481034	-0.858653016	-0.823194603	-0.787119081	-0.750439845	-0.713170405	-0.675324386	-0.636915532
ITGBL1	1	-1.396191032	-1.379217577	-1.361011503	-1.341503496	-1.320623474	-1.298301077	-1.274466219	-1.249049718	-1.221983982	-1.193203768	-1.162646996	-1.13025562	-1.095976542	-1.059762563	-1.021573352	-0.981376428	-0.939148127	-0.894874548	-0.848552451	-0.800190094	-0.749807986	-0.697439544	-0.64313163	-0.586944962	-0.528954385	-0.469248991	-0.407932085	-0.345120995	-0.280946734	-0.215557631	-0.149152488	-0.081967708	-0.014259144	0.053699402	0.121617761	0.189191147	0.256102062	0.322022319	0.386615146	0.449537341	0.51044146	0.568978005	0.624797597	0.677553128	0.726901868	0.772507548	0.814042396	0.851189155
WFDC1	3	-0.414904067	-0.358123036	-0.295941149	-0.228051404	-0.154174799	-0.074071564	0.012446479	0.105502636	0.205141475	0.311314761	0.423867679	0.542525906	0.666884116	0.796396534	0.93037013	1.067960982	1.208174259	1.349868139	1.49176185	1.632447858	1.770408086	1.904033905	2.031649537	2.151538401	2.261971912	2.361240209	2.447684291	2.51972906	2.57591683	2.615026735	2.636777337	2.641493108	2.629708745	2.602143921	2.5596801	2.50333668	2.434246801	2.353633168	2.262784149	2.163030443	2.055722581	1.942209544	1.823818755	1.701837724	1.5774976	1.451958844	1.326299221	1.201504239
TET1	1	-1.930731576	-1.916121577	-1.900920165	-1.885107945	-1.868665284	-1.851572343	-1.833809107	-1.815355428	-1.796191063	-1.776295722	-1.755649116	-1.734231009	-1.712021272	-1.688999946	-1.665147304	-1.640443916	-1.614870722	-1.588409105	-1.56104097	-1.532748823	-1.503515854	-1.473326026	-1.442164166	-1.410016052	-1.376868512	-1.342709519	-1.307528286	-1.271315368	-1.234062759	-1.195765794	-1.156437931	-1.116105452	-1.074800224	-1.032559896	-0.989428136	-0.945454843	-0.900696339	-0.855215527	-0.809082013	-0.762372197	-0.715169324	-0.667563488	-0.619651592	-0.571537272	-0.523330757	-0.475148686	-0.427113882	-0.37935506
FBLN5	3	-0.587885406	-0.5288657	-0.464276487	-0.393809377	-0.317186186	-0.234170341	-0.14457932	-0.04829785	0.054708468	0.164379552	0.280547748	0.402925802	0.531096487	0.664504436	0.802450731	0.944090669	1.088435052	1.234355206	1.380591771	1.52576718	1.668401594	1.806931961	1.939733768	2.065145033	2.181492041	2.287116389	2.380402892	2.459808026	2.523888582	2.571415204	2.602064099	2.616089801	2.613936689	2.596216586	2.563688952	2.517240805	2.457866588	2.386648177	2.304735159	2.213325533	2.113646973	2.006938806	1.89443486	1.777347379	1.656852177	1.534075213	1.410080781	1.285861453
PON2	1	-2.358595757	-2.336795367	-2.313624875	-2.289022076	-2.262925271	-2.235273781	-2.206008523	-2.175072633	-2.142412145	-2.107976724	-2.071720437	-2.03360257	-1.993588481	-1.951650474	-1.907768698	-1.861932043	-1.814139041	-1.764398741	-1.712731561	-1.659170084	-1.603759805	-1.546559795	-1.487643282	-1.427098128	-1.365027192	-1.301548573	-1.23679571	-1.170917354	-1.104077388	-1.036450644	-0.96819092	-0.899441828	-0.830352145	-0.761075301	-0.691768705	-0.622593066	-0.553711693	-0.485289804	-0.417493831	-0.35049074	-0.284447359	-0.219529733	-0.155902489	-0.093728241	-0.033167004	0.025624346	0.082492594	0.13728867
CIART	3	-0.334188809	-0.285098074	-0.23052579	-0.170048871	-0.103258401	-0.029772658	0.050747748	0.138582789	0.233934237	0.336905668	0.447481824	0.565508123	0.690671219	0.822481599	0.960259284	1.103123658	1.249988355	1.399561989	1.550355302	1.700695006	1.848744349	1.992530163	2.12997585	2.258939629	2.377257167	2.482787655	2.573462347	2.647334598	2.702630438	2.737899234	2.75284389	2.747929847	2.723915876	2.681816779	2.622867498	2.548485754	2.460233945	2.359780974	2.248864653	2.129255292	2.002721086	1.870995905	1.735750045	1.598564468	1.460908971	1.32412462	1.189410639	1.05781583
AASS	1	-1.549290534	-1.540277085	-1.53055024	-1.520061511	-1.508760434	-1.496594694	-1.483510289	-1.469451732	-1.454362306	-1.438184363	-1.420859682	-1.402329877	-1.382536871	-1.361423424	-1.33893373	-1.315014071	-1.289613531	-1.262684772	-1.234184864	-1.204076158	-1.172327208	-1.13891372	-1.103819523	-1.067037556	-1.028570839	-0.988433435	-0.94665137	-0.9032635	-0.858322307	-0.811894174	-0.764056363	-0.714898488	-0.664524523	-0.61305296	-0.560616813	-0.507363465	-0.453454361	-0.399064547	-0.344382046	-0.289607082	-0.234951152	-0.180635951	-0.126892171	-0.073958165	-0.022078505	0.028497556	0.077517715	0.124728314
MT-CYTB	3	-3	-3	-2.897911374	-2.701056288	-2.503551574	-2.305826967	-2.108318052	-1.91146506	-1.715711745	-1.521504367	-1.329290761	-1.139519515	-0.952639238	-0.769097919	-0.589342384	-0.413817819	-0.24296738	-0.07723186	0.082950573	0.237144604	0.384917938	0.525841443	0.659489263	0.785438905	0.903271317	1.012570955	1.112925855	1.203927699	1.28517191	1.356309369	1.417446231	1.468927112	1.511103965	1.544333412	1.568976107	1.585396191	1.593960804	1.595039655	1.589004644	1.576229518	1.557089562	1.531961319	1.501222327	1.465250887	1.424425829	1.379126309	1.329731602	1.276620917
DNAJC1	1	-2.264608472	-2.239216589	-2.212356491	-2.183976467	-2.154027449	-2.122463702	-2.08924356	-2.054330209	-2.017692504	-1.97930582	-1.939152926	-1.897224867	-1.853521855	-1.808054141	-1.76084287	-1.711920898	-1.661333545	-1.609139301	-1.555410429	-1.500233487	-1.44370973	-1.3859554	-1.327101877	-1.267295687	-1.206698375	-1.145486206	-1.083849734	-1.021993196	-0.960133772	-0.898493728	-0.837242987	-0.776520418	-0.716462403	-0.657202502	-0.598870913	-0.541593969	-0.485493694	-0.430687404	-0.377287352	-0.325400426	-0.275127894	-0.226565184	-0.179801716	-0.134920768	-0.091999377	-0.051108283	-0.012311889	0.024331732
FXYD1	1	1.522769575	1.350043395	1.181461323	1.017416387	0.858260826	0.704305655	0.555820771	0.413035585	0.276140191	0.145287047	0.020593122	-0.097857526	-0.210010805	-0.315839324	-0.415338885	-0.508524778	-0.595427952	-0.6760911	-0.750564703	-0.818903083	-0.881160465	-0.937387078	-0.987625291	-1.031905776	-1.070243673	-1.102634742	-1.129051441	-1.149438911	-1.163710791	-1.171781174	-1.173840724	-1.17020141	-1.161139343	-1.146899696	-1.127702535	-1.103748247	-1.075222625	-1.042301641	-1.005155942	-0.963955098	-0.918871611	-0.870084687	-0.817783774	-0.76217184	-0.703468399	-0.641912233	-0.57776381	-0.511307356
NFATC2	1	-1.825480834	-1.816127059	-1.806062162	-1.795236638	-1.783598245	-1.771091946	-1.757659875	-1.743241308	-1.727772661	-1.711187508	-1.693416618	-1.674388024	-1.654027124	-1.632256813	-1.608997649	-1.584168064	-1.557684614	-1.529462278	-1.499414799	-1.467455081	-1.433495631	-1.397449058	-1.359228625	-1.318748841	-1.275926122	-1.23067948	-1.182931267	-1.132607953	-1.079640941	-1.023970871	-0.965577908	-0.904475418	-0.840698063	-0.77430347	-0.705373866	-0.634017529	-0.560370016	-0.484595114	-0.406885492	-0.327463029	-0.24657878	-0.164512573	-0.081572243	0.001907527	0.08556672	0.16902185	0.251868164	0.333682139
ENSSSCG00000010212	1	-1.381400728	-1.376728166	-1.371992322	-1.36715887	-1.362192589	-1.357057304	-1.351715824	-1.346129855	-1.340259893	-1.334065103	-1.327503176	-1.320530162	-1.313100282	-1.305165715	-1.296676361	-1.287579572	-1.277819854	-1.26733854	-1.256073419	-1.243958334	-1.230922727	-1.216891153	-1.201782721	-1.185510497	-1.167980834	-1.149092632	-1.128736531	-1.10679401	-1.0831364	-1.057634407	-1.030242346	-1.000962226	-0.969799701	-0.936764931	-0.901873849	-0.865149458	-0.826623133	-0.786335921	-0.74433985	-0.700699189	-0.655491695	-0.608809776	-0.560761591	-0.511472041	-0.461083635	-0.409757209	-0.357672475	-0.305028373
FMR1	1	-2.195397429	-2.170455095	-2.143914608	-2.115708529	-2.08577167	-2.05404194	-2.020461275	-1.984976636	-1.947541065	-1.908114808	-1.866666467	-1.823174202	-1.777626928	-1.730025528	-1.680384032	-1.628730766	-1.575109423	-1.51958006	-1.462219982	-1.40312449	-1.342407488	-1.28020191	-1.216659967	-1.15195319	-1.086272264	-1.01982665	-0.952843976	-0.885569228	-0.818263712	-0.751196224	-0.684579908	-0.618594689	-0.553418077	-0.489224569	-0.426184823	-0.364464911	-0.304225635	-0.245621904	-0.188802198	-0.133908081	-0.081073791	-0.03042589	0.017917025	0.063844557	0.10725469	0.148053919	0.186157342	0.221488703
WASF2	1	-2.710059908	-2.671033083	-2.629600389	-2.585680881	-2.539200533	-2.490093722	-2.438304764	-2.383789497	-2.326516878	-2.266470577	-2.203650522	-2.138074384	-2.069778953	-1.99882139	-1.925280307	-1.849256657	-1.77087441	-1.690280985	-1.607647434	-1.523168355	-1.437061542	-1.349567364	-1.26094789	-1.171485768	-1.081482875	-0.991258773	-0.901148983	-0.811503111	-0.722682861	-0.63504876	-0.548868085	-0.464351112	-0.381697933	-0.30109835	-0.222731476	-0.146765449	-0.073357254	-0.002652634	0.065213923	0.130119119	0.191950728	0.250607424	0.305998573	0.358043979	0.406673625	0.451827373	0.493454663	0.531514201
FST	3	-0.43958392	-0.393087072	-0.341832516	-0.285483012	-0.223711686	-0.156210968	-0.082702947	-0.002951093	0.083226785	0.175944547	0.275232985	0.381024757	0.493139471	0.611269485	0.734967086	0.86363371	0.996511903	1.1326807	1.27105501	1.410389519	1.549287477	1.686214583	1.819518001	1.947450367	2.068198477	2.179916183	2.280760887	2.368932918	2.442716975	2.500607307	2.542000165	2.566899679	2.575547029	2.56839861	2.546104349	2.509483872	2.459501241	2.397238893	2.323871373	2.240639388	2.148824663	2.049726024	1.944637104	1.834825971	1.721516986	1.60587506	1.488992493	1.371878443
COQ8A	1	-1.51826821	-1.527792121	-1.537162369	-1.546304487	-1.555146341	-1.563617966	-1.571651356	-1.579180212	-1.586139648	-1.592465859	-1.598095747	-1.602966506	-1.607015171	-1.610178125	-1.612390557	-1.613585881	-1.613695101	-1.612646124	-1.610363006	-1.60676514	-1.601766363	-1.595273973	-1.587187654	-1.577398293	-1.56578666	-1.55222195	-1.536560167	-1.518642305	-1.49829233	-1.475329786	-1.449686201	-1.421351891	-1.390313538	-1.356555351	-1.320060816	-1.280814469	-1.238803738	-1.194020829	-1.146464677	-1.096142952	-1.043074112	-0.987289498	-0.928835451	-0.867775421	-0.804192063	-0.738189266	-0.669894106	-0.599458661
VAMP8	3	-0.660629785	-0.620983202	-0.576678069	-0.527299357	-0.472428515	-0.411652294	-0.344573444	-0.270823339	-0.190076428	-0.102066352	-0.006603392	0.09640719	0.206946531	0.324863978	0.449860152	0.581472155	0.719061806	0.861807732	1.008702057	1.158552238	1.309988399	1.461476275	1.611335654	1.757763944	1.898864353	2.032677997	2.157219171	2.270513004	2.370634736	2.45582993	2.525190848	2.578388548	2.615321664	2.636100338	2.64103069	2.630597482	2.605445495	2.566360028	2.514246873	2.450112047	2.375041528	2.290181227	2.196717402	2.095857729	1.988813228	1.876781263	1.760929825	1.642383274
ARHGAP21	1	-1.981360534	-1.954150032	-1.925355353	-1.894926329	-1.86281702	-1.828986598	-1.793400292	-1.756030357	-1.716857078	-1.675869787	-1.63306788	-1.588461817	-1.542074094	-1.493940157	-1.444109256	-1.392645206	-1.339627042	-1.285149555	-1.229323691	-1.172276789	-1.114152672	-1.055111551	-0.995329763	-0.934999323	-0.874327304	-0.813535039	-0.752857154	-0.692540446	-0.632842617	-0.574022176	-0.516266933	-0.45972165	-0.404524207	-0.350805447	-0.298688781	-0.248289875	-0.199716404	-0.153067879	-0.108435537	-0.065902283	-0.025542687	0.012576973	0.048398625	0.081872289	0.112955923	0.141615249	0.167823549	0.191561456
ATP1A2	1	-1.681337435	-1.66680338	-1.651931122	-1.636706427	-1.621114305	-1.605138972	-1.588763815	-1.571971354	-1.5547432	-1.53706001	-1.518901447	-1.500246124	-1.481071562	-1.461354129	-1.44106899	-1.420190041	-1.398689851	-1.376539595	-1.353708983	-1.330166186	-1.30587776	-1.280808564	-1.254921674	-1.228178291	-1.200537649	-1.171956913	-1.142391076	-1.111792848	-1.080112539	-1.047303381	-1.013365172	-0.978326165	-0.942220381	-0.90508784	-0.866974967	-0.827934988	-0.788028291	-0.747322763	-0.705894089	-0.663826006	-0.621210512	-0.578148022	-0.534747464	-0.491126313	-0.447410556	-0.403734584	-0.360241005	-0.317080383
PIEZO1	1	-2.651278949	-2.632554364	-2.612134387	-2.589893471	-2.56570213	-2.539427825	-2.510936045	-2.480091611	-2.446760209	-2.41081015	-2.372114386	-2.330552741	-2.286014381	-2.23840048	-2.187627064	-2.133627991	-2.07635802	-2.015795914	-1.95194751	-1.884848682	-1.814568123	-1.741209871	-1.664915481	-1.585865797	-1.504282226	-1.420427469	-1.334605659	-1.247161873	-1.158480987	-1.068974258	-0.978980405	-0.888794169	-0.798711242	-0.709026373	-0.620031172	-0.532012064	-0.445248411	-0.360010809	-0.276559575	-0.195143428	-0.115998353	-0.039346658	0.034603796	0.105660193	0.173645202	0.238397268	0.29977078	0.357636103
ASPH	1	-1.872445875	-1.844934847	-1.816211865	-1.786255608	-1.755047941	-1.722574314	-1.688824176	-1.653791384	-1.617474618	-1.579877795	-1.541010468	-1.500888219	-1.459533025	-1.416973609	-1.373245756	-1.328392599	-1.282464863	-1.235521068	-1.187627686	-1.138859237	-1.089298346	-1.039035727	-0.988170121	-0.936808164	-0.8850642	-0.833060036	-0.780924627	-0.728793719	-0.676809425	-0.625116262	-0.573832625	-0.523062232	-0.472908636	-0.423475013	-0.374863849	-0.327176622	-0.280513506	-0.234973088	-0.190652094	-0.147645139	-0.106044482	-0.0659398	-0.027417975	0.009437099	0.044544709	0.07782749	0.109211584	0.138626793
ENSSSCG00000029160	1	-3	-3	-3	-3	-3	-3	-3	-2.940340755	-2.81610221	-2.69012281	-2.562677125	-2.434052984	-2.304549941	-2.174477729	-2.044154707	-1.913906348	-1.78406377	-1.654962337	-1.526940348	-1.40033781	-1.275495313	-1.152753013	-1.032449707	-0.914922023	-0.800503692	-0.689524926	-0.582311863	-0.479186107	-0.380464314	-0.286436288	-0.197196389	-0.112730512	-0.033012351	0.041994748	0.112336832	0.178068466	0.239251941	0.295956549	0.348257926	0.396237453	0.439981712	0.479581994	0.515133846	0.546736663	0.574493318	0.598509815	0.618894984	0.635760195
TMEM30A	1	-2.075353297	-2.047306254	-2.017069701	-1.984527138	-1.949565302	-1.912076012	-1.871958192	-1.829120078	-1.783481583	-1.734976778	-1.683556464	-1.629190778	-1.571871782	-1.511615977	-1.448466674	-1.382496151	-1.313807547	-1.242536409	-1.168851848	-1.09295726	-1.015090557	-0.935523907	-0.85456295	-0.772545512	-0.689839823	-0.606842271	-0.523974738	-0.441681565	-0.360426197	-0.280673315	-0.202769643	-0.126986832	-0.053579995	0.017212773	0.085171132	0.150093007	0.21179488	0.270111911	0.324897884	0.376025023	0.423383692	0.466881995	0.506445303	0.542015717	0.573551483	0.601026378	0.624429066	0.643762437
NFIX	1	-2.381970182	-2.354492594	-2.326634758	-2.298393872	-2.269767185	-2.240752005	-2.211345698	-2.18154569	-2.15134947	-2.120754592	-2.08975868	-2.058359424	-2.02655459	-1.994342016	-1.961719616	-1.928685385	-1.895237396	-1.861373807	-1.827092861	-1.792392887	-1.757272305	-1.721729623	-1.685763446	-1.649372472	-1.612555496	-1.575311412	-1.537639214	-1.499537999	-1.461006968	-1.422046476	-1.382666309	-1.342881682	-1.302708669	-1.262164172	-1.221265919	-1.180032477	-1.138483247	-1.096638467	-1.054519214	-1.012147399	-0.96954576	-0.926737866	-0.883748101	-0.84060166	-0.797324539	-0.753943522	-0.710486169	-0.666980804
EGR1	3	-2.93773814	-2.85242969	-2.760844972	-2.662825111	-2.558259437	-2.447092801	-2.3293324	-2.205053826	-2.074406093	-1.937615411	-1.794987514	-1.646908434	-1.493843658	-1.336335691	-1.175000121	-1.010520339	-0.843641128	-0.67516136	-0.505926073	-0.336818194	-0.168750153	-0.00265562	0.160518447	0.319819306	0.474295369	0.62300253	0.765009854	0.89940465	1.02529697	1.14187289	1.248786138	1.345969077	1.433412312	1.511157332	1.579291394	1.637942805	1.687276602	1.727490613	1.758811867	1.781493332	1.795810941	1.802060893	1.800557177	1.791629306	1.775620237	1.752884442	1.72378611	1.688697472
ID1	3	-0.812495801	-0.736788969	-0.655327614	-0.5679433	-0.474513412	-0.374970346	-0.269310815	-0.157604996	-0.04000521	0.083246181	0.211810001	0.345244915	0.483003804	0.624432097	0.768768232	0.91514634	1.062601187	1.210075306	1.356428191	1.500447366	1.640861096	1.776352475	1.905574617	2.02716671	2.139770665	2.242048188	2.332698111	2.410473858	2.474201003	2.522873098	2.556280017	2.574700266	2.578544572	2.568339097	2.544711702	2.508378438	2.460130334	2.400820517	2.3313517	2.252664046	2.165723448	2.071510246	1.971008439	1.865195424	1.755032355	1.641455175	1.525366411	1.407627804
CYYR1	3	-0.193485991	-0.139043657	-0.07883452	-0.012467264	0.060423069	0.140160574	0.227012047	0.321168857	0.422727524	0.531669555	0.647841249	0.770934307	0.900468233	1.035775518	1.175990677	1.320044086	1.466661485	1.614369804	1.761509741	1.906255244	2.046639796	2.180589096	2.305959549	2.420581752	2.522308046	2.609063119	2.678896591	2.730036483	2.760942459	2.770464779	2.758717533	2.726630888	2.675434914	2.60661006	2.521839683	2.422961719	2.3119205	2.190719682	2.061377232	1.92588335	1.786162174	1.644038031	1.501206849	1.359213219	1.219433389	1.08306423	0.951118043	0.824422809
BCAT1	1	-1.800200996	-1.785191095	-1.768864395	-1.751133702	-1.731911503	-1.711111089	-1.688647891	-1.664440999	-1.638414897	-1.610501384	-1.580641695	-1.548788792	-1.514909788	-1.478988505	-1.441028074	-1.401053569	-1.35911458	-1.315287674	-1.269678657	-1.222424561	-1.17369528	-1.123694751	-1.072661637	-1.020869399	-0.968625734	-0.916271301	-0.864177721	-0.812744818	-0.762397111	-0.713562888	-0.666532961	-0.621506811	-0.578660111	-0.538144323	-0.500086102	-0.464587096	-0.431724095	-0.401549499	-0.374092071	-0.349357919	-0.327331685	-0.307977894	-0.291242421	-0.277054057	-0.265326121	-0.255958111	-0.24883735	-0.243840612
RPS3	4	-1.963883996	-1.940554051	-1.917176089	-1.893741031	-1.870239739	-1.846663016	-1.823001604	-1.799246188	-1.775387394	-1.75141579	-1.727321888	-1.70309614	-1.678728942	-1.654210634	-1.629531497	-1.604681757	-1.579651581	-1.554431082	-1.529010313	-1.503379272	-1.4775279	-1.451446079	-1.425123635	-1.398550338	-1.371715897	-1.344609965	-1.317222137	-1.28954195	-1.261558881	-1.233262625	-1.204645229	-1.175699948	-1.146420011	-1.116798613	-1.086828917	-1.056504048	-1.025817103	-0.994761138	-0.963329182	-0.931514225	-0.899309227	-0.866707111	-0.83370077	-0.800283061	-0.766446809	-0.732184806	-0.697489812	-0.662354554
PRELP	3	-0.40480889	-0.366006263	-0.321983505	-0.272190564	-0.216062891	-0.153033589	-0.082548889	-0.00408712	0.08281879	0.178555518	0.283400713	0.397492303	0.520796846	0.653078308	0.793868918	0.942443934	1.09780218	1.258654168	1.423419353	1.590233749	1.756968617	1.921260438	2.080551809	2.232142403	2.373248716	2.501070972	2.612865419	2.706020089	2.778132147	2.827202799	2.852632801	2.854784915	2.834435089	2.792723295	2.731103857	2.651292462	2.555211284	2.444933498	2.322628408	2.190508325	2.050778327	1.905589953	1.756999791	1.606933824	1.457158178	1.309256734	1.164615772	1.024415561
CLMP	1	-1.808226514	-1.796814935	-1.784404132	-1.770919589	-1.756283604	-1.74041557	-1.723232327	-1.704648619	-1.684577637	-1.662931686	-1.639622954	-1.614564408	-1.587670807	-1.558859838	-1.528053378	-1.495178856	-1.460170736	-1.422972075	-1.383536164	-1.341828215	-1.297827076	-1.251526936	-1.202938999	-1.152093079	-1.099039085	-1.043848365	-0.98661485	-0.927455995	-0.86651345	-0.803950853	-0.739932049	-0.674627179	-0.608222513	-0.540919714	-0.472934825	-0.404497099	-0.335847689	-0.267238212	-0.198929205	-0.131188512	-0.064289593	0.001490193	0.065871331	0.128573898	0.189319293	0.247831942	0.303840956	0.357081752
NPR1	3	-0.284479901	-0.24091696	-0.191517586	-0.135688009	-0.072828115	-0.002347577	0.076314062	0.163663272	0.260124555	0.366009057	0.481480605	0.606520346	0.740891574	0.884106621	1.035397929	1.193695521	1.357613019	1.525444089	1.695170816	1.864484909	2.030822044	2.191408946	2.343322237	2.483557515	2.60910676	2.717041923	2.804602393	2.869284026	2.908927388	2.921940665	2.908438616	2.869668799	2.807334399	2.72351341	2.620579179	2.501119398	2.367855679	2.223565737	2.071010106	1.912865229	1.751664566	1.589749128	1.429228443	1.271952581	1.119495299	0.973147918	0.833923033	0.702566763
NIN	1	-2.980651995	-2.937223853	-2.890422852	-2.840090171	-2.78607765	-2.728251302	-2.666495072	-2.600714779	-2.530842187	-2.456839092	-2.378701346	-2.296462693	-2.210198313	-2.120027949	-2.026118519	-1.928686096	-1.827997191	-1.724369254	-1.618170372	-1.509818134	-1.399777681	-1.288558988	-1.17671342	-1.064829655	-0.953529066	-0.843460666	-0.735295712	-0.629722083	-0.527438528	-0.429119828	-0.335178389	-0.245860779	-0.161371965	-0.081877678	-0.007505992	0.061650877	0.125534628	0.184118831	0.237406826	0.285429615	0.328243747	0.36592926	0.398587647	0.426339905	0.449324644	0.467696276	0.481623281	0.491286562
ZFYVE21	1	-2.065062955	-2.047636125	-2.029431656	-2.010421037	-1.9905753	-1.96986507	-1.948260617	-1.925731917	-1.902248718	-1.877780608	-1.8522971	-1.825767711	-1.798162059	-1.769449956	-1.739601517	-1.70858727	-1.676378275	-1.642946246	-1.608263685	-1.572304016	-1.535041727	-1.496452518	-1.456513452	-1.41520311	-1.372501749	-1.328391463	-1.282856349	-1.235882666	-1.187459004	-1.137579453	-1.086268413	-1.033571968	-0.979545849	-0.924255749	-0.867777702	-0.810198401	-0.751615465	-0.692137621	-0.631884825	-0.570988299	-0.509590476	-0.447844862	-0.385915807	-0.323978175	-0.262216922	-0.200826575	-0.140010624	-0.079980804
CDC42EP5	1	-2.455815906	-2.434937994	-2.412322813	-2.38785728	-2.361426585	-2.332915196	-2.302208037	-2.269191852	-2.233756746	-2.19579791	-2.15521752	-2.111926797	-2.065848211	-2.016917804	-1.965087592	-1.910328019	-1.85263041	-1.792009372	-1.728505086	-1.662185446	-1.593147962	-1.521521395	-1.447467047	-1.37117968	-1.292887996	-1.212854673	-1.131375912	-1.048780503	-0.965428399	-0.88169856	-0.797902223	-0.714309625	-0.631190128	-0.548810736	-0.467434348	-0.38731815	-0.308712152	-0.231857867	-0.156987156	-0.084321213	-0.014069708	0.053569929	0.118413086	0.180288419	0.239038184	0.294518457	0.346599261	0.3951646
ENSSSCG00000013411	1	-2.093048478	-2.075737186	-2.05722302	-2.037439046	-2.01631708	-1.993788034	-1.969782319	-1.944230304	-1.917062834	-1.888211809	-1.857610824	-1.825195869	-1.790906081	-1.754684558	-1.716479213	-1.676243672	-1.633938213	-1.589530713	-1.542997622	-1.494324932	-1.443509125	-1.390558102	-1.335492067	-1.278344337	-1.219162099	-1.158007053	-1.094955967	-1.0301011	-0.963550506	-0.895427637	-0.825866791	-0.755014478	-0.683031379	-0.610091922	-0.53638372	-0.462106879	-0.387473188	-0.31270521	-0.238035275	-0.163704388	-0.089961067	-0.017060128	0.054738583	0.125171486	0.193972588	0.26087481	0.32561132	0.387916861
HES1	1	-1.55034375	-1.523359545	-1.495280135	-1.466081429	-1.435740676	-1.404236641	-1.371549789	-1.337662458	-1.30255905	-1.266226204	-1.228652974	-1.189831005	-1.149754689	-1.108421332	-1.065831291	-1.021988116	-0.976898668	-0.930573227	-0.883025582	-0.834273107	-0.784336814	-0.733241391	-0.681015219	-0.627690371	-0.573302588	-0.51789124	-0.46149926	-0.404173072	-0.345962489	-0.286927003	-0.227187066	-0.166902006	-0.106242364	-0.045389176	0.015466606	0.076124768	0.136376566	0.196005517	0.254788249	0.312495389	0.368892499	0.423741023	0.476799273	0.527823415	0.57656847	0.622789327	0.66624175	0.706683395
TIE1	3	-0.402643576	-0.357527639	-0.306928645	-0.25035569	-0.187320249	-0.117349403	-0.040001782	0.045113802	0.13831722	0.239833761	0.349769347	0.468085048	0.594571925	0.728827449	0.870234813	1.017946545	1.170873782	1.32768238	1.48679684	1.64641269	1.804517576	1.958920959	2.107291906	2.247204167	2.376187453	2.491783676	2.591606799	2.673404932	2.735123295	2.775076523	2.792864215	2.788950122	2.764148654	2.719580925	2.656631454	2.576902642	2.482168067	2.374325565	2.255350996	2.127253587	1.992033685	1.851643752	1.707953353	1.5627188	1.417557996	1.273930856	1.133125472	0.996250003
ENSSSCG00000039071	3	-1.53406891	-1.468482167	-1.397034198	-1.319412217	-1.235329834	-1.144536775	-1.046829417	-0.942061924	-0.830157729	-0.711121031	-0.58504793	-0.452136791	-0.312697401	-0.167158504	-0.016073324	0.139877269	0.299884199	0.463012392	0.628205815	0.794295288	0.960008917	1.123984916	1.284786505	1.440918536	1.590845481	1.733010426	1.865854742	1.987838144	2.097458919	2.193352381	2.274929657	2.342094995	2.394897869	2.43351837	2.458255148	2.469513252	2.467792028	2.453673232	2.427809421	2.390912702	2.343743877	2.287102011	2.221814462	2.148727382	2.068696722	1.982579772	1.891227258	1.795476034
KAT2B	1	-1.825985505	-1.808511278	-1.790477659	-1.771871854	-1.752681147	-1.732892923	-1.712494706	-1.691474187	-1.669819262	-1.647518068	-1.62455902	-1.600930851	-1.576622654	-1.551623924	-1.525924599	-1.49951511	-1.472386423	-1.444530088	-1.415938288	-1.386603883	-1.356520469	-1.325682419	-1.294084937	-1.261724109	-1.228596954	-1.194701472	-1.160036698	-1.124602746	-1.088400863	-1.05143534	-1.013728643	-0.975315341	-0.93623434	-0.89652894	-0.856246938	-0.81544072	-0.774167329	-0.732488513	-0.690470746	-0.648185231	-0.605707866	-0.563119196	-0.520504323	-0.477952799	-0.43555848	-0.393419356	-0.351637347	-0.310318068
CST3	3	-2.649547459	-2.532186815	-2.408220729	-2.277729813	-2.140861753	-1.997834042	-1.848935382	-1.69452571	-1.535034826	-1.370959682	-1.20286044	-1.031355479	-0.857115534	-0.680857209	-0.503336086	-0.325339672	-0.147680373	0.028811306	0.203293186	0.374917376	0.542835666	0.706204339	0.864188381	1.01596511	1.160727262	1.297685599	1.426071097	1.545136795	1.654159382	1.752493535	1.839986483	1.91676467	1.982995567	2.038881081	2.084653466	2.120571706	2.146918316	2.163996516	2.172127708	2.171649244	2.162912414	2.146280648	2.122127869	2.090837005	2.0527986	2.008409527	1.958071779	1.902191309
SEC62	1	-2.566878849	-2.515952868	-2.461934992	-2.404757054	-2.344366502	-2.280728481	-2.213827821	-2.143670889	-2.070287243	-1.993731053	-1.914082231	-1.831447239	-1.745959547	-1.657779723	-1.567095149	-1.474119366	-1.379091069	-1.282272773	-1.183949201	-1.084425419	-0.984024779	-0.883086719	-0.781964469	-0.681022714	-0.580635257	-0.481182731	-0.383050383	-0.286625963	-0.192297745	-0.10044003	-0.011311075	0.074901492	0.158025789	0.237904782	0.31439579	0.387369933	0.456711549	0.522317598	0.584097053	0.641970297	0.695868535	0.745733224	0.79151552	0.833175764	0.870682985	0.904014445	0.933155207	0.958097743
PLOD1	1	-2.255958236	-2.232309274	-2.207210528	-2.180600048	-2.152416919	-2.122601824	-2.091097667	-2.057850244	-2.022808957	-1.985927576	-1.947165041	-1.906486285	-1.86386309	-1.819274953	-1.772709949	-1.724165594	-1.673649677	-1.621181065	-1.566790452	-1.510521047	-1.452429192	-1.39258488	-1.331072183	-1.267989557	-1.203450039	-1.137581302	-1.07052559	-1.002439511	-0.933493692	-0.863869331	-0.79373335	-0.723246775	-0.65257642	-0.581894264	-0.511376705	-0.441203789	-0.371558433	-0.302625647	-0.234591754	-0.167643629	-0.101967946	-0.037750446	0.024824768	0.085575913	0.144324183	0.200894372	0.255115465	0.306821207
CPD	1	-2.032677253	-2.004237251	-1.974043583	-1.942032946	-1.908146199	-1.872329403	-1.834534931	-1.794722635	-1.752861049	-1.708928639	-1.662915047	-1.614822338	-1.56466622	-1.512477206	-1.458301712	-1.402203047	-1.344262286	-1.284579001	-1.223271817	-1.160478796	-1.096357616	-1.031085532	-0.964859131	-0.897893853	-0.830423291	-0.762698279	-0.69498576	-0.627567463	-0.5607384	-0.494796373	-0.429969055	-0.366441361	-0.304391749	-0.243991807	-0.185405605	-0.128789142	-0.074289878	-0.02204635	0.027812132	0.075165717	0.119904185	0.16192705	0.201143615	0.237472974	0.270843978	0.30119516	0.328474625	0.352639921
PTPRM	3	-0.315143548	-0.254655479	-0.188213133	-0.115471714	-0.036121597	0.050097555	0.143381247	0.243843482	0.351499413	0.466247872	0.587854464	0.715935963	0.849946852	0.989168807	1.132703929	1.279472387	1.42821504	1.57750139	1.72574303	1.871212536	2.012067543	2.146379579	2.272167079	2.387431913	2.490198712	2.578556257	2.650700199	2.704976432	2.739924415	2.754427225	2.748581531	2.723251419	2.679556439	2.61882869	2.542573114	2.452427668	2.350124033	2.237449459	2.116210328	1.988197991	1.855157437	1.718759285	1.580575556	1.442059583	1.304530301	1.169161038	1.036972771	0.908831668
LGMN	1	-1.425357622	-1.412865968	-1.399824635	-1.386212719	-1.37200882	-1.35719106	-1.341737099	-1.325624158	-1.308829038	-1.29132815	-1.273097543	-1.25411294	-1.234349773	-1.213783222	-1.192388265	-1.170139723	-1.147012312	-1.122980703	-1.09801958	-1.072103707	-1.045207996	-1.017307579	-0.988377887	-0.958394729	-0.927334377	-0.895173655	-0.861890026	-0.827461691	-0.791867679	-0.755091551	-0.717151002	-0.678087564	-0.637952215	-0.596805738	-0.554719155	-0.511774106	-0.468063148	-0.423689978	-0.378769559	-0.333428155	-0.287803251	-0.242043376	-0.196307797	-0.150766103	-0.105597663	-0.060990969	-0.017142856	0.025742398
ENSSSCG00000032383	3	-0.338876387	-0.280759721	-0.216243055	-0.144865597	-0.066194234	0.02015917	0.114517945	0.217118532	0.328086584	0.447411942	0.574923344	0.710263972	0.852869066	1.001946971	1.156465009	1.315141502	1.476445137	1.638602629	1.799615307	1.95728491	2.109248485	2.253021889	2.386051095	2.505770168	2.609664591	2.695338442	2.760583799	2.803450678	2.822315689	2.81607522	2.78518085	2.731080364	2.655584469	2.560793783	2.449028602	2.322758543	2.184533801	2.036919703	1.882436112	1.723503054	1.562393798	1.401196288	1.241783561	1.085793368	0.934616893	0.789396033	0.651028425	0.520179096
CD9	3	-2.410075769	-2.328060973	-2.238742645	-2.141809441	-2.03700545	-1.924143577	-1.803118868	-1.673921272	-1.536647236	-1.391509582	-1.23884512	-1.079119552	-0.912929362	-0.741000533	-0.564184086	-0.383448641	-0.199870329	-0.014620493	0.171048273	0.355817192	0.538316927	0.717143249	0.890872319	1.05807527	1.217331837	1.367242938	1.506442172	1.633606295	1.74746481	1.846890398	1.93154756	2.001576223	2.057223199	2.098826822	2.126805649	2.141648133	2.143903211	2.134171706	2.11309845	2.081365035	2.03968311	1.988788126	1.92943349	1.862385034	1.788415784	1.708300988	1.622813376	1.53271865
FLI1	3	-0.349370043	-0.306148411	-0.257409037	-0.202620649	-0.141248429	-0.072767783	0.003318712	0.087461149	0.180039037	0.281335331	0.391508345	0.510562473	0.63831888	0.774387587	0.918142578	1.068701598	1.22491236	1.385346665	1.548303717	1.711823495	1.873710627	2.031568675	2.18284431	2.324880371	2.454976523	2.570455917	2.668736174	2.747402879	2.804283816	2.837640769	2.847160537	2.833492318	2.797685147	2.741133199	2.6655213	2.572767834	2.464966471	2.34432807	2.213124047	2.073632419	1.928087734	1.778635949	1.627295219	1.475923392	1.326192717	1.179572057	1.037316555	0.900464433
GNAI2	3	-1.668290489	-1.593790206	-1.513462882	-1.427100703	-1.334534342	-1.235641311	-1.130354439	-1.018670203	-0.900656668	-0.776460714	-0.646314281	-0.510539355	-0.369551449	-0.223861391	-0.074075298	0.079107325	0.234897339	0.392421495	0.550729557	0.708802835	0.865563859	1.019886961	1.170609465	1.316543268	1.456486557	1.589235509	1.713595808	1.82839391	1.932488	2.024840506	2.105015955	2.172949412	2.228670559	2.272293625	2.304009779	2.324079796	2.332827007	2.330630581	2.317919125	2.295164599	2.262876516	2.221596416	2.171892587	2.114354998	2.049590443	1.978217858	1.90086382	1.818158205
NUCKS1	1	-3	-3	-3	-3	-3	-3	-3	-3	-2.954570218	-2.841484574	-2.725911275	-2.6081137	-2.488377197	-2.367007411	-2.24432843	-2.120680814	-1.99641953	-1.871911863	-1.747535316	-1.623675553	-1.500724407	-1.379077981	-1.259134869	-1.14129449	-1.025955573	-0.913514768	-0.804365404	-0.698896373	-0.597491145	-0.500503598	-0.408074551	-0.320223065	-0.236950059	-0.158240658	-0.084065578	-0.014382403	0.050863224	0.11173651	0.168312502	0.220675161	0.268916517	0.313135882	0.353439146	0.389938115	0.422749918	0.451996454	0.477803894	0.500302213
MYO9A	1	-1.911355915	-1.886889201	-1.86115218	-1.834112092	-1.805739597	-1.776009393	-1.744900868	-1.712398784	-1.67849398	-1.643184099	-1.606474321	-1.568378098	-1.528917883	-1.488125839	-1.446044522	-1.402727515	-1.358240018	-1.312659367	-1.266075469	-1.218591158	-1.170322433	-1.121398591	-1.071962235	-1.022169138	-0.972187981	-0.922199926	-0.872398049	-0.822986617	-0.774180202	-0.726194308	-0.679176922	-0.633235153	-0.588470047	-0.544976506	-0.502842967	-0.462151139	-0.422975798	-0.385384638	-0.349438174	-0.315189693	-0.282685255	-0.251963731	-0.223056893	-0.195989525	-0.170779576	-0.147438345	-0.12597068	-0.106375213
NR3C1	1	-2.574212546	-2.536501133	-2.496815489	-2.45510506	-2.411324665	-2.365435388	-2.317405504	-2.267211418	-2.214838623	-2.160282646	-2.103549986	-2.044659019	-1.983640856	-1.920540148	-1.85541581	-1.788341659	-1.71940695	-1.648716797	-1.576392465	-1.502571529	-1.427407892	-1.351071649	-1.273748812	-1.195640879	-1.116964253	-1.037949528	-0.958840634	-0.87989386	-0.801376757	-0.72355903	-0.646647662	-0.570812513	-0.496219257	-0.423029119	-0.351398378	-0.281477924	-0.213412878	-0.147342251	-0.083398674	-0.021708152	0.037610117	0.094443892	0.148688006	0.200244436	0.249022352	0.29493814	0.337915394	0.377884893
LGALS1	4	-2.659539048	-2.619300302	-2.578907597	-2.53833757	-2.497566557	-2.456570602	-2.415325458	-2.373806588	-2.331989175	-2.289848119	-2.247358039	-2.20449328	-2.161227911	-2.117535727	-2.073390253	-2.02876474	-1.983632174	-1.93796527	-1.891736474	-1.844917969	-1.797481669	-1.749399222	-1.700642013	-1.651181161	-1.600987522	-1.550031688	-1.498283989	-1.445714494	-1.392293009	-1.337995789	-1.28285762	-1.226944199	-1.170322342	-1.113059731	-1.055224912	-0.996887286	-0.938117104	-0.878985447	-0.819564214	-0.759926103	-0.700144586	-0.640293892	-0.580448975	-0.52068549	-0.461079765	-0.40170877	-0.342650084	-0.283981865
LIFR	1	-1.651812446	-1.619872692	-1.585980164	-1.550076527	-1.512110487	-1.472039088	-1.429829018	-1.385457941	-1.3389158	-1.290206075	-1.239346979	-1.186372539	-1.131333569	-1.074298468	-1.015353862	-0.95460504	-0.892176177	-0.828210342	-0.76286928	-0.696332964	-0.628798933	-0.560481425	-0.491610318	-0.422429901	-0.353197501	-0.284181991	-0.215662199	-0.147925254	-0.08126488	-0.015972644	0.047720069	0.109618912	0.169537185	0.227296104	0.282725214	0.335662738	0.385955835	0.433460799	0.478043198	0.519577968	0.557949467	0.593051495	0.6247873	0.653069555	0.677820335	0.698971089	0.716462609	0.730245005
ENSSSCG00000023014	3	-0.439876419	-0.391508039	-0.337604914	-0.277721681	-0.211424447	-0.138304009	-0.057991286	0.029825144	0.12537974	0.228809352	0.340131903	0.459225193	0.585806787	0.71941603	0.859399277	1.004899398	1.154850493	1.307978562	1.462808658	1.617678714	1.770759993	1.920083771	2.063573665	2.199082803	2.324434942	2.437468576	2.536083115	2.618286264	2.682241802	2.726417244	2.750411792	2.754572972	2.739532946	2.706174566	2.655599251	2.58909363	2.508095514	2.414159684	2.30892394	2.194075859	2.071320724	1.94235108	1.80881842	1.672307469	1.534313525	1.396223248	1.259299219	1.124668457
PEAR1	3	-0.657298506	-0.609188737	-0.5556515	-0.49625758	-0.430589094	-0.358251868	-0.278889781	-0.192200932	-0.097955327	0.003986379	0.113653679	0.230947309	0.355621494	0.487268272	0.625304826	0.768964701	0.917293649	1.069150659	1.223214497	1.377995814	1.531854631	1.683022775	1.829630647	1.969737582	2.101365014	2.222531648	2.331289919	2.425763121	2.504182693	2.565014705	2.607698291	2.632314109	2.639178011	2.628816862	2.601946562	2.55944936	2.502350793	2.431796449	2.34902876	2.255363949	2.152169316	2.040841019	1.922782575	1.799384295	1.67200395	1.541948919	1.410460133	1.278698077
GJA4	3	-0.395658555	-0.368738848	-0.336866206	-0.299257164	-0.255051897	-0.203322884	-0.143090029	-0.07334359	0.006923922	0.09867602	0.202780459	0.319947939	0.450662923	0.595109342	0.753095234	0.923981419	1.106620081	1.299309379	1.499769811	1.705147007	1.912043978	2.116583834	2.31450183	2.50126367	2.672205439	2.822689557	2.948270742	3	3	3	3	3	3	2.916918719	2.790295397	2.642086189	2.476345126	2.297220505	2.108820177	1.915088506	1.719699191	1.525967552	1.33678497	1.154576883	0.981284357	0.818367752	0.666829744	0.527253948
KRCC1	1	-1.647300554	-1.638763807	-1.629782764	-1.620334962	-1.610396873	-1.599943861	-1.588950132	-1.577388695	-1.56523131	-1.552448443	-1.539009216	-1.524881358	-1.510031152	-1.494423391	-1.478021319	-1.460786587	-1.442679194	-1.423657443	-1.403677886	-1.382695273	-1.360662506	-1.337530588	-1.313248578	-1.287763545	-1.261020527	-1.232962488	-1.203530286	-1.172662637	-1.140296084	-1.106368222	-1.070844762	-1.033711709	-0.994963169	-0.954602229	-0.912641961	-0.869106437	-0.824031734	-0.777466913	-0.729474955	-0.680133641	-0.629536346	-0.577792738	-0.525029359	-0.471390064	-0.4170363	-0.362147213	-0.306919555	-0.25156739
STXBP5L	1	-1.09109608	-1.087393275	-1.083332457	-1.078882218	-1.074009024	-1.068677177	-1.062848805	-1.056483865	-1.049540185	-1.041973529	-1.033737707	-1.024784726	-1.015064988	-1.004527541	-0.993120387	-0.98079086	-0.967486061	-0.953153372	-0.937741037	-0.921198827	-0.903478774	-0.884535979	-0.864329499	-0.842823292	-0.819987227	-0.79579814	-0.770240929	-0.743309674	-0.715008752	-0.68535381	-0.654371581	-0.622101154	-0.588595407	-0.553921793	-0.518162986	-0.481417379	-0.443799415	-0.405439721	-0.366485034	-0.327097904	-0.287456163	-0.247752142	-0.208191651	-0.168992709	-0.130384029	-0.092603285	-0.055895146	-0.020509124
DCXR	1	-1.852984377	-1.84005803	-1.82676044	-1.813071813	-1.798971039	-1.784435608	-1.769441527	-1.753963232	-1.73797349	-1.721443292	-1.704341744	-1.686635946	-1.668290863	-1.649269182	-1.629531168	-1.6090345	-1.587734099	-1.565581942	-1.542526863	-1.518514336	-1.493486249	-1.467380655	-1.440131507	-1.411668372	-1.381916129	-1.35079464	-1.318218407	-1.284096188	-1.24833061	-1.210824665	-1.171537786	-1.130464794	-1.087607834	-1.042977079	-0.996591688	-0.948480775	-0.898684371	-0.847254367	-0.794255432	-0.739765875	-0.683878454	-0.626701108	-0.568357591	-0.508987996	-0.448749163	-0.387814936	-0.326376266	-0.264641156
ROBO4	3	-0.31964549	-0.268162348	-0.211009561	-0.147765	-0.078024896	-0.001417696	0.082379963	0.173625357	0.272490162	0.379039837	0.493212559	0.614798523	0.743420579	0.878517232	1.019329095	1.164889831	1.314022527	1.465342267	1.617265417	1.768025896	1.915698387	2.058228182	2.193467088	2.319214634	2.433263664	2.533449316	2.617700359	2.684091845	2.730898038	2.756749683	2.761498137	2.745795231	2.710596588	2.657118837	2.58679847	2.501249374	2.402219892	2.291550193	2.171130732	2.042862528	1.908619985	1.770216956	1.629376667	1.487706056	1.346674933	1.207600244	1.071635503	0.939765331
AKR1B1	4	-1.502058048	-1.502610381	-1.503132541	-1.503594702	-1.503967078	-1.504219912	-1.504323435	-1.50424784	-1.503963225	-1.503439545	-1.502646549	-1.501553701	-1.50013011	-1.498344428	-1.496164761	-1.493558553	-1.490492469	-1.486932268	-1.482842655	-1.478187134	-1.472927839	-1.467025356	-1.460438527	-1.453124244	-1.445037219	-1.436129739	-1.426351406	-1.415648845	-1.403965396	-1.391244939	-1.377464292	-1.36261714	-1.346695957	-1.329691985	-1.311595352	-1.292395206	-1.27207984	-1.250636818	-1.228053114	-1.204315241	-1.179409395	-1.153321596	-1.126037834	-1.097544225	-1.067827165	-1.036873497	-1.004670676	-0.971206942
ARAP3	3	-0.3978584	-0.361574795	-0.319987841	-0.272473711	-0.218381544	-0.157046145	-0.087804901	-0.010019272	0.076898989	0.173456991	0.280045732	0.396901874	0.52406764	0.661350641	0.80828584	0.964102156	1.127696313	1.297616472	1.472057842	1.648871975	1.825590725	1.999465095	2.167518379	2.326612274	2.473524063	2.605032536	2.718010105	2.80951848	2.876905304	2.918036966	2.932460536	2.920876206	2.884481304	2.824900132	2.744113367	2.64438414	2.52818281	2.398112303	2.256835769	2.10700827	1.951214112	1.79191128	1.631384258	1.471706184	1.314710954	1.161975432	1.014811519	0.874267358
COL6A2	3	-0.419013598	-0.378364898	-0.332709677	-0.281578721	-0.224497912	-0.160999009	-0.090632911	-0.012985459	0.072304271	0.16552342	0.266862919	0.376393804	0.494043063	0.619570029	0.752544463	0.892327598	1.038057441	1.188639575	1.342744567	1.498812853	1.655067689	1.809536391	1.960079753	2.104429152	2.240230594	2.36509465	2.476651106	2.572607017	2.650806818	2.709390886	2.747623385	2.765543674	2.763522823	2.742232533	2.702613437	2.645840241	2.573284673	2.486477122	2.387067751	2.27678786	2.157412206	2.030722998	1.898476213	1.762370884	1.624021898	1.484936782	1.346496832	1.209942798
NUP160	1	-1.711062153	-1.701839998	-1.692032142	-1.681606044	-1.67052797	-1.658763028	-1.64627521	-1.633027446	-1.618981675	-1.604098927	-1.588339424	-1.571662695	-1.554027711	-1.535393036	-1.515717002	-1.494957898	-1.473074189	-1.450024747	-1.42576911	-1.400267761	-1.373482428	-1.34537641	-1.315914914	-1.285065419	-1.252798059	-1.219086012	-1.183905918	-1.147238293	-1.109067965	-1.069385873	-1.028200974	-0.985537417	-0.941429748	-0.895923557	-0.849076126	-0.800957025	-0.751648629	-0.701246557	-0.649860004	-0.597611981	-0.544639416	-0.49109314	-0.437137724	-0.382951178	-0.328724491	-0.27466102	-0.220975719	-0.16789421
ENSSSCG00000036083	1	-1.316221741	-1.304448045	-1.292353613	-1.279926479	-1.267154094	-1.254023297	-1.240520293	-1.226630617	-1.212339103	-1.197629851	-1.182486194	-1.16689066	-1.150824931	-1.134269807	-1.117205163	-1.099609902	-1.081461912	-1.062738018	-1.043413928	-1.023464182	-1.002862101	-0.981579721	-0.959587739	-0.936855449	-0.913350676	-0.889039708	-0.863887224	-0.837856223	-0.810907945	-0.783006267	-0.754153797	-0.724377458	-0.693710006	-0.662190276	-0.629863578	-0.596782062	-0.56300506	-0.528599382	-0.493639578	-0.458208144	-0.422395677	-0.38630096	-0.350030991	-0.31370093	-0.277433974	-0.241361145	-0.205620996	-0.170359229
SYNE3	1	-2.46747414	-2.44710704	-2.425063479	-2.401234873	-2.375510807	-2.347779954	-2.317931143	-2.285854605	-2.251443379	-2.214594908	-2.175212785	-2.133208671	-2.088504361	-2.041033963	-1.990746195	-1.937606731	-1.881600588	-1.822734493	-1.761039182	-1.696571585	-1.629416834	-1.559690045	-1.487537813	-1.413139373	-1.336707381	-1.258488266	-1.17876214	-1.097842217	-1.016073764	-0.93382238	-0.851388131	-0.769031796	-0.687014615	-0.605596838	-0.525035993	-0.445585254	-0.367491936	-0.29099611	-0.21632936	-0.143713668	-0.07336045	-0.005469716	0.059770625	0.122185343	0.181612336	0.237902974	0.290922329	0.340549315
MYF5	1	-0.881833228	-0.880698211	-0.879463488	-0.878119992	-0.876657781	-0.87506595	-0.873332527	-0.871444363	-0.869387008	-0.867144575	-0.864699584	-0.862032796	-0.859123018	-0.855946898	-0.852478683	-0.848689964	-0.844549378	-0.840022285	-0.835070402	-0.829651401	-0.823718449	-0.817219708	-0.810097767	-0.80228901	-0.793722913	-0.784321255	-0.773997242	-0.762654522	-0.750186097	-0.736475403	-0.721415566	-0.704906829	-0.686849474	-0.667145585	-0.645701246	-0.622429124	-0.597251431	-0.570103255	-0.540936242	-0.509722571	-0.476459162	-0.441172018	-0.403920583	-0.364801973	-0.323954912	-0.281563199	-0.237858494	-0.193122241
SIX1	4	-1.619865422	-1.615647225	-1.611390264	-1.607076112	-1.602685974	-1.598200677	-1.593600648	-1.588865897	-1.583975989	-1.578910011	-1.573646539	-1.568163599	-1.562438618	-1.556448377	-1.55016895	-1.543575648	-1.536642948	-1.529344417	-1.521652635	-1.5135391	-1.504974138	-1.495926795	-1.486364725	-1.476254065	-1.465559308	-1.454243151	-1.442266348	-1.42958754	-1.41616307	-1.401949491	-1.386924678	-1.371077604	-1.354396639	-1.336869503	-1.318483318	-1.299224659	-1.279079614	-1.258033839	-1.236072617	-1.213180922	-1.189343485	-1.164544859	-1.138769491	-1.112001799	-1.084226247	-1.055427427	-1.025590145	-0.994699507
APOLD1	3	-0.381132007	-0.345111296	-0.303843878	-0.256715271	-0.203084732	-0.142297799	-0.073702942	0.003327321	0.089370678	0.1849248	0.290373098	0.405947348	0.531688531	0.66740764	0.81264863	0.966655928	1.128349036	1.29630668	1.468762611	1.643614699	1.818448237	1.990573648	2.157077985	2.314888945	2.460849525	2.59180109	2.704672384	2.79657199	2.864881768	2.907480258	2.923853168	2.914594784	2.880786025	2.82393044	2.745889318	2.648813046	2.535070526	2.407178328	2.267731223	2.119335676	1.96454788	1.805817812	1.645440658	1.485516713	1.327920557	1.174279907	1.025964136	0.884081985
TSPAN3	1	-2.688179896	-2.650701741	-2.610589078	-2.567729037	-2.522015483	-2.473351056	-2.421649371	-2.366837322	-2.308857462	-2.247670438	-2.183257408	-2.115622411	-2.044794619	-1.970830427	-1.893815319	-1.813865452	-1.731128918	-1.645786625	-1.558052776	-1.468174918	-1.376433536	-1.283141206	-1.188641306	-1.093306307	-0.997535678	-0.901753442	-0.80640543	-0.711956282	-0.618886239	-0.527671248	-0.438646277	-0.352058025	-0.268134188	-0.187083646	-0.109096256	-0.034342834	0.037024691	0.104872993	0.169086939	0.229569093	0.286239139	0.33903324	0.387903365	0.432816577	0.473754301	0.510711586	0.54369636	0.572728695
TNFAIP2	1	-1.092419483	-1.08903555	-1.085565049	-1.081994836	-1.078310717	-1.074497379	-1.070538296	-1.066415632	-1.062110121	-1.057600933	-1.052865519	-1.047879435	-1.042616139	-1.037046759	-1.031139834	-1.024861013	-1.018172715	-1.011033744	-1.00339885	-0.99521823	-0.986436955	-0.976994329	-0.966823146	-0.955848852	-0.943988583	-0.931150074	-0.9172304	-0.902114553	-0.885673799	-0.867770123	-0.848306979	-0.827212765	-0.804416453	-0.779848828	-0.75344416	-0.725142084	-0.694889696	-0.662643862	-0.628373729	-0.592063412	-0.553714829	-0.513350641	-0.471017236	-0.426787697	-0.380764673	-0.333083062	-0.28391241	-0.233458934
APOE	3	-0.830289479	-0.808700123	-0.783503384	-0.754177909	-0.720154633	-0.680820951	-0.635528025	-0.583601804	-0.524358314	-0.457123565	-0.381258232	-0.29618689	-0.201431184	-0.096645807	0.018344308	0.14350765	0.278572983	0.423001865	0.575969159	0.736353439	0.902738575	1.073426956	1.246463972	1.419672564	1.59069605	1.75704704	1.916160153	2.065446384	2.202347333	2.324472752	2.43033271	2.519080246	2.590146156	2.64322216	2.678244512	2.695376009	2.694987164	2.677637022	2.644053922	2.595116342	2.531833856	2.455328158	2.366814085	2.267580575	2.158971509	2.042366451	1.919161344	1.790749329
ENSSSCG00000034448	4	-2.002624528	-1.976500298	-1.950336624	-1.924126055	-1.897861104	-1.87153425	-1.845137933	-1.818664558	-1.792106496	-1.765456085	-1.738705624	-1.711847382	-1.684873593	-1.657776457	-1.630548141	-1.603180781	-1.575666477	-1.547997298	-1.520165282	-1.492162431	-1.46398072	-1.435612088	-1.407048444	-1.378281666	-1.349303598	-1.320106056	-1.290680821	-1.261019646	-1.231114252	-1.200956522	-1.170540011	-1.139859132	-1.108908286	-1.077681856	-1.046174205	-1.014379679	-0.982292608	-0.9499073	-0.917218049	-0.884219129	-0.850904796	-0.817269291	-0.783306836	-0.749011636	-0.714377878	-0.679399735	-0.644071359	-0.608386891
LXN	3	-0.735815714	-0.693879071	-0.647339901	-0.595824446	-0.538960034	-0.476383239	-0.407749598	-0.332744904	-0.251097992	-0.16259488	-0.067093997	0.035457855	0.145009276	0.261388357	0.384287726	0.513251271	0.64766329	0.786740762	0.929529442	1.074904309	1.221574805	1.368095118	1.512879578	1.654223034	1.79032594	1.91932367	2.039319513	2.148420667	2.244776524	2.326697058	2.39331755	2.444337086	2.47967502	2.49945592	2.503994628	2.49377918	2.469452128	2.431790787	2.381686805	2.320125478	2.248165122	2.166916819	2.077524829	1.98114791	1.87894179	1.772043004	1.661554279	1.548531628
FAM167B	3	-0.266549317	-0.213786872	-0.15503055	-0.089816271	-0.017699016	0.061731402	0.148832007	0.243885977	0.347079956	0.458479951	0.578006604	0.705410818	0.840250918	0.981872643	1.129393305	1.28169146	1.437403268	1.594926544	1.752433192	1.90789038	2.059090422	2.203688995	2.339250962	2.463302801	2.573390432	2.667141084	2.742327762	2.796934814	2.829223057	2.837916012	2.823205668	2.786233742	2.728491504	2.651756042	2.558029077	2.449475294	2.328361665	2.196999109	2.057687786	1.912667166	1.76407193	1.613894531	1.463955065	1.315878797	1.171081402	1.03076171	0.895901417	0.767270999
HOXC9	1	-0.708980415	-0.792852258	-0.872974701	-0.949292925	-1.021782692	-1.090446516	-1.155309906	-1.216417737	-1.273830788	-1.327622461	-1.377875725	-1.424680267	-1.468129875	-1.508320027	-1.545345692	-1.579299309	-1.610268939	-1.638336545	-1.66357639	-1.686053504	-1.705822194	-1.722924558	-1.737388956	-1.749228396	-1.758438782	-1.764996968	-1.768858551	-1.769955334	-1.76819237	-1.763461108	-1.755765827	-1.745157159	-1.731661728	-1.715284479	-1.696011304	-1.673811452	-1.648639795	-1.620439017	-1.589141793	-1.55467302	-1.516952142	-1.475895619	-1.431419574	-1.383442659	-1.331889156	-1.276692329	-1.217798045	-1.155168637
ENSSSCG00000040879	1	-0.112268938	-0.201508984	-0.289710122	-0.376664421	-0.46217212	-0.546041536	-0.62808892	-0.708138245	-0.78602095	-0.861575605	-0.934647541	-1.005088407	-1.07275568	-1.13751212	-1.199225173	-1.257766325	-1.313010402	-1.364834826	-1.41311883	-1.457742614	-1.498586469	-1.535529851	-1.568450415	-1.597222997	-1.621718563	-1.641803104	-1.657336487	-1.668171264	-1.674151423	-1.675138324	-1.671220111	-1.66259693	-1.649460603	-1.631995072	-1.610377798	-1.584781094	-1.555373392	-1.522320443	-1.485786453	-1.44593516	-1.402930843	-1.356939267	-1.308128571	-1.256670081	-1.202739065	-1.14651542	-1.08818429	-1.027936616
PHTF2	1	-1.421496725	-1.40693997	-1.392092748	-1.376931597	-1.361431629	-1.345566464	-1.329308163	-1.312627154	-1.295492149	-1.277870056	-1.259725883	-1.241022631	-1.221721181	-1.201780174	-1.181155874	-1.159802026	-1.137669703	-1.11470714	-1.090859555	-1.066068956	-1.040273941	-1.013409477	-0.985406666	-0.9561925	-0.925689593	-0.893815904	-0.860484438	-0.825602936	-0.789073544	-0.75080285	-0.710785142	-0.669067736	-0.625707749	-0.580772654	-0.534341177	-0.486504126	-0.43736514	-0.387041351	-0.335663951	-0.283378629	-0.230345887	-0.176741218	-0.12275513	-0.068593014	-0.014474846	0.039365274	0.092679768	0.14520838
TENM4	1	-1.312762037	-1.309406627	-1.305867973	-1.302132931	-1.298187143	-1.294014918	-1.289599089	-1.284920871	-1.27995969	-1.274692997	-1.269096059	-1.263141729	-1.256800185	-1.250038639	-1.242821013	-1.235107574	-1.22685452	-1.218013528	-1.208531227	-1.198348622	-1.187400437	-1.175614372	-1.162910271	-1.149199182	-1.134382289	-1.118349712	-1.100979146	-1.082134326	-1.061663281	-1.039401375	-1.015212289	-0.98897835	-0.96058271	-0.929911208	-0.896854733	-0.861311961	-0.823192454	-0.782420118	-0.738936999	-0.692707383	-0.643722142	-0.592003248	-0.537608366	-0.480635405	-0.421226892	-0.359574019	-0.295920189	-0.2305639
EMILIN2	1	-1.678620899	-1.667157977	-1.655498829	-1.643612224	-1.631465228	-1.619023126	-1.606249333	-1.593105287	-1.579550335	-1.565541593	-1.551033797	-1.535979135	-1.520327057	-1.504024062	-1.48701347	-1.469235161	-1.450625294	-1.431115995	-1.410635015	-1.389105354	-1.366444851	-1.342565736	-1.317374142	-1.290769568	-1.262644297	-1.23288277	-1.201360891	-1.167945289	-1.132492507	-1.094859728	-1.054997507	-1.012911722	-0.968615714	-0.922131215	-0.873489695	-0.822733719	-0.769918277	-0.715112089	-0.65839885	-0.599878417	-0.539667899	-0.477902634	-0.414737041	-0.350345309	-0.284921921	-0.218681975	-0.151861309	-0.084716383
SESN1	1	-2.055310177	-2.015424141	-1.974402682	-1.932253078	-1.888986079	-1.844616088	-1.799161335	-1.752644041	-1.705090569	-1.656531564	-1.607002075	-1.556541663	-1.505194485	-1.453009367	-1.400039852	-1.346344225	-1.291985518	-1.237031494	-1.181554607	-1.125631932	-1.069345085	-1.012780108	-0.956027339	-0.899181254	-0.842340293	-0.785606667	-0.729086136	-0.67288778	-0.617123752	-0.56190697	-0.507334719	-0.45349589	-0.400479588	-0.348375017	-0.297271295	-0.247257264	-0.198421312	-0.150851192	-0.104633845	-0.059855228	-0.016600147	0.025047911	0.065006936	0.103196555	0.139538189	0.173955198	0.206373038	0.2367194
ZHX3	1	-1.745339023	-1.728336335	-1.709984825	-1.690202432	-1.668906396	-1.646014039	-1.621443651	-1.595115513	-1.566953041	-1.536884052	-1.504842154	-1.470768233	-1.43461205	-1.396333904	-1.355906358	-1.313315987	-1.268565136	-1.221673626	-1.172680399	-1.121645048	-1.068649188	-1.013797641	-0.957219383	-0.899068233	-0.839523234	-0.778788712	-0.717093999	-0.654692793	-0.591862155	-0.528894148	-0.466036496	-0.403510908	-0.341540371	-0.28034791	-0.220155128	-0.161180818	-0.103639647	-0.047740924	0.006312548	0.058325511	0.108111213	0.155492249	0.200301325	0.242381915	0.281588831	0.317788712	0.350860423	0.380695385
RACK1	4	-0.935128313	-0.952610701	-0.970015508	-0.987289384	-1.004379272	-1.02123241	-1.037796318	-1.054018796	-1.06984791	-1.085231983	-1.100119572	-1.114459458	-1.128200618	-1.141292207	-1.153683525	-1.165323995	-1.176163124	-1.186150472	-1.195235615	-1.203368102	-1.210497416	-1.216572923	-1.221543829	-1.225359127	-1.227967546	-1.229317494	-1.229357	-1.228033658	-1.225294564	-1.221090828	-1.21541294	-1.208271468	-1.199676637	-1.189638169	-1.178165309	-1.165266842	-1.150951119	-1.135226075	-1.118099251	-1.099577822	-1.079668612	-1.058378123	-1.035712557	-1.011677834	-0.986279625	-0.959523364	-0.931414282	-0.901957422
EBF2	3	-0.421881041	-0.381893164	-0.33653045	-0.28522872	-0.227409794	-0.162494229	-0.089917523	-0.009149952	0.080279958	0.17875854	0.286557187	0.403800458	0.530433247	0.666188462	0.81055697	0.962761685	1.121737803	1.28612103	1.454245484	1.624152515	1.793611227	1.960150917	2.121105049	2.273665885	2.414948384	2.542061677	2.652186172	2.742654247	2.811032421	2.855325995	2.875016939	2.870599616	2.843002774	2.793534449	2.723826234	2.635774182	2.531477943	2.413179649	2.283203946	2.143900523	1.997590401	1.846517177	1.692804245	1.538418862	1.385143686	1.234556103	1.08801539	0.946657415
ENSSSCG00000006395	3	-1.775597206	-1.718054632	-1.655798957	-1.588629054	-1.516369557	-1.43887729	-1.356047843	-1.267822083	-1.174192394	-1.075208412	-0.970982018	-0.861691385	-0.747583879	-0.628977675	-0.506261986	-0.379895881	-0.25040571	-0.118381224	0.015529456	0.150625865	0.286161977	0.421353541	0.555385735	0.687420934	0.816606406	0.942081779	1.062986162	1.178464856	1.287675584	1.389830039	1.484482628	1.571400443	1.650405568	1.721370182	1.784213019	1.838895917	1.885420511	1.923825093	1.954181662	1.976593166	1.991190938	1.998132318	1.99759845	1.98979224	1.974936466	1.953272007	1.925056196	1.89056126
FAM111A	3	-0.364029927	-0.321056844	-0.27265052	-0.218290336	-0.157451105	-0.089616031	-0.01429269	0.068967868	0.160548992	0.260743543	0.369726789	0.487527852	0.614000756	0.748796385	0.891336854	1.040793937	1.196073217	1.35580557	1.518347376	1.681790548	1.843983058	2.002560199	2.154986294	2.298606157	2.430705129	2.548576247	2.649592775	2.731284211	2.791413736	2.828175851	2.841209669	2.831133135	2.798971036	2.746098558	2.674184685	2.585132834	2.481020471	2.364039282	2.236437374	2.100464847	1.958323924	1.812124707	1.663847382	1.515311498	1.368152658	1.223806702	1.083501149	0.948253431
CANX	1	-3	-3	-3	-3	-3	-2.94747066	-2.861837768	-2.771451582	-2.676343651	-2.576589196	-2.472309762	-2.363675203	-2.250904923	-2.134268318	-2.01408439	-1.890720541	-1.764590567	-1.636151943	-1.50590245	-1.37437628	-1.242139715	-1.109786521	-0.977933152	-0.847213912	-0.718276152	-0.591775596	-0.468371875	-0.348724312	-0.233487984	-0.123280545	-0.018444592	0.08084478	0.174450186	0.262268472	0.344228329	0.420287944	0.490432723	0.554673115	0.613042529	0.665595377	0.712405227	0.753563079	0.789175751	0.819364383	0.84426304	0.864017414	0.878783623	0.888727088
RPL3	1	-3	-3	-3	-3	-3	-3	-2.98707311	-2.88517889	-2.778818569	-2.668248268	-2.553776298	-2.435760597	-2.314605183	-2.190755818	-2.064695041	-1.936936799	-1.808020859	-1.678507209	-1.5489706	-1.419995393	-1.292170789	-1.166086544	-1.042329192	-0.921478799	-0.804106233	-0.690770923	-0.582019063	-0.478382206	-0.380376187	-0.288465912	-0.202794971	-0.123321841	-0.04997451	0.017344746	0.078756247	0.134400132	0.1844339	0.229030224	0.268375025	0.302665748	0.332109855	0.356923464	0.377330158	0.393559909	0.405848127	0.414434796	0.419563714	0.421481792
PTGFR	1	-1.063688655	-1.060937393	-1.058080529	-1.05510717	-1.052005276	-1.048761556	-1.045361344	-1.041788455	-1.038025025	-1.034051328	-1.029845562	-1.025383611	-1.020638764	-1.015581401	-1.010178629	-1.004393864	-0.998186347	-0.991510598	-0.984315776	-0.976544947	-0.968134235	-0.959011846	-0.949096935	-0.938298292	-0.926512821	-0.913623772	-0.899498685	-0.883986993	-0.86691724	-0.848100493	-0.827384081	-0.80463768	-0.779729087	-0.752526366	-0.722900735	-0.690729989	-0.655902497	-0.618321787	-0.577911678	-0.534621952	-0.488434462	-0.439369564	-0.38749273	-0.33292114	-0.275830004	-0.216458371	-0.155114101	-0.092177713
ENSSSCG00000039545	1	-1.98905987	-1.971818643	-1.954045953	-1.935721405	-1.916823611	-1.897330151	-1.877217515	-1.856461056	-1.835034929	-1.812912038	-1.790063971	-1.76646094	-1.742071714	-1.716863547	-1.690802111	-1.663851416	-1.635973733	-1.607129513	-1.577277301	-1.546373648	-1.514373016	-1.481227688	-1.446887664	-1.411300559	-1.374411501	-1.336163014	-1.296494914	-1.255344186	-1.212644867	-1.16833401	-1.122400976	-1.074868463	-1.025767616	-0.975138461	-0.923030555	-0.8695036	-0.81462802	-0.758485493	-0.70116943	-0.642785383	-0.583451384	-0.523298198	-0.462469483	-0.401121856	-0.33942485	-0.277560755	-0.215724349	-0.154122506
TRIM63	4	3	2.754869662	2.404432713	2.073641997	1.76233289	1.470197725	1.19680447	0.941615898	0.704008692	0.483291981	0.278724899	0.089532843	-0.085077788	-0.245906504	-0.393747348	-0.52937921	-0.653557755	-0.767008864	-0.870423438	-0.964453396	-1.049708714	-1.12675531	-1.196113627	-1.258257727	-1.313614761	-1.362564662	-1.405439916	-1.442525292	-1.474057407	-1.500246871	-1.52144915	-1.538057028	-1.550403466	-1.558769197	-1.563389951	-1.564462652	-1.562150762	-1.556588928	-1.547887063	-1.536133964	-1.521400571	-1.503742934	-1.483204969	-1.459821043	-1.433618458	-1.404619858	-1.372845604	-1.338316132
RPL6	4	-1.7252582	-1.70825459	-1.69122225	-1.674145832	-1.657009941	-1.639799135	-1.622497922	-1.605090765	-1.587562077	-1.569896227	-1.552077531	-1.534090261	-1.515918637	-1.497546831	-1.478958965	-1.460139111	-1.441071288	-1.421739463	-1.402127551	-1.382219413	-1.361998852	-1.34144962	-1.320555407	-1.299299847	-1.277666515	-1.255638923	-1.233200523	-1.210334702	-1.187024786	-1.163254786	-1.139015264	-1.114300153	-1.08910339	-1.063418883	-1.037240511	-1.010562129	-0.983377561	-0.955680605	-0.927465034	-0.89872459	-0.869452992	-0.83964393	-0.809291069	-0.778388047	-0.746928477	-0.714905948	-0.682314022	-0.649146236
BRD3	1	-3	-3	-3	-3	-2.967798226	-2.911332515	-2.851031622	-2.786795188	-2.718546205	-2.646234941	-2.569842853	-2.489386389	-2.404920589	-2.316542368	-2.224393375	-2.12866233	-2.029586754	-1.927454002	-1.822601557	-1.715416542	-1.606334443	-1.495837048	-1.384449648	-1.272737546	-1.161301955	-1.050775359	-0.941816444	-0.835104684	-0.731334682	-0.63118157	-0.535063912	-0.44323762	-0.355918362	-0.273283524	-0.195473455	-0.12259296	-0.054712996	0.008127497	0.065919665	0.118682759	0.166462133	0.209327236	0.247369645	0.280701127	0.30945176	0.33376812	0.353811537	0.369756428
SCARB2	1	-3	-3	-3	-3	-2.988091977	-2.928384828	-2.864537363	-2.796434127	-2.723984691	-2.647128059	-2.565837081	-2.480122781	-2.390038464	-2.295683498	-2.197206642	-2.094808792	-1.988745056	-1.879326054	-1.766918381	-1.65194418	-1.534879819	-1.416253665	-1.296643011	-1.176670196	-1.056998015	-0.938324502	-0.821377205	-0.706907048	-0.595681904	-0.48844895	-0.385678732	-0.287665714	-0.19465991	-0.106868891	-0.024459037	0.052442903	0.123748013	0.189403244	0.249389325	0.303718599	0.352432826	0.395600978	0.433317051	0.465697919	0.492881232	0.515023391	0.532297581	0.544891893
TRIM44	1	-2.392731342	-2.367698299	-2.340904588	-2.312267152	-2.281705537	-2.249143108	-2.214508376	-2.177736465	-2.138770674	-2.097564155	-2.054081671	-2.008301413	-1.960216864	-1.909838666	-1.857196466	-1.802340701	-1.745344276	-1.686304101	-1.625342448	-1.56260807	-1.498277059	-1.432553391	-1.365669137	-1.297884299	-1.229486264	-1.160788845	-1.092130912	-1.023874611	-0.956403178	-0.890103472	-0.825242059	-0.762009448	-0.700581227	-0.641117806	-0.583763813	-0.528647689	-0.475881462	-0.425560691	-0.377764555	-0.332556084	-0.289982508	-0.250075708	-0.21285276	-0.178316545	-0.146456436	-0.117249015	-0.09065884	-0.066639231
CDH15	4	-2.162433236	-2.152633452	-2.142130175	-2.130881715	-2.118845259	-2.105977043	-2.092232556	-2.077566784	-2.06193449	-2.045290536	-2.027590247	-2.008789817	-1.988846758	-1.967720401	-1.945372427	-1.921767448	-1.89687363	-1.870663337	-1.843113822	-1.814207934	-1.783934839	-1.752290757	-1.719279699	-1.684914187	-1.64921596	-1.612216642	-1.573958368	-1.534494348	-1.493889364	-1.45221683	-1.4095312	-1.365876616	-1.321300258	-1.27585223	-1.229585311	-1.182554688	-1.134817681	-1.086433453	-1.037462721	-0.987967454	-0.938010577	-0.887655675	-0.836966694	-0.786007659	-0.734842386	-0.683534219	-0.632145764	-0.580738644
AMOTL1	1	-1.962519722	-1.939118587	-1.914744349	-1.889371179	-1.862973957	-1.83552842	-1.807011328	-1.777400624	-1.746675615	-1.714817144	-1.681807785	-1.647632026	-1.612276466	-1.57573001	-1.537984065	-1.499032739	-1.458873034	-1.417505037	-1.37493211	-1.331161067	-1.286202348	-1.24007018	-1.192782732	-1.144362247	-1.094835171	-1.044232262	-0.992588674	-0.939944035	-0.8863425	-0.831834966	-0.776496789	-0.720420739	-0.663707778	-0.606466915	-0.548815089	-0.490876991	-0.432784835	-0.374678072	-0.31670305	-0.25901262	-0.201765691	-0.145126744	-0.089265287	-0.034355281	0.019425479	0.071896024	0.122872894	0.172170857
SHMT1	1	-2.598228877	-2.579809608	-2.55945008	-2.536980801	-2.5122252	-2.485000984	-2.455121888	-2.422399861	-2.386647718	-2.347682298	-2.305328111	-2.259421517	-2.209815374	-2.156384151	-2.099029416	-2.037685626	-1.972326101	-1.902969023	-1.82968333	-1.752594278	-1.671888509	-1.587818396	-1.500705476	-1.410942763	-1.318995785	-1.225402185	-1.130769797	-1.035773101	-0.941148074	-0.847660225	-0.755887663	-0.666281801	-0.579265158	-0.495228391	-0.414527173	-0.337479796	-0.264365496	-0.195423422	-0.130852238	-0.070810268	-0.015416129	0.035250195	0.08114593	0.122263773	0.158629914	0.190301862	0.217366132	0.239935831
LTBP1	3	-0.802859391	-0.746704581	-0.685483754	-0.618936313	-0.546828995	-0.468965039	-0.385194002	-0.295421992	-0.199622033	-0.09784421	0.009774773	0.123003043	0.241506405	0.364842971	0.492459887	0.623692418	0.757765548	0.893798147	1.03080966	1.167729167	1.303406588	1.436625722	1.566118796	1.690582166	1.808692841	1.91912551	2.020569829	2.111747772	2.191430901	2.258519124	2.312542674	2.353433525	2.381249677	2.396163681	2.398453243	2.388491784	2.366739036	2.333731744	2.290074481	2.2364306	2.173513304	2.102076834	2.022907762	1.9368164	1.84462832	1.747176039	1.645290875	1.539795062
ENSSSCG00000003903	2	3	3	3	3	3	2.903943772	2.580091739	2.267775016	1.967551308	1.679884897	1.405143428	1.143596659	0.895417268	0.660683692	0.439384914	0.231427001	0.036641136	-0.145207174	-0.314408039	-0.471296624	-0.616242403	-0.749638515	-0.871891462	-0.98341132	-1.084602603	-1.175855814	-1.257539721	-1.329994306	-1.393524297	-1.448427341	-1.495244427	-1.534593328	-1.567017612	-1.592993417	-1.612936895	-1.627211035	-1.636131896	-1.639974296	-1.638977014	-1.633347561	-1.623266561	-1.60889181	-1.590362051	-1.5678005	-1.541318184	-1.511017088	-1.476993172	-1.439339249
SF3B1	1	-2.999610916	-2.933284968	-2.862416741	-2.786892161	-2.706626386	-2.621568329	-2.531705019	-2.437065658	-2.337725229	-2.233807541	-2.125487577	-2.012993053	-1.896605119	-1.776658164	-1.653538709	-1.527683434	-1.39957638	-1.269745436	-1.138758199	-1.007217353	-0.875755685	-0.745030882	-0.615720231	-0.488515334	-0.364116944	-0.243229985	-0.12655884	-0.014802903	0.091347539	0.191250191	0.284591267	0.37125518	0.451169506	0.524300411	0.590649474	0.650250651	0.703167384	0.749489891	0.789332614	0.822831843	0.850143505	0.871441107	0.886913826	0.896764735	0.901209157	0.900473133	0.894791989	0.884409007
INTS6	1	-2.231933467	-2.207095149	-2.180810375	-2.153025998	-2.123691097	-2.092757629	-2.060181126	-2.02592144	-1.989943526	-1.952218268	-1.912723325	-1.871444	-1.828374119	-1.783516911	-1.736885868	-1.688505583	-1.63841255	-1.586655903	-1.533298088	-1.478415453	-1.422098742	-1.364453471	-1.305600193	-1.245674622	-1.18482762	-1.123225039	-1.061047405	-0.998489455	-0.93575952	-0.87307246	-0.81059768	-0.748478059	-0.68685563	-0.625871171	-0.565663603	-0.506369414	-0.44812213	-0.391051823	-0.335284656	-0.280942474	-0.228142434	-0.176996675	-0.127612033	-0.080089786	-0.034525447	0.008991419	0.050377333	0.089555019
OS9	1	-1.890194724	-1.869044497	-1.846437313	-1.822303789	-1.796576043	-1.769188547	-1.740079071	-1.709189721	-1.676468057	-1.641868288	-1.605352542	-1.566892182	-1.526469164	-1.484077418	-1.439724229	-1.393431584	-1.345237482	-1.295197154	-1.243384183	-1.189891486	-1.134832134	-1.078339982	-1.020570083	-0.961698867	-0.901924068	-0.841464382	-0.780558852	-0.71946597	-0.658462506	-0.59783361	-0.537802245	-0.478553446	-0.420268371	-0.363123582	-0.30729011	-0.252932595	-0.200208532	-0.149267589	-0.100251036	-0.053291242	-0.008511273	0.033975438	0.074065342	0.111664945	0.146690925	0.179070177	0.208739804	0.235647059
PLXND1	3	-0.673630737	-0.636175536	-0.593850376	-0.546154503	-0.492572126	-0.432582004	-0.36566965	-0.291342335	-0.209146913	-0.118690366	-0.019662755	0.088137929	0.204779796	0.330170909	0.46403419	0.605884666	0.755010501	0.91045918	1.071030127	1.235274788	1.401504929	1.567809482	1.732079928	1.89204377	2.04530533	2.189392838	2.321810593	2.440094901	2.541872472	2.625023535	2.688561483	2.732282661	2.75630511	2.761040146	2.747163964	2.715586553	2.66741886	2.603938969	2.526557983	2.436786186	2.336200028	2.226410414	2.109032764	1.985659287	1.857833848	1.727029799	1.594631037	1.461916534
ITGB1	1	-3	-3	-3	-2.969635785	-2.8465958	-2.716900607	-2.580744139	-2.438398612	-2.290214564	-2.136619145	-1.978112737	-1.815264063	-1.648704021	-1.479118517	-1.307240622	-1.133842347	-0.959726346	-0.785717815	-0.612656794	-0.441391057	-0.272769699	-0.107637488	0.053169994	0.208830441	0.358538183	0.501506894	0.636971729	0.764190976	0.882447331	0.991097057	1.08994762	1.179064754	1.258555485	1.328561563	1.389255249	1.440835595	1.483525172	1.517567192	1.543222967	1.560769672	1.570498364	1.572712216	1.56772495	1.555859424	1.537446355	1.512823154	1.482332856	1.446323124
USP2	1	-0.794446017	-0.852182933	-0.90813745	-0.962198288	-1.014271363	-1.064278446	-1.112155753	-1.157852492	-1.201329376	-1.242557126	-1.281514974	-1.318189178	-1.352571557	-1.384658048	-1.414447297	-1.441939268	-1.467133884	-1.490029677	-1.510622454	-1.528903954	-1.544860495	-1.558471578	-1.569708452	-1.578532588	-1.584894062	-1.588729805	-1.589961679	-1.588494361	-1.584212968	-1.576997075	-1.566848645	-1.553825605	-1.537970595	-1.519312739	-1.497869879	-1.473650701	-1.44665679	-1.416884643	-1.384327679	-1.348978258	-1.310829733	-1.269878547	-1.226126379	-1.179582353	-1.130265289	-1.078206005	-1.023449642	-0.966058004
NR4A1	3	0.927760306	0.993216707	1.060311806	1.128829346	1.198526187	1.269131493	1.340346213	1.411842911	1.483265958	1.55423213	1.624331633	1.693129581	1.760167941	1.824967952	1.887033036	1.945852183	2.000903818	2.051660134	2.097591859	2.138173457	2.172888708	2.201236645	2.222737806	2.236940746	2.243428755	2.241826721	2.231808065	2.213101659	2.185498634	2.14890594	2.103708693	2.050552645	1.990120776	1.923121865	1.850281154	1.772331412	1.690004481	1.604023377	1.515095022	1.423903658	1.331105004	1.237321196	1.143136527	1.049094022	0.955692825	0.863386412	0.772581568	0.683638114
PABPC1	1	-3	-3	-3	-3	-3	-3	-2.962498776	-2.866192465	-2.765916989	-2.661861407	-2.554258327	-2.44338366	-2.329555658	-2.213133293	-2.094514007	-1.974130914	-1.85244955	-1.729964246	-1.607194261	-1.484679748	-1.362977666	-1.242657727	-1.124298448	-1.008483372	-0.895797503	-0.786823989	-0.682141058	-0.582319223	-0.487918725	-0.399451962	-0.31710388	-0.240867382	-0.170700423	-0.106530621	-0.048258329	0.00424051	0.05111173	0.092520527	0.128649238	0.159695307	0.185869426	0.207393839	0.224500784	0.237431073	0.246432799	0.251760142	0.253672291	0.252432447
MYLK	3	-0.251437475	-0.185159787	-0.113603064	-0.036575782	0.046074949	0.134453605	0.228605824	0.328507554	0.434054015	0.54504882	0.661193607	0.782078593	0.907174512	1.035826359	1.167249424	1.300528002	1.434617182	1.568347982	1.700436087	1.829494266	1.954048516	2.072557804	2.183437224	2.285084254	2.375907707	2.454358926	2.518964644	2.568360909	2.601327417	2.616909586	2.615131913	2.596636063	2.562265637	2.513034714	2.450098568	2.374723936	2.288259492	2.192107094	2.087694321	1.976448761	1.859774433	1.739030695	1.615513872	1.490441803	1.364941411	1.240039299	1.116655331	0.99559906
CREBRF	1	-1.675035535	-1.655461508	-1.634756098	-1.612875014	-1.589775002	-1.565414264	-1.539752911	-1.512753457	-1.484381348	-1.454605515	-1.423398961	-1.390739372	-1.35660974	-1.320999011	-1.283902725	-1.245323664	-1.205272489	-1.163768353	-1.120839492	-1.076523777	-1.030869212	-0.983934388	-0.935788854	-0.886513427	-0.836200408	-0.784953713	-0.732888899	-0.680133098	-0.626824834	-0.573112073	-0.519138242	-0.465046831	-0.410987789	-0.357116996	-0.303595619	-0.250589417	-0.198268018	-0.146804148	-0.096372838	-0.047150606	0.000685377	0.046958138	0.091491754	0.134112214	0.174648275	0.212932317	0.248801184	0.282097025
TEAD1	1	-1.740248543	-1.73770686	-1.735116518	-1.732432092	-1.729607885	-1.726597899	-1.723355796	-1.719834849	-1.715987875	-1.711767166	-1.707124398	-1.702010539	-1.696375729	-1.690169169	-1.683338972	-1.675832022	-1.667593804	-1.658568231	-1.64869744	-1.63792159	-1.626178629	-1.613404049	-1.599530621	-1.584488107	-1.568202953	-1.550597959	-1.531591924	-1.511099258	-1.48902958	-1.465296409	-1.439888723	-1.412835913	-1.384168258	-1.353917038	-1.32211498	-1.288796693	-1.253999098	-1.217761844	-1.18012772	-1.141143046	-1.100858063	-1.059327301	-1.016609926	-0.97277008	-0.927877187	-0.882006246	-0.835238088	-0.787659612
GABARAPL1	1	-1.666566546	-1.64054444	-1.613541443	-1.585537732	-1.556514604	-1.526454621	-1.495341759	-1.463161562	-1.429901293	-1.395550095	-1.360099141	-1.323541797	-1.285873771	-1.247093263	-1.207201117	-1.166200955	-1.124099317	-1.080905784	-1.036633096	-0.991297262	-0.944917647	-0.897517066	-0.849121843	-0.799761875	-0.749470664	-0.698285349	-0.646246711	-0.593399165	-0.539790738	-0.485477206	-0.430555644	-0.375150262	-0.319394502	-0.263430663	-0.207409609	-0.15149041	-0.095839909	-0.040632235	0.013951761	0.067725109	0.120495393	0.172065466	0.222234211	0.270797343	0.317548252	0.362278879	0.404780613	0.444845231
FILIP1	1	-1.235103541	-1.212071135	-1.188494452	-1.164358933	-1.139649538	-1.114350741	-1.088446517	-1.061920334	-1.03475514	-1.006933359	-0.978436881	-0.949247049	-0.919344659	-0.888709947	-0.857322584	-0.825161674	-0.792205741	-0.758432732	-0.723820012	-0.688344358	-0.651981963	-0.614708429	-0.576498777	-0.537327438	-0.497168267	-0.45599454	-0.413778966	-0.37049369	-0.326110306	-0.280609979	-0.234064088	-0.18659834	-0.138349459	-0.089464889	-0.040102765	0.009568223	0.059369068	0.10911079	0.158594881	0.20761384	0.255951808	0.303385281	0.349683908	0.394611362	0.437926273	0.479383234	0.518733851	0.55572786
BCKDHB	1	-1.188032519	-1.189339153	-1.190615973	-1.191838466	-1.192982457	-1.194024054	-1.194939591	-1.195705542	-1.196298425	-1.196694688	-1.19687058	-1.196801997	-1.196464321	-1.195832227	-1.194879483	-1.193578711	-1.191901141	-1.18981632	-1.187291799	-1.184292785	-1.180781745	-1.176717972	-1.172057094	-1.166750516	-1.160744804	-1.153980973	-1.146393689	-1.137910357	-1.128450079	-1.117928048	-1.106299322	-1.09353993	-1.079623693	-1.064522613	-1.048207499	-1.030648637	-1.011816519	-0.991682622	-0.970220264	-0.947405524	-0.923218241	-0.897643086	-0.870670709	-0.842298959	-0.812534164	-0.781392467	-0.748901203	-0.715100298
ENSSSCG00000004945	4	-2.530990927	-2.482857332	-2.433925025	-2.384236766	-2.333838661	-2.282780158	-2.231114049	-2.178896438	-2.126186712	-2.073047487	-2.019544542	-1.965746748	-1.911725973	-1.857556982	-1.803317326	-1.749087216	-1.694949392	-1.640988982	-1.587293349	-1.533951938	-1.481056112	-1.428698982	-1.376975239	-1.325980974	-1.275813499	-1.226571168	-1.178353194	-1.131259462	-1.085390346	-1.04083767	-0.997615236	-0.955693919	-0.915040842	-0.875619909	-0.837392005	-0.80031518	-0.764344831	-0.729433868	-0.695532871	-0.662590247	-0.630552362	-0.599363677	-0.568966871	-0.539302952	-0.510311362	-0.481930074	-0.45409568	-0.426743467
STOM	3	-1.008103271	-0.957876162	-0.902664424	-0.842146479	-0.776018152	-0.704001969	-0.625857457	-0.54139227	-0.450473849	-0.353041281	-0.249116948	-0.138817491	-0.022363601	0.099911844	0.227557739	0.360001214	0.496546847	0.636378815	0.77856599	0.92206989	1.065755245	1.208402859	1.348724363	1.485378432	1.616988022	1.742158225	1.85949438	1.967620166	2.065195477	2.150994401	2.224401023	2.285193554	2.333276598	2.368670533	2.391502833	2.401999295	2.400475311	2.387327265	2.36302411	2.328099141	2.283141956	2.228790602	2.16572388	2.09465379	2.016318105	1.931473066	1.840886198	1.745329265
DDOST	1	-2.823131987	-2.798097348	-2.770908793	-2.741423168	-2.70949561	-2.674981026	-2.637735811	-2.59761983	-2.554498648	-2.508246006	-2.458746534	-2.405898656	-2.349617673	-2.289838961	-2.226521228	-2.159649784	-2.089239713	-2.015338905	-1.938030838	-1.857437034	-1.773719113	-1.687080363	-1.597766759	-1.506067385	-1.412314222	-1.31688127	-1.220183018	-1.122672261	-1.02483731	-0.927183425	-0.830104281	-0.733922898	-0.638952014	-0.545492588	-0.453832039	-0.364242755	-0.276980865	-0.192285281	-0.110376967	-0.031458441	0.044286523	0.116693013	0.185614928	0.250924791	0.31251344	0.370289613	0.424179445	0.474125903
FOXN3	1	-2.649067641	-2.592289802	-2.533785498	-2.473577191	-2.411694411	-2.348174064	-2.283060695	-2.216406716	-2.148272599	-2.078727012	-2.007846924	-1.93571765	-1.862432846	-1.788094463	-1.712812638	-1.636705544	-1.559899185	-1.482527145	-1.404730298	-1.326656462	-1.248460032	-1.170301562	-1.092347325	-1.01476884	-0.93774238	-0.861448457	-0.786071292	-0.711798274	-0.63881941	-0.567320095	-0.497427853	-0.429237112	-0.362838147	-0.298317283	-0.235756861	-0.175235232	-0.116826748	-0.060601784	-0.006626751	0.045035869	0.094327487	0.14119336	0.185582544	0.227447845	0.266745756	0.303436408	0.337483508	0.368854283
ENSSSCG00000005643	1	-2.106979717	-2.074336094	-2.040265245	-2.004740521	-1.967738656	-1.929240191	-1.889229912	-1.847697299	-1.804636965	-1.760049103	-1.713939912	-1.666322023	-1.617214898	-1.566645206	-1.514647173	-1.461262893	-1.406542606	-1.350544925	-1.29333702	-1.234994746	-1.175602719	-1.115254331	-1.054051707	-0.992105603	-0.929535239	-0.866468072	-0.803039514	-0.739392588	-0.675677525	-0.612049209	-0.548649717	-0.485615007	-0.423083456	-0.361195483	-0.300093094	-0.239919414	-0.180818234	-0.122933549	-0.066409103	-0.011387947	0.041988003	0.093578398	0.143244872	0.190851457	0.236264978	0.279355446	0.319996436	0.358065453
SYTL5	1	-1.180980359	-1.177886635	-1.174561962	-1.170988939	-1.167148831	-1.163021466	-1.158585124	-1.153816416	-1.148690152	-1.143179203	-1.137254349	-1.130884118	-1.124034611	-1.11666931	-1.108748882	-1.100230956	-1.091069894	-1.081216535	-1.070617932	-1.059217059	-1.046952505	-1.033758143	-1.019562777	-1.004289768	-0.98785663	-0.970174606	-0.951148216	-0.930674775	-0.90864389	-0.884940102	-0.859469924	-0.832156926	-0.802931313	-0.771731882	-0.738508294	-0.703223527	-0.665856479	-0.626404702	-0.584887193	-0.541347214	-0.495855051	-0.448510649	-0.399446035	-0.348827438	-0.296857015	-0.24377409	-0.189855814	-0.135417159
APP	1	-2.534834548	-2.475346264	-2.412105222	-2.345040686	-2.274105812	-2.199280662	-2.120575023	-2.03803093	-1.951724832	-1.861769297	-1.768314219	-1.671547454	-1.571694874	-1.469019825	-1.363821995	-1.25643574	-1.147227902	-1.036595202	-0.924961276	-0.812773439	-0.700499269	-0.588623094	-0.47764245	-0.368064603	-0.260403173	-0.155174914	-0.052896689	0.045917343	0.140758321	0.231147671	0.316817976	0.397628796	0.473466952	0.544243961	0.609894345	0.670373987	0.725658553	0.775741996	0.820635138	0.860364345	0.894970285	0.924506777	0.949039724	0.968646118	0.983413132	0.993437269	0.998823585	0.999684966
TMEM59	1	-2.975217202	-2.918710585	-2.857960338	-2.792806436	-2.723110033	-2.648758102	-2.569668136	-2.485792787	-2.397124293	-2.303698566	-2.20559878	-2.102958337	-1.99596308	-1.884852668	-1.769921037	-1.651515922	-1.530037442	-1.405935783	-1.279708066	-1.151894486	-1.023073849	-0.893858653	-0.764889839	-0.636831363	-0.510364708	-0.386183463	-0.264988056	-0.147480721	-0.034360746	0.073709722	0.176346237	0.273335687	0.364506125	0.449723303	0.528888248	0.601934835	0.668827397	0.729558409	0.784146262	0.832633137	0.875083003	0.911579722	0.94222528	0.967138124	0.986451616	1.000312586	1.008879981	1.012323611
COX6A2	2	3	3	3	3	3	3	3	3	2.774212832	2.497262177	2.234230118	1.985728503	1.752203973	1.533924884	1.330975465	1.143257847	0.970501816	0.812281442	0.668037134	0.537101319	0.418725791	0.312108937	0.216421302	0.130828392	0.054510023	-0.013324059	-0.073422226	-0.126482415	-0.173146493	-0.214011064	-0.249725374	-0.280911328	-0.308105474	-0.331769705	-0.352301275	-0.370041647	-0.385284206	-0.398280975	-0.409248411	-0.418372415	-0.425812635	-0.431706184	-0.436170838	-0.439307805	-0.44120413	-0.44193478	-0.441564492	-0.440149388
SMTN	3	-0.614819279	-0.543530069	-0.466808241	-0.384477873	-0.296402517	-0.202493977	-0.102721443	0.002879242	0.114196426	0.231033905	0.35310289	0.48001503	0.611276795	0.746285553	0.884327593	1.024578345	1.166104944	1.307871261	1.448745403	1.587509663	1.72287279	1.853484413	1.977951406	2.094855948	2.202775011	2.300301013	2.386063369	2.458750699	2.51713346	2.560167505	2.587646705	2.599886933	2.597356933	2.580658725	2.550510627	2.507730145	2.453216955	2.38793616	2.312901966	2.22916194	2.137781971	2.039832056	1.936373041	1.828444423	1.717053323	1.603164714	1.487692988	1.371494914
ABL1	1	-2.098901844	-2.082749477	-2.065780973	-2.047963632	-2.02926438	-2.009649869	-1.989086594	-1.967541011	-1.944979683	-1.921369426	-1.896677472	-1.870871649	-1.843920568	-1.815793827	-1.786462224	-1.75589799	-1.724075022	-1.690969135	-1.656558322	-1.620823024	-1.5837464	-1.545314617	-1.505517127	-1.464346959	-1.421801008	-1.377880318	-1.332590365	-1.285941332	-1.23794837	-1.18863303	-1.138033138	-1.0861997	-1.033192369	-0.979079677	-0.923939266	-0.867858056	-0.810932367	-0.753267977	-0.694980115	-0.636193383	-0.577041611	-0.517667641	-0.458223032	-0.398867692	-0.339769438	-0.281103479	-0.223051828	-0.165802646
MYH14	1	-1.594726094	-1.586119799	-1.576861791	-1.566911248	-1.556226167	-1.544763546	-1.532479603	-1.519330049	-1.505270385	-1.490256268	-1.47424391	-1.457190536	-1.439054896	-1.419797822	-1.399382843	-1.377776845	-1.354950782	-1.330880424	-1.305547148	-1.27893875	-1.251050283	-1.221884902	-1.191454711	-1.159781583	-1.126897968	-1.092847636	-1.057686375	-1.021482594	-0.984317846	-0.946284442	-0.90746253	-0.867927101	-0.827758978	-0.787044634	-0.745875861	-0.704349394	-0.662566504	-0.620632538	-0.578656439	-0.536750226	-0.49502846	-0.453607684	-0.412605849	-0.372141732	-0.332334347	-0.293302358	-0.25516349	-0.218033959
THRA	1	-1.973554087	-1.961806901	-1.949943292	-1.937940777	-1.925776165	-1.913425543	-1.900864247	-1.888066843	-1.875007089	-1.861657904	-1.847991329	-1.833978485	-1.819589523	-1.804793573	-1.789558688	-1.773851779	-1.757638548	-1.740883416	-1.72354944	-1.705598232	-1.686989861	-1.667682757	-1.647633604	-1.626797223	-1.605126453	-1.582572018	-1.559082388	-1.534603628	-1.50907924	-1.482455035	-1.454718807	-1.425881399	-1.395954934	-1.364952807	-1.332889862	-1.299782573	-1.265649216	-1.230510041	-1.19438745	-1.157306156	-1.119293352	-1.080378869	-1.040595328	-0.999978289	-0.958566389	-0.916401473	-0.873528717	-0.829996739
THBS1	3	-1.126740412	-1.067438368	-1.003919685	-0.936072592	-0.863814513	-0.78709697	-0.705910366	-0.62028849	-0.530312605	-0.436114947	-0.337881509	-0.235853977	-0.130330734	-0.021666869	0.089726837	0.203385918	0.318795174	0.435392476	0.552573315	0.66969594	0.786086965	0.901047277	1.013858115	1.123787184	1.23009471	1.33203933	1.428883784	1.51990034	1.604375968	1.68164908	1.751365128	1.813357938	1.867508921	1.913743075	1.952026224	1.982362354	2.004791082	2.019385266	2.026248761	2.025514335	2.017341714	2.001915776	1.979444855	1.950159153	1.914309239	1.872164617	1.824012343	1.770155676
NAMPT	1	-0.474947639	-0.499266807	-0.523061387	-0.546256321	-0.568782528	-0.590576547	-0.611580145	-0.631739887	-0.65100667	-0.669335229	-0.686683624	-0.703012697	-0.718285513	-0.732466786	-0.74552228	-0.757418196	-0.768120544	-0.777594479	-0.785803631	-0.792709389	-0.798270161	-0.802440584	-0.805170694	-0.806405028	-0.806081662	-0.804131165	-0.800475452	-0.795026533	-0.787685123	-0.778352043	-0.767028465	-0.753765934	-0.738611292	-0.721607899	-0.70279727	-0.682220656	-0.659920595	-0.635942421	-0.610335749	-0.583155938	-0.554465506	-0.52433552	-0.492846923	-0.460091801	-0.426174571	-0.39121306	-0.355339472	-0.318701202
PENK	3	-0.492953669	-0.442623788	-0.386864206	-0.325273317	-0.257464045	-0.183075807	-0.101788328	-0.013337156	0.08246936	0.185732033	0.29644224	0.414463447	0.5395136	0.671149254	0.808752328	0.951520356	1.098461071	1.248391983	1.399945484	1.551579762	1.701595606	1.848158924	1.989328597	2.123089115	2.247387293	2.360172291	2.459438118	2.54326781	2.60987847	2.657763926	2.686501442	2.696382793	2.687965304	2.662040241	2.619602853	2.561821172	2.490004215	2.405570134	2.31001482	2.204881422	2.091731211	1.972116234	1.847554125	1.719505469	1.589354019	1.458390036	1.327796925	1.198641276
FOXO1	1	-1.874551192	-1.851573034	-1.827400526	-1.801995885	-1.77532309	-1.747348295	-1.718040279	-1.687370912	-1.655315654	-1.621854062	-1.586970325	-1.550653805	-1.512899587	-1.473709028	-1.433090306	-1.391058953	-1.347638371	-1.302860327	-1.256765405	-1.209403429	-1.160833827	-1.111125944	-1.060359295	-1.008623742	-0.9560196	-0.902657666	-0.848659153	-0.794155551	-0.739288385	-0.684206352	-0.629044311	-0.573930851	-0.518998469	-0.464383169	-0.410223953	-0.356662281	-0.303841523	-0.251906393	-0.201002383	-0.151275183	-0.102870102	-0.055931493	-0.010602178	0.032977122	0.074668344	0.114336634	0.151850889	0.187084281
CPZ	3	-0.38721215	-0.343331445	-0.293601741	-0.237424709	-0.17419258	-0.103303308	-0.0241796	0.063708017	0.160814161	0.267487917	0.383939166	0.510202931	0.646103136	0.791217519	0.944845723	1.105982796	1.27330038	1.445137719	1.619504376	1.794096065	1.966324417	2.133360855	2.292194056	2.43969982	2.572721601	2.6881595	2.783065148	2.854739695	2.900831911	2.919576332	2.910983886	2.876256262	2.817084464	2.735562852	2.634103655	2.515349578	2.382087229	2.237163863	2.083409709	1.92356788	1.760233544	1.595803613	1.432437806	1.272031377	1.116199349	0.966271553	0.823297388	0.688058859
SGCB	1	-1.768277026	-1.751837303	-1.734650315	-1.716692134	-1.697939091	-1.678367906	-1.657955814	-1.636680711	-1.614521304	-1.591457266	-1.56746941	-1.542539865	-1.516652258	-1.489791909	-1.461946029	-1.433103924	-1.403257202	-1.372399987	-1.340529129	-1.307644422	-1.273748813	-1.238848613	-1.202953702	-1.166077728	-1.128238294	-1.089457141	-1.049760313	-1.009178309	-0.967746221	-0.92550445	-0.882503727	-0.838803351	-0.794468751	-0.749571511	-0.704189375	-0.658406218	-0.612311973	-0.566002516	-0.519579516	-0.473150233	-0.426827276	-0.38072832	-0.334975781	-0.289696443	-0.245021051	-0.201083867	-0.158022178	-0.115975779
ENSSSCG00000014569	4	-1.719581745	-1.704755337	-1.689896686	-1.674983839	-1.659994782	-1.644907441	-1.629699681	-1.614349304	-1.598834053	-1.583131606	-1.567219577	-1.551075518	-1.534676912	-1.518001175	-1.501025652	-1.48372762	-1.46608428	-1.448072758	-1.429670102	-1.41085328	-1.391599178	-1.371884595	-1.351686245	-1.330980747	-1.309744629	-1.287954323	-1.26558616	-1.242616367	-1.219021067	-1.194778091	-1.169881034	-1.144331653	-1.118131759	-1.091283158	-1.06378765	-1.035647031	-1.006863092	-0.977437629	-0.947372434	-0.916669306	-0.885330047	-0.853356466	-0.820750382	-0.787513623	-0.753648027	-0.719155449	-0.684037757	-0.648296834
HSPA12B	3	-0.207620421	-0.153527889	-0.094017261	-0.028744289	0.04261145	0.120334447	0.20465956	0.295756897	0.393715529	0.498526443	0.610065224	0.728075088	0.852151014	0.981725739	1.116058499	1.254227341	1.395125808	1.537464715	1.679779565	1.820443995	1.957689424	2.089630857	2.214298557	2.32967512	2.433737241	2.524501359	2.600072173	2.658692943	2.698796382	2.719152904	2.719676928	2.701031508	2.66416308	2.610259963	2.540711947	2.457068478	2.360996502	2.254238968	2.138574896	2.015781837	1.887601451	1.755708834	1.621686088	1.487000491	1.352987478	1.220838484	1.091593521	0.966138243
BPTF	1	-2.929657654	-2.881380785	-2.829612741	-2.774216982	-2.715071089	-2.652070239	-2.585130845	-2.514194286	-2.439230656	-2.360242439	-2.277268013	-2.190384885	-2.099712557	-2.00541492	-1.907702094	-1.806831638	-1.703109071	-1.596887664	-1.488567491	-1.378593748	-1.267454362	-1.155676943	-1.043825152	-0.932494548	-0.822308017	-0.713910875	-0.607965715	-0.505147112	-0.406136244	-0.311585362	-0.221871832	-0.137201297	-0.05773771	0.016393857	0.085105307	0.148343459	0.206087901	0.25834879	0.305164642	0.346600136	0.382743957	0.41370669	0.439618788	0.460628608	0.47690053	0.488613161	0.495957622	0.499135922
SLU7	1	-1.954446904	-1.927689538	-1.899834114	-1.870863281	-1.840762347	-1.809519602	-1.777126655	-1.743578775	-1.708875239	-1.67301968	-1.636020431	-1.597890875	-1.558649774	-1.518321594	-1.476936815	-1.434532214	-1.391151133	-1.346843711	-1.301667094	-1.255685595	-1.208970829	-1.161601795	-1.113664914	-1.065254025	-1.016470314	-0.967422207	-0.918225196	-0.869001616	-0.819880359	-0.770992835	-0.722442821	-0.674318638	-0.626708616	-0.579700953	-0.533383454	-0.487843262	-0.443166608	-0.399438556	-0.356742773	-0.315161287	-0.274774274	-0.235659842	-0.197893832	-0.161549626	-0.12669797	-0.0934068	-0.06174109	-0.031762699
ENSSSCG00000036114	4	-2.467314879	-2.434081811	-2.400209213	-2.365702942	-2.330569991	-2.294818523	-2.258457909	-2.221498765	-2.183952986	-2.145833772	-2.107155662	-2.06793456	-2.028187753	-1.987933938	-1.947193236	-1.905987206	-1.864338857	-1.822272655	-1.779814528	-1.736991864	-1.693833509	-1.650369761	-1.606632356	-1.562654456	-1.518470631	-1.474116832	-1.42963037	-1.385049885	-1.340415311	-1.29576612	-1.251127689	-1.206517734	-1.161953768	-1.117453154	-1.073033088	-1.02871058	-0.984502448	-0.940425299	-0.896495515	-0.852729249	-0.809142405	-0.765750634	-0.722569321	-0.679613576	-0.63689823	-0.59443782	-0.552246589	-0.510338477
CTSF	1	-2.516914992	-2.491597896	-2.464552139	-2.435692466	-2.404934373	-2.372194942	-2.337393772	-2.30045401	-2.261303462	-2.219875806	-2.176111867	-2.129960977	-2.081382373	-2.030346648	-1.976837212	-1.920851757	-1.862403692	-1.801523531	-1.7382602	-1.672682241	-1.604878881	-1.534960941	-1.463061565	-1.389336734	-1.313965562	-1.237150337	-1.159116318	-1.080111265	-1.000404702	-0.920279484	-0.839969683	-0.759681443	-0.679622663	-0.600002146	-0.521028516	-0.442909166	-0.365849266	-0.290050823	-0.215711797	-0.143025294	-0.072178813	-0.003353567	0.063276124	0.12754338	0.189289242	0.248363081	0.30462296	0.357935933
ZBED5	1	-2.11788437	-2.089453148	-2.059743856	-2.028731787	-1.996395477	-1.962717157	-1.927683218	-1.891284696	-1.853517759	-1.814384203	-1.773891943	-1.732055502	-1.688896483	-1.644444033	-1.598735274	-1.551815704	-1.503739569	-1.454570182	-1.404380199	-1.353251836	-1.301277022	-1.248557491	-1.195204798	-1.141340264	-1.087094831	-1.032608855	-0.978031796	-0.923521842	-0.869245438	-0.815370857	-0.762020265	-0.709288947	-0.657269928	-0.606053891	-0.555728897	-0.50638013	-0.45808967	-0.41093628	-0.36499523	-0.320338134	-0.277032813	-0.235143182	-0.194729156	-0.155846574	-0.118547148	-0.082878424	-0.048883764	-0.016602341
MT-ND1	3	-2.502187985	-2.352294804	-2.198290025	-2.04049886	-1.879285531	-1.715052248	-1.54823775	-1.379315471	-1.20879135	-1.03720136	-0.865108807	-0.693101449	-0.521788505	-0.351797604	-0.18377172	-0.018366149	0.143754446	0.30191888	0.455452178	0.603678152	0.745921849	0.881511844	1.009782399	1.130075507	1.241742819	1.344147503	1.436666046	1.518690035	1.589627958	1.648969793	1.696776218	1.73341951	1.759301338	1.77484691	1.780501808	1.77672913	1.764006889	1.74282563	1.71368625	1.677097967	1.633576438	1.583642002	1.527818011	1.466629271	1.400600555	1.330255189	1.256113721	1.178692647
NDRG2	1	-2.119495584	-2.098079515	-2.076256615	-2.054003139	-2.031294044	-2.008102936	-1.984402016	-1.960162024	-1.93535218	-1.909940116	-1.883891811	-1.857171513	-1.829741666	-1.801562826	-1.772593568	-1.742790399	-1.712107658	-1.680497408	-1.647909327	-1.614290594	-1.579585763	-1.543736633	-1.506682115	-1.468358085	-1.428697238	-1.387628926	-1.345079003	-1.300969646	-1.25521918	-1.207750836	-1.158564072	-1.107703545	-1.055221365	-1.001177305	-0.945639312	-0.888683982	-0.830396996	-0.77087351	-0.71021849	-0.648546992	-0.585984384	-0.522666493	-0.458739688	-0.394360883	-0.329697467	-0.264927147	-0.200237716	-0.135826734
CA4	3	-0.257789256	-0.204636117	-0.145929567	-0.081290869	-0.010363302	0.067174834	0.151595373	0.243103777	0.341821269	0.447766015	0.560833955	0.680779979	0.80720028	0.939516805	1.076964768	1.218584175	1.363216269	1.509505641	1.655908617	1.800708283	1.942036278	2.07790121	2.206223333	2.324874852	2.431725075	2.524689436	2.601781343	2.66116565	2.701212544	2.720650347	2.719387449	2.698109076	2.657802916	2.599716166	2.525313443	2.436232976	2.334242145	2.221193362	2.098981262	1.969502061	1.834615938	1.696113158	1.555684577	1.414897016	1.275173834	1.137780862	1.003817642	0.874213769
PDCD4	1	-2.203120428	-2.170062479	-2.134810811	-2.097277023	-2.057377821	-2.015036493	-1.970184468	-1.922762966	-1.872724699	-1.820035623	-1.764676681	-1.706645533	-1.645958224	-1.582650758	-1.51678054	-1.448427646	-1.3776959	-1.304713703	-1.229634611	-1.152637624	-1.073927176	-0.993732815	-0.912308575	-0.829932043	-0.746903131	-0.663542574	-0.580190184	-0.497202876	-0.414952503	-0.3338132	-0.254075526	-0.175978559	-0.099752469	-0.025617994	0.046214315	0.115544729	0.182184839	0.245957949	0.306699366	0.364256589	0.418489425	0.469270028	0.516482879	0.560024715	0.599804413	0.635742841	0.667772676	0.69583821
RUNX1	1	-2.092004614	-2.078268924	-2.063564027	-2.047834528	-2.031023829	-2.01307441	-1.993928145	-1.973526682	-1.951811862	-1.928726209	-1.904213467	-1.878219201	-1.850691454	-1.821581465	-1.790844436	-1.75844036	-1.724334891	-1.688500253	-1.650916186	-1.611570918	-1.570462144	-1.527598011	-1.482998085	-1.436694296	-1.388731835	-1.339169988	-1.288082898	-1.235560221	-1.181707682	-1.126644639	-1.070480662	-1.013323036	-0.955288117	-0.896501125	-0.837095771	-0.777213811	-0.717004527	-0.656624145	-0.596235195	-0.536005818	-0.476109018	-0.416721873	-0.358024716	-0.300200275	-0.243432797	-0.187907156	-0.133807939	-0.081318546
RBPJ	1	-3	-3	-3	-3	-3	-2.970267759	-2.903078619	-2.832334747	-2.758030734	-2.680187581	-2.598855066	-2.514113893	-2.426077564	-2.334893923	-2.240746314	-2.143854312	-2.044474	-1.942897767	-1.839453622	-1.734504025	-1.62844426	-1.521700368	-1.414726691	-1.30800307	-1.202031739	-1.097333986	-0.994446628	-0.893918352	-0.796305975	-0.702145509	-0.611747481	-0.525283481	-0.442894533	-0.364693067	-0.290764125	-0.221166674	-0.155935012	-0.095080207	-0.038591577	0.013561841	0.061429819	0.105079505	0.144594016	0.18007108	0.21162173	0.239369039	0.263446926	0.283999013
VGLL3	1	-2.48914616	-2.470127592	-2.44963011	-2.427564355	-2.403839901	-2.378366	-2.351052464	-2.32181066	-2.290554649	-2.257202447	-2.221677424	-2.183909825	-2.143838401	-2.101412155	-2.056592161	-2.009353456	-1.959686964	-1.907601426	-1.853125308	-1.796308635	-1.737224723	-1.675971762	-1.612674197	-1.547483885	-1.480580964	-1.412174409	-1.34250224	-1.271831346	-1.200456907	-1.128691541	-1.056782492	-0.984937515	-0.913363815	-0.842266991	-0.771849699	-0.70231039	-0.633842137	-0.566631558	-0.500857845	-0.436691892	-0.374295544	-0.31382094	-0.255409974	-0.19919385	-0.145292746	-0.093815568	-0.044859792	0.001488605
CLDN1	3	-0.502895855	-0.473009656	-0.438560852	-0.398966707	-0.353605914	-0.301826682	-0.2429584	-0.176327406	-0.10127726	-0.01719375	0.076465385	0.180136375	0.294111722	0.418500094	0.553185464	0.697787578	0.851626178	1.013691603	1.18262439	1.356706305	1.533864785	1.711692176	1.887480381	2.058270721	2.220918021	2.372167212	2.508740209	2.627430423	2.725202047	2.799414827	2.848899577	2.87354426	2.873735589	2.850313138	2.804519449	2.737943832	2.652461885	2.55017257	2.433334547	2.304303364	2.165471001	2.019209185	1.867817767	1.713479298	1.558220731	1.403882928	1.252098311	1.104276729
JMJD1C	1	-2.79598593	-2.737169247	-2.674099963	-2.606639262	-2.534672389	-2.458113325	-2.376909466	-2.291046193	-2.20055118	-2.105498305	-2.006011035	-1.902265132	-1.794490593	-1.682972721	-1.568052278	-1.450124692	-1.329638325	-1.207091859	-1.083030862	-0.958043642	-0.832756511	-0.707828583	-0.583946248	-0.461817453	-0.342165907	-0.225725326	-0.113233792	-0.00542831	0.096960409	0.193248436	0.283084974	0.366323249	0.442864153	0.512651677	0.575669668	0.63193865	0.681512743	0.724476709	0.760943133	0.791049756	0.814956961	0.832845404	0.844913792	0.851376795	0.852463089	0.848413524	0.839479392	0.825920812
ADCY7	1	-2.245486337	-2.236114581	-2.22573631	-2.214256781	-2.201575279	-2.187585338	-2.172175099	-2.155227843	-2.136622711	-2.116235638	-2.093940534	-2.069610714	-2.043120609	-2.014347766	-1.983175148	-1.949493729	-1.913205369	-1.87422597	-1.832488853	-1.787948334	-1.740583423	-1.690401585	-1.637442475	-1.581781538	-1.52353338	-1.46285479	-1.399947283	-1.335059064	-1.268486276	-1.200562705	-1.131568366	-1.061751478	-0.991368473	-0.920681887	-0.849957844	-0.779463546	-0.709464826	-0.640223792	-0.571996593	-0.505031336	-0.439566178	-0.375827605	-0.31402891	-0.254368893	-0.197030753	-0.142181209	-0.089969818	-0.040528495
SAMD4A	1	-1.994972498	-1.972264712	-1.948858762	-1.924740843	-1.899897421	-1.87431527	-1.847981522	-1.820883709	-1.79300982	-1.764348342	-1.734888318	-1.704619397	-1.673531891	-1.641616826	-1.608866	-1.575272041	-1.540828462	-1.505529719	-1.469371266	-1.432349617	-1.394462399	-1.355708407	-1.316087665	-1.275601471	-1.234252457	-1.192044638	-1.148983457	-1.105075836	-1.060330217	-1.014759292	-0.968401622	-0.921312673	-0.873553515	-0.825190815	-0.776296896	-0.726949772	-0.677233149	-0.6272364	-0.5770545	-0.52678793	-0.476542551	-0.426429433	-0.376564659	-0.327069084	-0.27806807	-0.229691171	-0.182071803	-0.135346863
CCL14	3	-0.015567115	0.049791074	0.121457165	0.199757048	0.28496788	0.377301139	0.47688409	0.583740036	0.697767935	0.818722092	0.946192778	1.079588767	1.218122847	1.360801384	1.506419004	1.65355933	1.800602575	1.945740544	2.086999347	2.222269838	2.349345478	2.465967051	2.569873388	2.658857031	2.730823562	2.78385316	2.816262797	2.826667334	2.814037619	2.777878728	2.719219012	2.640012708	2.542496669	2.429107792	2.302406147	2.165001218	2.019483208	1.868361106	1.714008952	1.558621382	1.404179134	1.252424786	1.104848563	0.962683612	0.826909818	0.698264921	0.577261526	0.464208493
TNFRSF12A	1	-0.797251927	-0.835930251	-0.873729648	-0.910516952	-0.946170031	-0.980577105	-1.013635977	-1.045253181	-1.075343069	-1.103826826	-1.130631449	-1.155688665	-1.178933814	-1.200304694	-1.21974036	-1.237179884	-1.252561075	-1.265819139	-1.276885284	-1.285685252	-1.292137764	-1.296152866	-1.297630144	-1.296456807	-1.292505579	-1.285632399	-1.275673874	-1.262444456	-1.245733281	-1.225323889	-1.201174626	-1.173331799	-1.141831839	-1.106703857	-1.067972975	-1.025663635	-0.979802891	-0.930423716	-0.877568316	-0.821291452	-0.761663762	-0.698775052	-0.632737524	-0.563688905	-0.491795425	-0.417254593	-0.340297711	-0.261192061
ENSSSCG00000027340	1	-2.041971719	-2.027296453	-2.011987558	-1.996020267	-1.979369073	-1.962007729	-1.943909245	-1.92504589	-1.905389192	-1.884909947	-1.863578222	-1.841363367	-1.818234026	-1.794158156	-1.76910304	-1.743035313	-1.715920986	-1.687725473	-1.658413627	-1.627949773	-1.596297749	-1.563420954	-1.529282392	-1.493844728	-1.457070345	-1.418921406	-1.379359923	-1.338347826	-1.29584704	-1.251822848	-1.206270928	-1.159208133	-1.110659487	-1.060658649	-1.009248468	-0.956481507	-0.902420539	-0.847138983	-0.790721301	-0.733263322	-0.674872504	-0.615668111	-0.555781311	-0.495355183	-0.434544623	-0.373516153	-0.312447628	-0.251527828
ENSSSCG00000010893	3	-0.484710683	-0.451870735	-0.414054125	-0.370639284	-0.320968702	-0.26435935	-0.200117193	-0.127556286	-0.046022759	0.045076206	0.14623867	0.25783015	0.38004287	0.512853664	0.655982614	0.808854881	0.970568427	1.139870364	1.31514447	1.494411985	1.675347137	1.855308095	2.031383155	2.200451167	2.359254505	2.504482327	2.632861564	2.741252929	2.826749236	2.886905693	2.920871288	2.928913603	2.911805173	2.870765629	2.807401981	2.723644268	2.621678431	2.503878087	2.372736784	2.230802253	2.080614126	1.924646551	1.765257008	1.604642493	1.444803954	1.28751961	1.134327356	0.986516115
TNMD	3	-0.340305234	-0.302386439	-0.258181605	-0.206838725	-0.147455588	-0.079098282	-0.000827228	0.088268367	0.189027157	0.302163469	0.428207135	0.567437123	0.719811795	0.884899652	1.061815344	1.249166292	1.445015493	1.646865692	1.851669209	2.055866311	2.255453265	2.446079342	2.623170174	2.782073395	2.91822126	3	3	3	3	3	3	2.957766431	2.827593074	2.672482028	2.497238627	2.306796762	2.106035606	1.899615066	1.691836058	1.486530359	1.286983005	1.095888105	0.915336764	0.746833803	0.591338341	0.449322302	0.32084054	0.205606509
HSPD1	1	-2.772181225	-2.721409949	-2.669046644	-2.615120826	-2.559670126	-2.502740672	-2.444387449	-2.384674601	-2.323675689	-2.261473893	-2.198162155	-2.133843253	-2.068629817	-2.002644275	-1.936018721	-1.868894731	-1.801423089	-1.733763466	-1.666084018	-1.59856093	-1.531377897	-1.464725555	-1.398800856	-1.333806397	-1.269949716	-1.207442539	-1.146500005	-1.087339859	-1.030181624	-0.975231078	-0.922563753	-0.872180322	-0.824070971	-0.77821649	-0.734588812	-0.693151559	-0.653860572	-0.616664438	-0.581504998	-0.548317839	-0.517032774	-0.487574295	-0.459862008	-0.433811052	-0.409332485	-0.386333651	-0.364718533	-0.344388066
DAB2	3	-0.684124127	-0.641903415	-0.594501994	-0.541439418	-0.482231595	-0.41640204	-0.343495584	-0.263094559	-0.174837332	-0.078438889	0.026287014	0.139404815	0.260834098	0.390327573	0.527451241	0.671567936	0.821825403	0.977149964	1.136246577	1.297605856	1.459518254	1.620095304	1.777297491	1.928968031	2.07287168	2.206737538	2.328304815	2.43537054	2.525838288	2.597864447	2.650673842	2.684214142	2.698717248	2.694672134	2.672798922	2.63402134	2.579438157	2.510294082	2.427950515	2.333856525	2.229520366	2.116481876	1.99628609	1.870458425	1.740481779	1.607775888	1.473679267	1.339433993
POFUT2	1	-1.85579327	-1.836955099	-1.816963157	-1.795765844	-1.77331184	-1.749550499	-1.724432279	-1.697909223	-1.669935475	-1.640467841	-1.609466384	-1.576895059	-1.542722376	-1.506922091	-1.469473917	-1.430364249	-1.389586892	-1.347143789	-1.303045732	-1.257313056	-1.209976289	-1.161076767	-1.110667186	-1.058812089	-1.005588274	-0.951085116	-0.895404791	-0.838662397	-0.780985958	-0.722514779	-0.663386563	-0.603741598	-0.543728699	-0.483504745	-0.423234096	-0.363087941	-0.303243594	-0.243883734	-0.185195595	-0.12737013	-0.070601127	-0.015084315	0.038983565	0.091405686	0.141986083	0.190530592	0.236847796	0.280749958
BHLHB9	1	-1.332495143	-1.325225586	-1.317595329	-1.309587134	-1.301183004	-1.292364157	-1.283110997	-1.273403089	-1.263219129	-1.252536913	-1.241333313	-1.229584244	-1.217264635	-1.204348405	-1.19080843	-1.176616514	-1.161743367	-1.146158571	-1.129830559	-1.112726587	-1.094812711	-1.076053763	-1.056413333	-1.035853746	-1.014336045	-0.99181998	-0.968263993	-0.943625206	-0.917859422	-0.890923764	-0.862798706	-0.833481447	-0.80297583	-0.771292975	-0.73845201	-0.704480795	-0.669416629	-0.633306932	-0.596209885	-0.558195014	-0.519343711	-0.479749666	-0.439519203	-0.398771511	-0.357638743	-0.316265978	-0.274811041	-0.233444153
CDK14	1	-1.74498123	-1.729605257	-1.7133141	-1.696066042	-1.677819129	-1.658531403	-1.638161159	-1.616667237	-1.59400934	-1.570148383	-1.545046866	-1.51866929	-1.490982587	-1.46195658	-1.431564476	-1.399783367	-1.36659476	-1.331985115	-1.295946398	-1.258476629	-1.219580439	-1.179269614	-1.137563621	-1.094490121	-1.050085439	-1.004395012	-0.957473783	-0.909386538	-0.860208198	-0.810023897	-0.758928052	-0.707024788	-0.654428454	-0.601263518	-0.547664362	-0.493775002	-0.439748707	-0.385747527	-0.331941744	-0.278509221	-0.225634682	-0.173508898	-0.122327813	-0.072291589	-0.02360359	0.023530684	0.068904725	0.112312181
ERLEC1	1	-2.112659577	-2.083649792	-2.053153744	-2.021127531	-1.987529833	-1.952322447	-1.91547084	-1.876944733	-1.836718705	-1.794772807	-1.751093193	-1.705672756	-1.658511751	-1.609618419	-1.559009582	-1.506711222	-1.452759007	-1.397198794	-1.340087059	-1.281491279	-1.221490241	-1.16017427	-1.097645385	-1.034017361	-0.969415698	-0.903977507	-0.837851287	-0.771196613	-0.704183734	-0.636990513	-0.569781143	-0.502713819	-0.435950907	-0.369658434	-0.304005447	-0.239163374	-0.175305364	-0.112605633	-0.051238805	0.00862075	0.066799555	0.123125675	0.177429337	0.229543551	0.27930471	0.326553169	0.37113382	0.412896643
MT-COX2	3	-3	-3	-3	-3	-3	-2.921556269	-2.708421529	-2.496233835	-2.285425974	-2.076430074	-1.869677024	-1.66559599	-1.464614025	-1.267155768	-1.073643207	-0.88449552	-0.700128957	-0.52095678	-0.347389238	-0.179833573	-0.018694052	0.135627988	0.28273407	0.422228514	0.553718358	0.676813292	0.791125579	0.896270003	0.991863817	1.077575562	1.153503166	1.219968319	1.277297824	1.325821309	1.365870832	1.397780547	1.421886416	1.438525954	1.448038012	1.450762581	1.447040623	1.437213918	1.421624927	1.400616663	1.374532585	1.343716485	1.308512395	1.269264491
SERINC1	1	-2.745663272	-2.699770797	-2.650316702	-2.59713801	-2.540084216	-2.479021075	-2.413834625	-2.344435358	-2.270762465	-2.192788042	-2.110521147	-2.024011592	-1.93335333	-1.838687344	-1.740203905	-1.638144118	-1.532800689	-1.424517843	-1.313690411	-1.200762058	-1.08622272	-0.970605304	-0.854481729	-0.73845842	-0.623171368	-0.509280863	-0.397466008	-0.288419143	-0.182840239	-0.081403813	0.015466856	0.107506835	0.194491252	0.276233005	0.352581251	0.423419699	0.488664787	0.548263786	0.602192867	0.650455165	0.693078868	0.730115345	0.761637327	0.787737153	0.808525085	0.824127693	0.834686313	0.840355582
ENSSSCG00000028635	1	-1.534552819	-1.526734897	-1.518412369	-1.509556072	-1.500135606	-1.490119345	-1.47947444	-1.468166844	-1.456161334	-1.443421553	-1.429910059	-1.415588388	-1.40041713	-1.384356018	-1.367364037	-1.349399545	-1.330420411	-1.310384178	-1.289248236	-1.266970024	-1.243507242	-1.218818091	-1.192861535	-1.165597577	-1.136987558	-1.106994482	-1.075583351	-1.042721524	-1.008379093	-0.972531102	-0.935173397	-0.896318881	-0.855991087	-0.814225021	-0.771068053	-0.726580755	-0.680837679	-0.633928051	-0.585956366	-0.537042865	-0.487323875	-0.436951993	-0.386096105	-0.33494121	-0.283688055	-0.232552554	-0.181764992	-0.131569001
CD63	1	-3	-3	-3	-3	-3	-3	-3	-3	-2.93654193	-2.794744136	-2.647930092	-2.496569785	-2.341192499	-2.182380841	-2.020763991	-1.85701046	-1.691820639	-1.525919389	-1.360048891	-1.194961945	-1.031415847	-0.870166927	-0.711965803	-0.557553343	-0.407657329	-0.26298976	-0.124244735	0.007903158	0.132800033	0.249854185	0.358855086	0.45981214	0.55277198	0.637812793	0.7150406	0.784585953	0.846601007	0.90125692	0.94874156	0.989257473	1.023020078	1.050256077	1.071202035	1.086103112	1.095211936	1.098787584	1.09709467	1.090402507
APLNR	3	-0.500633154	-0.478292615	-0.452245805	-0.421957929	-0.386843927	-0.346271908	-0.299569577	-0.246034272	-0.184947264	-0.115592851	-0.037282673	0.050614587	0.148638257	0.257196074	0.376520951	0.506625737	0.647258073	0.797857955	0.957520928	1.124970013	1.298539356	1.476172267	1.655435685	1.833552313	2.007450708	2.17383263	2.329256013	2.470231098	2.593326664	2.695403254	2.77469239	2.830451596	2.862448823	2.870932576	2.856594627	2.820523454	2.764150781	2.689193445	2.597592604	2.491452157	2.372978084	2.244420264	2.108018161	1.965951611	1.820297715	1.672994619	1.525812692	1.380333331
TCAP	2	3	3	3	3	3	3	3	3	2.709241428	2.414765866	2.137939977	1.879338209	1.639280136	1.417821699	1.214759806	1.029649862	0.861834383	0.710479779	0.574617831	0.453188347	0.345079928	0.249166505	0.164338171	0.089525653	0.023718445	-0.034022868	-0.084559285	-0.128670121	-0.167052828	-0.200336583	-0.229166465	-0.254139291	-0.275760649	-0.294458523	-0.310595339	-0.324478189	-0.336367477	-0.34648421	-0.35501613	-0.362122872	-0.367940309	-0.372584211	-0.376153348	-0.378732111	-0.380392758	-0.381197339	-0.381199355	-0.380445211
EIF3E	4	-2.416813313	-2.381096384	-2.344914485	-2.308284829	-2.271225767	-2.233756802	-2.195898607	-2.157673036	-2.119103138	-2.080213165	-2.041028575	-2.001576037	-1.961883431	-1.921979847	-1.881895575	-1.841662103	-1.801312101	-1.760879408	-1.720399015	-1.679907047	-1.639440734	-1.599038392	-1.558739388	-1.518584112	-1.47861394	-1.438871197	-1.399399118	-1.360241803	-1.32144417	-1.283048191	-1.245063645	-1.207482686	-1.1702962	-1.133493977	-1.097064733	-1.060996137	-1.025274841	-0.989886503	-0.954815814	-0.92004652	-0.885561451	-0.85134254	-0.817370847	-0.783626579	-0.750089114	-0.716737017	-0.683548059	-0.650499237
RPL32	4	-1.781309847	-1.766308192	-1.751269603	-1.736171075	-1.72098952	-1.705701763	-1.690284543	-1.674714514	-1.658968242	-1.643022201	-1.62685278	-1.61043627	-1.59374887	-1.576766683	-1.559465709	-1.541821847	-1.52381089	-1.505408523	-1.486590315	-1.467331722	-1.447608077	-1.42739459	-1.40666634	-1.385398274	-1.363565201	-1.341141789	-1.318102554	-1.294421865	-1.270073931	-1.245034948	-1.219299764	-1.192872889	-1.165758913	-1.137962432	-1.109488045	-1.080340364	-1.050524011	-1.020043628	-0.988903875	-0.957109436	-0.924665019	-0.891575363	-0.857845236	-0.823479445	-0.788482829	-0.752860269	-0.716616688	-0.679757054
TMX4	1	-1.72342496	-1.701497601	-1.678286654	-1.65374439	-1.627824996	-1.600485154	-1.571684658	-1.541387071	-1.509560425	-1.476177945	-1.441218803	-1.40466889	-1.366521593	-1.326778575	-1.285450539	-1.242557974	-1.198131859	-1.152214323	-1.104859239	-1.05613275	-1.006113703	-0.954893991	-0.902578781	-0.849286629	-0.795149472	-0.740312489	-0.684933828	-0.6291842	-0.573246339	-0.517310503	-0.461542601	-0.40609542	-0.35112393	-0.296784706	-0.243235209	-0.190633071	-0.139135394	-0.08889806	-0.040075061	0.007182149	0.052725278	0.09640979	0.138095482	0.177647019	0.214934447	0.24983368	0.282226954	0.312003254
CORO1C	1	-2.518383216	-2.483531293	-2.446053966	-2.405823288	-2.362716931	-2.316620449	-2.267429742	-2.215053702	-2.159417003	-2.100462993	-2.038156636	-1.972487454	-1.903472385	-1.831158501	-1.755625512	-1.676987964	-1.595397088	-1.511042205	-1.424151652	-1.33499318	-1.243873778	-1.151138928	-1.057171276	-0.962388736	-0.867242063	-0.772211925	-0.677805539	-0.584552921	-0.493002824	-0.403699048	-0.317019713	-0.233237727	-0.152601544	-0.075335383	-0.001639033	0.068312077	0.134366601	0.196396803	0.254297926	0.30798745	0.357404231	0.402507579	0.443276273	0.479707536	0.511815993	0.539632608	0.563203624	0.582589514
MYOC	3	-0.589365659	-0.556316114	-0.519129582	-0.477391488	-0.430673055	-0.378538006	-0.320551148	-0.256289002	-0.185352545	-0.107382068	-0.022074022	0.0708004	0.17137536	0.279669717	0.395566339	0.518792264	0.648900685	0.785255787	0.927021503	1.073155136	1.222406722	1.373324762	1.524268737	1.673428532	1.818850622	1.958470588	2.090151294	2.211725901	2.321044688	2.416102902	2.495718192	2.559292351	2.60647876	2.637171825	2.651495002	2.649785342	2.632575227	2.60057198	2.554635885	2.495757161	2.425032352	2.343640546	2.252819839	2.153844395	2.04800247	1.936575704	1.820820001	1.701948247
TIMP2	1	-2.756366695	-2.700732926	-2.641361006	-2.578148884	-2.511015039	-2.439901728	-2.364778131	-2.285643317	-2.202528917	-2.115501435	-2.024664101	-1.930158208	-1.832163862	-1.730900142	-1.626624616	-1.519632268	-1.410253835	-1.29885362	-1.185826847	-1.071596645	-0.956610731	-0.84133791	-0.726264451	-0.611890456	-0.498726264	-0.387288976	-0.278099152	-0.171677698	-0.068542988	0.030812244	0.126085615	0.21709073	0.303667579	0.385680409	0.463016329	0.535583899	0.603311741	0.666147188	0.724054977	0.777016011	0.825026176	0.868095232	0.906245778	0.93951228	0.967940171	0.991585017	1.010511741	1.024793915
TRPS1	1	-1.759172252	-1.742357999	-1.724331331	-1.705026606	-1.684378076	-1.662320481	-1.638789721	-1.613723615	-1.587062737	-1.558751341	-1.528738355	-1.496978454	-1.463433194	-1.4280722	-1.390874394	-1.351829251	-1.310938058	-1.268215158	-1.223689166	-1.177404113	-1.129420514	-1.079816323	-1.028687747	-0.976149905	-0.922337297	-0.867404079	-0.8115241	-0.754890713	-0.697716341	-0.640226306	-0.58261293	-0.525050189	-0.467715217	-0.410787466	-0.354447667	-0.298876803	-0.244255096	-0.190761031	-0.138570407	-0.087855435	-0.038783882	0.008481732	0.053784886	0.09697575	0.137911821	0.176458506	0.212489638	0.245887945
ENSSSCG00000013064	4	-0.224283165	-0.290539706	-0.356311793	-0.421466255	-0.48587286	-0.549404345	-0.611936421	-0.67334776	-0.733519972	-0.792337545	-0.849687778	-0.905460683	-0.959548875	-1.011847424	-1.062253703	-1.110667196	-1.156989296	-1.201123071	-1.242973014	-1.282444768	-1.319444827	-1.35388022	-1.385658167	-1.414685725	-1.440869402	-1.464114762	-1.484326005	-1.501405533	-1.515253498	-1.525780956	-1.533014553	-1.537038363	-1.537933087	-1.535775831	-1.530640377	-1.522597464	-1.511715065	-1.498058653	-1.481691474	-1.462674808	-1.441068224	-1.416929832	-1.39031653	-1.361284244	-1.329888152	-1.296182916	-1.260222894	-1.222062347
ENSSSCG00000021744	1	-1.683399333	-1.674889836	-1.665752212	-1.655946006	-1.645429067	-1.634157602	-1.622086263	-1.609168243	-1.595355416	-1.580598498	-1.564847239	-1.548050655	-1.530157294	-1.511115544	-1.490873978	-1.469381745	-1.446589002	-1.422447391	-1.396910562	-1.369934736	-1.341479313	-1.311507513	-1.279987062	-1.246890905	-1.212197944	-1.175893799	-1.137971581	-1.098432669	-1.057287485	-1.014556523	-0.970273387	-0.924484876	-0.877250597	-0.828643589	-0.778750867	-0.727673879	-0.675528835	-0.622446916	-0.568574345	-0.514072302	-0.459116683	-0.403897689	-0.348619247	-0.293498245	-0.238763598	-0.184655138	-0.131422321	-0.079322782
[truncated: 3,111 more rows]
[truncated: 152 more columns]
