# Supplementary material for: Single-Cell RNA Sequencing Reveals the Cellular Landscape of Longissimus Dorsi in a Newborn Suhuai Pig
Source: Int J Mol Sci. 2024 Jan 18;25(2):1204. doi: 10.3390/ijms25021204 (PMC10816681; doi:10.3390/ijms25021204)
Supplement: Supplementary file 1 [file ijms-25-01204-s001.zip › Supplementary Table S5.csv]

	ID	Description	GeneRatio	BgRatio	pvalue	p.adjust	qvalue	geneID	Count	cluster
GO:0008380	GO:0008380	RNA splicing	119/2092	434/18723	2.79207276510558e-21	1.63475860396932e-17	1.29699127499062e-17	AHNAK/PIK3R1/PPARGC1A/CIRBP/FMR1/SF3B1/PABPC1/SLU7/ZNF638/HNRNPU/IK/QKI/CDC5L/NCL/THRAP3/SCAF11/YTHDC1/ZC3H13/RBM39/ACIN1/SRSF4/REST/DDX17/SRRM2/SON/HNRNPA3/VIRMA/ZBTB7A/DDX5/SFPQ/SNRNP200/CWF19L2/PRPF8/PAXBP1/SF3B2/RNPC3/HNRNPC/HNRNPH3/KHDRBS1/PRPF3/RBM17/SUPT6H/DDX1/RBM5/WTAP/CDK13/ZRANB2/DHX9/SRSF6/C9orf78/CDK12/NONO/HNRNPA2B1/HTATSF1/HNRNPA1/SYF2/PSIP1/ZNF326/MBNL2/TGS1/CRNKL1/TMBIM6/PNN/CDC4…	119	1
GO:0000375	GO:0000375	RNA splicing, via transesterification reactions	96/2092	324/18723	6.52434345146574e-20	1.9100015454166e-16	1.51536461322728e-16	CIRBP/FMR1/SF3B1/PABPC1/SLU7/HNRNPU/IK/QKI/CDC5L/NCL/THRAP3/SCAF11/YTHDC1/RBM39/SRSF4/REST/DDX17/SRRM2/SON/HNRNPA3/ZBTB7A/DDX5/SFPQ/SNRNP200/CWF19L2/PRPF8/PAXBP1/SF3B2/RNPC3/HNRNPC/HNRNPH3/KHDRBS1/PRPF3/RBM17/DDX1/RBM5/WTAP/CDK13/DHX9/SRSF6/C9orf78/HNRNPA2B1/HTATSF1/HNRNPA1/SYF2/PSIP1/MBNL2/TGS1/CRNKL1/PNN/CDC40/KDM1A/CWC15/DHX16/SNW1/SRSF10/FAM172A/WBP4/SRSF9/DDX23/PRPF4B/RBM41/EFTUD2/PTBP1/RBM2…	96	1
GO:0000377	GO:0000377	RNA splicing, via transesterification reactions with bulged adenosine as nucleophile	94/2092	320/18723	3.05568127876719e-19	4.47275347179548e-16	3.54861091663148e-16	CIRBP/FMR1/SF3B1/PABPC1/SLU7/HNRNPU/IK/QKI/CDC5L/NCL/THRAP3/SCAF11/YTHDC1/RBM39/SRSF4/REST/DDX17/SRRM2/SON/HNRNPA3/ZBTB7A/DDX5/SFPQ/SNRNP200/CWF19L2/PRPF8/PAXBP1/SF3B2/RNPC3/HNRNPC/HNRNPH3/KHDRBS1/PRPF3/RBM17/DDX1/RBM5/WTAP/CDK13/DHX9/SRSF6/C9orf78/HNRNPA2B1/HTATSF1/HNRNPA1/SYF2/PSIP1/MBNL2/TGS1/CRNKL1/PNN/CDC40/KDM1A/CWC15/DHX16/SNW1/SRSF10/FAM172A/WBP4/SRSF9/DDX23/PRPF4B/RBM41/EFTUD2/PTBP1/RBM2…	94	1
GO:0000398	GO:0000398	mRNA splicing, via spliceosome	94/2092	320/18723	3.05568127876719e-19	4.47275347179548e-16	3.54861091663148e-16	CIRBP/FMR1/SF3B1/PABPC1/SLU7/HNRNPU/IK/QKI/CDC5L/NCL/THRAP3/SCAF11/YTHDC1/RBM39/SRSF4/REST/DDX17/SRRM2/SON/HNRNPA3/ZBTB7A/DDX5/SFPQ/SNRNP200/CWF19L2/PRPF8/PAXBP1/SF3B2/RNPC3/HNRNPC/HNRNPH3/KHDRBS1/PRPF3/RBM17/DDX1/RBM5/WTAP/CDK13/DHX9/SRSF6/C9orf78/HNRNPA2B1/HTATSF1/HNRNPA1/SYF2/PSIP1/MBNL2/TGS1/CRNKL1/PNN/CDC40/KDM1A/CWC15/DHX16/SNW1/SRSF10/FAM172A/WBP4/SRSF9/DDX23/PRPF4B/RBM41/EFTUD2/PTBP1/RBM2…	94	1
GO:0016570	GO:0016570	histone modification	116/2092	463/18723	1.82679470412238e-17	2.13917659852731e-14	1.69718842721939e-14	PBXIP1/C6orf89/TBL1XR1/PPARGC1A/TET1/AASS/FMR1/KAT2B/JMJD1C/ASH1L/PER1/RPS6KA5/TET2/NIPBL/SETD3/CREBBP/BRD4/NCOA1/REST/KMT2C/TAF7/WDR82/TRMT112/BAZ1B/UBE2B/HUWE1/PINK1/KMT5B/SFPQ/RIF1/PAXBP1/UFL1/SIN3A/CDK9/SETD2/EP300/SUPT6H/MTHFR/CTCF/BRD7/ING5/EZH1/SETD5/HLCS/SUDS3/KMT5A/PAF1/ATM/PIH1D1/EYA4/WBP2/BRMS1L/EID1/ATRX/KMT2E/NSD3/NSD1/KDM5A/ELK4/SMARCAD1/KDM1A/BCL6/EP400/HDAC5/UBR5/KAT6B/SNW1/CLOCK/…	116	1
GO:1903311	GO:1903311	regulation of mRNA metabolic process	82/2092	288/18723	4.46902339875612e-16	4.36102199995285e-13	3.45996495766856e-13	VIM/CIRBP/FMR1/PABPC1/SAMD4A/HNRNPU/TUT4/QKI/TNRC6B/ZFP36L2/NCL/THRAP3/ZFP36L1/YTHDC1/RBM39/SRSF4/REST/GIGYF2/DDX17/SON/VIRMA/ZBTB7A/DDX5/SAFB/YTHDF3/DCP2/PUM2/HNRNPC/CDK9/KHDRBS1/SUPT6H/RBM5/RC3H1/WTAP/DHX9/SRSF6/AGO2/UPF1/ROCK1/NUDT21/PAF1/HNRNPA1/CNOT3/ELAVL1/MYEF2/MBNL2/SNW1/SERBP1/SRSF10/FAM172A/SRSF9/PUM1/CARHSP1/BTG2/PTBP1/RBM25/ANGEL2/HNRNPR/RIDA/DIS3L2/RNPS1/LARP1/POLR2D/FXR1/RBM8A/AHCYL…	82	1
GO:0006325	GO:0006325	chromatin organization	101/2092	409/18723	6.33936273486883e-15	5.30242411609386e-12	4.20685830811671e-12	TET1/KAT2B/NUCKS1/NR3C1/BRD3/BPTF/ZNF462/RBL2/HNRNPU/SMARCC2/BRD4/CBX6/CHD6/BAZ1B/TPR/BAZ2B/ARID1A/ZBTB7A/RSBN1/ARID4B/SAFB/SUPT16H/CHD9/SMCHD1/BRD2/HNRNPC/NASP/SETD2/SUPT6H/SMARCA2/MPHOSPH8/ATF7IP/CTCF/SMARCA1/SMARCA5/CHRAC1/EZH1/AEBP2/SETD5/ARID2/PAF1/CHD3/PIH1D1/ATAD2/TLK2/DNMT3A/ZNHIT1/HP1BP3/ATRX/KMT2E/RSF1/UBN2/KDM5A/SSRP1/SMARCAD1/SOX9/HDAC5/KAT6B/MBTD1/SPIN1/LIN54/FAM172A/ESR1/TRIM28/SIRT…	101	1
GO:0050684	GO:0050684	regulation of mRNA processing	47/2092	137/18723	5.59968019870845e-13	4.09826594542975e-10	3.25149851538163e-10	CIRBP/FMR1/HNRNPU/QKI/NCL/THRAP3/ZFP36L1/YTHDC1/RBM39/SRSF4/REST/DDX17/SON/VIRMA/ZBTB7A/DDX5/SAFB/CDK9/KHDRBS1/SUPT6H/RBM5/WTAP/DHX9/SRSF6/NUDT21/PAF1/HNRNPA1/MBNL2/SNW1/SRSF10/FAM172A/SRSF9/PTBP1/RBM25/RNPS1/FXR1/RBM8A/AHCYL1/RNF40/RBM10/SFSWAP/SMU1/SF1/DYRK1A/U2AF2/HNRNPK/RBMXL1	47	1
GO:0043484	GO:0043484	regulation of RNA splicing	48/2092	148/18723	3.33646201093154e-12	2.17055389711158e-09	1.72208267301063e-09	AHNAK/PIK3R1/CIRBP/FMR1/HNRNPU/QKI/NCL/THRAP3/YTHDC1/RBM39/SRSF4/REST/DDX17/SON/ZBTB7A/DDX5/HNRNPH3/KHDRBS1/RBM5/WTAP/SRSF6/CDK12/HNRNPA1/ZNF326/MBNL2/TMBIM6/SNW1/SRSF10/FAM172A/SRSF9/PTBP1/RBM25/RNPS1/HNRNPH1/HNRNPLL/FXR1/RBM8A/RBM12B/RBM10/SFSWAP/SMU1/RBM22/SF1/DYRK1A/U2AF2/HNRNPK/RRP1B/RBMXL1	48	1
GO:0034976	GO:0034976	response to endoplasmic reticulum stress	68/2092	256/18723	5.10539632249168e-12	2.98920954681888e-09	2.37159094433219e-09	FOXRED2/CREB3L2/CEBPB/PDIA4/HYOU1/MBTPS1/PIK3R1/NFE2L2/CALR/CANX/OS9/ERLEC1/MAP3K5/HSPA5/STT3B/PDIA3/ATF6/FAM8A1/DNAJC3/SVIP/UFL1/ERP44/EP300/UBXN4/FAF2/TMEM259/DNAJB9/AIFM1/UGGT1/PPP1R15B/ATXN3/ECPAS/SERP1/DERL1/UBE4B/SEL1L/P4HB/TMBIM6/GORASP2/HERPUD1/ERP29/VAPB/SIRT1/TMCO1/TMX1/SERINC3/USP19/ERLIN2/MBTPS2/CCDC47/AUP1/UGGT2/SEC61B/NRBF2/XBP1/RNF103/AMFR/EIF2S1/SYVN1/DDIT3/RHBDD2/TMTC3/DDX3X/DNAJ…	68	1
GO:0000380	GO:0000380	alternative mRNA splicing, via spliceosome	32/2092	77/18723	8.10233425514779e-12	4.14959566070444e-09	3.29222268878398e-09	FMR1/SLU7/HNRNPU/THRAP3/YTHDC1/REST/DDX17/ZBTB7A/DDX5/SFPQ/KHDRBS1/RBM17/RBM5/WTAP/CDK13/DHX9/SRSF6/HNRNPA1/MBNL2/KDM1A/FAM172A/SRSF9/PTBP1/RBM25/RNPS1/FXR1/RBM8A/HNRNPM/RBM10/SFSWAP/SMU1/DYRK1A	32	1
GO:0018205	GO:0018205	peptidyl-lysine modification	88/2092	376/18723	8.50472210562824e-12	4.14959566070444e-09	3.29222268878398e-09	LOXL1/KLF15/PBXIP1/PPARGC1A/KAT2B/PLOD1/ASH1L/PER1/RPS6KA5/TET2/PLOD2/P3H4/SETD3/CREBBP/BRD4/NCOA1/KMT2C/TAF7/WDR82/TRMT112/KMT5B/P3H3/PIAS1/RIF1/SIN3A/SETD2/EP300/SUPT6H/CTCF/BRD7/ING5/EZH1/SETD5/PLOD3/KMT5A/PIH1D1/METTL21A/POR/FKBP10/UBE2I/WBP2/EID1/ATRX/KMT2E/NSD3/NSD1/KDM1A/EP400/KAT6B/SNW1/CLOCK/USP22/TRIM28/ESCO1/MLLT6/SIRT1/EPC2/RELA/BRCA2/ARID4A/POLE3/TOPORS/SPHK2/RTF1/VIPAS39/EYA1/SENP5/…	88	1
GO:0048024	GO:0048024	regulation of mRNA splicing, via spliceosome	37/2092	101/18723	1.76986019483702e-11	7.9711780313621e-09	6.32420489053907e-09	CIRBP/FMR1/HNRNPU/QKI/NCL/THRAP3/YTHDC1/RBM39/SRSF4/REST/DDX17/SON/ZBTB7A/DDX5/KHDRBS1/RBM5/WTAP/SRSF6/HNRNPA1/MBNL2/SNW1/SRSF10/FAM172A/SRSF9/PTBP1/RBM25/RNPS1/FXR1/RBM8A/RBM10/SFSWAP/SMU1/SF1/DYRK1A/U2AF2/HNRNPK/RBMXL1	37	1
GO:0031056	GO:0031056	regulation of histone modification	47/2092	152/18723	3.68222657810176e-11	1.53995975819899e-08	1.22177939016264e-08	C6orf89/PPARGC1A/TET1/AASS/FMR1/RPS6KA5/NIPBL/BRD4/TAF7/UBE2B/PINK1/RIF1/PAXBP1/SIN3A/CDK9/SUPT6H/MTHFR/CTCF/BRD7/SETD5/PAF1/PIH1D1/WBP2/EID1/ATRX/KMT2E/NSD3/NSD1/KDM5A/KDM1A/BCL6/UBR5/SNW1/MLLT6/SIRT1/TRIP12/SPHK2/RTF1/CAMK2D/SMAD4/SART3/CHTOP/GLYR1/KAT7/CTNNB1/RNF40/SETD7	47	1
GO:0030198	GO:0030198	extracellular matrix organization	73/2092	301/18723	9.06903378578862e-11	3.53994618771949e-08	2.80853656818843e-08	COL15A1/DAG1/OLFML2B/LAMC1/LAMB1/COL5A3/NTN4/FBLN2/AEBP1/LOXL1/OLFML2A/PBXIP1/P4HA1/COL5A2/DPP4/COL4A2/PXDN/ADAMTS20/MMP19/RECK/ANTXR1/FGFR4/TGFBR1/MYF5/ITGB1/APP/ABL1/RUNX1/COL14A1/LTBP3/EMILIN1/COL18A1/CCDC80/TGFB2/CTSV/AGT/P3H4/DDR1/DNAJB6/COL5A1/SERPINH1/SMAD3/COLGALT1/NF1/NID1/ADAMTSL4/CLASP1/MYO1E/PLOD3/ADAMTS9/CRISPLD2/ECM2/FKBP10/QSOX1/SOX9/HPN/LRP1/PRDX4/VIPAS39/CFLAR/ADAM10/ADAMTS15/ADA…	73	1
GO:0043062	GO:0043062	extracellular structure organization	73/2092	302/18723	1.06773667462292e-10	3.90724889369823e-08	3.09994864809929e-08	COL15A1/DAG1/OLFML2B/LAMC1/LAMB1/COL5A3/NTN4/FBLN2/AEBP1/LOXL1/OLFML2A/PBXIP1/P4HA1/COL5A2/DPP4/COL4A2/PXDN/ADAMTS20/MMP19/RECK/ANTXR1/FGFR4/TGFBR1/MYF5/ITGB1/APP/ABL1/RUNX1/COL14A1/LTBP3/EMILIN1/COL18A1/CCDC80/TGFB2/CTSV/AGT/P3H4/DDR1/DNAJB6/COL5A1/SERPINH1/SMAD3/COLGALT1/NF1/NID1/ADAMTSL4/CLASP1/MYO1E/PLOD3/ADAMTS9/CRISPLD2/ECM2/FKBP10/QSOX1/SOX9/HPN/LRP1/PRDX4/VIPAS39/CFLAR/ADAM10/ADAMTS15/ADA…	73	1
GO:0045229	GO:0045229	external encapsulating structure organization	73/2092	304/18723	1.47538061085516e-10	5.0813843979747e-08	4.03148893851631e-08	COL15A1/DAG1/OLFML2B/LAMC1/LAMB1/COL5A3/NTN4/FBLN2/AEBP1/LOXL1/OLFML2A/PBXIP1/P4HA1/COL5A2/DPP4/COL4A2/PXDN/ADAMTS20/MMP19/RECK/ANTXR1/FGFR4/TGFBR1/MYF5/ITGB1/APP/ABL1/RUNX1/COL14A1/LTBP3/EMILIN1/COL18A1/CCDC80/TGFB2/CTSV/AGT/P3H4/DDR1/DNAJB6/COL5A1/SERPINH1/SMAD3/COLGALT1/NF1/NID1/ADAMTSL4/CLASP1/MYO1E/PLOD3/ADAMTS9/CRISPLD2/ECM2/FKBP10/QSOX1/SOX9/HPN/LRP1/PRDX4/VIPAS39/CFLAR/ADAM10/ADAMTS15/ADA…	73	1
GO:0048193	GO:0048193	Golgi vesicle transport	71/2092	296/18723	2.77308842367736e-10	9.02024040035053e-08	7.15651416005158e-08	CREB3L2/TMED4/HYOU1/EPS15/SORL1/TMED3/LMAN1/GOLGA4/SEC31A/EXOC1/ARFGEF2/KIF13A/YIPF4/LMAN2/CUX1/TMED9/ARCN1/USO1/TRIP11/SEC22C/TMED7/KDELR1/ERGIC3/COPA/ARFGAP3/AP3D1/ERGIC1/NRBP1/MIA3/ARL1/AP1G1/ARF5/TMED10/COPB1/VPS13C/SCAMP1/RER1/MON2/ATP9A/ARFGAP2/MACF1/SEC23B/CSNK1D/PREPL/COPG2/VAPB/ARL3/PGAP1/GOLGA5/VAMP5/ARF4/SAR1B/COG2/RAB6B/KDELR2/RABEP1/WIPI1/GCC2/PDCD6/TRAPPC12/TFG/CUL3/SCFD1/SAR1A/BET1…	71	1
GO:0001701	GO:0001701	in utero embryonic development	82/2092	367/18723	4.95192911505705e-10	1.52597605098205e-07	1.2106849409832e-07	ZFAND5/PKD2/CEBPB/AMOT/TGFBR2/TGFBR1/TET1/HES1/ITGB1/BPTF/RBPJ/IGF1/ZFP36L1/YTHDC1/GLI2/HECTD1/DNAJB6/SBDS/NCOA1/UBE2B/VASH2/KIDINS220/MAPK1/MAN2A1/PKD1/SMAD3/TMEM100/SIN3A/SLC25A34/NASP/BMPR1A/SETD2/SUPT6H/MED1/DAD1/MYO1E/COPS2/PLOD3/SYF2/CNOT3/FKBP10/TCTN1/HEG1/LATS1/MAFF/SMAD2/MIB1/SKIL/SP3/TFEB/CITED2/OTUD7B/CIR1/CCNB1IP1/PHF6/TRIM28/EPB41L5/BRCA2/TERF2/CHD8/RTF1/NOTCH2/MBD3/SMAD4/MGAT1/ADAM1…	82	1
GO:0043161	GO:0043161	proteasome-mediated ubiquitin-dependent protein catabolic process	89/2092	412/18723	5.64576332389973e-10	1.65279721307165e-07	1.31130281833524e-07	FOXRED2/TBL1XR1/NFE2L2/CALR/CANX/OS9/ERLEC1/HSPA5/STT3B/SIAH2/FBXL5/DCAF11/HECTD1/NUB1/FAM8A1/GABARAP/UBE2B/HUWE1/NEDD4L/PIAS1/SPSB1/FBXL3/SVIP/UFL1/RMND5A/UBXN4/FAF2/DNAJB9/ARNTL/AGAP3/SPOP/TLK2/ATXN3/PCBP2/ECPAS/DERL1/UBE4B/SEL1L/KLHDC2/ZSWIM8/GID8/CSNK1D/HERPUD1/NOP53/SPSB3/FBXW11/CLOCK/DCAF12/APPBP2/SIRT1/RNF4/ARIH1/USP7/DMAC2/COP1/NEMF/TOPORS/WAC/KLHL42/PSMC3/USP19/AMN1/ERLIN2/CCDC47/AUP1/KL…	89	1
GO:0010498	GO:0010498	proteasomal protein catabolic process	101/2092	490/18723	6.15277125911572e-10	1.71545122486298e-07	1.36101150709161e-07	FOXRED2/TBL1XR1/NFE2L2/CALR/FMR1/CANX/OS9/ERLEC1/HSPA5/STT3B/SIAH2/FBXL5/DCAF11/HECTD1/NUB1/FAM8A1/GABARAP/UBE2B/HUWE1/PINK1/NEDD4L/PKD1/PIAS1/SPSB1/FBXL3/SVIP/UFL1/RMND5A/OPHN1/UBXN4/FAF2/TMEM259/DNAJB9/ARNTL/UGGT1/AGAP3/SPOP/TLK2/ATXN3/PCBP2/ECPAS/DERL1/UBE4B/SEL1L/KLHDC2/ZSWIM8/GID8/CSNK1D/HERPUD1/NOP53/SPSB3/FBXW11/CLOCK/DCAF12/APPBP2/SIRT1/RNF4/ARIH1/USP7/DMAC2/COP1/NEMF/TOPORS/WAC/KLHL42/PS…	101	1
GO:0035966	GO:0035966	response to topologically incorrect protein	46/2092	159/18723	6.97557142053882e-10	1.85645321214795e-07	1.47288022386784e-07	CREB3L2/MBTPS1/PIK3R1/NFE2L2/OS9/CREBRF/HSPD1/ERLEC1/HSPA5/STT3B/ATF6/HSPA9/DNAJC3/SERPINH1/UFL1/ERP44/EP300/UBXN4/DNAJB1/FAF2/DNAJB9/TRAM1/UGGT1/PPP1R15B/ATXN3/SERP1/DERL1/TMBIM6/HERPUD1/VAPB/MBTPS2/AUP1/UGGT2/KLHL15/XBP1/TM7SF3/AMFR/EIF2S1/DDIT3/RHBDD2/CUL3/DNAJC18/RHBDD1/HERPUD2/MFN2/ERO1A	46	1
GO:1901653	GO:1901653	cellular response to peptide	80/2092	359/18723	9.18862446929257e-10	2.33910418555252e-07	1.85580777038847e-07	RHOQ/TSHR/PDK4/FOXO3/KLF15/LPL/INHBB/FBN1/VIM/PIK3R1/EEF2K/SORL1/NFE2L2/PDE3B/KAT2B/LGMN/NUCKS1/APP/NAMPT/FOXO1/IGF1/GKAP1/CDC5L/AGT/ZFP36L1/PHIP/LPIN1/PRNP/KLF10/APC/IGF1R/MSTN/FYN/USO1/AGTRAP/PDPK1/PTPRE/ROCK1/STAT5B/POR/C2CD5/PIK3CA/CDK4/CACNA2D1/ECHDC3/OSBPL8/ATP2B1/PIP4K2B/INSR/AKT2/CREB1/APPL2/HDAC5/PDK2/MAX/SIRT1/LRP1/RELA/DENND4C/KANK1/CFLAR/SYAP1/APPL1/STAT3/XBP1/ARHGEF2/WDTC1/AHCYL1/NDE…	80	1
GO:0006888	GO:0006888	endoplasmic reticulum to Golgi vesicle-mediated transport	40/2092	130/18723	1.22084466256405e-09	2.97835229138022e-07	2.36297697188384e-07	CREB3L2/TMED4/HYOU1/SORL1/TMED3/LMAN1/SEC31A/YIPF4/LMAN2/TMED9/ARCN1/USO1/TRIP11/SEC22C/TMED7/KDELR1/ERGIC3/COPA/ERGIC1/NRBP1/MIA3/TMED10/COPB1/SEC23B/CSNK1D/COPG2/VAPB/PGAP1/ARF4/SAR1B/KDELR2/PDCD6/TRAPPC12/TFG/CUL3/SCFD1/SAR1A/BET1/SEC22B/TRAPPC3	40	1
GO:0032868	GO:0032868	response to insulin	64/2092	264/18723	1.32034477604584e-09	3.09224746549936e-07	2.45333957755381e-07	RHOQ/PDK4/KLF15/LPL/GGH/INHBB/HADH/PIK3R1/EEF2K/SORL1/PDE3B/KAT2B/NUCKS1/FOXO1/GKAP1/AGT/ZFP36L1/SRSF4/PHIP/LPIN1/APC/IGF1R/MSTN/USO1/STXBP3/PDPK1/PTPRE/SRSF6/CAT/C2CD5/PIK3CA/CRY2/VPS13C/CDK4/ECHDC3/OSBPL8/ATP2B1/PIP4K2B/INSR/AKT2/APPL2/HDAC5/PDK2/MAX/SIRT1/KBTBD2/RELA/DENND4C/KANK1/CFLAR/SYAP1/APPL1/XBP1/WDTC1/NDEL1/PRKDC/SRC/EPM2AIP1/PRKCI/EIF4EBP2/SOGA1/GRB2/GSK3B/IDE	64	1
GO:0009896	GO:0009896	positive regulation of catabolic process	100/2092	492/18723	1.65019339958658e-09	3.71610859791517e-07	2.94830100096178e-07	GPC3/FOXO3/FYCO1/ULK1/ZBTB20/SORL1/NFE2L2/FMR1/SESN1/PABPC1/APP/TMEM59/FOXO1/SAMD4A/PNPLA2/SH3GLB1/TUT4/TNRC6B/IGF1/ZFP36L2/PTTG1IP/FBXL5/ATF6/ZFP36L1/DAPK1/HECTD1/SCOC/NUB1/GIGYF2/GABARAP/CD81/HUWE1/PINK1/NEDD4L/RGMA/PIAS1/YTHDF3/SVIP/UFL1/APC/VPS35/DCP2/SNX33/TMEM259/EZR/RC3H1/BNIP3L/AGO2/PRKCE/ADAM9/UPF1/ROCK1/CNOT3/ATXN3/MTDH/ZSWIM8/SLC25A5/ASB5/PIP4K2B/INSR/AKT2/CSNK1D/SOX9/HERPUD1/TFEB/NDFI…	100	1
GO:0071560	GO:0071560	cellular response to transforming growth factor beta stimulus	61/2092	250/18723	2.44769748251104e-09	5.1882559700205e-07	4.11627913087339e-07	NREP/CDKN1C/SPRY1/TGFBR3/FBN1/COL4A2/ZEB2/TGFBR2/RASL11B/TGFBR1/PPARGC1A/NR3C1/LTBP3/ITGB5/EMILIN1/HSPA5/LTBP4/ZFP36L2/TGFB2/ZFP36L1/CREBBP/SMAD1/ZBTB7A/SMAD3/SNX25/MSTN/FYN/PDGFD/BMPR1A/EP300/PEG10/GLG1/PDPK1/ADAM9/LATS2/PPM1A/LATS1/SMAD2/SKIL/USP9X/SOX9/CITED2/CREB1/APPL2/SNW1/C20orf27/SIRT1/LEMD3/EPB41L5/ADAM17/CFLAR/TWSG1/SMAD4/APPL1/STAT3/NPNT/HDAC2/FURIN/SRC/MTMR4/ZYX	61	1
GO:0071559	GO:0071559	response to transforming growth factor beta	62/2092	256/18723	2.48114717609862e-09	5.1882559700205e-07	4.11627913087339e-07	NREP/CDKN1C/SPRY1/TGFBR3/FBN1/COL4A2/ZEB2/TGFBR2/RASL11B/TGFBR1/PPARGC1A/NR3C1/LTBP3/ITGB5/EMILIN1/HSPA5/LTBP4/ZFP36L2/TGFB2/ZFP36L1/CREBBP/SMAD1/ZBTB7A/SMAD3/SNX25/MSTN/FYN/PDGFD/BMPR1A/EP300/PEG10/GLG1/PDPK1/ADAM9/ROCK1/LATS2/PPM1A/LATS1/SMAD2/SKIL/USP9X/SOX9/CITED2/CREB1/APPL2/SNW1/C20orf27/SIRT1/LEMD3/EPB41L5/ADAM17/CFLAR/TWSG1/SMAD4/APPL1/STAT3/NPNT/HDAC2/FURIN/SRC/MTMR4/ZYX	62	1
GO:0007178	GO:0007178	transmembrane receptor protein serine/threonine kinase signaling pathway	78/2092	355/18723	2.93264473820674e-09	5.92090860075878e-07	4.69755398537435e-07	GPC3/NREP/CDKN1C/SPRY1/TGFBR3/INHBB/FBN1/VIM/ZEB2/SORL1/TGFBR2/RASL11B/TGFBR1/HES1/ABL1/PDCD4/RBPJ/LTBP3/ITGB5/EMILIN1/HSPA5/LTBP4/TGFB2/CREBBP/SMAD1/CHRDL1/IGSF1/ZBTB7A/SPART/DDX5/RGMA/SMAD3/SNX25/TMEM100/MSTN/CRIM1/NUMA1/BMPR1A/EP300/PEG10/GLG1/PDPK1/ADAM9/CTDSPL2/BMP4/LATS2/PPM1A/LATS1/SMAD2/SKIL/MEGF8/USP9X/CITED2/CREB1/APPL2/SNW1/C20orf27/SIRT1/LEMD3/LRP1/PCSK6/ADAM17/TWSG1/NOTCH2/SMAD4/APPL…	78	1
GO:0016236	GO:0016236	macroautophagy	67/2092	291/18723	5.29846710527665e-09	1.03408416337983e-06	8.20425801248627e-07	MAP1LC3A/RETREG1/FYCO1/ULK1/SESN1/GABARAPL1/SH3GLB1/LAMP2/SCOC/GABARAP/HUWE1/EXOC1/NBR1/PINK1/WIPI2/PLEKHM1/UFL1/ATP6V1G1/VPS35/ATP6V0B/RAB5A/BNIP3L/RB1CC1/PGAM5/VPS36/PIK3CA/TMEM39A/VPS13C/SLC25A5/QSOX1/VPS4B/PIP4K2B/MTMR3/RHEB/SIRT1/VPS26A/SQSTM1/POLDIP2/ATP6V0C/STAM/WAC/RAB23/TP53INP1/ATG101/AUP1/LARP1/WIPI1/EI24/SNAPIN/VPS26B/WDR45B/SCFD1/SRC/ATG4B/PSEN1/ATG14/ATG3/CHMP6/LIX1L/IFT88/MFN2/SPTL…	67	1
GO:0032869	GO:0032869	cellular response to insulin stimulus	52/2092	203/18723	6.23673982814785e-09	1.14913341951799e-06	9.11704037095221e-07	RHOQ/PDK4/LPL/INHBB/PIK3R1/EEF2K/SORL1/PDE3B/KAT2B/NUCKS1/FOXO1/GKAP1/AGT/ZFP36L1/PHIP/LPIN1/APC/IGF1R/MSTN/USO1/PDPK1/PTPRE/C2CD5/PIK3CA/CDK4/ECHDC3/OSBPL8/ATP2B1/PIP4K2B/INSR/AKT2/APPL2/HDAC5/PDK2/SIRT1/RELA/DENND4C/KANK1/CFLAR/SYAP1/APPL1/XBP1/WDTC1/NDEL1/PRKDC/SRC/PRKCI/EIF4EBP2/SOGA1/GRB2/GSK3B/IDE	52	1
GO:0035967	GO:0035967	cellular response to topologically incorrect protein	36/2092	116/18723	6.28049008105478e-09	1.14913341951799e-06	9.11704037095221e-07	CREB3L2/MBTPS1/PIK3R1/NFE2L2/OS9/HSPD1/ERLEC1/HSPA5/ATF6/HSPA9/UFL1/EP300/DNAJB9/UGGT1/PPP1R15B/ATXN3/SERP1/DERL1/TMBIM6/HERPUD1/VAPB/MBTPS2/AUP1/UGGT2/KLHL15/XBP1/TM7SF3/AMFR/EIF2S1/DDIT3/RHBDD2/CUL3/DNAJC18/RHBDD1/HERPUD2/ERO1A	36	1
GO:0007160	GO:0007160	cell-matrix adhesion	57/2092	233/18723	7.32386933068326e-09	1.28716876231713e-06	1.02121906568484e-06	DAG1/COL5A3/ITGAV/SGCE/PIK3R1/ITGBL1/MYF5/ITGB1/ABL1/CD63/CORO1C/ITGB5/EMILIN1/CDH13/CDK6/FREM1/DDR1/PLAU/TRPM7/ITGA2B/UTRN/PKD1/SMAD3/ITGA7/EMP2/NF1/TRIP6/NID1/CLASP1/PDPK1/ARHGAP6/ADAMTS9/ADAM9/SDC4/ROCK1/ECM2/EFNA5/MACF1/BCL6/POLDIP2/LRP1/EPB41L5/ILK/MAP4K4/JUP/ADAMTS12/CTNNB1/SLK/NPNT/PPFIA1/PHLDB2/CLASP2/SRC/EFEMP2/HOXA7/GSK3B/ZYX	57	1
GO:0071383	GO:0071383	cellular response to steroid hormone stimulus	52/2092	204/18723	7.47459230038981e-09	1.28716876231713e-06	1.02121906568484e-06	FOXO3/EGFR/CALR/ATP1A2/NR3C1/FOXO1/HNRNPU/PER1/ZFP36L2/KANK2/ZFP36L1/CALCOCO1/REST/TAF7/DDX17/ARID1A/ZBTB7A/DDX5/CYP7B1/SAFB/UFL1/MSTN/URI1/EP300/MED1/ARNTL/FBXO32/AIFM1/BMP4/CRY2/WBP2/STRN3/LATS1/ATP2B1/KDM1A/UBR5/ESR1/CLOCK/SIRT1/DDIT4/NCOR2/USP8/CFLAR/NR3C2/VPS11/PGRMC2/KLF9/TMF1/PIAS2/SRC/NCOR1/RXRB	52	1
GO:0031331	GO:0031331	positive regulation of cellular catabolic process	88/2092	427/18723	7.92081114752763e-09	1.29035336453406e-06	1.02374567804194e-06	FOXO3/FYCO1/ULK1/ZBTB20/NFE2L2/FMR1/SESN1/PABPC1/APP/TMEM59/FOXO1/SAMD4A/PNPLA2/SH3GLB1/TUT4/TNRC6B/IGF1/ZFP36L2/PTTG1IP/FBXL5/ATF6/ZFP36L1/DAPK1/HECTD1/SCOC/NUB1/GIGYF2/GABARAP/CD81/PINK1/RGMA/PIAS1/YTHDF3/SVIP/UFL1/VPS35/DCP2/SNX33/TMEM259/EZR/RC3H1/BNIP3L/AGO2/ADAM9/UPF1/ROCK1/CNOT3/ATXN3/MTDH/ZSWIM8/SLC25A5/PIP4K2B/INSR/AKT2/CSNK1D/HERPUD1/TFEB/NOP53/SIRT1/ARIH1/PUM1/LRP1/COP1/BTG2/WAC/PSMC3/…	88	1
GO:0043434	GO:0043434	response to peptide hormone	86/2092	414/18723	7.93385501677645e-09	1.29035336453406e-06	1.02374567804194e-06	IGFBP5/DAG1/RHOQ/TSHR/PDK4/KLF15/LPL/GGH/TGFBR3/INHBB/FBN1/HADH/PIK3R1/EEF2K/SORL1/NFE2L2/PDE3B/KAT2B/NUCKS1/FOXO1/GKAP1/CDC5L/AGT/ZFP36L1/SRSF4/PHIP/LPIN1/BTG1/APC/IGF1R/MSTN/FYN/USO1/AGTRAP/STXBP3/PDPK1/PTPRE/SRSF6/LRP6/ROCK1/STAT5B/CAT/POR/C2CD5/PIK3CA/CRY2/CXCL12/VPS13C/CDK4/ECHDC3/GNAI1/OSBPL8/ATP2B1/PIP4K2B/INSR/AKT2/CREB1/APPL2/HDAC5/PDK2/MAX/SIRT1/KBTBD2/RELA/DENND4C/KANK1/BTG2/CFLAR/SYAP…	86	1
GO:0035196	GO:0035196	production of miRNAs involved in gene silencing by miRNA	22/2092	52/18723	9.90447574231989e-09	1.56731636408873e-06	1.24348368281245e-06	EGFR/TUT4/SMAD1/DDX5/SMAD3/PUM2/AGO2/HNRNPA2B1/BMP4/DICER1/SMAD2/AGO3/ESR1/PUM1/NCOR2/STAT3/ZC3H7B/SPOUT1/DDX3X/NCOR1/RIPK1/PRKRA	22	1
GO:0006402	GO:0006402	mRNA catabolic process	56/2092	232/18723	1.6441425101283e-08	2.53327747284242e-06	2.00986174437568e-06	VIM/CIRBP/FMR1/PABPC1/SAMD4A/HNRNPU/TUT4/TNRC6B/ZFP36L2/THRAP3/ZFP36L1/GIGYF2/DDX5/YTHDF3/DCP2/XRN2/PUM2/HNRNPC/RC3H1/DHX9/AGO2/UPF1/ROCK1/ATM/CNOT3/SMG6/ELAVL1/MYEF2/ETF1/CSDE1/AGO3/SERBP1/SND1/PUM1/GSPT1/CARHSP1/BTG2/ANGEL2/HNRNPR/RIDA/DIS3L2/RNPS1/LARP1/POLR2D/FXR1/RBM8A/KHSRP/HNRNPM/ZC3HAV1/RBM10/ALKBH5/HNRNPD/CASC3/MAPK14/TAF15/LSM7	56	1
GO:0007179	GO:0007179	transforming growth factor beta receptor signaling pathway	50/2092	198/18723	2.00822905603449e-08	2.97595355685503e-06	2.36107385435772e-06	NREP/CDKN1C/SPRY1/TGFBR3/FBN1/ZEB2/TGFBR2/RASL11B/TGFBR1/LTBP3/ITGB5/EMILIN1/HSPA5/LTBP4/TGFB2/CREBBP/SMAD1/ZBTB7A/SMAD3/SNX25/MSTN/BMPR1A/EP300/PEG10/GLG1/PDPK1/ADAM9/LATS2/PPM1A/LATS1/SMAD2/SKIL/USP9X/CITED2/CREB1/APPL2/SNW1/C20orf27/SIRT1/LEMD3/ADAM17/TWSG1/SMAD4/APPL1/STAT3/NPNT/FURIN/SRC/MTMR4/ZYX	50	1
GO:0006479	GO:0006479	protein methylation	47/2092	181/18723	2.08392990317773e-08	2.97595355685503e-06	2.36107385435772e-06	TET1/AASS/ASH1L/TET2/SETD3/CREBBP/BRD4/KMT2C/WDR82/TRMT112/KMT5B/RIF1/BTG1/PAXBP1/SETD2/SUPT6H/MTHFR/PCMTD1/CTCF/FBXO11/EZH1/SETD5/KMT5A/PAF1/PIH1D1/METTL21A/ETF1/ATRX/KMT2E/NSD3/NSD1/KDM1A/SNW1/MLLT6/SIRT1/PRDM4/GSPT1/PCMTD2/ARID4A/BTG2/RTF1/SMAD4/EHMT1/CHTOP/CTNNB1/RLF/SETD7	47	1
GO:0008213	GO:0008213	protein alkylation	47/2092	181/18723	2.08392990317773e-08	2.97595355685503e-06	2.36107385435772e-06	TET1/AASS/ASH1L/TET2/SETD3/CREBBP/BRD4/KMT2C/WDR82/TRMT112/KMT5B/RIF1/BTG1/PAXBP1/SETD2/SUPT6H/MTHFR/PCMTD1/CTCF/FBXO11/EZH1/SETD5/KMT5A/PAF1/PIH1D1/METTL21A/ETF1/ATRX/KMT2E/NSD3/NSD1/KDM1A/SNW1/MLLT6/SIRT1/PRDM4/GSPT1/PCMTD2/ARID4A/BTG2/RTF1/SMAD4/EHMT1/CHTOP/CTNNB1/RLF/SETD7	47	1
GO:0006986	GO:0006986	response to unfolded protein	39/2092	137/18723	2.21249876322938e-08	3.04446431953823e-06	2.41542919540154e-06	CREB3L2/MBTPS1/PIK3R1/NFE2L2/OS9/CREBRF/HSPD1/ERLEC1/HSPA5/STT3B/ATF6/HSPA9/DNAJC3/SERPINH1/UFL1/ERP44/EP300/UBXN4/DNAJB1/FAF2/DNAJB9/TRAM1/PPP1R15B/SERP1/DERL1/TMBIM6/HERPUD1/VAPB/MBTPS2/XBP1/TM7SF3/AMFR/EIF2S1/DDIT3/RHBDD2/RHBDD1/HERPUD2/MFN2/ERO1A	39	1
GO:0031050	GO:0031050	dsRNA processing	22/2092	54/18723	2.28789803688612e-08	3.04446431953823e-06	2.41542919540154e-06	EGFR/TUT4/SMAD1/DDX5/SMAD3/PUM2/AGO2/HNRNPA2B1/BMP4/DICER1/SMAD2/AGO3/ESR1/PUM1/NCOR2/STAT3/ZC3H7B/SPOUT1/DDX3X/NCOR1/RIPK1/PRKRA	22	1
GO:0070918	GO:0070918	production of small RNA involved in gene silencing by RNA	22/2092	54/18723	2.28789803688612e-08	3.04446431953823e-06	2.41542919540154e-06	EGFR/TUT4/SMAD1/DDX5/SMAD3/PUM2/AGO2/HNRNPA2B1/BMP4/DICER1/SMAD2/AGO3/ESR1/PUM1/NCOR2/STAT3/ZC3H7B/SPOUT1/DDX3X/NCOR1/RIPK1/PRKRA	22	1
GO:0018126	GO:0018126	protein hydroxylation	15/2092	27/18723	2.35588953140765e-08	3.06527404586485e-06	2.4319392987373e-06	P4HA2/P4HA1/ASPH/PLOD1/PLOD2/P3H4/P3H3/P3H1/PLOD3/FKBP10/P4HB/PRDX4/VIPAS39/P3H2/ERO1A	15	1
GO:0034504	GO:0034504	protein localization to nucleus	65/2092	290/18723	2.69853661038983e-08	3.36168762847499e-06	2.66710908435617e-06	MDFIC/PIK3R1/CALR/ZBTB16/DCLK1/HNRNPU/PTTG1IP/AGT/MAGED1/TXNIP/DNAJB6/TPR/NOL8/ZBTB7A/SUN2/MAPK1/TOR1AIP1/SMAD3/FYN/SIN3A/MED1/TOR1AIP2/PAF1/ELAVL1/BMP4/CRY2/LATS2/LATS1/OSBPL8/KPNB1/SOX9/APPL2/NOP53/PYGO1/UBR5/OTUD7B/CCT8/TRIM28/KPNA1/SIX4/TOPORS/TMCO6/ZIC1/RAB23/TNPO2/APPL1/NUP153/STAT3/JUP/HDAC3/CTNNA1/SMO/IPO5/CTDNEP1/KPNA4/KAT7/RBM22/IPO9/PPP1R10/SRC/PSEN1/WRN/MAPK14/CHP1/GSK3B	65	1
GO:0071375	GO:0071375	cellular response to peptide hormone stimulus	65/2092	290/18723	2.69853661038983e-08	3.36168762847499e-06	2.66710908435617e-06	RHOQ/TSHR/PDK4/LPL/INHBB/FBN1/PIK3R1/EEF2K/SORL1/NFE2L2/PDE3B/KAT2B/NUCKS1/FOXO1/GKAP1/CDC5L/AGT/ZFP36L1/PHIP/LPIN1/APC/IGF1R/MSTN/FYN/USO1/AGTRAP/PDPK1/PTPRE/ROCK1/STAT5B/POR/C2CD5/PIK3CA/CDK4/ECHDC3/OSBPL8/ATP2B1/PIP4K2B/INSR/AKT2/CREB1/APPL2/HDAC5/PDK2/MAX/SIRT1/RELA/DENND4C/KANK1/CFLAR/SYAP1/APPL1/STAT3/XBP1/WDTC1/AHCYL1/NDEL1/PRKDC/SRC/PRKCI/EIF4EBP2/SOGA1/GRB2/GSK3B/IDE	65	1
GO:0036503	GO:0036503	ERAD pathway	33/2092	107/18723	3.15079008534192e-08	3.84330748951603e-06	3.04921856285392e-06	FOXRED2/NFE2L2/CALR/CANX/OS9/ERLEC1/HSPA5/STT3B/FAM8A1/SVIP/UBXN4/FAF2/TMEM259/DNAJB9/UGGT1/ATXN3/ECPAS/DERL1/UBE4B/SEL1L/HERPUD1/USP19/ERLIN2/CCDC47/AUP1/UGGT2/SEC61B/RNF103/AMFR/SYVN1/RHBDD2/DNAJC18/RHBDD1	33	1
GO:0031058	GO:0031058	positive regulation of histone modification	30/2092	92/18723	3.21885530423685e-08	3.84620363394016e-06	3.05151631742153e-06	C6orf89/PPARGC1A/TET1/FMR1/RPS6KA5/NIPBL/BRD4/PINK1/RIF1/PAXBP1/CDK9/BRD7/PAF1/PIH1D1/WBP2/KMT2E/NSD3/KDM1A/BCL6/SNW1/SIRT1/SPHK2/RTF1/SMAD4/SART3/CHTOP/GLYR1/KAT7/CTNNB1/RNF40	30	1
GO:0032386	GO:0032386	regulation of intracellular transport	72/2092	337/18723	3.97930103135563e-08	4.65976150771745e-06	3.69698009502577e-06	REEP5/MDFIC/PIK3R1/SORL1/TMEM30A/OS9/ERLEC1/LMAN1/SH3GLB1/DYNC1H1/CD81/HUWE1/PRNP/TPR/PINK1/MAPK1/ZFAND1/NPEPPS/ARFIP1/SMAD3/TCAF1/SVIP/ARHGAP1/FYN/NUMA1/KHDRBS1/SETD2/SUPT6H/EZR/TM9SF4/BNIP3L/DHX9/CTDSPL2/BMP4/C2CD5/RAB11B/EHD2/ATP9A/AKT2/UBR5/CSNK2A2/BVES/TRIM28/PGAP1/USP7/PDCD10/RAB21/ZDHHC2/ZIC1/CEP290/RAB23/SAR1B/VPS11/NUP153/JUP/HDAC3/SMO/IPO5/GCC2/NUCB1/NDEL1/ARV1/SCFD1/SAR1A/RBM22/SRC/PSE…	72	1
GO:0000381	GO:0000381	regulation of alternative mRNA splicing, via spliceosome	23/2092	60/18723	4.31969390004736e-08	4.95917799701515e-06	3.93453233868091e-06	FMR1/HNRNPU/THRAP3/YTHDC1/REST/DDX17/ZBTB7A/DDX5/KHDRBS1/RBM5/WTAP/SRSF6/HNRNPA1/MBNL2/FAM172A/PTBP1/RBM25/RNPS1/FXR1/RBM8A/RBM10/SMU1/DYRK1A	23	1
GO:0016571	GO:0016571	histone methylation	39/2092	141/18723	5.23348343336622e-08	5.892701058146e-06	4.67517457316703e-06	TET1/AASS/ASH1L/TET2/SETD3/CREBBP/BRD4/KMT2C/WDR82/TRMT112/KMT5B/RIF1/PAXBP1/SETD2/SUPT6H/MTHFR/CTCF/EZH1/SETD5/KMT5A/PAF1/PIH1D1/ATRX/KMT2E/NSD3/NSD1/KDM1A/SNW1/MLLT6/SIRT1/PRDM4/ARID4A/RTF1/SMAD4/EHMT1/CHTOP/CTNNB1/RLF/SETD7	39	1
GO:0043488	GO:0043488	regulation of mRNA stability	42/2092	158/18723	5.65288562196572e-08	6.24483873898289e-06	4.95455496519061e-06	VIM/CIRBP/FMR1/PABPC1/SAMD4A/HNRNPU/TUT4/TNRC6B/ZFP36L2/THRAP3/ZFP36L1/GIGYF2/YTHDF3/DCP2/PUM2/HNRNPC/RC3H1/DHX9/AGO2/UPF1/ROCK1/CNOT3/ELAVL1/MYEF2/SERBP1/PUM1/CARHSP1/BTG2/ANGEL2/HNRNPR/RIDA/DIS3L2/LARP1/POLR2D/FXR1/KHSRP/HNRNPM/RBM10/ALKBH5/HNRNPD/MAPK14/TAF15	42	1
GO:0031346	GO:0031346	positive regulation of cell projection organization	74/2092	353/18723	5.89028900665925e-08	6.38660039518332e-06	5.06702639110863e-06	CHODL/RHOQ/CREB3L2/PIK3R1/EEF2K/TMEM106B/NFE2L2/TGFBR1/FMR1/WASF2/TMEM30A/NIN/CDC42EP5/SCARB2/BHLHB9/CORO1C/HSPA5/AGT/RET/GOLGA4/PLCE1/NTN1/PPP1R9A/LIMK1/ADNP/KIDINS220/CAMK2B/RGMA/WASL/PLEKHM1/PLXNA2/APC/CUX1/MSTN/PTK7/FYN/P3H1/EP300/ARHGAP35/PTPRD/TENM3/CAPRIN1/GRN/TAPT1/PIK3CA/SERPINI1/PAFAH1B1/CXCL12/CBFA2T2/SKIL/MEGF8/OBSL1/KDM1A/MACF1/DZIP1/FZD4/PAK3/LRP1/RAB21/CFLAR/CCP110/ABI2/NCKAP1/NPTN…	74	1
GO:1903053	GO:1903053	regulation of extracellular matrix organization	20/2092	48/18723	6.32462308495274e-08	6.73284875679969e-06	5.34173429165482e-06	DAG1/AEBP1/DPP4/ANTXR1/FGFR4/ABL1/RUNX1/EMILIN1/AGT/DDR1/SMAD3/COLGALT1/CLASP1/SOX9/LRP1/CFLAR/PHLDB2/RB1/CLASP2/EFEMP2	20	1
GO:0040029	GO:0040029	regulation of gene expression, epigenetic	32/2092	105/18723	6.93422376189604e-08	7.23401481161309e-06	5.73935140701129e-06	TET1/KAT2B/HNRNPU/YTHDC1/TPR/CGGBP1/ARID1A/SMCHD1/EP300/MPHOSPH8/ATF7IP/CTCF/SMARCA5/EZH1/UPF1/CREBZF/DNMT3A/WBP2/LRIF1/HDAC5/FAM172A/TRIM28/SIRT1/PHF2/ARID4A/POLE3/SPHK2/MBD3/PPM1D/BAZ2A/EPC1/TDG	32	1
GO:0043414	GO:0043414	macromolecule methylation	68/2092	316/18723	7.04250801472154e-08	7.23401481161309e-06	5.73935140701129e-06	TET1/AASS/ASH1L/TET2/ZC3H13/SETD3/CREBBP/BRD4/KMT2C/WDR82/TRMT112/VIRMA/KMT5B/RIF1/BTG1/PAXBP1/SETD2/SUPT6H/MTHFR/WTAP/MPHOSPH8/PCMTD1/ATF7IP/CTCF/FBXO11/EZH1/SETD5/KMT5A/PAF1/PIH1D1/METTL21A/DNMT3A/PIK3CA/TGS1/ETF1/ATRX/KMT2E/NSD3/NSD1/KDM1A/SNW1/TRIM28/MLLT6/SIRT1/PRDM4/GSPT1/PCMTD2/MBD1/ARID4A/BTG2/RTF1/TRMT10C/TRMT10A/MBD3/SMAD4/PPM1D/BAZ2A/BUD23/GATAD2A/EHMT1/RNMT/CHTOP/CTNNB1/THUMPD2/RLF/PC…	68	1
GO:0030433	GO:0030433	ubiquitin-dependent ERAD pathway	28/2092	85/18723	7.181316040651e-08	7.24941472724338e-06	5.75156945324735e-06	FOXRED2/NFE2L2/CALR/CANX/OS9/ERLEC1/HSPA5/STT3B/FAM8A1/SVIP/UBXN4/FAF2/DNAJB9/ECPAS/DERL1/UBE4B/SEL1L/HERPUD1/USP19/ERLIN2/CCDC47/AUP1/SEC61B/RNF103/AMFR/SYVN1/RHBDD2/DNAJC18	28	1
GO:0033619	GO:0033619	membrane protein proteolysis	22/2092	57/18723	7.32941975100417e-08	7.27351739697109e-06	5.77069212509927e-06	DAG1/CTSH/MBTPS1/TIMP2/SPPL2A/RET/RGMA/SNX33/NCSTN/ADAM9/ROCK1/LRIG2/SPPL3/PSENEN/ADAM17/ADAM10/MBTPS2/PSEN2/BACE1/FURIN/PSEN1/RHBDD1	22	1
GO:0031647	GO:0031647	regulation of protein stability	65/2092	298/18723	8.01375322927385e-08	7.82008752623307e-06	6.20433210540097e-06	CTSH/PPIB/B4GALT5/PIK3R1/CALR/PPARGC1A/TRIM44/USP2/DDOST/HSPD1/SH3GLB1/IGF1/LAMP2/CREBBP/UBE2B/CD81/PRNP/PINK1/ZNF207/NEDD4L/MAPK1/SMAD3/MDM4/FBXL3/VPS35/P3H1/IFT46/EP300/ATF7IP/DAD1/MOSMO/GRN/USP40/DERL1/SEL1L/PFN2/USP9X/RNF149/CREB1/NOP53/FBXW11/CCT8/DPM3/SIRT1/USP7/ZSWIM7/PDCD10/USP8/RAB21/USP47/USP19/VPS11/HDAC3/GTPBP4/SMO/FLOT2/SYVN1/CUL3/CTNND1/PRKDC/SRC/CHP1/USP3/CDKN2AIP/PRKRA	65	1
GO:0061013	GO:0061013	regulation of mRNA catabolic process	43/2092	166/18723	8.84334805269427e-08	8.48816440139753e-06	6.73437359042965e-06	VIM/CIRBP/FMR1/PABPC1/SAMD4A/HNRNPU/TUT4/TNRC6B/ZFP36L2/THRAP3/ZFP36L1/GIGYF2/YTHDF3/DCP2/PUM2/HNRNPC/RC3H1/DHX9/AGO2/UPF1/ROCK1/CNOT3/ELAVL1/MYEF2/SERBP1/PUM1/CARHSP1/BTG2/ANGEL2/HNRNPR/RIDA/DIS3L2/LARP1/POLR2D/FXR1/KHSRP/HNRNPM/ZC3HAV1/RBM10/ALKBH5/HNRNPD/MAPK14/TAF15	43	1
GO:0006473	GO:0006473	protein acetylation	49/2092	201/18723	9.13429434155729e-08	8.62601505964806e-06	6.84374209325846e-06	KLF15/PBXIP1/PPARGC1A/KAT2B/FOXO1/PER1/RPS6KA5/CREBBP/NCOA1/TAF7/SIN3A/EP300/CTCF/ARNTL/BRD7/ING5/SETD5/PIH1D1/POR/WBP2/EID1/NAT9/EP400/KAT6B/CLOCK/USP22/ESCO1/SIRT1/EPC2/BRCA2/POLE3/SPHK2/TAOK1/MBD3/SMAD4/GTF2B/EPC1/GLYR1/KAT7/NAA60/KANSL3/HDAC2/KAT14/PCGF2/KANSL2/DDX3X/APBB1/GTF3C4/GSK3B	49	1
GO:0051052	GO:0051052	regulation of DNA metabolic process	74/2092	359/18723	1.20472889498828e-07	1.1144803558739e-05	8.84210851808441e-06	NPPC/EGFR/FGFR4/PPARGC1A/NUCKS1/HNRNPU/UBE2B/MAPK1/KMT5B/RIF1/DCP2/SMCHD1/HNRNPC/CDK9/APLF/SETD2/SUPT6H/MPHOSPH8/DHX9/AIFM1/UPF1/TNKS/HNRNPA2B1/ARID2/ATM/HNRNPA1/OTUD4/SMG6/EYA4/YLPM1/PIK3CA/RNF169/WDR48/ATRX/SMARCAD1/KDM1A/USP9X/USP1/MAP3K4/BCL6/PAK3/NDFIP1/UBR5/CCT8/RAD52/TRIM28/SIRT1/DUSP1/TRIP12/KPNA1/USP7/MBD1/TERF2/UIMC1/EYA1/NEK7/MBD3/MMS19/MSH6/KLHL15/KAT7/SLF2/CTNNB1/TERF1/FBH1/UBE2V2/PA…	74	1
GO:1903829	GO:1903829	positive regulation of cellular protein localization	61/2092	276/18723	1.21821934715507e-07	1.1144803558739e-05	8.84210851808441e-06	PIK3R1/EGFR/SORL1/ITGB1/SH3GLB1/MESD/CD81/EPB41L2/HUWE1/RAB11FIP2/PRNP/TPR/PINK1/MAPK1/GPR137B/NPEPPS/SMAD3/TCAF1/APC/FYN/NUMA1/SNX33/EZR/PDPK1/TM9SF4/PRKCE/LRIG2/C2CD5/RER1/GNAI1/ZDHHC8/AKT2/UBR5/CSNK2A2/CCT8/TRIM28/SQSTM1/LRP1/ZDHHC2/ZIC1/VPS11/NPTN/JUP/HDAC3/SMO/IPO5/TRAPPC12/KAT7/CENPQ/RBM22/SRC/PSEN1/PTPN9/PRKCI/GPSM2/MAPK14/CHP1/ATP2B4/GSK3B/AP2B1/ATG13	61	1
GO:0018394	GO:0018394	peptidyl-lysine acetylation	43/2092	169/18723	1.53055059743748e-07	1.37867288430714e-05	1.09381696947232e-05	KLF15/PBXIP1/PPARGC1A/KAT2B/PER1/RPS6KA5/CREBBP/NCOA1/TAF7/SIN3A/EP300/CTCF/BRD7/ING5/SETD5/PIH1D1/POR/WBP2/EID1/EP400/KAT6B/CLOCK/USP22/ESCO1/SIRT1/EPC2/BRCA2/POLE3/SPHK2/MBD3/SMAD4/GTF2B/EPC1/GLYR1/KAT7/NAA60/KANSL3/HDAC2/KAT14/PCGF2/KANSL2/APBB1/GTF3C4	43	1
GO:0006401	GO:0006401	RNA catabolic process	61/2092	278/18723	1.5957340007475e-07	1.41560948096615e-05	1.12312187325338e-05	VIM/CIRBP/FMR1/PABPC1/SAMD4A/HNRNPU/TUT4/TNRC6B/ZFP36L2/THRAP3/ZFP36L1/GIGYF2/SIDT2/DDX5/YTHDF3/DCP2/XRN2/PUM2/HNRNPC/RC3H1/DHX9/AGO2/ANG/UPF1/ROCK1/ATM/CNOT3/SMG6/ELAVL1/MYEF2/PHAX/ETF1/DICER1/ZSWIM8/CSDE1/AGO3/SERBP1/SND1/PUM1/GSPT1/CARHSP1/BTG2/ANGEL2/HNRNPR/RIDA/DIS3L2/RNPS1/LARP1/POLR2D/FXR1/RBM8A/KHSRP/HNRNPM/ZC3HAV1/RBM10/ALKBH5/HNRNPD/CASC3/MAPK14/TAF15/LSM7	61	1
GO:0048511	GO:0048511	rhythmic process	64/2092	298/18723	1.82705752250549e-07	1.57589121628484e-05	1.2502868331098e-05	RORA/FOXO3/DDC/PAM/EGFR/PPARGC1A/KAT2B/USP2/NAMPT/HNRNPU/PER1/HSPA5/LGR4/TGFB2/PROX1/SIAH2/THRAP3/MAGED1/CREBBP/NCOA1/HUWE1/ADNP/DDX5/KLF10/SFPQ/FBXL3/MSTN/SIN3A/NCOA2/EP300/ARNTL/DHX9/NONO/STAT5B/CRY2/CDK4/KDM5A/USP9X/CSNK1D/FZD4/CREB1/ESR1/FBXW11/CLOCK/RORB/SIRT1/NCOR2/USP7/KDM5B/HNRNPR/ENOX1/HDAC3/KLF9/NRIP1/FBXL17/GFPT1/HDAC2/HNRNPD/PRKDC/SRC/DYRK1A/NCOR1/HLF/GSK3B	64	1
GO:0043487	GO:0043487	regulation of RNA stability	43/2092	170/18723	1.83024086605241e-07	1.57589121628484e-05	1.2502868331098e-05	VIM/CIRBP/FMR1/PABPC1/SAMD4A/HNRNPU/TUT4/TNRC6B/ZFP36L2/THRAP3/ZFP36L1/GIGYF2/YTHDF3/DCP2/PUM2/HNRNPC/RC3H1/DHX9/AGO2/UPF1/ROCK1/CNOT3/ELAVL1/MYEF2/PHAX/SERBP1/PUM1/CARHSP1/BTG2/ANGEL2/HNRNPR/RIDA/DIS3L2/LARP1/POLR2D/FXR1/KHSRP/HNRNPM/RBM10/ALKBH5/HNRNPD/MAPK14/TAF15	43	1
GO:0016055	GO:0016055	Wnt signaling pathway	86/2092	444/18723	2.15691072461004e-07	1.83024815834664e-05	1.45208955418827e-05	GPC3/FOXO3/PKD2/MDFIC/KLF15/PBXIP1/ZEB2/TBL1XR1/RECK/EGFR/DAAM1/RBMS3/AMOTL1/APP/ABL1/NDRG2/RBPJ/CDK14/MESD/LGR4/SIAH2/CALCOCO1/HBP1/ATP6AP2/UBE2B/PKD1/SMAD3/APC/VPS35/PTK7/TLE3/RAB5A/ARNTL/BRD7/OTUD5/USP34/LRP6/TNKS/PAF1/SCYL2/ZRANB1/LATS2/CYLD/PPM1A/LATS1/GID8/CPE/MACF1/CSNK1D/FZD4/SOX9/PYGO1/UBR5/SPIN1/CSNK2A2/FBXW11/KPNA1/WNT9A/LRP1/ATP6V0C/USP8/KANK1/CHD8/RTF1/USP47/ILK/JUP/ETV2/CTDNEP1/AMFR…	86	1
GO:0043543	GO:0043543	protein acylation	55/2092	243/18723	2.21179494021119e-07	1.85000848213379e-05	1.46776707836872e-05	KLF15/PBXIP1/ZDHHC20/PPARGC1A/KAT2B/FOXO1/PER1/RPS6KA5/CREBBP/NCOA1/TAF7/SIN3A/EP300/ZDHHC4/CTCF/ARNTL/BRD7/ING5/SETD5/PIH1D1/POR/WBP2/EID1/PPM1A/ZDHHC8/NAT9/EP400/KAT6B/CLOCK/USP22/ESCO1/SIRT1/EPC2/BRCA2/POLE3/SPHK2/TAOK1/MBD3/ZDHHC2/SMAD4/GTF2B/EPC1/GLYR1/KAT7/ZDHHC21/NAA60/KANSL3/HDAC2/KAT14/PCGF2/KANSL2/DDX3X/APBB1/GTF3C4/GSK3B	55	1
GO:0090092	GO:0090092	regulation of transmembrane receptor protein serine/threonine kinase signaling pathway	57/2092	256/18723	2.4070893921089e-07	1.98500118180248e-05	1.57486812266517e-05	GPC3/NREP/CDKN1C/SPRY1/TGFBR3/INHBB/FBN1/ZEB2/SORL1/RASL11B/TGFBR1/HES1/ABL1/RBPJ/EMILIN1/HSPA5/LTBP4/TGFB2/CREBBP/CHRDL1/IGSF1/ZBTB7A/SPART/RGMA/SMAD3/SNX25/MSTN/CRIM1/NUMA1/BMPR1A/EP300/PEG10/GLG1/PDPK1/CTDSPL2/BMP4/LATS2/PPM1A/LATS1/SMAD2/SKIL/CITED2/SNW1/C20orf27/SIRT1/LEMD3/LRP1/PCSK6/ADAM17/TWSG1/NOTCH2/SMAD4/ILK/NPNT/NEO1/BMP6/MTMR4	57	1
GO:0051236	GO:0051236	establishment of RNA localization	42/2092	166/18723	2.51009214489493e-07	2.04119298727219e-05	1.61944980050019e-05	TST/TGFBR2/FMR1/NUP160/QKI/ZFP36L1/YTHDC1/HNRNPA3/TPR/SIDT2/PABPN1/ZC3H11A/KHDRBS1/SETD2/SUPT6H/RFTN2/DHX9/UPF1/TNKS/HNRNPA2B1/ATM/MVP/HNRNPA1/SMG6/PHAX/RFTN1/CKAP5/THOC2/ATXN2/CETN3/NUP153/POLR2D/RBM8A/CHTOP/KHSRP/POLDIP3/TERF1/AHCTF1/ALKBH5/EIF5A2/CASC3/GLE1	42	1
GO:0006613	GO:0006613	cotranslational protein targeting to membrane	15/2092	31/18723	2.63141073862555e-07	2.05823327948988e-05	1.63296929522924e-05	SEC62/SRP19/SSR2/SRPRA/SSR1/TRAM1/SEC63/TRAM2/SRP54/SEC61B/SRP72/SEC61A2/SSR3/SIL1/SRP68	15	1
GO:0198738	GO:0198738	cell-cell signaling by wnt	86/2092	446/18723	2.63989141406784e-07	2.05823327948988e-05	1.63296929522924e-05	GPC3/FOXO3/PKD2/MDFIC/KLF15/PBXIP1/ZEB2/TBL1XR1/RECK/EGFR/DAAM1/RBMS3/AMOTL1/APP/ABL1/NDRG2/RBPJ/CDK14/MESD/LGR4/SIAH2/CALCOCO1/HBP1/ATP6AP2/UBE2B/PKD1/SMAD3/APC/VPS35/PTK7/TLE3/RAB5A/ARNTL/BRD7/OTUD5/USP34/LRP6/TNKS/PAF1/SCYL2/ZRANB1/LATS2/CYLD/PPM1A/LATS1/GID8/CPE/MACF1/CSNK1D/FZD4/SOX9/PYGO1/UBR5/SPIN1/CSNK2A2/FBXW11/KPNA1/WNT9A/LRP1/ATP6V0C/USP8/KANK1/CHD8/RTF1/USP47/ILK/JUP/ETV2/CTDNEP1/AMFR…	86	1
GO:0006913	GO:0006913	nucleocytoplasmic transport	64/2092	301/18723	2.67166061897917e-07	2.05823327948988e-05	1.63296929522924e-05	MDFIC/PIK3R1/CALR/NUP160/PTTG1IP/AGT/YTHDC1/HSPA9/TXNIP/TPR/PABPN1/BACH2/MAPK1/PKD1/SMAD3/ZC3H11A/KHDRBS1/SETD2/SUPT6H/MED1/DHX9/UPF1/HNRNPA2B1/HNRNPA1/SMG6/ELAVL1/CTDSPL2/BMP4/PHAX/CRY2/KPNB1/APPL2/UBR5/THOC2/TRIM28/KPNA1/DUSP16/NEMF/TMCO6/ZIC1/RAB23/TNPO2/APPL1/NUP153/STAT3/JUP/HDAC3/POLR2D/SMO/IPO5/AHCYL1/CHTOP/KPNA4/POLDIP3/ALKBH5/RANBP3/RBM22/IPO9/PPP1R10/PSEN1/MAPK14/CHP1/GSK3B/GLE1	64	1
GO:0051169	GO:0051169	nuclear transport	64/2092	301/18723	2.67166061897917e-07	2.05823327948988e-05	1.63296929522924e-05	MDFIC/PIK3R1/CALR/NUP160/PTTG1IP/AGT/YTHDC1/HSPA9/TXNIP/TPR/PABPN1/BACH2/MAPK1/PKD1/SMAD3/ZC3H11A/KHDRBS1/SETD2/SUPT6H/MED1/DHX9/UPF1/HNRNPA2B1/HNRNPA1/SMG6/ELAVL1/CTDSPL2/BMP4/PHAX/CRY2/KPNB1/APPL2/UBR5/THOC2/TRIM28/KPNA1/DUSP16/NEMF/TMCO6/ZIC1/RAB23/TNPO2/APPL1/NUP153/STAT3/JUP/HDAC3/POLR2D/SMO/IPO5/AHCYL1/CHTOP/KPNA4/POLDIP3/ALKBH5/RANBP3/RBM22/IPO9/PPP1R10/PSEN1/MAPK14/CHP1/GSK3B/GLE1	64	1
GO:0007517	GO:0007517	muscle organ development	68/2092	327/18723	2.75185610737017e-07	2.09248279333147e-05	1.66014231057068e-05	DAG1/CHODL/SGCG/PAX7/MSC/TGFBR3/SGCA/SGCE/RCAN1/TGFBR1/MYF5/USP2/MYH14/SGCB/RBPJ/ARID5B/IGF1/TGFB2/PROX1/GPC1/DDX17/POPDC3/DDX5/TCF12/UTRN/KMT5B/SMAD3/PAXBP1/ITGA7/ZNF609/IGSF8/MSTN/ETV1/BMPR1A/EP300/MED1/ARNTL/COPS2/UNC45A/BMP4/SERP1/HEG1/MAFF/CITED2/CREB1/DSP/DMD/BVES/SIRT1/SIX4/FKTN/MTPN/BTG2/CFLAR/USP19/VAMP5/SAP30/SMAD4/XBP1/SMO/FXR1/CTNNB1/RB1/MAPK14/HLF/FBXO22/EFEMP2/BIN3	68	1
GO:0006417	GO:0006417	regulation of translation	89/2092	468/18723	3.0965584288225e-07	2.32440379496868e-05	1.84414471611251e-05	IGFBP5/FOXO3/PAIP2B/VIM/CALR/CIRBP/DNAJC1/FMR1/SHMT1/PABPC1/APP/SAMD4A/PER1/TUT4/QKI/TNRC6B/ZFP36L2/NCL/ZFP36L1/DAPK1/GIGYF2/EIF4E3/TPR/PINK1/MAPK1/EIF3D/DNAJC3/YTHDF3/DCP2/PUM2/KHDRBS1/DDX1/EIF4G3/EIF4E2/RC3H1/DHX9/AGO2/ANG/EIF2A/UPF1/ROCK1/PPP1R15B/CNOT3/CAPRIN1/ELAVL1/PAIP2/SERP1/CDK4/LSM14B/ETF1/CSDE1/AGO3/AKT2/MPV17L2/PUM1/GSPT1/NEMF/MTPN/BTG2/TRMT10C/ATXN2/HNRNPR/RIDA/STAT3/DIS3L2/LARP1/LSM…	89	1
GO:0034620	GO:0034620	cellular response to unfolded protein	29/2092	96/18723	3.46606858516087e-07	2.56883943874898e-05	2.03807603814989e-05	CREB3L2/MBTPS1/PIK3R1/NFE2L2/OS9/HSPD1/ERLEC1/HSPA5/ATF6/HSPA9/UFL1/EP300/DNAJB9/PPP1R15B/SERP1/DERL1/TMBIM6/HERPUD1/VAPB/MBTPS2/XBP1/TM7SF3/AMFR/EIF2S1/DDIT3/RHBDD2/RHBDD1/HERPUD2/ERO1A	29	1
GO:0072594	GO:0072594	establishment of protein localization to organelle	82/2092	422/18723	3.58309038115924e-07	2.62237427271092e-05	2.08054971737576e-05	MDFIC/PIK3R1/SORL1/SEC62/SCARB2/HSPD1/LMAN1/SH3GLB1/HSPA5/SRP19/PTTG1IP/AGT/NIPBL/LAMP2/TXNIP/SRPRA/HUWE1/TPR/PINK1/MAPK1/NPEPPS/SMAD3/MED1/TRAM1/M6PR/BNIP3L/AIFM1/AP3D1/PIH1D1/VPS36/ELAVL1/BMP4/CRY2/MON1B/VPS13C/SEC63/IMMP1L/TRAM2/KPNB1/SPCS3/HERPUD1/APPL2/UBR5/CSNK2A2/SRP54/CCT8/TRIM28/KPNA1/BRCA2/STAM/TMCO6/ZIC1/RAB23/TNPO2/VPS11/APPL1/NUP153/STAT3/JUP/SEC61B/SRP72/HDAC3/TSPO/SEC61A2/SMO/IPO5/…	82	1
GO:0022411	GO:0022411	cellular component disassembly	85/2092	443/18723	3.85021202546097e-07	2.78308535914494e-05	2.20805531752557e-05	LAMC1/MAP1LC3A/RETREG1/PBXIP1/FYCO1/DPP4/ULK1/MMP19/PIK3R1/FGFR4/TGFBR1/PPARGC1A/GABARAPL1/CTSV/SMARCC2/DDR1/LAMP2/ACIN1/LPIN1/GABARAP/HUWE1/ARID1A/PINK1/IQSEC1/WIPI2/ZFAND1/SUPT16H/UFL1/APC/IGF1R/TMOD3/CLASP1/BNIP3L/AIFM1/UPF1/ARID2/RB1CC1/PIK3CA/PAFAH1B1/TMEM39A/VPS13C/ETF1/DICER1/SLC25A5/VPS4B/INSR/CKAP5/ADD1/CSNK2A2/DDIT4/SQSTM1/GSPT1/HPN/LRP1/SMARCE1/MTPN/TAOK1/HDGFL3/ADAM10/MAP4K4/ADAMTS15/…	85	1
GO:0016573	GO:0016573	histone acetylation	39/2092	152/18723	4.51429895439486e-07	3.22331955829048e-05	2.55733007519185e-05	PBXIP1/PPARGC1A/KAT2B/PER1/RPS6KA5/CREBBP/NCOA1/TAF7/SIN3A/EP300/CTCF/BRD7/ING5/SETD5/PIH1D1/WBP2/EID1/EP400/KAT6B/CLOCK/USP22/SIRT1/EPC2/BRCA2/POLE3/SPHK2/MBD3/SMAD4/GTF2B/EPC1/GLYR1/KAT7/NAA60/KANSL3/KAT14/PCGF2/KANSL2/APBB1/GTF3C4	39	1
GO:0018393	GO:0018393	internal peptidyl-lysine acetylation	40/2092	158/18723	4.72234931653044e-07	3.33124762027539e-05	2.64295846973352e-05	PBXIP1/PPARGC1A/KAT2B/PER1/RPS6KA5/CREBBP/NCOA1/TAF7/SIN3A/EP300/CTCF/BRD7/ING5/SETD5/PIH1D1/POR/WBP2/EID1/EP400/KAT6B/CLOCK/USP22/SIRT1/EPC2/BRCA2/POLE3/SPHK2/MBD3/SMAD4/GTF2B/EPC1/GLYR1/KAT7/NAA60/KANSL3/KAT14/PCGF2/KANSL2/APBB1/GTF3C4	40	1
GO:0007568	GO:0007568	aging	69/2092	339/18723	5.2135113178254e-07	3.63394151974615e-05	2.88311095809066e-05	IGFBP5/DAG1/FOXO3/DDC/COL4A2/YPEL3/NFE2L2/CALR/TGFBR2/PPARGC1A/CANX/APP/ABL1/NAMPT/PDCD4/TIMP2/MAP3K5/CDK6/CTSV/AGT/SERPING1/PRNP/PPP1R9A/BAZ2B/MAP3K3/MAPK1/SIN3A/RPN2/BMPR1A/ARNTL/ATM/CAT/SMC6/DNMT3A/AKT3/SERP1/SEC63/TPRA1/ATP2B1/BCL6/CITED2/CREB1/SIRT1/LRP1/MBD1/RELA/BRCA2/TERF2/MBD3/MSH6/ILK/STAT3/CTNNA1/TSPO/CISD2/POLG/AMFR/EIF2S1/PRKDC/NAPEPLD/PSEN1/WRN/MAPK14/COQ7/GRB2/LITAF/IDE/DNMBP/ERO1A	69	1
GO:1903055	GO:1903055	positive regulation of extracellular matrix organization	13/2092	25/18723	5.78588276624141e-07	3.98545218780511e-05	3.1619938882258e-05	DAG1/RUNX1/EMILIN1/AGT/SMAD3/COLGALT1/CLASP1/SOX9/CFLAR/PHLDB2/RB1/CLASP2/EFEMP2	13	1
GO:0006903	GO:0006903	vesicle targeting	18/2092	45/18723	5.9936196020877e-07	4.08053985700273e-05	3.23743492093183e-05	TMED9/TRIP11/CLASP1/ARFGAP3/TMED10/ARFGAP2/CSNK1D/FAM91A1/SAR1B/WIPI1/PDCD6/TFG/CUL3/SAR1A/CLASP2/PSEN1/CHP1/STARD3NL	18	1
GO:0006403	GO:0006403	RNA localization	47/2092	201/18723	6.12098691260686e-07	4.08275548089482e-05	3.23919276141649e-05	TST/TGFBR2/FMR1/NUP160/HNRNPU/QKI/ZFP36L1/YTHDC1/HNRNPA3/TPR/SIDT2/PABPN1/DCP2/ZC3H11A/KHDRBS1/SETD2/SUPT6H/RFTN2/DHX9/UPF1/TNKS/HNRNPA2B1/ATM/MVP/HNRNPA1/PIH1D1/SMG6/PHAX/YY1/RFTN1/CKAP5/THOC2/CCT8/ATXN2/CETN3/NUP153/POLR2D/RBM8A/CHTOP/KHSRP/POLDIP3/TERF1/AHCTF1/ALKBH5/EIF5A2/CASC3/GLE1	47	1
GO:0070507	GO:0070507	regulation of microtubule cytoskeleton organization	38/2092	148/18723	6.1907434378896e-07	4.08275548089482e-05	3.23919276141649e-05	AKAP9/NIN/ABL1/HNRNPU/MET/CLIP1/DYNC1H1/TPR/PKD1/APC/NUMA1/CLASP1/ROCK1/MPDZ/PAFAH1B1/EFNA5/CYLD/GNAI1/VPS4B/CKAP5/ARL3/TRAF3IP1/RNF4/TAOK1/HDGFL3/ARHGEF2/CLTC/TOGARAM1/PARP3/MID1/PHLDB2/CLASP2/DYRK1A/FKBP4/GPSM2/SLAIN2/GSK3B/MARK2	38	1
GO:0009100	GO:0009100	glycoprotein metabolic process	76/2092	387/18723	6.20606725533115e-07	4.08275548089482e-05	3.23919276141649e-05	GALNT2/ITM2B/B4GALT5/CHST3/TET1/DDOST/TMEM59/POFUT2/POFUT1/IGF1/TET2/STT3B/VEGFB/GANAB/GPC1/GALNT18/MAN2A1/MAGT1/B3GALNT2/GALNT11/RPN2/ERP44/GCNT4/TRIP11/OGA/NCSTN/DAD1/AGO2/PLOD3/UGGT1/ADAMTS9/B4GAT1/STT3A/PRKCSH/POGLUT1/AGA/OSTC/MAN1C1/SERP1/GALNT7/GXYLT2/ST3GAL5/GXYLT1/DPY19L4/GLCE/RPN1/CHST7/DPY19L1/CHST10/DPM3/ST3GAL6/PCSK6/FKTN/MAN2A2/DPY19L3/MGAT1/PMM1/UGGT2/PXYLP1/ADAMTS12/RNF103/AMFR/CTN…	76	1
GO:0006486	GO:0006486	protein glycosylation	51/2092	226/18723	6.62195882576851e-07	4.26061196976644e-05	3.38030124905916e-05	GALNT2/B4GALT5/TET1/DDOST/TMEM59/POFUT2/POFUT1/TET2/STT3B/VEGFB/GALNT18/MAN2A1/MAGT1/B3GALNT2/GALNT11/RPN2/GCNT4/TRIP11/OGA/DAD1/PLOD3/UGGT1/B4GAT1/STT3A/POGLUT1/OSTC/MAN1C1/SERP1/GALNT7/GXYLT2/ST3GAL5/GXYLT1/DPY19L4/RPN1/DPY19L1/DPM3/ST3GAL6/FKTN/MAN2A2/DPY19L3/MGAT1/PMM1/UGGT2/FUT11/GFPT1/TMTC3/B3GLCT/PSEN1/CHP1/RXYLT1/DPM1	51	1
GO:0043413	GO:0043413	macromolecule glycosylation	51/2092	226/18723	6.62195882576851e-07	4.26061196976644e-05	3.38030124905916e-05	GALNT2/B4GALT5/TET1/DDOST/TMEM59/POFUT2/POFUT1/TET2/STT3B/VEGFB/GALNT18/MAN2A1/MAGT1/B3GALNT2/GALNT11/RPN2/GCNT4/TRIP11/OGA/DAD1/PLOD3/UGGT1/B4GAT1/STT3A/POGLUT1/OSTC/MAN1C1/SERP1/GALNT7/GXYLT2/ST3GAL5/GXYLT1/DPY19L4/RPN1/DPY19L1/DPM3/ST3GAL6/FKTN/MAN2A2/DPY19L3/MGAT1/PMM1/UGGT2/FUT11/GFPT1/TMTC3/B3GLCT/PSEN1/CHP1/RXYLT1/DPM1	51	1
GO:0006475	GO:0006475	internal protein amino acid acetylation	40/2092	160/18723	6.71677191346938e-07	4.27464125580035e-05	3.39143185974146e-05	PBXIP1/PPARGC1A/KAT2B/PER1/RPS6KA5/CREBBP/NCOA1/TAF7/SIN3A/EP300/CTCF/BRD7/ING5/SETD5/PIH1D1/POR/WBP2/EID1/EP400/KAT6B/CLOCK/USP22/SIRT1/EPC2/BRCA2/POLE3/SPHK2/MBD3/SMAD4/GTF2B/EPC1/GLYR1/KAT7/NAA60/KANSL3/KAT14/PCGF2/KANSL2/APBB1/GTF3C4	40	1
GO:0032388	GO:0032388	positive regulation of intracellular transport	47/2092	202/18723	7.12567344832267e-07	4.48610946665906e-05	3.55920734889054e-05	PIK3R1/SORL1/TMEM30A/SH3GLB1/DYNC1H1/CD81/HUWE1/PRNP/TPR/PINK1/MAPK1/ZFAND1/NPEPPS/SMAD3/TCAF1/FYN/NUMA1/KHDRBS1/EZR/TM9SF4/DHX9/CTDSPL2/C2CD5/EHD2/AKT2/UBR5/CSNK2A2/TRIM28/PGAP1/PDCD10/RAB21/ZDHHC2/ZIC1/CEP290/SAR1B/VPS11/JUP/HDAC3/SMO/IPO5/SAR1A/RBM22/PSEN1/MAPK14/CHP1/GSK3B/ATG13	47	1
GO:0031060	GO:0031060	regulation of histone methylation	23/2092	69/18723	8.17400840069818e-07	5.05561813110431e-05	4.01104639535499e-05	TET1/AASS/BRD4/RIF1/PAXBP1/SUPT6H/MTHFR/CTCF/PAF1/PIH1D1/ATRX/KMT2E/NSD3/NSD1/KDM1A/SNW1/MLLT6/SIRT1/RTF1/SMAD4/CHTOP/CTNNB1/SETD7	23	1
GO:0031589	GO:0031589	cell-substrate adhesion	72/2092	363/18723	8.27074366979852e-07	5.05561813110431e-05	4.01104639535499e-05	DAG1/LAMC1/LAMB1/COL5A3/NTN4/FBLN2/ITGAV/SGCE/PIK3R1/ANTXR1/CALR/ITGBL1/MYF5/ITGB1/ABL1/CD63/CORO1C/ITGB5/EMILIN1/CCDC80/CDH13/CDK6/FREM1/DDR1/PLAU/TRPM7/ITGA2B/UTRN/PKD1/SMAD3/ITGA7/EMP2/NF1/TRIP6/NID1/CLASP1/PDPK1/PRKCE/ACTN4/ARHGAP6/ADAMTS9/ADAM9/SDC4/ROCK1/ATXN3/ECM2/EFNA5/P4HB/MACF1/FZD4/BCL6/BVES/POLDIP2/LRP1/EPB41L5/KANK1/ILK/MAP4K4/JUP/ADAMTS12/CTNNB1/SLK/NPNT/PPFIA1/PHLDB2/CLASP2/ATRN/SR…	72	1
GO:0030968	GO:0030968	endoplasmic reticulum unfolded protein response	24/2092	74/18723	8.36746744229398e-07	5.05561813110431e-05	4.01104639535499e-05	CREB3L2/MBTPS1/PIK3R1/NFE2L2/OS9/ERLEC1/HSPA5/ATF6/UFL1/EP300/DNAJB9/PPP1R15B/SERP1/DERL1/HERPUD1/VAPB/MBTPS2/XBP1/AMFR/EIF2S1/DDIT3/RHBDD2/HERPUD2/ERO1A	24	1
GO:0009101	GO:0009101	glycoprotein biosynthetic process	65/2092	317/18723	8.42769757467091e-07	5.05561813110431e-05	4.01104639535499e-05	GALNT2/ITM2B/B4GALT5/CHST3/TET1/DDOST/TMEM59/POFUT2/POFUT1/IGF1/TET2/STT3B/VEGFB/GALNT18/MAN2A1/MAGT1/B3GALNT2/GALNT11/RPN2/GCNT4/TRIP11/OGA/NCSTN/DAD1/AGO2/PLOD3/UGGT1/B4GAT1/STT3A/POGLUT1/OSTC/MAN1C1/SERP1/GALNT7/GXYLT2/ST3GAL5/GXYLT1/DPY19L4/GLCE/RPN1/CHST7/DPY19L1/CHST10/DPM3/ST3GAL6/FKTN/MAN2A2/DPY19L3/MGAT1/PMM1/UGGT2/PXYLP1/CTNNB1/ITM2C/FUT11/GFPT1/TMTC3/XYLT2/CHPF/B3GLCT/PSEN1/CHP1/RXYLT1…	65	1
GO:0008286	GO:0008286	insulin receptor signaling pathway	32/2092	116/18723	8.54835516617124e-07	5.05561813110431e-05	4.01104639535499e-05	RHOQ/PDK4/PIK3R1/SORL1/NUCKS1/FOXO1/GKAP1/AGT/PHIP/APC/IGF1R/MSTN/PTPRE/C2CD5/PIK3CA/CDK4/OSBPL8/PIP4K2B/INSR/AKT2/PDK2/SIRT1/RELA/KANK1/APPL1/NDEL1/SRC/EIF4EBP2/SOGA1/GRB2/GSK3B/IDE	32	1
GO:0030518	GO:0030518	intracellular steroid hormone receptor signaling pathway	32/2092	116/18723	8.54835516617124e-07	5.05561813110431e-05	4.01104639535499e-05	CALR/NR3C1/PER1/KANK2/CALCOCO1/TAF7/DDX17/ARID1A/ZBTB7A/DDX5/CYP7B1/SAFB/UFL1/EP300/MED1/ARNTL/CRY2/WBP2/STRN3/LATS1/KDM1A/UBR5/ESR1/CLOCK/SIRT1/NCOR2/NR3C2/VPS11/TMF1/PIAS2/SRC/NCOR1	32	1
GO:0050657	GO:0050657	nucleic acid transport	40/2092	163/18723	1.12201775120854e-06	6.50437023101586e-05	5.16046309128015e-05	TST/TGFBR2/FMR1/NUP160/QKI/ZFP36L1/YTHDC1/HNRNPA3/TPR/SIDT2/PABPN1/ZC3H11A/KHDRBS1/SETD2/SUPT6H/RFTN2/DHX9/UPF1/TNKS/HNRNPA2B1/MVP/HNRNPA1/SMG6/PHAX/RFTN1/CKAP5/THOC2/ATXN2/CETN3/NUP153/POLR2D/RBM8A/CHTOP/KHSRP/POLDIP3/AHCTF1/ALKBH5/EIF5A2/CASC3/GLE1	40	1
GO:0050658	GO:0050658	RNA transport	40/2092	163/18723	1.12201775120854e-06	6.50437023101586e-05	5.16046309128015e-05	TST/TGFBR2/FMR1/NUP160/QKI/ZFP36L1/YTHDC1/HNRNPA3/TPR/SIDT2/PABPN1/ZC3H11A/KHDRBS1/SETD2/SUPT6H/RFTN2/DHX9/UPF1/TNKS/HNRNPA2B1/MVP/HNRNPA1/SMG6/PHAX/RFTN1/CKAP5/THOC2/ATXN2/CETN3/NUP153/POLR2D/RBM8A/CHTOP/KHSRP/POLDIP3/AHCTF1/ALKBH5/EIF5A2/CASC3/GLE1	40	1
GO:0043401	GO:0043401	steroid hormone mediated signaling pathway	35/2092	136/18723	1.59767856327494e-06	9.17098822350466e-05	7.2761150668032e-05	CALR/NR3C1/PER1/KANK2/CALCOCO1/TAF7/DDX17/ARID1A/ZBTB7A/DDX5/CYP7B1/SAFB/UFL1/EP300/MED1/ARNTL/BMP4/CRY2/WBP2/STRN3/LATS1/KDM1A/UBR5/ESR1/CLOCK/SIRT1/NCOR2/NR3C2/VPS11/PGRMC2/TMF1/PIAS2/SRC/NCOR1/RXRB	35	1
GO:0031503	GO:0031503	protein-containing complex localization	49/2092	220/18723	1.62617447813942e-06	9.24393356262747e-05	7.33398872971819e-05	DAG1/EPS15/AKAP9/NUP160/TNFAIP2/HNRNPU/YTHDC1/SSX2IP/TPR/PABPN1/WASL/SFPQ/VPS35/OPHN1/ZC3H11A/IFT46/SETD2/SUPT6H/EZR/IFT172/UPF1/HNRNPA2B1/AP3D1/ATM/SMG6/THOC2/CLSTN1/ARL3/TRAF3IP1/WDR35/TERF2/ADAM10/IFT43/NPTN/POLR2D/CHTOP/CACNG5/POLDIP3/TERF1/SNAPIN/HSPB11/ALKBH5/IFT57/IFT81/TTC21B/IFT88/AP2B1/WDR19/GLE1	49	1
GO:0090287	GO:0090287	regulation of cellular response to growth factor stimulus	62/2092	304/18723	1.80657728817007e-06	0.000101425102663062	8.04690508431104e-05	GPC3/NREP/CDKN1C/SPRY1/TGFBR3/FBN1/ZEB2/SORL1/RASL11B/HES1/ABL1/RBPJ/CD63/EMILIN1/HSPA5/LTBP4/AGT/CREBBP/GPC1/CHRDL1/ZBTB7A/SPART/FGFR1/RGMA/SMAD3/SNX25/CRIM1/NUMA1/EP300/PEG10/GLG1/PDPK1/CTDSPL2/BMP4/TSPAN12/LATS2/PPM1A/LATS1/SMAD2/SKIL/FZD4/CITED2/SNW1/C20orf27/SIRT1/LEMD3/PCSK6/ADAM17/CFLAR/TWSG1/NOTCH2/SMAD4/NPTN/ILK/ADAMTS12/PDCD6/CTNNB1/VEGFC/NPNT/NEO1/ATP2B4/MTMR4	62	1
GO:0090316	GO:0090316	positive regulation of intracellular protein transport	39/2092	160/18723	1.81907724113534e-06	0.000101425102663062	8.04690508431104e-05	PIK3R1/SORL1/TMEM30A/SH3GLB1/CD81/HUWE1/PRNP/TPR/PINK1/MAPK1/ZFAND1/NPEPPS/SMAD3/TCAF1/FYN/TM9SF4/CTDSPL2/C2CD5/AKT2/UBR5/CSNK2A2/TRIM28/PDCD10/ZDHHC2/ZIC1/CEP290/SAR1B/VPS11/JUP/HDAC3/SMO/IPO5/SAR1A/RBM22/PSEN1/MAPK14/CHP1/GSK3B/ATG13	39	1
GO:0032527	GO:0032527	protein exit from endoplasmic reticulum	18/2092	48/18723	1.83621876725611e-06	0.000101425102663062	8.04690508431104e-05	SORL1/TMEM30A/OS9/ERLEC1/CD81/SVIP/FAF2/TM9SF4/DERL1/SEL1L/HERPUD1/SAR1B/AUP1/SEC61B/GCC2/SYVN1/SAR1A/RHBDD1	18	1
GO:0032259	GO:0032259	methylation	71/2092	364/18723	1.8592001740292e-06	0.000101734738494775	8.0714710949246e-05	TET1/AASS/ASH1L/TET2/ZC3H13/SETD3/CREBBP/BRD4/KMT2C/WDR82/TRMT112/VIRMA/PNMT/KMT5B/RIF1/BTG1/PAXBP1/SETD2/SUPT6H/MTHFR/WTAP/MPHOSPH8/PCMTD1/ATF7IP/CTCF/FBXO11/EZH1/SETD5/KMT5A/PAF1/PIH1D1/METTL21A/DNMT3A/PIK3CA/TGS1/ETF1/ATRX/KMT2E/NSD3/NSD1/KDM1A/SNW1/TRIM28/MLLT6/SIRT1/PRDM4/GSPT1/PCMTD2/MBD1/ARID4A/BTG2/RTF1/TRMT10C/TRMT10A/MBD3/SMAD4/PPM1D/BAZ2A/BUD23/GATAD2A/EHMT1/RNMT/CHTOP/CTNNB1/THUMPD2/R…	71	1
GO:0070085	GO:0070085	glycosylation	52/2092	240/18723	1.90328556867839e-06	0.000103182750042704	8.18635401030969e-05	GALNT2/B4GALT5/TET1/DDOST/TMEM59/POFUT2/POFUT1/TET2/STT3B/VEGFB/GALNT18/MAN2A1/MAGT1/B3GALNT2/GALNT11/RPN2/GCNT4/TRIP11/OGA/DAD1/PLOD3/UGGT1/B4GAT1/STT3A/POGLUT1/OSTC/MAN1C1/SERP1/GALNT7/GXYLT2/ST3GAL5/GXYLT1/DPY19L4/RPN1/DPY19L1/DPM3/ST3GAL6/FKTN/MAN2A2/DPY19L3/MGAT1/PMM1/UGGT2/FUT11/GFPT1/TMTC3/B3GLCT/PSEN1/CHP1/PIGV/RXYLT1/DPM1	52	1
GO:0048025	GO:0048025	negative regulation of mRNA splicing, via spliceosome	11/2092	20/18723	2.11931066119107e-06	0.000113840035974988	9.03188599501324e-05	SRSF4/SRSF6/SRSF10/SRSF9/PTBP1/RNPS1/RBM10/SFSWAP/DYRK1A/U2AF2/HNRNPK	11	1
GO:0051650	GO:0051650	establishment of vesicle localization	39/2092	161/18723	2.14530322480738e-06	0.00011418863982952	9.05954366610043e-05	FYCO1/LIN7A/DYNC1H1/PINK1/WASL/KIF13A/CCDC186/TMED9/TRIP11/CLASP1/KIF3A/MYO1E/ARFGAP3/DCTN2/ACTN4/AP3D1/RAB11B/TMED10/PAFAH1B1/ARFGAP2/CSNK1D/FBXW11/FAM91A1/SAR1B/WIPI1/PDCD6/NDEL1/CTNNB1/TFG/SNAPIN/CUL3/SAR1A/AP3B1/CLASP2/PSEN1/CHP1/ARL6/BLOC1S6/STARD3NL	39	1
GO:0048545	GO:0048545	response to steroid hormone	67/2092	339/18723	2.24013574269822e-06	0.000118162115076559	9.37479282363894e-05	CALCR/FOXO3/PAM/EGFR/CALR/TGFBR2/ATP1A2/NR3C1/FOXO1/HSPD1/HNRNPU/PER1/ZFP36L2/TGFB2/CTSV/KANK2/ZFP36L1/CALCOCO1/TXNIP/NCOA1/REST/TAF7/DDX17/ARID1A/ZBTB7A/DDX5/CYP7B1/SAFB/UFL1/MSTN/NCOA2/URI1/EP300/MED1/ARNTL/FBXO32/AIFM1/ADAM9/BMP4/CRY2/WBP2/STRN3/LATS1/ATP2B1/KDM1A/UBR5/ESR1/CLOCK/SIRT1/DDIT4/DUSP1/NCOR2/USP8/RELA/CFLAR/NR3C2/VPS11/PGRMC2/ALAD/TSPO/KLF9/TMF1/PIAS2/SRC/BMP6/NCOR1/RXRB	67	1
GO:0001822	GO:0001822	kidney development	60/2092	293/18723	2.29613773705594e-06	0.000120034700450558	9.52336074589086e-05	GPC3/PKD2/SPRY1/CTSH/KLF15/FBN1/ZBTB16/TGFBR1/HES1/NUP160/ARID5B/LGR4/TGFB2/PROX1/AGT/KANK2/NIPBL/RET/GLI2/MAGED1/PLCE1/SMAD1/IL6R/PKD1/SMAD3/PTK7/PDGFD/NF1/GCNT4/NID1/MYO1E/SDC4/CAT/BMP4/TMED10/SMAD2/CC2D2A/SOX9/PYGO1/ARL3/TRAF3IP1/ACAT1/SIX4/CFLAR/EYA1/NOTCH2/CEP290/SMAD4/RIDA/ILK/SMO/AHI1/CTNNB1/NPNT/HSPB11/DLG5/BMP6/IFT88/ADAMTS6/AP2B1	60	1
GO:0033157	GO:0033157	regulation of intracellular protein transport	50/2092	229/18723	2.35734626795688e-06	0.000122143915034403	9.69070245039003e-05	MDFIC/PIK3R1/SORL1/TMEM30A/OS9/ERLEC1/LMAN1/SH3GLB1/CD81/HUWE1/PRNP/TPR/PINK1/MAPK1/ZFAND1/NPEPPS/SMAD3/TCAF1/SVIP/FYN/TM9SF4/BNIP3L/CTDSPL2/BMP4/C2CD5/AKT2/UBR5/CSNK2A2/TRIM28/PDCD10/ZDHHC2/ZIC1/CEP290/RAB23/SAR1B/VPS11/JUP/HDAC3/SMO/IPO5/GCC2/NUCB1/NDEL1/SAR1A/RBM22/PSEN1/MAPK14/CHP1/GSK3B/ATG13	50	1
GO:0006338	GO:0006338	chromatin remodeling	54/2092	255/18723	2.54001827733454e-06	0.000130454447489419	0.0001035004677551	KAT2B/BPTF/SMARCC2/BAZ1B/BAZ2B/ARID1A/ZBTB7A/SUPT16H/BRD2/HNRNPC/NASP/SETD2/SUPT6H/SMARCA2/CTCF/SMARCA1/SMARCA5/CHRAC1/EZH1/ARID2/PAF1/CHD3/PIH1D1/ZNHIT1/HP1BP3/ATRX/RSF1/UBN2/KDM5A/SMARCAD1/SOX9/HDAC5/KAT6B/LIN54/ESR1/SMARCE1/POLE3/CHD8/KDM5B/MBD3/SART3/BAZ2A/KDM4B/UBN1/NAA60/INO80/HDAC2/SHPRH/RB1/NAP1L4/CECR2/HCFC2/MYSM1/ACTR6	54	1
GO:0006901	GO:0006901	vesicle coating	10/2092	17/18723	2.74910038117482e-06	0.000139099878679173	0.000110359614294789	TMED9/ARFGAP3/TMED10/ARFGAP2/CSNK1D/SAR1B/PDCD6/TFG/CUL3/SAR1A	10	1
GO:0007346	GO:0007346	regulation of mitotic cell cycle	84/2092	457/18723	2.7558643769059e-06	0.000139099878679173	0.000110359614294789	CDKN1C/PKD2/EGFR/HES1/LGMN/USP2/FOXN3/APP/ABL1/TIMP2/RBL2/HNRNPU/IK/IGF1/ZFP36L2/KANK2/ZFP36L1/BRD4/PHIP/DYNLT3/GIGYF2/PKN2/XPC/TPR/ZNF207/PKD1/SMAD3/CDC14B/BTG1/APC/AFAP1L2/RAD21/SIN3A/CCDC8/TMOD3/ZNF655/CDK13/BRD7/RPA3/STAT5B/ATM/TOM1L1/SYF2/BMP4/PAFAH1B1/CDK4/CYLD/TPRA1/KMT2E/VPS4B/INSR/OBSL1/CCND2/BCL6/APPL2/CRADD/NOP53/TOM1L2/USP22/SIRT1/DUSP1/POLDIP2/ADAM17/BRCA2/BTG2/WAC/UIMC1/USP47/NEK7/T…	84	1
GO:0001952	GO:0001952	regulation of cell-matrix adhesion	33/2092	128/18723	3.00809337274147e-06	0.000149129205878779	0.000118316721748043	DAG1/PIK3R1/MYF5/ABL1/CORO1C/CDH13/CDK6/DDR1/PLAU/UTRN/SMAD3/EMP2/NF1/CLASP1/ARHGAP6/SDC4/ROCK1/EFNA5/MACF1/BCL6/POLDIP2/LRP1/EPB41L5/ILK/MAP4K4/JUP/SLK/PHLDB2/CLASP2/SRC/EFEMP2/HOXA7/GSK3B	33	1
GO:0006457	GO:0006457	protein folding	47/2092	212/18723	3.01029304740339e-06	0.000149129205878779	0.000118316721748043	FKBP5/NPPC/PPIB/PDIA4/CALR/DNAJC1/CANX/HSPD1/POFUT2/LMAN1/MESD/HSPA5/LTBP4/PDIA3/ATF6/HSPA9/DNAJB6/NKTR/FKBP2/SDF2/FKBP9/DNAJC3/PDIA6/NUDCD3/P3H1/TBCA/NUDCD2/ERP44/DNAJB1/CLPX/UGGT1/UNC45A/GRN/P4HB/QSOX1/ERP29/SELENOF/CCT8/PRDX4/CCDC47/SACS/PPIH/AHSA1/SIL1/DNAJC18/FKBP4/ERO1A	47	1
GO:0072001	GO:0072001	renal system development	61/2092	302/18723	3.03097788207938e-06	0.000149129205878779	0.000118316721748043	GPC3/NFIA/PKD2/SPRY1/CTSH/KLF15/FBN1/ZBTB16/TGFBR1/HES1/NUP160/ARID5B/LGR4/TGFB2/PROX1/AGT/KANK2/NIPBL/RET/GLI2/MAGED1/PLCE1/SMAD1/IL6R/PKD1/SMAD3/PTK7/PDGFD/NF1/GCNT4/NID1/MYO1E/SDC4/CAT/BMP4/TMED10/SMAD2/CC2D2A/SOX9/PYGO1/ARL3/TRAF3IP1/ACAT1/SIX4/CFLAR/EYA1/NOTCH2/CEP290/SMAD4/RIDA/ILK/SMO/AHI1/CTNNB1/NPNT/HSPB11/DLG5/BMP6/IFT88/ADAMTS6/AP2B1	61	1
GO:0085029	GO:0085029	extracellular matrix assembly	17/2092	45/18723	3.14483462337649e-06	0.000153441722665578	0.000121738203447022	DAG1/LAMB1/NTN4/PXDN/ANTXR1/LTBP3/EMILIN1/AGT/SMAD3/CLASP1/PLOD3/FKBP10/QSOX1/SOX9/PHLDB2/CLASP2/EFEMP2	17	1
GO:0070972	GO:0070972	protein localization to endoplasmic reticulum	23/2092	74/18723	3.21949228476054e-06	0.000155786176258454	0.000123598255351442	SEC62/OS9/HSPA5/SRP19/SRPRA/KDELR1/TRAM1/MIA3/TAPT1/RER1/SEC63/TRAM2/SPCS3/HERPUD1/SRP54/GPAA1/KDELR2/SEC61B/SRP72/SEC61A2/SSR3/ANKRD13C/SRP68	23	1
GO:2001233	GO:2001233	regulation of apoptotic signaling pathway	69/2092	356/18723	3.25579695235123e-06	0.000156251566852594	0.000123967488789698	CTSH/INHBB/HYOU1/ITGAV/NFE2L2/TGFBR1/TNFRSF12A/IGF1/PTTG1IP/SIAH2/AGT/PDIA3/RET/MAGED1/PHIP/PINK1/FGFR1/SFPQ/FYN/URI1/ING5/BCLAF1/NONO/LTBR/ARMC10/RB1CC1/PIH1D1/EYA4/BMP4/CXCL12/CYLD/PEA15/P4HB/SLC25A5/TMBIM6/SKIL/KDM1A/MCL1/HERPUD1/ERP29/CRADD/CSNK2A2/SIRT1/RELA/SERINC3/CFLAR/USP47/EYA1/ZMYND11/CTNNA1/XBP1/ARHGEF2/FAF1/CTNNB1/ITM2C/SYVN1/DDIT3/FBH1/PTPMT1/RB1/PCGF2/SRC/DDX3X/PSEN1/RIPK1/HNRNPK/P…	69	1
GO:0045814	GO:0045814	negative regulation of gene expression, epigenetic	18/2092	50/18723	3.64102927928263e-06	0.000173318914066665	0.000137508448519249	TET1/TPR/SMCHD1/MPHOSPH8/ATF7IP/SMARCA5/EZH1/CREBZF/DNMT3A/FAM172A/TRIM28/SIRT1/PHF2/POLE3/MBD3/PPM1D/BAZ2A/EPC1	18	1
GO:1902850	GO:1902850	microtubule cytoskeleton organization involved in mitosis	36/2092	147/18723	3.97893354931689e-06	0.000184811280027005	0.000146626307476142	SPRY1/STAG2/ITGB1/HNRNPU/SBDS/STAG1/DYNC1H1/TPR/ZNF207/SUN2/PKD1/NUMA1/SETD2/CLASP1/SMC3/CEP192/DCTN2/TNKS/TUBG2/PAFAH1B1/GNAI1/CEP126/VPS4B/CKAP5/KPNB1/ABRAXAS2/FBXW11/POLDIP2/SMC1A/LSM14A/CLTC/NDEL1/TOGARAM1/PARP3/CLASP2/GPSM2	36	1
GO:0048199	GO:0048199	vesicle targeting, to, from or within Golgi	11/2092	21/18723	4.00008641220684e-06	0.000184811280027005	0.000146626307476142	TMED9/ARFGAP3/TMED10/ARFGAP2/CSNK1D/SAR1B/WIPI1/PDCD6/TFG/CUL3/SAR1A	11	1
GO:0030324	GO:0030324	lung development	41/2092	177/18723	4.00871606548755e-06	0.000184811280027005	0.000146626307476142	GPC3/IGFBP5/DAG1/SPRY1/CTSH/EGFR/TGFBR2/HES1/THRA/RBPJ/LTBP3/PROX1/GLI2/NFIB/MAPK1/MAN2A1/PKD1/THRB/PTK7/BMPR1A/EP300/SRSF6/PLOD3/CRISPLD2/BMP4/HEG1/SMAD2/SP3/SOX9/CREB1/HOXA5/SLC7A11/RIDA/ATXN1L/CTNNB1/ELK1/HSPB11/HSD11B1/AP3B1/DLG5/STK40	41	1
GO:0051648	GO:0051648	vesicle localization	41/2092	177/18723	4.00871606548755e-06	0.000184811280027005	0.000146626307476142	FYCO1/LIN7A/DYNC1H1/PINK1/WASL/KIF13A/CCDC186/TMED9/USO1/TRIP11/CLASP1/KIF3A/MYO1E/ARFGAP3/DCTN2/ACTN4/AP3D1/RAB11B/TMED10/PAFAH1B1/ARFGAP2/CSNK1D/TPGS1/FBXW11/FAM91A1/SAR1B/WIPI1/PDCD6/NDEL1/CTNNB1/TFG/SNAPIN/CUL3/SAR1A/AP3B1/CLASP2/PSEN1/CHP1/ARL6/BLOC1S6/STARD3NL	41	1
GO:0070828	GO:0070828	heterochromatin organization	17/2092	46/18723	4.47123781328415e-06	0.000202968726242069	0.000161032134281316	TET1/TPR/SMCHD1/MPHOSPH8/ATF7IP/SMARCA5/EZH1/DNMT3A/HP1BP3/FAM172A/TRIM28/SIRT1/PHF2/POLE3/MBD3/BAZ2A/SETD7	17	1
GO:0009755	GO:0009755	hormone-mediated signaling pathway	43/2092	190/18723	4.47189849448794e-06	0.000202968726242069	0.000161032134281316	TSHR/CALR/NR3C1/THRA/PER1/LGR4/KANK2/CALCOCO1/NCOA1/TAF7/DDX17/ARID1A/ZBTB7A/DDX5/CYP7B1/SAFB/THRB/UFL1/EP300/MED1/ARNTL/BMP4/CRY2/WBP2/LATS2/STRN3/LATS1/KDM1A/APPL2/UBR5/ESR1/CLOCK/SIRT1/NCOR2/NR3C2/VPS11/APPL1/PGRMC2/TMF1/PIAS2/SRC/NCOR1/RXRB	43	1
GO:0033119	GO:0033119	negative regulation of RNA splicing	12/2092	25/18723	4.71400357431277e-06	0.000212311468673856	0.000168444516384148	SRSF4/SRSF6/TMBIM6/SRSF10/SRSF9/PTBP1/RNPS1/RBM10/SFSWAP/DYRK1A/U2AF2/HNRNPK	12	1
GO:0050686	GO:0050686	negative regulation of mRNA processing	13/2092	29/18723	4.90233104869659e-06	0.000219108002214645	0.0001738367771627	SRSF4/CDK9/SRSF6/SRSF10/SRSF9/PTBP1/RNPS1/RNF40/RBM10/SFSWAP/DYRK1A/U2AF2/HNRNPK	13	1
GO:0015931	GO:0015931	nucleobase-containing compound transport	48/2092	222/18723	4.94434398368958e-06	0.000219311621397746	0.000173998325359028	TST/TGFBR2/FMR1/NUP160/QKI/ZFP36L1/YTHDC1/HNRNPA3/TPR/SIDT2/PABPN1/ZC3H11A/KHDRBS1/SETD2/SUPT6H/RFTN2/DHX9/UPF1/TNKS/HNRNPA2B1/SLC25A36/MVP/HNRNPA1/SMG6/PHAX/SLC25A24/CD47/SLC25A5/RFTN1/CKAP5/THOC2/ATXN2/CETN3/NUP153/POLR2D/RBM8A/CHTOP/KHSRP/SLC35D1/POLDIP3/AHCTF1/ALKBH5/SLC25A17/EIF5A2/CASC3/RIPK1/SLC35A1/GLE1	48	1
GO:0048732	GO:0048732	gland development	80/2092	436/18723	5.05851101581612e-06	0.000219405188929364	0.000174072560338942	IGFBP5/DAG1/NTN4/IGF2R/PKD2/PAM/TGFBR3/CEBPB/EGFR/TGFBR2/TGFBR1/HES1/ABL1/THRA/RBPJ/ASH1L/ARID5B/MET/TGFB2/PROX1/DDR1/GLI2/NCOA1/NTN1/ARHGAP5/NFIB/MAPK1/MAN2A1/PKD1/CYP7B1/SMAD3/HOXA9/NF1/BMPR1A/ARHGAP35/MED1/FPGS/IGSF3/STAT5B/RB1CC1/PRKCSH/BMP4/PIK3CA/SEC63/LATS1/SMAD2/SP3/AKT2/SOX9/CITED2/CREB1/CSNK2A2/ESR1/SRP54/ACAT1/WDR35/HOXA5/NCOR2/SIX4/HPN/PHF2/RELA/BRCA2/CFLAR/KDM5B/TWSG1/NOTCH2/SMAD4/TS…	80	1
GO:0000422	GO:0000422	autophagy of mitochondrion	24/2092	81/18723	5.05887284465655e-06	0.000219405188929364	0.000174072560338942	MAP1LC3A/RETREG1/ULK1/PPARGC1A/GABARAPL1/GABARAP/HUWE1/PINK1/WIPI2/BNIP3L/RB1CC1/VPS13C/SLC25A5/CSNK2A2/SQSTM1/WIPI1/TSPO/CISD2/WDR45B/ATG14/ATG3/MFN2/MARK2/ATG13	24	1
GO:0061726	GO:0061726	mitochondrion disassembly	24/2092	81/18723	5.05887284465655e-06	0.000219405188929364	0.000174072560338942	MAP1LC3A/RETREG1/ULK1/PPARGC1A/GABARAPL1/GABARAP/HUWE1/PINK1/WIPI2/BNIP3L/RB1CC1/VPS13C/SLC25A5/CSNK2A2/SQSTM1/WIPI1/TSPO/CISD2/WDR45B/ATG14/ATG3/MFN2/MARK2/ATG13	24	1
GO:0070482	GO:0070482	response to oxygen levels	67/2092	347/18723	5.13761941512334e-06	0.000221182071143729	0.000175482310208509	RORA/FOXO3/PAM/TGFBR3/NPPC/DPP4/HYOU1/EEF2K/NFE2L2/TGFBR2/PPARGC1A/PLOD1/NAMPT/FOXO1/RBPJ/HSPD1/TGFB2/PLOD2/ZFP36L1/VEGFB/CREBBP/PLAU/REST/ATP6AP1/PINK1/NPEPPS/SMAD3/MDM4/ATP6V1G1/NF1/EP300/AGTRAP/MTHFR/ANGPTL4/TM9SF4/BNIP3L/PRKCE/TXN2/AIFM1/ANG/CAT/DNMT3A/CXCL12/CDK4/HP1BP3/P4HB/TMBIM6/CITED2/CREB1/NOP53/SIRT1/DDIT4/ADAM17/CFLAR/USP19/SMAD4/ALAD/POLG/BACH1/PTGIS/ITPR2/VEGFC/SCFD1/ALKBH5/HDAC2/SR…	67	1
GO:1903844	GO:1903844	regulation of cellular response to transforming growth factor beta stimulus	33/2092	131/18723	5.17550912732774e-06	0.000221186904675211	0.000175486145054916	NREP/CDKN1C/SPRY1/TGFBR3/FBN1/ZEB2/RASL11B/EMILIN1/HSPA5/LTBP4/CREBBP/ZBTB7A/SMAD3/SNX25/EP300/PEG10/GLG1/PDPK1/LATS2/PPM1A/LATS1/SMAD2/SKIL/CITED2/SNW1/C20orf27/SIRT1/LEMD3/ADAM17/CFLAR/SMAD4/NPNT/MTMR4	33	1
GO:1903312	GO:1903312	negative regulation of mRNA metabolic process	26/2092	92/18723	5.46266893324644e-06	0.000231767584088101	0.000183880686517289	CIRBP/FMR1/PABPC1/HNRNPU/THRAP3/SRSF4/HNRNPC/CDK9/DHX9/SRSF6/ELAVL1/SRSF10/SRSF9/PTBP1/ANGEL2/RNPS1/LARP1/RNF40/RBM10/SFSWAP/HNRNPD/DYRK1A/MAPK14/U2AF2/TAF15/HNRNPK	26	1
GO:0010970	GO:0010970	transport along microtubule	37/2092	155/18723	5.57695629578036e-06	0.000234598466748615	0.000186126663447641	FYCO1/ARHGAP21/APP/HNRNPU/DYNC1H1/SSX2IP/SUN2/SFPQ/KIF13A/DST/IFT46/DYNC1I2/KIF3A/IFT172/AP3D1/PAFAH1B1/ACTR10/COPG2/FBXW11/ARL3/TRAF3IP1/WDR35/TERF2/RAB21/KIF3C/IFT43/FLOT2/NDEL1/SNAPIN/HSPB11/AP3B1/IFT57/IFT81/TTC21B/IFT88/BLOC1S6/WDR19	37	1
GO:0030199	GO:0030199	collagen fibril organization	20/2092	61/18723	5.60952781294725e-06	0.000234598466748615	0.000186126663447641	COL5A3/AEBP1/LOXL1/P4HA1/COL5A2/PXDN/TGFBR1/COL14A1/EMILIN1/TGFB2/P3H4/COL5A1/SERPINH1/COLGALT1/NF1/PLOD3/FKBP10/VIPAS39/RB1/EFEMP2	20	1
GO:0060537	GO:0060537	muscle tissue development	75/2092	403/18723	5.86409141573755e-06	0.000243505356305981	0.00019319324686562	IGFBP5/ZFAND5/SGCG/PKD2/MSC/DIPK2A/TGFBR3/CALR/RCAN1/TGFBR2/TGFBR1/PPARGC1A/MYF5/TENM4/ITGB1/MYH14/SGCB/RUNX1/RBPJ/HNRNPU/IGF1/TGFB2/PROX1/AGT/GPC1/DDX17/POPDC3/SMAD1/DDX5/MAPK1/SMAD3/IGSF8/MSTN/NF1/BMPR1A/EP300/MED1/ARNTL/COPS2/ADAMTS9/ARID2/POGLUT1/BMP4/HEG1/YY1/MAFF/OBSL1/SOX9/CITED2/CREB1/DSP/DMD/BVES/SIX4/MTPN/BTG2/CFLAR/EYA1/USP19/NOTCH2/VAMP5/SAP30/SMAD4/ALPK3/SMO/CTNNB1/CSRP1/MAML1/FRS2/R…	75	1
GO:0034968	GO:0034968	histone lysine methylation	30/2092	115/18723	6.45087071554529e-06	0.000265984845348716	0.00021102811317792	ASH1L/TET2/SETD3/BRD4/KMT2C/WDR82/TRMT112/KMT5B/RIF1/SETD2/SUPT6H/EZH1/SETD5/KMT5A/PIH1D1/ATRX/KMT2E/NSD3/NSD1/KDM1A/SNW1/MLLT6/SIRT1/ARID4A/RTF1/SMAD4/EHMT1/CTNNB1/RLF/SETD7	30	1
GO:0030323	GO:0030323	respiratory tube development	41/2092	181/18723	7.21344166971172e-06	0.000295347559273861	0.000234324019789752	GPC3/IGFBP5/DAG1/SPRY1/CTSH/EGFR/TGFBR2/HES1/THRA/RBPJ/LTBP3/PROX1/GLI2/NFIB/MAPK1/MAN2A1/PKD1/THRB/PTK7/BMPR1A/EP300/SRSF6/PLOD3/CRISPLD2/BMP4/HEG1/SMAD2/SP3/SOX9/CREB1/HOXA5/SLC7A11/RIDA/ATXN1L/CTNNB1/ELK1/HSPB11/HSD11B1/AP3B1/DLG5/STK40	41	1
GO:2001020	GO:2001020	regulation of response to DNA damage stimulus	47/2092	219/18723	7.62030295347047e-06	0.000309839401337289	0.000245821615012172	EGFR/FMR1/ABL1/PTTG1IP/DDX5/KMT5B/RIF1/SMCHD1/CDK9/SETD2/BCLAF1/DHX9/KMT5A/ARID2/ATM/EYA4/CXCL12/RNF169/WDR48/SKIL/KDM1A/MCL1/USP1/UBR5/RAD52/TRIM28/SIRT1/TRIP12/TERF2/UIMC1/USP47/EYA1/MMS19/KLHL15/FXR1/KAT7/SLF2/FBH1/UBE2V2/PARP3/PPP1R10/PRKDC/DYRK1A/APBB1/HNRNPK/YJU2/IER3	47	1
GO:0006509	GO:0006509	membrane protein ectodomain proteolysis	16/2092	43/18723	7.68921498542493e-06	0.000310485198204572	0.000246333979896045	DAG1/TIMP2/SPPL2A/RGMA/SNX33/NCSTN/ADAM9/ROCK1/LRIG2/PSENEN/ADAM17/ADAM10/PSEN2/BACE1/FURIN/PSEN1	16	1
GO:2000637	GO:2000637	positive regulation of gene silencing by miRNA	13/2092	30/18723	7.76718258356283e-06	0.000311485301553153	0.000247127445863466	EGFR/FMR1/TNRC6B/DDX5/PUM2/EIF4E2/DHX9/AGO2/BMP4/PUM1/STAT3/FXR1/RIPK1	13	1
GO:0017015	GO:0017015	regulation of transforming growth factor beta receptor signaling pathway	32/2092	128/18723	8.47658398774122e-06	0.000337621763593366	0.000267863695939148	NREP/CDKN1C/SPRY1/TGFBR3/FBN1/ZEB2/RASL11B/EMILIN1/HSPA5/LTBP4/CREBBP/ZBTB7A/SMAD3/SNX25/EP300/PEG10/GLG1/PDPK1/LATS2/PPM1A/LATS1/SMAD2/SKIL/CITED2/SNW1/C20orf27/SIRT1/LEMD3/ADAM17/SMAD4/NPNT/MTMR4	32	1
GO:0031507	GO:0031507	heterochromatin assembly	15/2092	39/18723	9.21407897434306e-06	0.000364516435099856	0.000289201497253029	TET1/TPR/SMCHD1/MPHOSPH8/ATF7IP/SMARCA5/EZH1/DNMT3A/FAM172A/TRIM28/SIRT1/PHF2/POLE3/MBD3/BAZ2A	15	1
GO:0051170	GO:0051170	import into nucleus	37/2092	159/18723	1.03925517621648e-05	0.000408378460184394	0.000324000924948309	MDFIC/PIK3R1/PTTG1IP/AGT/TXNIP/TPR/BACH2/MAPK1/SMAD3/MED1/HNRNPA1/ELAVL1/BMP4/CRY2/KPNB1/APPL2/UBR5/TRIM28/KPNA1/TMCO6/ZIC1/RAB23/TNPO2/APPL1/NUP153/STAT3/JUP/HDAC3/SMO/IPO5/KPNA4/RBM22/IPO9/PPP1R10/PSEN1/MAPK14/CHP1	37	1
GO:0070536	GO:0070536	protein K63-linked deubiquitination	14/2092	35/18723	1.07285436215489e-05	0.000418770819361127	0.000332246056153653	OTUD5/OTUD4/ATXN3/ZRANB1/CYLD/STAMBP/NOP53/ABRAXAS2/OTUD7B/USP7/USP8/UIMC1/DESI2/USP16	14	1
GO:0006605	GO:0006605	protein targeting	61/2092	314/18723	1.0977353112549e-05	0.000424500428979095	0.000336791836592161	ZDHHC20/SORL1/SEC62/SCARB2/OS9/HSPD1/LMAN1/SH3GLB1/HSPA5/SRP19/LAMP2/SSR2/SRPRA/GABARAP/HUWE1/PRNP/PINK1/NPEPPS/TCAF1/SSR1/FYN/ZDHHC4/ERBIN/TRAM1/M6PR/BNIP3L/AIFM1/AP3D1/C2CD5/MON1B/VPS13C/SEC63/IMMP1L/TRAM2/YWHAB/AKT2/SPCS3/RAB3IP/PARD3/HERPUD1/CSNK2A2/SRP54/ZDHHC2/VPS11/SEC61B/SRP72/TSPO/SEC61A2/SSR3/GCC2/NUCB1/ZDHHC21/AP3B1/SIL1/SRP68/PRKCI/ATG3/CHP1/ARL6/MFN2/ATG13	61	1
GO:0007051	GO:0007051	spindle organization	41/2092	184/18723	1.10203356455717e-05	0.000424500428979095	0.000336791836592161	STAG2/HNRNPU/SBDS/STAG1/DYNC1H1/TPR/ZNF207/SUN2/PKD1/NUMA1/EZR/CLASP1/SMC3/CEP192/DCTN2/TNKS/CHD3/TUBG2/GNAI1/ATRX/CEP126/VPS4B/CKAP5/KPNB1/CSNK1D/ABRAXAS2/RNF4/POLDIP2/SMC1A/NEK7/HDAC3/LSM14A/CEP120/CLTC/INO80/TOGARAM1/PARP3/CLASP2/GPSM2/NCOR1/CEP63	41	1
GO:0006413	GO:0006413	translational initiation	30/2092	118/18723	1.12264154450576e-05	0.000426218463371846	0.000338154897543253	PAIP2B/FMR1/EIF4E3/TPR/EIF1AX/EIF3D/DNAJC3/YTHDF3/KHDRBS1/DDX1/EIF4G3/EIF4E2/EIF3A/AGO2/EIF2A/PPP1R15B/PAIP2/CSDE1/EIF4A1/LARP1/POLR2D/DHX29/EIF2S1/MTIF3/LTO1/EIF1B/DDX3X/EIF4EBP2/EIF5B/GLE1	30	1
GO:1903313	GO:1903313	positive regulation of mRNA metabolic process	30/2092	118/18723	1.12264154450576e-05	0.000426218463371846	0.000338154897543253	CIRBP/PABPC1/SAMD4A/TUT4/TNRC6B/ZFP36L2/NCL/THRAP3/ZFP36L1/GIGYF2/YTHDF3/DCP2/RC3H1/AGO2/UPF1/ROCK1/NUDT21/PAF1/CNOT3/SNW1/PUM1/BTG2/HNRNPR/RIDA/DIS3L2/POLR2D/KHSRP/ZC3HAV1/HNRNPD/RBMXL1	30	1
GO:0060541	GO:0060541	respiratory system development	44/2092	203/18723	1.12833239662914e-05	0.000426218463371846	0.000338154897543253	GPC3/IGFBP5/DAG1/SPRY1/CTSH/MSC/EGFR/TGFBR2/HES1/THRA/RBPJ/LTBP3/PROX1/GLI2/NFIB/MAPK1/MAN2A1/PKD1/THRB/PTK7/SMCHD1/BMPR1A/EP300/SRSF6/PLOD3/CRISPLD2/BMP4/HEG1/SMAD2/SP3/SOX9/CREB1/HOXA5/SIX4/SLC7A11/RIDA/ATXN1L/CTNNB1/ELK1/HSPB11/HSD11B1/AP3B1/DLG5/STK40	44	1
GO:0033143	GO:0033143	regulation of intracellular steroid hormone receptor signaling pathway	22/2092	74/18723	1.16609284091209e-05	0.000437658563047455	0.000347231289267548	CALR/PER1/KANK2/ZBTB7A/DDX5/CYP7B1/UFL1/EP300/MED1/ARNTL/CRY2/WBP2/STRN3/LATS1/KDM1A/CLOCK/SIRT1/NCOR2/VPS11/PIAS2/SRC/NCOR1	22	1
GO:0060964	GO:0060964	regulation of gene silencing by miRNA	17/2092	49/18723	1.19640780501536e-05	0.00044508732510371	0.00035312515001711	EGFR/FMR1/TNRC6B/DDX5/PUM2/EIF4E2/DHX9/AGO2/ELAVL1/BMP4/ESR1/PUM1/NCOR2/STAT3/FXR1/NCOR1/RIPK1	17	1
GO:0060148	GO:0060148	positive regulation of posttranscriptional gene silencing	13/2092	31/18723	1.20108962197073e-05	0.00044508732510371	0.00035312515001711	EGFR/FMR1/TNRC6B/DDX5/PUM2/EIF4E2/DHX9/AGO2/BMP4/PUM1/STAT3/FXR1/RIPK1	13	1
GO:0007623	GO:0007623	circadian rhythm	45/2092	210/18723	1.22821407080515e-05	0.0004522763134946	0.000358828778183589	RORA/DDC/EGFR/PPARGC1A/USP2/NAMPT/HNRNPU/PER1/LGR4/PROX1/SIAH2/THRAP3/MAGED1/HUWE1/KLF10/SFPQ/FBXL3/SIN3A/NCOA2/EP300/ARNTL/NONO/CRY2/CDK4/KDM5A/USP9X/CSNK1D/CREB1/FBXW11/CLOCK/RORB/SIRT1/USP7/HNRNPR/HDAC3/KLF9/NRIP1/FBXL17/GFPT1/HDAC2/HNRNPD/PRKDC/DYRK1A/NCOR1/GSK3B	45	1
GO:0018279	GO:0018279	protein N-linked glycosylation via asparagine	11/2092	23/18723	1.23903756727411e-05	0.000453410309774371	0.000359728472656623	DDOST/STT3B/MAGT1/RPN2/DAD1/UGGT1/STT3A/OSTC/RPN1/MGAT1/UGGT2	11	1
GO:1901201	GO:1901201	regulation of extracellular matrix assembly	9/2092	16/18723	1.46446968234984e-05	0.000532575775786231	0.000422537084551151	DAG1/ANTXR1/EMILIN1/AGT/SMAD3/CLASP1/SOX9/PHLDB2/CLASP2	9	1
GO:0010506	GO:0010506	regulation of autophagy	61/2092	317/18723	1.48815352740484e-05	0.000537848080429341	0.000426720046552147	FOXO3/FYCO1/ULK1/SESN1/TMEM59/ABL1/NAMPT/FOXO1/RRAGD/SH3GLB1/MET/ATF6/DAPK1/SCOC/EXOC1/PINK1/GPR137B/SVIP/UFL1/ATP6V1G1/VPS35/ATP6V0B/EP300/BNIP3L/ROCK1/ATM/TAB2/TLK2/PIK3CA/MTDH/TMEM39A/VPS13C/SLC25A5/QSOX1/PIP4K2B/RRAGB/MCL1/TFEB/MTMR3/CSNK2A2/RHEB/DCAF12/SIRT1/VPS26A/POLDIP2/ATP6V0C/WAC/TP53INP1/STAT3/LARP1/TSPO/CISD2/DDIT3/VPS26B/SCFD1/SOGA1/MTMR4/SPTLC1/GSK3B/SEC22B/RIPK2	61	1
GO:0006493	GO:0006493	protein O-linked glycosylation	24/2092	86/18723	1.56426145505492e-05	0.000561886553334145	0.000445791785673708	GALNT2/B4GALT5/TET1/POFUT2/POFUT1/TET2/VEGFB/GALNT18/B3GALNT2/GALNT11/GCNT4/OGA/PLOD3/B4GAT1/POGLUT1/GALNT7/GXYLT2/GXYLT1/DPM3/FKTN/TMTC3/B3GLCT/RXYLT1/DPM1	24	1
GO:0001655	GO:0001655	urogenital system development	64/2092	338/18723	1.57951932536097e-05	0.000563907661584662	0.000447395300565979	GPC3/NFIA/PKD2/SPRY1/CTSH/KLF15/FBN1/ZBTB16/TGFBR1/HES1/NUP160/ARID5B/LGR4/TGFB2/PROX1/AGT/KANK2/NIPBL/RET/GLI2/MAGED1/PLCE1/SMAD1/IL6R/PKD1/CYP7B1/SMAD3/PTK7/PDGFD/NF1/GCNT4/NID1/MYO1E/SDC4/CAT/BMP4/TMED10/SMAD2/CC2D2A/SOX9/PYGO1/ESR1/ARL3/TRAF3IP1/ACAT1/SIX4/CFLAR/EYA1/NOTCH2/CEP290/SMAD4/RIDA/ILK/SMO/AHI1/CTNNB1/NPNT/HSPB11/FRS2/DLG5/BMP6/IFT88/ADAMTS6/AP2B1	64	1
GO:0007052	GO:0007052	mitotic spindle organization	30/2092	120/18723	1.60122955611515e-05	0.000564771027171939	0.000448080280985171	STAG2/HNRNPU/SBDS/STAG1/DYNC1H1/TPR/ZNF207/SUN2/PKD1/NUMA1/CLASP1/SMC3/CEP192/DCTN2/TNKS/TUBG2/GNAI1/CEP126/VPS4B/CKAP5/KPNB1/ABRAXAS2/POLDIP2/SMC1A/LSM14A/CLTC/TOGARAM1/PARP3/CLASP2/GPSM2	30	1
GO:0030218	GO:0030218	erythrocyte differentiation	30/2092	120/18723	1.60122955611515e-05	0.000564771027171939	0.000448080280985171	FOXO3/TGFBR3/KLF13/THRA/CDK6/ZFP36L1/ACIN1/HSPA9/ZBTB7A/UFL1/TMOD3/MED1/STAT5B/SMAP1/BMP4/SLC25A5/KMT2E/SP3/BCL6/CITED2/HOXA5/L3MBTL3/ARID4A/STAT3/ETV2/KAT7/MAEA/RB1/PRKDC/MAPK14	30	1
GO:0061008	GO:0061008	hepaticobiliary system development	35/2092	150/18723	1.67396070956471e-05	0.000586888620030024	0.000465628024664928	IGF2R/PKD2/TGFBR3/CEBPB/EGFR/HES1/ARID5B/MET/PROX1/NIPBL/MAN2A1/PKD1/SMAD3/NF1/MED1/FPGS/RB1CC1/PRKCSH/PIK3CA/SEC63/SP3/SOX9/CITED2/CSNK2A2/ACAT1/WDR35/HPN/PHF2/RELA/CFLAR/NOTCH2/XBP1/ELK1/CUL3/HNRNPD	35	1
GO:0060968	GO:0060968	regulation of gene silencing	23/2092	81/18723	1.7155246837762e-05	0.000597880775208906	0.000474349024405034	EGFR/TET1/FMR1/TNRC6B/TPR/DDX5/PUM2/EIF4E2/MPHOSPH8/ATF7IP/DHX9/AGO2/ELAVL1/BMP4/ESR1/TRIM28/PUM1/NCOR2/PHF2/STAT3/FXR1/NCOR1/RIPK1	23	1
GO:1901203	GO:1901203	positive regulation of extracellular matrix assembly	7/2092	10/18723	1.90203861064695e-05	0.000658960713925319	0.000522808868812518	DAG1/EMILIN1/SMAD3/CLASP1/SOX9/PHLDB2/CLASP2	7	1
GO:0018196	GO:0018196	peptidyl-asparagine modification	11/2092	24/18723	2.05653822769341e-05	0.000708295960184994	0.000561950662465078	DDOST/STT3B/MAGT1/RPN2/DAD1/UGGT1/STT3A/OSTC/RPN1/MGAT1/UGGT2	11	1
GO:0030705	GO:0030705	cytoskeleton-dependent intracellular transport	42/2092	195/18723	2.07385647620045e-05	0.000710083606324773	0.000563368952260546	FYCO1/ARHGAP21/APP/HNRNPU/SYNE2/DYNC1H1/SSX2IP/WASL/SUN2/SFPQ/KIF13A/CCDC186/DST/IFT46/DYNC1I2/KIF3A/MYO1E/IFT172/ACTN4/AP3D1/PAFAH1B1/ACTR10/COPG2/FBXW11/ARL3/TRAF3IP1/WDR35/TERF2/RAB21/KIF3C/IFT43/FLOT2/NDEL1/SNAPIN/HSPB11/AP3B1/IFT57/IFT81/TTC21B/IFT88/BLOC1S6/WDR19	42	1
GO:0090150	GO:0090150	establishment of protein localization to membrane	52/2092	260/18723	2.09634162733674e-05	0.000713609315584687	0.000566166193478399	ZDHHC20/EGFR/SEC62/SYNE3/HSPA5/SRP19/GOLGA4/SSR2/SRPRA/PRNP/KIF13A/TCAF1/SSR1/VPS35/FYN/ZDHHC4/EMC7/TRAM1/C2CD5/RAB11B/SEC63/RFTN1/TRAM2/MACF1/AKT2/RAB3IP/GORASP2/PREPL/PARD3/EMC2/EMC10/SRP54/CLSTN1/EMC3/ZDHHC2/VAMP5/ATAD1/CCDC47/SEC61B/SRP72/SEC61A2/SSR3/ZDHHC21/AP3B1/SIL1/SRP68/GGA2/PRKCI/ATG3/CHP1/EMC4/ARL6	52	1
GO:0016575	GO:0016575	histone deacetylation	23/2092	82/18723	2.13474242813674e-05	0.000722480746632406	0.000573204644683142	C6orf89/TBL1XR1/PER1/NIPBL/REST/PINK1/SFPQ/SIN3A/SUDS3/BRMS1L/KDM5A/ELK4/SMARCAD1/BCL6/HDAC5/SIRT1/SPHK2/RCOR3/CAMK2D/BAZ2A/HDAC3/HDAC2/SIN3B	23	1
GO:0010810	GO:0010810	regulation of cell-substrate adhesion	46/2092	221/18723	2.16778958333363e-05	0.000729448736230942	0.000578732935949867	DAG1/FBLN2/PIK3R1/CALR/MYF5/ABL1/CORO1C/EMILIN1/CCDC80/CDH13/CDK6/DDR1/PLAU/UTRN/SMAD3/EMP2/NF1/NID1/CLASP1/PRKCE/ACTN4/ARHGAP6/SDC4/ROCK1/ATXN3/ECM2/EFNA5/P4HB/MACF1/FZD4/BCL6/POLDIP2/LRP1/EPB41L5/KANK1/ILK/MAP4K4/JUP/SLK/NPNT/PHLDB2/CLASP2/SRC/EFEMP2/HOXA7/GSK3B	46	1
GO:0006900	GO:0006900	vesicle budding from membrane	19/2092	61/18723	2.18822651074298e-05	0.000732118069737152	0.000580850742370453	SEC31A/WASL/TMED9/ARFGAP3/AP3D1/MIA3/TMED10/ARFGAP2/SEC23B/CSNK1D/VAPB/SAR1B/PDCD6/TFG/CUL3/SAR1A/AP3B1/PRKCI/CHMP6	19	1
GO:0051058	GO:0051058	negative regulation of small GTPase mediated signal transduction	18/2092	56/18723	2.2187952616544e-05	0.00073812762823787	0.000585618629765602	SPRY1/ARHGAP24/ARHGAP12/CGNL1/ITGB1/TIMP2/MET/TGFB2/ARHGAP35/RASA3/HEG1/STAMBP/BCL6/KANK1/CUL3/RASA2/MAPKAP1/MFN2	18	1
GO:0030509	GO:0030509	BMP signaling pathway	35/2092	152/18723	2.263082141058e-05	0.000748607115022294	0.000593932886618434	GPC3/TGFBR3/FBN1/SORL1/HES1/ABL1/PDCD4/RBPJ/TGFB2/SMAD1/CHRDL1/SPART/DDX5/RGMA/SMAD3/TMEM100/CRIM1/NUMA1/BMPR1A/CTDSPL2/BMP4/SMAD2/SKIL/MEGF8/USP9X/LEMD3/PCSK6/TWSG1/NOTCH2/SMAD4/ILK/ETV2/NEO1/BMP6/HIVEP1	35	1
GO:0031669	GO:0031669	cellular response to nutrient levels	45/2092	215/18723	2.29245763487968e-05	0.000750140235687811	0.000595149239982077	PDK4/MAP1LC3A/FOXO3/LPL/INHBB/ULK1/NFE2L2/SESN1/GABARAPL1/NAMPT/FOXO1/RRAGD/MAP3K5/SH3GLB1/HSPA5/CTSV/KANK2/LAMP2/NCOA1/GABARAP/WIPI2/KLF10/MAPK1/MED1/TXN2/AIFM1/TNKS/HNRNPA1/ATP2B1/RRAGB/TFEB/MTMR3/SNW1/PDK2/MAX/SIRT1/PPM1D/WIPI1/XBP1/EIF2S1/FNIP1/WDR45B/ATG14/WRN/BMT2	45	1
GO:0000045	GO:0000045	autophagosome assembly	26/2092	99/18723	2.29334077178682e-05	0.000750140235687811	0.000595149239982077	MAP1LC3A/ULK1/GABARAPL1/SH3GLB1/GABARAP/PINK1/WIPI2/RAB5A/RB1CC1/TMEM39A/PIP4K2B/MTMR3/RAB23/TP53INP1/ATG101/WIPI1/WDR45B/SCFD1/PSEN1/ATG14/ATG3/IFT88/MFN2/SEC22B/TMEM41B/ATG13	26	1
GO:0030177	GO:0030177	positive regulation of Wnt signaling pathway	33/2092	140/18723	2.31017077579892e-05	0.000751447216239036	0.000596186177403545	GPC3/PBXIP1/ZEB2/TBL1XR1/RECK/EGFR/ABL1/RBPJ/LGR4/ATP6AP2/UBE2B/SMAD3/PTK7/ARNTL/USP34/TNKS/ZRANB1/PPM1A/GID8/MACF1/CSNK1D/UBR5/SPIN1/ATP6V0C/USP8/KANK1/USP47/ILK/JUP/CTDNEP1/SRC/DDX3X/TTC21B	33	1
GO:0042176	GO:0042176	regulation of protein catabolic process	71/2092	391/18723	2.41075953743382e-05	0.000779834093462707	0.000618707870816832	GPC3/EGFR/SORL1/NFE2L2/FMR1/FOXO1/TIMP2/PTTG1IP/FBXL5/HECTD1/NUB1/GABARAP/CD81/HUWE1/PINK1/NEDD4L/RGMA/PKD1/PIAS1/SMAD3/MDM4/SVIP/UFL1/APC/VPS35/OPHN1/FYN/LAPTM4B/SNX33/TMEM259/EZR/ADAM9/ROCK1/LRIG2/TLK2/ATXN3/LATS1/ASB5/CSNK1D/SOX9/HERPUD1/NDFIP1/NOP53/CSNK2A2/ARIH1/USP7/LRP1/COP1/USP8/RELA/WAC/PSMC3/USP19/ZDHHC2/VPS11/ALAD/FAF1/RNF40/TMF1/AXIN1/SUMO2/UBE2V2/TMTC3/FURIN/ATG4B/PSEN1/FBXO22/CHMP6/…	71	1
GO:0036293	GO:0036293	response to decreased oxygen levels	61/2092	322/18723	2.43490990141657e-05	0.00078331854246121	0.000621472376804588	RORA/FOXO3/PAM/TGFBR3/NPPC/DPP4/HYOU1/EEF2K/NFE2L2/TGFBR2/PPARGC1A/PLOD1/NAMPT/RBPJ/HSPD1/TGFB2/PLOD2/ZFP36L1/VEGFB/CREBBP/PLAU/REST/PINK1/NPEPPS/SMAD3/MDM4/NF1/EP300/AGTRAP/MTHFR/ANGPTL4/TM9SF4/BNIP3L/PRKCE/TXN2/AIFM1/ANG/CAT/DNMT3A/CXCL12/HP1BP3/P4HB/TMBIM6/CITED2/CREB1/NOP53/SIRT1/DDIT4/ADAM17/CFLAR/USP19/SMAD4/ALAD/BACH1/PTGIS/ITPR2/VEGFC/SCFD1/ALKBH5/SRC/ERO1A	61	1
GO:0071772	GO:0071772	response to BMP	37/2092	165/18723	2.50024425644917e-05	0.000795594028342929	0.000631211550555503	GPC3/TGFBR3/FBN1/SORL1/HES1/ABL1/PDCD4/RBPJ/TGFB2/SMAD1/CHRDL1/SPART/DDX5/RGMA/SMAD3/TMEM100/CRIM1/NUMA1/BMPR1A/CTDSPL2/BMP4/SMAD2/SKIL/MEGF8/USP9X/SOX9/LEMD3/PCSK6/TWSG1/NOTCH2/SMAD4/ILK/ETV2/ADAMTS12/NEO1/BMP6/HIVEP1	37	1
GO:0071773	GO:0071773	cellular response to BMP stimulus	37/2092	165/18723	2.50024425644917e-05	0.000795594028342929	0.000631211550555503	GPC3/TGFBR3/FBN1/SORL1/HES1/ABL1/PDCD4/RBPJ/TGFB2/SMAD1/CHRDL1/SPART/DDX5/RGMA/SMAD3/TMEM100/CRIM1/NUMA1/BMPR1A/CTDSPL2/BMP4/SMAD2/SKIL/MEGF8/USP9X/SOX9/LEMD3/PCSK6/TWSG1/NOTCH2/SMAD4/ILK/ETV2/ADAMTS12/NEO1/BMP6/HIVEP1	37	1
GO:0019080	GO:0019080	viral gene expression	25/2092	94/18723	2.59401844596447e-05	0.000820971783844432	0.000651345855023683	MDFIC/NUCKS1/CANX/REST/MAN2A1/EIF3D/EP300/EIF3A/DHX9/PCBP2/MON1B/CSDE1/RSF1/SPCS3/SNW1/HPN/PSMC3/PTBP1/MGAT1/GTF2B/CHD1/UBP1/FURIN/RRP1B/GSK3B	25	1
GO:0045047	GO:0045047	protein targeting to ER	15/2092	42/18723	2.61151007852468e-05	0.000822064059664625	0.000652212449152769	SEC62/HSPA5/SRP19/SRPRA/TRAM1/SEC63/TRAM2/SPCS3/HERPUD1/SRP54/SEC61B/SRP72/SEC61A2/SSR3/SRP68	15	1
GO:0001889	GO:0001889	liver development	34/2092	147/18723	2.66781120915882e-05	0.000835295969498657	0.000662710434338186	IGF2R/PKD2/TGFBR3/CEBPB/EGFR/HES1/ARID5B/MET/PROX1/MAN2A1/PKD1/SMAD3/NF1/MED1/FPGS/RB1CC1/PRKCSH/PIK3CA/SEC63/SP3/SOX9/CITED2/CSNK2A2/ACAT1/WDR35/HPN/PHF2/RELA/CFLAR/NOTCH2/XBP1/ELK1/CUL3/HNRNPD	34	1
GO:0061842	GO:0061842	microtubule organizing center localization	13/2092	33/18723	2.69157023521009e-05	0.000837076603009374	0.000664123160426153	AKAP9/NIN/DYNC1LI2/SYNE2/SUN2/PLXNA2/EZR/PAFAH1B1/PARD3/NDEL1/SPOUT1/ARPC5/GPSM2	13	1
GO:0034101	GO:0034101	erythrocyte homeostasis	31/2092	129/18723	2.70209185258363e-05	0.000837076603009374	0.000664123160426153	FOXO3/TGFBR3/KLF13/THRA/CDK6/ZFP36L1/ACIN1/HSPA9/ZBTB7A/UFL1/TMOD3/MED1/STAT5B/SMAP1/BMP4/SLC25A5/KMT2E/SP3/BCL6/CITED2/HOXA5/L3MBTL3/ARID4A/STAT3/ETV2/KAT7/MAEA/RB1/PRKDC/MAPK14/IREB2	31	1
GO:0051222	GO:0051222	positive regulation of protein transport	58/2092	303/18723	2.79766197565603e-05	0.000862121624603477	0.000683993479145156	PIK3R1/EGFR/SORL1/TMEM30A/SH3GLB1/IGF1/TGFB2/CD81/HUWE1/EXOC1/PRNP/TPR/PINK1/MAPK1/ZFAND1/NPEPPS/SMAD3/TCAF1/FYN/EZR/TM9SF4/PRKCE/ADAM9/ANG/CTDSPL2/C2CD5/GLUD1/TMED10/SERP1/AKT2/UBR5/CSNK2A2/TRIM28/LRP1/PDCD10/ZDHHC2/ZIC1/CEP290/CAMK2N1/SAR1B/VPS11/JUP/HDAC3/SMO/IPO5/TM7SF3/VEGFC/NADK/SAR1A/RBM22/SRC/BMP6/PSEN1/MAPK14/CHP1/APBB1/GSK3B/ATG13	58	1
GO:0034655	GO:0034655	nucleobase-containing compound catabolic process	73/2092	407/18723	2.85371136225266e-05	0.000874789530156508	0.00069404399237371	VIM/CIRBP/FMR1/PABPC1/SAMD4A/HNRNPU/TUT4/TNRC6B/ZFP36L2/THRAP3/ZFP36L1/GIGYF2/DNASE1L1/SIDT2/DDX5/YTHDF3/DCP2/XRN2/PUM2/HNRNPC/RC3H1/DHX9/AGO2/AIFM1/ANG/UPF1/ROCK1/ATM/CNOT3/SMG6/ELAVL1/MYEF2/PHAX/ETF1/DICER1/ZSWIM8/CSDE1/AGO3/SERBP1/SND1/ACAT1/SMUG1/PUM1/GSPT1/CARHSP1/BTG2/ANGEL2/HNRNPR/MGAT1/RIDA/DIS3L2/RNPS1/LARP1/POLR2D/FXR1/RBM8A/KHSRP/NUDT7/HNRNPM/PDE7B/NUDT9/PDE1A/ZC3HAV1/RBM10/FBH1/ALKBH5…	73	1
GO:0060147	GO:0060147	regulation of posttranscriptional gene silencing	17/2092	52/18723	2.91156192290972e-05	0.000885305055721686	0.000702386841817574	EGFR/FMR1/TNRC6B/DDX5/PUM2/EIF4E2/DHX9/AGO2/ELAVL1/BMP4/ESR1/PUM1/NCOR2/STAT3/FXR1/NCOR1/RIPK1	17	1
GO:0090263	GO:0090263	positive regulation of canonical Wnt signaling pathway	27/2092	106/18723	2.91825577718677e-05	0.000885305055721686	0.000702386841817574	GPC3/ZEB2/TBL1XR1/RECK/EGFR/RBPJ/LGR4/ATP6AP2/UBE2B/SMAD3/PTK7/ARNTL/USP34/TNKS/PPM1A/GID8/CSNK1D/UBR5/USP8/KANK1/USP47/ILK/JUP/CTDNEP1/SRC/DDX3X/TTC21B	27	1
GO:0051028	GO:0051028	mRNA transport	31/2092	130/18723	3.1737449015011e-05	0.000957849298880873	0.000759942281623676	FMR1/NUP160/QKI/ZFP36L1/YTHDC1/HNRNPA3/TPR/PABPN1/ZC3H11A/SETD2/SUPT6H/DHX9/UPF1/TNKS/HNRNPA2B1/MVP/HNRNPA1/SMG6/THOC2/CETN3/NUP153/POLR2D/RBM8A/CHTOP/KHSRP/POLDIP3/AHCTF1/ALKBH5/EIF5A2/CASC3/GLE1	31	1
GO:0044270	GO:0044270	cellular nitrogen compound catabolic process	79/2092	451/18723	3.22204092844564e-05	0.000965944178915914	0.000766364629701277	TST/VIM/ALDH6A1/CIRBP/TET1/FMR1/PABPC1/SAMD4A/HNRNPU/TUT4/TNRC6B/ZFP36L2/TET2/THRAP3/ZFP36L1/GIGYF2/DNASE1L1/SIDT2/DDX5/YTHDF3/DCP2/XRN2/PUM2/HNRNPC/RC3H1/DHX9/AGO2/AIFM1/ANG/UPF1/ROCK1/ATM/CNOT3/SMG6/POR/ELAVL1/MYEF2/PHAX/ETF1/DICER1/ZSWIM8/CSDE1/AGO3/SERBP1/SND1/ACAT1/SMUG1/PUM1/GSPT1/CARHSP1/BTG2/ANGEL2/HNRNPR/MGAT1/RIDA/ACADL/DIS3L2/RNPS1/LARP1/POLR2D/FXR1/RBM8A/KHSRP/NUDT7/HNRNPM/PDE7B/NUDT9…	79	1
GO:0033144	GO:0033144	negative regulation of intracellular steroid hormone receptor signaling pathway	14/2092	38/18723	3.23356206776292e-05	0.000965944178915914	0.000766364629701277	CALR/PER1/KANK2/ZBTB7A/CYP7B1/ARNTL/CRY2/STRN3/CLOCK/SIRT1/NCOR2/VPS11/PIAS2/NCOR1	14	1
GO:0060972	GO:0060972	left/right pattern formation	10/2092	21/18723	3.26643012803532e-05	0.000970809563433847	0.000770224747796947	IFT172/MEGF8/CITED2/ARL13B/EPB41L5/NOTCH2/SMO/AHI1/HSPB11/IFT57	10	1
GO:0006476	GO:0006476	protein deacetylation	26/2092	101/18723	3.34288698385674e-05	0.000988515317701071	0.000784272209450281	C6orf89/TBL1XR1/PER1/NIPBL/REST/PINK1/SFPQ/SIN3A/EP300/SUDS3/BRMS1L/KDM5A/ELK4/SMARCAD1/BCL6/HDAC5/SIRT1/NDN/SPHK2/RCOR3/CAMK2D/BAZ2A/HDAC3/HDAC2/DYRK1A/SIN3B	26	1
GO:0032922	GO:0032922	circadian regulation of gene expression	20/2092	68/18723	3.41952815963935e-05	0.00100609735551198	0.000798221516450064	RORA/PPARGC1A/USP2/NAMPT/HNRNPU/PER1/LGR4/MAGED1/HUWE1/NCOA2/ARNTL/CRY2/KDM5A/CSNK1D/CLOCK/SIRT1/HDAC3/NRIP1/GFPT1/HDAC2	20	1
GO:0050769	GO:0050769	positive regulation of neurogenesis	46/2092	225/18723	3.47438325077023e-05	0.00101471829648027	0.000805061232840562	DAG1/CHODL/ETV5/IL6ST/EEF2K/EGFR/NIN/HES1/TENM4/BHLHB9/GOLGA4/NTN1/LIMK1/ADNP/CAMK2B/MAN2A1/PLXNA2/UFL1/CUX1/PTPRD/CAPRIN1/PAFAH1B1/CXCL12/DICER1/SKIL/MEGF8/OBSL1/KDM1A/MACF1/PAK3/SNW1/RHEB/LRP1/RELA/RAB21/NPTN/ILK/SEMA4D/TSPO/SMO/NDEL1/CTNNB1/VEGFC/HDAC2/FBXO31/PRKCI	46	1
GO:0007033	GO:0007033	vacuole organization	39/2092	180/18723	3.49853125838049e-05	0.00101471829648027	0.000805061232840562	MAP1LC3A/ULK1/MBTPS1/TMEM106B/SCARB2/GABARAPL1/SH3GLB1/ATP6AP2/GABARAP/PINK1/WIPI2/MAN2A1/LAPTM4B/RAB5A/RB1CC1/GRN/TMEM39A/PIP4K2B/TFEB/MTMR3/RAB23/TP53INP1/ATG101/VPS11/WIPI1/LAMTOR1/SNAPIN/WDR45B/SCFD1/AP3B1/PSEN1/ATG14/ATG3/TPP1/IFT88/MFN2/SEC22B/TMEM41B/ATG13	39	1
GO:0006606	GO:0006606	protein import into nucleus	35/2092	155/18723	3.50644018311074e-05	0.00101471829648027	0.000805061232840562	MDFIC/PIK3R1/PTTG1IP/AGT/TXNIP/TPR/MAPK1/SMAD3/MED1/ELAVL1/BMP4/CRY2/KPNB1/APPL2/UBR5/TRIM28/KPNA1/TMCO6/ZIC1/RAB23/TNPO2/APPL1/NUP153/STAT3/JUP/HDAC3/SMO/IPO5/KPNA4/RBM22/IPO9/PPP1R10/PSEN1/MAPK14/CHP1	35	1
GO:1904951	GO:1904951	positive regulation of establishment of protein localization	60/2092	319/18723	3.51815224911177e-05	0.00101471829648027	0.000805061232840562	PIK3R1/EGFR/SORL1/TMEM30A/SH3GLB1/IGF1/TGFB2/CD81/HUWE1/EXOC1/PRNP/TPR/PINK1/MAPK1/ZFAND1/NPEPPS/SMAD3/TCAF1/FYN/EZR/TM9SF4/PRKCE/ADAM9/ANG/CTDSPL2/C2CD5/GLUD1/TMED10/SERP1/AKT2/UBR5/CSNK2A2/CCT8/TRIM28/LRP1/PDCD10/ZDHHC2/ZIC1/CEP290/CAMK2N1/SAR1B/VPS11/JUP/HDAC3/SMO/IPO5/CEP120/TM7SF3/VEGFC/NADK/SAR1A/RBM22/SRC/BMP6/PSEN1/MAPK14/CHP1/APBB1/GSK3B/ATG13	60	1
GO:0030522	GO:0030522	intracellular receptor signaling pathway	52/2092	265/18723	3.58935218561339e-05	0.00103017926699835	0.000817327719046022	RORA/CALR/NR3C1/THRA/PER1/KANK2/CALCOCO1/NCOA1/TAF7/DDX17/ARID1A/ZBTB7A/DDX5/CYP7B1/SAFB/THRB/UFL1/PUM2/EP300/MED1/ERBIN/ARNTL/ACTN4/CRY2/WBP2/CYLD/STRN3/CTBP2/LATS1/KDM1A/CITED2/NOP53/UBR5/SNW1/ESR1/CLOCK/RORB/SIRT1/PUM1/NCOR2/RELA/NR3C2/VPS11/STAT3/LSM14A/PTGIS/TMF1/PIAS2/SRC/NCOR1/RXRB/RIPK2	52	1
GO:0019439	GO:0019439	aromatic compound catabolic process	81/2092	467/18723	3.67866667028856e-05	0.00104684231132139	0.000830547911341863	VIM/MAOA/CIRBP/TET1/PON2/FMR1/PABPC1/SAMD4A/HNRNPU/TUT4/TNRC6B/ZFP36L2/TET2/THRAP3/ZFP36L1/GIGYF2/DNASE1L1/SIDT2/DDX5/YTHDF3/DCP2/XRN2/PUM2/HNRNPC/EPHX1/KYAT3/RC3H1/DHX9/AGO2/AIFM1/ANG/UPF1/ROCK1/ATM/CNOT3/SMG6/ELAVL1/MYEF2/PHAX/ETF1/DICER1/ZSWIM8/CSDE1/AGO3/SERBP1/SND1/ACAT1/SMUG1/PUM1/GSPT1/CARHSP1/ACAA1/BTG2/EPHX2/ANGEL2/HNRNPR/MGAT1/RIDA/DIS3L2/RNPS1/LARP1/POLR2D/FXR1/RBM8A/KHSRP/NUDT7/HNRNPM…	81	1
GO:0000723	GO:0000723	telomere maintenance	31/2092	131/18723	3.71892742536035e-05	0.00104684231132139	0.000830547911341863	HNRNPU/RFC1/MAPK1/RIF1/DCP2/HNRNPC/RPA3/UPF1/TNKS/HNRNPA2B1/ATM/HNRNPA1/SMG6/SMC6/YLPM1/ATRX/MAP3K4/CCT8/USP7/BRCA2/TERF2/NEK7/CTNNB1/TERF1/PARP3/LTO1/PPP1R10/HNRNPD/PRKDC/SRC/WRN	31	1
GO:0006612	GO:0006612	protein targeting to membrane	31/2092	131/18723	3.71892742536035e-05	0.00104684231132139	0.000830547911341863	ZDHHC20/SEC62/HSPA5/SRP19/SSR2/SRPRA/PRNP/TCAF1/SSR1/FYN/ZDHHC4/TRAM1/C2CD5/SEC63/TRAM2/AKT2/RAB3IP/PARD3/SRP54/ZDHHC2/SEC61B/SRP72/SEC61A2/SSR3/ZDHHC21/SIL1/SRP68/PRKCI/ATG3/CHP1/ARL6	31	1
GO:0018022	GO:0018022	peptidyl-lysine methylation	31/2092	131/18723	3.71892742536035e-05	0.00104684231132139	0.000830547911341863	ASH1L/TET2/SETD3/BRD4/KMT2C/WDR82/TRMT112/KMT5B/RIF1/SETD2/SUPT6H/EZH1/SETD5/KMT5A/PIH1D1/METTL21A/ATRX/KMT2E/NSD3/NSD1/KDM1A/SNW1/MLLT6/SIRT1/ARID4A/RTF1/SMAD4/EHMT1/CTNNB1/RLF/SETD7	31	1
GO:0033044	GO:0033044	regulation of chromosome organization	40/2092	187/18723	3.80597546687292e-05	0.00106266288299246	0.00084309969933853	HNRNPU/IK/TPR/ZNF207/MAPK1/SFPQ/APC/DCP2/RAD21/HNRNPC/NUMA1/MPHOSPH8/ATF7IP/CTCF/UPF1/TNKS/HNRNPA2B1/ATM/HNRNPA1/SMG6/YLPM1/ATRX/MAP3K4/CCT8/TRIM28/DUSP1/RNF4/USP7/TERF2/NEK7/TRAPPC12/SLF2/CTNNB1/TERF1/CUL3/PPP1R10/RB1/HNRNPD/SRC/WAPL	40	1
GO:0032784	GO:0032784	regulation of DNA-templated transcription, elongation	17/2092	53/18723	3.84358732361383e-05	0.00106266288299246	0.00084309969933853	HNRNPU/BRD4/SUPT16H/SUPT6H/CDK13/SETD5/CDK12/EAPP/HTATSF1/ZNF326/TCEA2/SUPT4H1/WDR43/ZMYND11/SCAF8/KAT7/CTNNB1	17	1
GO:0060966	GO:0060966	regulation of gene silencing by RNA	17/2092	53/18723	3.84358732361383e-05	0.00106266288299246	0.00084309969933853	EGFR/FMR1/TNRC6B/DDX5/PUM2/EIF4E2/DHX9/AGO2/ELAVL1/BMP4/ESR1/PUM1/NCOR2/STAT3/FXR1/NCOR1/RIPK1	17	1
GO:0035437	GO:0035437	maintenance of protein localization in endoplasmic reticulum	8/2092	14/18723	3.86587863496831e-05	0.00106266288299246	0.00084309969933853	OS9/HSPA5/KDELR1/TAPT1/RER1/GPAA1/KDELR2/ANKRD13C	8	1
GO:0070986	GO:0070986	left/right axis specification	8/2092	14/18723	3.86587863496831e-05	0.00106266288299246	0.00084309969933853	IFT172/CITED2/ARL13B/EPB41L5/NOTCH2/SMO/AHI1/HSPB11	8	1
GO:0001666	GO:0001666	response to hypoxia	58/2092	307/18723	4.1343711041392e-05	0.00113115620629603	0.000897441204258058	RORA/FOXO3/PAM/TGFBR3/NPPC/DPP4/HYOU1/NFE2L2/TGFBR2/PPARGC1A/PLOD1/RBPJ/HSPD1/TGFB2/PLOD2/ZFP36L1/VEGFB/CREBBP/PLAU/REST/PINK1/NPEPPS/SMAD3/MDM4/NF1/EP300/AGTRAP/MTHFR/ANGPTL4/TM9SF4/BNIP3L/PRKCE/TXN2/ANG/CAT/DNMT3A/CXCL12/HP1BP3/P4HB/TMBIM6/CITED2/CREB1/NOP53/SIRT1/DDIT4/ADAM17/CFLAR/USP19/SMAD4/ALAD/BACH1/PTGIS/ITPR2/VEGFC/SCFD1/ALKBH5/SRC/ERO1A	58	1
GO:1904377	GO:1904377	positive regulation of protein localization to cell periphery	20/2092	69/18723	4.3144071241767e-05	0.00117492342846766	0.000932165416841704	PIK3R1/EGFR/ITGB1/EPB41L2/RAB11FIP2/PRNP/NUMA1/EZR/PDPK1/PRKCE/RER1/GNAI1/ZDHHC8/SQSTM1/LRP1/ZDHHC2/PTPN9/PRKCI/GPSM2/ATP2B4	20	1
GO:0032204	GO:0032204	regulation of telomere maintenance	22/2092	80/18723	4.46550007729793e-05	0.0012104399515083	0.000960343656974452	HNRNPU/MAPK1/DCP2/HNRNPC/UPF1/TNKS/HNRNPA2B1/ATM/HNRNPA1/SMG6/YLPM1/ATRX/MAP3K4/CCT8/USP7/TERF2/NEK7/CTNNB1/TERF1/PPP1R10/HNRNPD/SRC	22	1
GO:0010976	GO:0010976	positive regulation of neuron projection development	36/2092	163/18723	4.49932261373446e-05	0.00121398773748457	0.000963158413505222	CREB3L2/EEF2K/TMEM106B/NFE2L2/TMEM30A/SCARB2/BHLHB9/HSPA5/AGT/RET/PPP1R9A/ADNP/KIDINS220/CAMK2B/RGMA/PTK7/FYN/P3H1/EP300/ARHGAP35/TENM3/CAPRIN1/GRN/SERPINI1/PAFAH1B1/CBFA2T2/KDM1A/PAK3/LRP1/CFLAR/NPTN/NDEL1/UBE2V2/PRKCI/APBB1/MARK2	36	1
GO:0034975	GO:0034975	protein folding in endoplasmic reticulum	7/2092	11/18723	4.72334296457055e-05	0.00126858592007159	0.0010064757364872	CALR/CANX/HSPA5/PDIA3/DNAJC3/P4HB/ERO1A	7	1
GO:0071824	GO:0071824	protein-DNA complex subunit organization	48/2092	241/18723	4.77106705699287e-05	0.00127555240268006	0.00101200283213216	THRA/BPTF/SMARCC2/TAF7/ARID1A/PIAS1/SUPT16H/BRD2/NASP/SETD2/SUPT6H/ATF7IP/CTCF/SMARCA5/MIS12/ARID2/PAF1/PIH1D1/ZNHIT1/HP1BP3/ATRX/RSF1/UBN2/SOX9/CREB1/KAT6B/LIN54/ESR1/RAD52/RNF4/POGZ/SMARCE1/POLE3/CAND1/TAF1B/SART3/BAZ2A/GTF2B/TRAPPC12/UBN1/NAA60/TERF1/INO80/CENPC/SHPRH/RB1/NAP1L4/ACTR6	48	1
GO:1905037	GO:1905037	autophagosome organization	26/2092	103/18723	4.80767122107404e-05	0.00127949613633584	0.00101513172720573	MAP1LC3A/ULK1/GABARAPL1/SH3GLB1/GABARAP/PINK1/WIPI2/RAB5A/RB1CC1/TMEM39A/PIP4K2B/MTMR3/RAB23/TP53INP1/ATG101/WIPI1/WDR45B/SCFD1/PSEN1/ATG14/ATG3/IFT88/MFN2/SEC22B/TMEM41B/ATG13	26	1
GO:0016579	GO:0016579	protein deubiquitination	32/2092	139/18723	5.00349940470832e-05	0.00132558773821571	0.00105170006539547	USP54/USP53/USP2/USP11/OTUD5/USP34/OTUD4/MINDY2/ATXN3/USP40/USP37/ZRANB1/CYLD/WDR48/STAMBP/USP9X/USP1/NOP53/ABRAXAS2/OTUD7B/USP22/USP7/USP8/UIMC1/USP47/USP19/SART3/DESI2/USP45/USP16/USP3/MYSM1	32	1
GO:0046580	GO:0046580	negative regulation of Ras protein signal transduction	16/2092	49/18723	5.05321053856929e-05	0.00133272737402357	0.00105736453801357	SPRY1/ARHGAP24/ITGB1/TIMP2/MET/TGFB2/ARHGAP35/RASA3/HEG1/STAMBP/BCL6/KANK1/CUL3/RASA2/MAPKAP1/MFN2	16	1
GO:0006614	GO:0006614	SRP-dependent cotranslational protein targeting to membrane	11/2092	26/18723	5.14675533787244e-05	0.00134846925731376	0.00106985389591004	SRP19/SRPRA/TRAM1/SEC63/TRAM2/SRP54/SEC61B/SRP72/SEC61A2/SSR3/SRP68	11	1
GO:0048638	GO:0048638	regulation of developmental growth	61/2092	330/18723	5.15896009629858e-05	0.00134846925731376	0.00106985389591004	TGFBR3/NPPC/PPIB/ULK1/NRCAM/TGFBR2/TGFBR1/MUSK/LGMN/APP/ABL1/RUNX1/RBPJ/IGF1/PROX1/NIPBL/GOLGA4/SEMA4B/NTN1/LIMK1/ADNP/SPART/NEDD4L/RGMA/MAPK1/MSTN/SIN3A/RIMS1/DUSP10/BMPR1A/EZR/SPAG9/STAT5B/BMP4/PIK3CA/SERP1/PAFAH1B1/CXCL12/CDK4/LATS2/LATS1/YY1/DPYSL2/MEGF8/INSR/MACF1/CITED2/CREB1/SEMA6C/SIX4/LRP1/RAB21/ILK/STAT3/SEMA4D/SMO/NDEL1/PRKDC/ATRN/MAPK14/GSK3B	61	1
GO:0061014	GO:0061014	positive regulation of mRNA catabolic process	23/2092	87/18723	5.95557972433349e-05	0.00154977419048767	0.00122956600343783	PABPC1/SAMD4A/TUT4/TNRC6B/ZFP36L2/ZFP36L1/GIGYF2/YTHDF3/DCP2/RC3H1/AGO2/UPF1/ROCK1/CNOT3/PUM1/BTG2/HNRNPR/RIDA/DIS3L2/POLR2D/KHSRP/ZC3HAV1/HNRNPD	23	1
GO:0046700	GO:0046700	heterocycle catabolic process	77/2092	445/18723	6.1496447263764e-05	0.00159319335720946	0.0012640140744061	VIM/NFE2L2/ALDH6A1/CIRBP/TET1/FMR1/PABPC1/SAMD4A/HNRNPU/TUT4/TNRC6B/ZFP36L2/TET2/THRAP3/ZFP36L1/GIGYF2/DNASE1L1/SIDT2/DDX5/YTHDF3/DCP2/XRN2/PUM2/HNRNPC/RC3H1/DHX9/AGO2/AIFM1/ANG/UPF1/ROCK1/ATM/CNOT3/SMG6/ELAVL1/MYEF2/PHAX/ETF1/DICER1/ZSWIM8/CSDE1/AGO3/SERBP1/SND1/ACAT1/SMUG1/PUM1/GSPT1/CARHSP1/BTG2/ANGEL2/HNRNPR/MGAT1/RIDA/DIS3L2/RNPS1/LARP1/POLR2D/FXR1/RBM8A/KHSRP/NUDT7/HNRNPM/PDE7B/NUDT9/PDE1A/…	77	1
GO:0042306	GO:0042306	regulation of protein import into nucleus	18/2092	60/18723	6.24233936828075e-05	0.00161008356833849	0.00127741449720487	MDFIC/PIK3R1/TPR/MAPK1/SMAD3/BMP4/UBR5/TRIM28/ZIC1/RAB23/JUP/HDAC3/SMO/IPO5/RBM22/PSEN1/MAPK14/CHP1	18	1
GO:0007369	GO:0007369	gastrulation	39/2092	185/18723	6.62188538428617e-05	0.00170048854934191	0.00134914036015027	GPC3/DAG1/LAMB1/COL5A2/COL4A2/ITGAV/AMOT/TGFBR2/TENM4/ITGB1/POFUT2/ITGB5/COL5A1/SMAD1/ETS2/SMAD3/ITGA7/BMPR1A/SETD2/CLASP1/PAF1/SYF2/POGLUT1/SUPT20H/BMP4/SMAD2/MEGF8/DUSP1/EPB41L5/RTF1/TWSG1/EYA1/SMAD4/ETV2/CTNNB1/CUL3/PHLDB2/FRS2/CLASP2	39	1
GO:0045732	GO:0045732	positive regulation of protein catabolic process	46/2092	231/18723	6.81755694557148e-05	0.00174309152473018	0.00138294087799618	GPC3/SORL1/NFE2L2/FMR1/FOXO1/PTTG1IP/FBXL5/HECTD1/NUB1/GABARAP/CD81/HUWE1/NEDD4L/RGMA/PIAS1/APC/VPS35/SNX33/TMEM259/EZR/ADAM9/ATXN3/ASB5/CSNK1D/SOX9/HERPUD1/NDFIP1/NOP53/ARIH1/LRP1/COP1/PSMC3/VPS11/FAF1/RNF40/AXIN1/SUMO2/UBE2V2/TMTC3/FURIN/ATG4B/PSEN1/FBXO22/GSK3B/IDE/SEC22B	46	1
GO:0032872	GO:0032872	regulation of stress-activated MAPK cascade	40/2092	192/18723	7.08461645286797e-05	0.00180349692745835	0.00143086555636185	SASH1/MDFIC/RELL1/EGFR/APP/FOXO1/PDCD4/MAP3K5/PER1/TGFB2/NBR1/PINK1/MAP3K3/MAPK1/IGF1R/DUSP10/EZR/LTBR/RB1CC1/PJA2/BMP4/PAFAH1B1/CYLD/MAP3K4/EMC10/DUSP1/PDCD10/FKTN/MTURN/TAOK1/ZMYND11/MAP4K4/HDAC3/TAOK3/HIPK3/AXIN1/MID1/NCOR1/RIPK1/RIPK2	40	1
GO:0051656	GO:0051656	establishment of organelle localization	69/2092	390/18723	7.24358692377517e-05	0.00183598274626423	0.00145663928432991	SPRY1/FYCO1/LIN7A/ARHGAP21/SYNE3/ITGB1/HNRNPU/SYNE2/ATP6AP1/DYNC1H1/NTN1/UBE2B/S100A13/PINK1/WASL/SUN2/KIF13A/CCDC186/TMED9/NUMA1/TRIP11/EZR/CLASP1/KIF3A/MYO1E/ARFGAP3/PDPK1/DCTN2/ACTN4/MIS12/AP3D1/RAB11B/TMED10/PAFAH1B1/ARFGAP2/VPS4B/KPNB1/ACTR10/CSNK1D/PARD3/COPG2/FBXW11/FAM91A1/PDCD10/SPHK2/SAR1B/KIF3C/WIPI1/PDCD6/CEP120/TRAPPC12/CENPQ/NDEL1/CTNNB1/TFG/TERF1/CENPC/SNAPIN/CUL3/SAR1A/AP3B1/CLASP…	69	1
GO:0048872	GO:0048872	homeostasis of number of cells	52/2092	272/18723	7.33740662959634e-05	0.00184379896207238	0.00146284054467624	FOXO3/TGFBR3/TSC22D3/KLF13/ABL1/THRA/LGR4/CDK6/ZFP36L1/ACIN1/HSPA9/GIGYF2/ZBTB7A/UFL1/TMOD3/GCNT4/MED1/RC3H1/NCSTN/STAT5B/SMAP1/BMP4/AKT3/WDR48/SLC25A5/KMT2E/SKIL/SP3/SOX9/BCL6/CITED2/OCIAD1/HOXA5/L3MBTL3/SOS2/ADAM17/ARID4A/GPRASP2/SLC7A11/SART3/STAT3/ETV2/SMO/KAT7/MAEA/AP3B1/RB1/PRKDC/NAPEPLD/MAPK14/IREB2/OCIAD2	52	1
GO:0051962	GO:0051962	positive regulation of nervous system development	52/2092	272/18723	7.33740662959634e-05	0.00184379896207238	0.00146284054467624	DAG1/CHODL/ETV5/IL6ST/EEF2K/EGFR/NIN/HES1/TENM4/BHLHB9/GOLGA4/NTN1/LIMK1/ADNP/CAMK2B/MAN2A1/PLXNA2/UFL1/CUX1/ADGRL2/PTPRD/CAPRIN1/PAFAH1B1/CXCL12/DICER1/SKIL/MEGF8/OBSL1/KDM1A/MACF1/PAK3/LRRN1/SNW1/RHEB/CLSTN1/SRPX2/LRP1/RELA/RAB21/NPTN/ILK/SEMA4D/TSPO/SMO/NDEL1/CTNNB1/VEGFC/UBE2V2/HDAC2/DLG5/FBXO31/PRKCI	52	1
GO:0019511	GO:0019511	peptidyl-proline hydroxylation	8/2092	15/18723	7.47088254169164e-05	0.00185593086431101	0.00147246580146604	P4HA2/P4HA1/P3H3/P3H1/P4HB/PRDX4/P3H2/ERO1A	8	1
GO:0070831	GO:0070831	basement membrane assembly	8/2092	15/18723	7.47088254169164e-05	0.00185593086431101	0.00147246580146604	DAG1/LAMB1/NTN4/PXDN/CLASP1/PLOD3/PHLDB2/CLASP2	8	1
GO:0007492	GO:0007492	endoderm development	21/2092	77/18723	7.53445994660401e-05	0.00185593086431101	0.00147246580146604	LAMC1/LAMB1/COL5A2/COL4A2/ITGAV/BPTF/ITGB5/ZFP36L1/COL5A1/SMAD3/ITGA7/BMPR1A/SETD2/PAF1/BMP4/SMAD2/DUSP1/EPB41L5/RTF1/SMAD4/CTNNB1	21	1
GO:1901983	GO:1901983	regulation of protein acetylation	21/2092	77/18723	7.53445994660401e-05	0.00185593086431101	0.00147246580146604	KLF15/PPARGC1A/RPS6KA5/TAF7/SIN3A/CTCF/ARNTL/BRD7/SETD5/PIH1D1/WBP2/EID1/SIRT1/SPHK2/TAOK1/SMAD4/GLYR1/KAT7/HDAC2/DDX3X/GSK3B	21	1
GO:0061448	GO:0061448	connective tissue development	49/2092	252/18723	7.54417669865106e-05	0.00185593086431101	0.00147246580146604	PBXIP1/CHRDL2/CREB3L2/NPPC/SORL1/TGFBR2/ZBTB16/TGFBR1/PPARGC1A/MYF5/THRA/RUNX1/TRPS1/ARID5B/LTBP3/GLI2/COL5A1/SMAD1/IL6R/SPART/NFIB/PKD1/SERPINH1/SMAD3/PDGFD/BMPR1A/TRIP11/GLG1/POR/TAPT1/BMP4/PIK3CA/CDK4/LNPK/SOX9/SIRT1/ACAT1/HOXA5/WNT9A/CFLAR/PGRMC2/XBP1/ADAMTS12/CTNNB1/SLC39A13/BMP6/MAPK14/ZNF219/SH3PXD2B	49	1
GO:0030111	GO:0030111	regulation of Wnt signaling pathway	60/2092	328/18723	8.04456432783455e-05	0.00196692580270171	0.00156052740659313	GPC3/FOXO3/MDFIC/KLF15/PBXIP1/ZEB2/TBL1XR1/RECK/EGFR/RBMS3/APP/ABL1/RBPJ/CDK14/LGR4/SIAH2/ATP6AP2/UBE2B/SMAD3/APC/PTK7/TLE3/ARNTL/OTUD5/USP34/TNKS/SCYL2/ZRANB1/LATS2/CYLD/PPM1A/LATS1/GID8/MACF1/CSNK1D/FZD4/SOX9/UBR5/SPIN1/KPNA1/LRP1/ATP6V0C/USP8/KANK1/CHD8/USP47/ILK/JUP/CTDNEP1/AMFR/DDIT3/AXIN1/CTNND1/SRC/DDX3X/PSEN1/APCDD1/TTC21B/MAPK14/GSK3B	60	1
GO:0006282	GO:0006282	regulation of DNA repair	30/2092	130/18723	8.08964144180901e-05	0.00196692580270171	0.00156052740659313	EGFR/KMT5B/RIF1/SMCHD1/CDK9/SETD2/DHX9/ARID2/EYA4/RNF169/WDR48/KDM1A/USP1/UBR5/RAD52/TRIM28/SIRT1/TRIP12/TERF2/UIMC1/EYA1/MMS19/KLHL15/KAT7/SLF2/FBH1/UBE2V2/PARP3/PRKDC/APBB1	30	1
GO:0001824	GO:0001824	blastocyst development	26/2092	106/18723	8.09614207431447e-05	0.00196692580270171	0.00156052740659313	TGFBR1/TET1/IGF1/SBDS/SLC25A34/NASP/SUPT6H/DAD1/COPS2/CNOT3/LATS1/SKIL/SP3/CITED2/CCNB1IP1/PHF6/BRCA2/RTF1/SMIM14/ETV2/NDEL1/SLC35E2B/CUL3/CCDC62/FURIN/MFN2	26	1
GO:0035601	GO:0035601	protein deacylation	27/2092	112/18723	8.20189781084235e-05	0.00198438478026785	0.00157437907956709	C6orf89/TBL1XR1/PER1/NIPBL/REST/PINK1/SFPQ/SIN3A/EP300/SUDS3/ABHD13/BRMS1L/KDM5A/ELK4/SMARCAD1/BCL6/HDAC5/SIRT1/NDN/SPHK2/RCOR3/CAMK2D/BAZ2A/HDAC3/HDAC2/DYRK1A/SIN3B	27	1
GO:0060828	GO:0060828	regulation of canonical Wnt signaling pathway	49/2092	253/18723	8.36054101567195e-05	0.00200931229272714	0.00159415616842192	GPC3/FOXO3/ZEB2/TBL1XR1/RECK/EGFR/RBMS3/RBPJ/CDK14/LGR4/SIAH2/ATP6AP2/UBE2B/SMAD3/APC/PTK7/TLE3/ARNTL/OTUD5/USP34/TNKS/SCYL2/LATS2/CYLD/PPM1A/LATS1/GID8/CSNK1D/FZD4/SOX9/UBR5/KPNA1/USP8/KANK1/CHD8/USP47/ILK/JUP/CTDNEP1/AMFR/DDIT3/AXIN1/CTNND1/SRC/DDX3X/PSEN1/TTC21B/MAPK14/GSK3B	49	1
GO:0140014	GO:0140014	mitotic nuclear division	54/2092	287/18723	8.37356446499438e-05	0.00200931229272714	0.00159415616842192	STAG2/HNRNPU/IK/IGF1/NIPBL/PHIP/STAG1/TPR/ZNF207/CDC14B/APC/RAD21/CCDC8/NUMA1/CDK13/CLASP1/SMC3/CEP192/DCTN2/MIS12/TNKS/KMT5A/ATM/TOM1L1/TUBG2/BMP4/UBE2I/REEP3/ATRX/VPS4B/INSR/KPNB1/OBSL1/ABRAXAS2/ANKLE2/TOM1L2/DUSP1/POGZ/POLDIP2/SMC1A/DIS3L2/LSM14A/SLF2/NDEL1/MAU2/INO80/CENPC/TOGARAM1/CUL3/RB1/CLASP2/USP16/CHMP6/NME6	54	1
GO:0042307	GO:0042307	positive regulation of protein import into nucleus	14/2092	41/18723	8.52746588469949e-05	0.00203493946964573	0.00161448835984478	PIK3R1/TPR/MAPK1/SMAD3/UBR5/TRIM28/ZIC1/JUP/HDAC3/SMO/IPO5/RBM22/PSEN1/MAPK14	14	1
GO:0003323	GO:0003323	type B pancreatic cell development	10/2092	23/18723	8.58162274971447e-05	0.00203493946964573	0.00161448835984478	CDK6/SIDT2/ARNTL/PDPK1/BMP4/RHEB/CLOCK/SMO/BMP6/GSK3B	10	1
GO:0045786	GO:0045786	negative regulation of cell cycle	68/2092	385/18723	8.5846293595644e-05	0.00203493946964573	0.00161448835984478	CDKN1C/PKD2/NPPC/EGFR/KAT2B/FOXN3/ABL1/PDCD4/TIMP2/RBL2/IK/ZFP36L2/CDC5L/PROX1/CDK6/KANK2/ZFP36L1/GIGYF2/XPC/TPR/ZNF207/SMAD3/CDC14B/BTG1/APC/RAD21/ZNF655/BRD7/APBB2/TNKS/ATM/TOM1L1/SYF2/BMP4/LATS2/LATS1/TPRA1/ATRX/BCL6/CRADD/NOP53/CLOCK/TOM1L2/DUSP1/TERF2/BTG2/WAC/CCP110/UIMC1/USP47/TAOK1/THAP5/ANGEL2/CAMK2N1/TAOK3/IPO5/CTNNB1/TERF1/MDC1/PPP1R10/RB1/PRKDC/FBXO31/MAPK14/CEP63/WAPL/APBB1/NME6	68	1
GO:0072599	GO:0072599	establishment of protein localization to endoplasmic reticulum	15/2092	46/18723	8.78326172520279e-05	0.00207362892746219	0.00164518395557385	SEC62/HSPA5/SRP19/SRPRA/TRAM1/SEC63/TRAM2/SPCS3/HERPUD1/SRP54/SEC61B/SRP72/SEC61A2/SSR3/SRP68	15	1
GO:0060560	GO:0060560	developmental growth involved in morphogenesis	46/2092	234/18723	9.41331517223226e-05	0.00220908047407987	0.00175264904168537	SPRY1/ULK1/NRCAM/TGFBR2/NIN/ITGB1/APP/ABL1/DCLK1/DDR1/GOLGA4/SEMA4B/NTN1/LIMK1/ADNP/SPART/NEDD4L/RGMA/PTK7/SIN3A/RIMS1/MED1/SPAG9/BMP4/PAFAH1B1/CXCL12/DPYSL2/MEGF8/USP9X/MACF1/SOX9/ESR1/SEMA6C/TRIM28/NDN/SIX4/LRP1/EPB41L5/RAB21/KDM5B/ILK/SEMA4D/NDEL1/CTNNB1/GSK3B/BIN3	46	1
GO:1905475	GO:1905475	regulation of protein localization to membrane	37/2092	175/18723	9.43245292092173e-05	0.00220908047407987	0.00175264904168537	GPC3/DAG1/RHOQ/PIK3R1/EGFR/ITGB1/TMEM59/MESD/HECTD1/GPC1/CD81/RAB11FIP2/PRNP/TCAF1/FYN/EZR/PDPK1/PRKCE/C2CD5/RER1/ZDHHC8/AKT2/MRAP2/SQSTM1/LRP1/CRIPT/ZDHHC2/SLC7A11/ADAM10/APPL1/CLTC/PPFIA1/PTPN9/PRKCI/CHP1/ATP2B4/AP2B1	37	1
GO:0051054	GO:0051054	positive regulation of DNA metabolic process	41/2092	201/18723	9.50744407105596e-05	0.00221681008139201	0.0017587815882391	EGFR/FGFR4/PPARGC1A/UBE2B/MAPK1/KMT5B/RIF1/SMCHD1/APLF/DHX9/TNKS/HNRNPA2B1/ARID2/ATM/HNRNPA1/OTUD4/EYA4/WDR48/ATRX/USP9X/MAP3K4/PAK3/CCT8/TRIM28/SIRT1/USP7/TERF2/UIMC1/EYA1/NEK7/MMS19/SLF2/CTNNB1/UBE2V2/PARP3/PPP1R10/HNRNPD/PRKDC/SRC/WRN/APBB1	41	1
GO:1904375	GO:1904375	regulation of protein localization to cell periphery	29/2092	125/18723	9.54118087977431e-05	0.00221681008139201	0.0017587815882391	DAG1/RHOQ/PIK3R1/EGFR/ITGB1/TMEM59/HECTD1/EPB41L2/RAB11FIP2/PRNP/NUMA1/EZR/PDPK1/PRKCE/RER1/GNAI1/ZDHHC8/MRAP2/SQSTM1/LRP1/ZDHHC2/ADAM10/APPL1/CLTC/PPFIA1/PTPN9/PRKCI/GPSM2/ATP2B4	29	1
GO:0051642	GO:0051642	centrosome localization	12/2092	32/18723	9.68013938438065e-05	0.00224020616978453	0.00177734366978456	AKAP9/NIN/DYNC1LI2/SYNE2/SUN2/PLXNA2/EZR/PAFAH1B1/PARD3/NDEL1/SPOUT1/GPSM2	12	1
GO:0061157	GO:0061157	mRNA destabilization	22/2092	84/18723	9.94207579074966e-05	0.00229176589585981	0.00181825033006955	PABPC1/SAMD4A/TUT4/TNRC6B/ZFP36L2/ZFP36L1/GIGYF2/YTHDF3/DCP2/RC3H1/AGO2/UPF1/ROCK1/CNOT3/PUM1/BTG2/HNRNPR/RIDA/DIS3L2/POLR2D/KHSRP/HNRNPD	22	1
GO:0046824	GO:0046824	positive regulation of nucleocytoplasmic transport	18/2092	62/18723	0.000100306932369542	0.00230312583930851	0.00182726312712813	PIK3R1/TPR/MAPK1/SMAD3/KHDRBS1/DHX9/CTDSPL2/UBR5/TRIM28/ZIC1/JUP/HDAC3/SMO/IPO5/RBM22/PSEN1/MAPK14/GSK3B	18	1
GO:0070302	GO:0070302	regulation of stress-activated protein kinase signaling cascade	40/2092	195/18723	0.000101195010398421	0.00231444056985452	0.00183624005299438	SASH1/MDFIC/RELL1/EGFR/APP/FOXO1/PDCD4/MAP3K5/PER1/TGFB2/NBR1/PINK1/MAP3K3/MAPK1/IGF1R/DUSP10/EZR/LTBR/RB1CC1/PJA2/BMP4/PAFAH1B1/CYLD/MAP3K4/EMC10/DUSP1/PDCD10/FKTN/MTURN/TAOK1/ZMYND11/MAP4K4/HDAC3/TAOK3/HIPK3/AXIN1/MID1/NCOR1/RIPK1/RIPK2	40	1
GO:0045930	GO:0045930	negative regulation of mitotic cell cycle	46/2092	235/18723	0.000104604414740783	0.00238310835917232	0.00189071997645331	CDKN1C/PKD2/EGFR/FOXN3/ABL1/TIMP2/RBL2/IK/ZFP36L2/KANK2/ZFP36L1/GIGYF2/XPC/TPR/ZNF207/SMAD3/CDC14B/BTG1/APC/RAD21/ZNF655/BRD7/ATM/TOM1L1/SYF2/BMP4/TPRA1/BCL6/CRADD/NOP53/TOM1L2/DUSP1/BTG2/WAC/UIMC1/USP47/TAOK1/ANGEL2/TAOK3/CTNNB1/MDC1/PPP1R10/RB1/PRKDC/FBXO31/NME6	46	1
GO:1903320	GO:1903320	regulation of protein modification by small protein conjugation or removal	47/2092	242/18723	0.000107745214600213	0.00243384075893239	0.00193097024929995	SASH1/TGFBR1/TRIM44/ABL1/HSPA5/PTTG1IP/SIAH2/GABARAP/HUWE1/LIMK1/PINK1/PIAS1/CDC14B/UFL1/FYN/CDK9/PRKCE/OTUD4/UBE2I/DERL1/WDR48/KDM1A/HERPUD1/NDFIP1/NOP53/UBR5/SQSTM1/TRIP12/RELA/TOPORS/SART3/HDAC3/TSPO/GTPBP4/PDCD6/SPOPL/CTNNB1/RNF40/AXIN1/CUL3/DDX3X/PSEN1/HMG20A/U2AF2/CHP1/DCUN1D1/RIPK2	47	1
GO:0001823	GO:0001823	mesonephros development	24/2092	96/18723	0.000108906428244731	0.00243384075893239	0.00193097024929995	GPC3/PKD2/SPRY1/ZBTB16/HES1/LGR4/AGT/RET/MAGED1/SMAD1/PKD1/SMAD3/SDC4/CAT/BMP4/SMAD2/SOX9/SIX4/EYA1/SMAD4/ILK/SMO/CTNNB1/NPNT	24	1
GO:0002262	GO:0002262	myeloid cell homeostasis	34/2092	157/18723	0.000108909697496206	0.00243384075893239	0.00193097024929995	FOXO3/TGFBR3/KLF13/THRA/CDK6/ZFP36L1/ACIN1/HSPA9/ZBTB7A/UFL1/TMOD3/MED1/NCSTN/STAT5B/SMAP1/BMP4/SLC25A5/KMT2E/SP3/BCL6/CITED2/HOXA5/L3MBTL3/ADAM17/ARID4A/SLC7A11/STAT3/ETV2/KAT7/MAEA/RB1/PRKDC/MAPK14/IREB2	34	1
GO:0070646	GO:0070646	protein modification by small protein removal	34/2092	157/18723	0.000108909697496206	0.00243384075893239	0.00193097024929995	USP54/USP53/USP2/USP11/OTUD5/COPS2/USP34/OTUD4/MINDY2/ATXN3/USP40/USP37/ZRANB1/CYLD/WDR48/STAMBP/USP9X/USP1/NOP53/ABRAXAS2/OTUD7B/USP22/USP7/USP8/UIMC1/USP47/SENP5/USP19/SART3/DESI2/USP45/USP16/USP3/MYSM1	34	1
GO:1990845	GO:1990845	adaptive thermogenesis	34/2092	157/18723	0.000108909697496206	0.00243384075893239	0.00193097024929995	TSHR/CEBPB/HADH/SORL1/PPARGC1A/THRA/RBPJ/HNRNPU/LGR4/LPIN1/DYNC1H1/PDGFC/DECR1/APC/IGF1R/TLE3/ARNTL/PGAM5/ACOT11/CNOT3/LAMA4/SLC25A5/KDM1A/LNPEP/APPL2/IP6K1/RHEB/ADAM17/ACADL/EHMT1/HDAC3/DDIT3/RB1/MFN2	34	1
GO:0030099	GO:0030099	myeloid cell differentiation	67/2092	381/18723	0.000110235389776345	0.00245409964692205	0.00194704332632783	GPC3/FOXO3/TGFBR3/CEBPB/FBN1/PIK3R1/KLF13/TGFBR2/ZBTB16/TOB2/WASF2/APP/THRA/RUNX1/RBPJ/TET2/CDK6/ZFP36L1/ACIN1/HSPA9/ATP6AP1/CD81/ZBTB7A/KLF10/GPR137B/UFL1/HOXA9/TMOD3/EP300/MED1/LTBR/STAT5B/PAF1/SMAP1/BMP4/PAFAH1B1/SLC25A5/KMT2E/SP3/BCL6/CITED2/CREB1/NCOA6/NDFIP1/PRDX3/SRP54/SIRT1/HOXA5/L3MBTL3/MTURN/ARID4A/NOTCH2/STAT3/ETV2/KAT7/CTNNB1/MAEA/CNOT4/AP3B1/RB1/PRKDC/SRC/PSEN1/RIPK1/MAPK14/IREB2/HOX…	67	1
GO:0140694	GO:0140694	non-membrane-bounded organelle assembly	65/2092	367/18723	0.000111998791661849	0.00246240990317143	0.00195363655044191	STAG2/CIRBP/KAT2B/RPL3/ITGB1/HNRNPU/PROX1/SBDS/STAG1/DYNC1H1/TPR/ZNF207/YTHDF3/PUM2/TMOD3/NUMA1/EZR/RC3H1/CLASP1/POC1B/SMC3/CEP192/MIS12/EIF2A/TNKS/PRRC2C/CSDE1/VPS4B/KPNB1/OBSL1/CSNK1D/MPV17L2/NOP53/ABRAXAS2/RNF4/POGZ/POLDIP2/SMC1A/SIX4/CFLAR/CCP110/NEK7/ATXN2/SMAD4/AUP1/HDAC3/LSM14A/DHX29/CEP120/NIP7/TRAPPC12/EIF2S1/INO80/CENPC/TOGARAM1/CSRP1/CLASP2/PRKDC/SRC/DDX3X/MDN1/GPSM2/NCOR1/CEP63/SH3PXD…	65	1
GO:0001649	GO:0001649	osteoblast differentiation	45/2092	229/18723	0.000112541331178906	0.00246240990317143	0.00195363655044191	IGFBP5/CEBPB/NPPC/IL6ST/ZHX3/HNRNPU/IGF1/LGR4/CDK6/GLI2/REST/ATP6AP1/SMAD1/NBR1/IL6R/DDX5/SNRNP200/SMAD3/UFL1/CRIM1/HNRNPC/NF1/BMPR1A/DHX9/CAT/BMP4/SOX9/SND1/RORB/TWSG1/CCDC47/ILK/SEMA4D/GTPBP4/SMO/CLTC/LRP3/CTNNB1/VEGFC/SUCO/NPNT/BMP6/VCAN/MAPK14/HSD17B4	45	1
GO:0006446	GO:0006446	regulation of translational initiation	21/2092	79/18723	0.000112731498102251	0.00246240990317143	0.00195363655044191	PAIP2B/FMR1/TPR/DNAJC3/YTHDF3/KHDRBS1/DDX1/EIF4G3/AGO2/PPP1R15B/PAIP2/CSDE1/LARP1/POLR2D/DHX29/EIF2S1/EIF1B/DDX3X/EIF4EBP2/EIF5B/GLE1	21	1
GO:0006890	GO:0006890	retrograde vesicle-mediated transport, Golgi to endoplasmic reticulum	16/2092	52/18723	0.000112939541466797	0.00246240990317143	0.00195363655044191	LMAN2/ARCN1/KDELR1/ERGIC3/COPA/ERGIC1/ARF5/TMED10/RER1/ATP9A/COPG2/ARF4/RAB6B/KDELR2/SCFD1/SEC22B	16	1
GO:0090100	GO:0090100	positive regulation of transmembrane receptor protein serine/threonine kinase signaling pathway	27/2092	114/18723	0.000113132068992846	0.00246240990317143	0.00195363655044191	GPC3/CDKN1C/TGFBR3/INHBB/ZEB2/TGFBR1/HES1/RBPJ/TGFB2/CREBBP/MSTN/NUMA1/BMPR1A/EP300/BMP4/SMAD2/CITED2/SNW1/C20orf27/ADAM17/TWSG1/NOTCH2/SMAD4/ILK/NPNT/NEO1/BMP6	27	1
GO:1903008	GO:1903008	organelle disassembly	27/2092	114/18723	0.000113132068992846	0.00246240990317143	0.00195363655044191	MAP1LC3A/RETREG1/ULK1/PPARGC1A/GABARAPL1/GABARAP/HUWE1/PINK1/WIPI2/ZFAND1/UFL1/BNIP3L/RB1CC1/VPS13C/SLC25A5/CSNK2A2/SQSTM1/WIPI1/TSPO/CISD2/MTIF3/WDR45B/ATG14/ATG3/MFN2/MARK2/ATG13	27	1
GO:0070997	GO:0070997	neuron death	64/2092	361/18723	0.000122362793286535	0.00265343064337302	0.00210518934409729	FOXO3/RETREG1/USP53/CEBPB/HYOU1/SORL1/PPARGC1A/LGMN/APP/ABL1/NAMPT/HSPD1/BHLHB9/MAP3K5/HSPA5/TGFB2/OXR1/REST/PRNP/ADNP/PINK1/THRB/VPS35/FYN/NF1/TMEM259/NCSTN/PDPK1/AIFM1/NONO/GRN/PIK3CA/NQO2/SLC25A27/GBE1/UBE2M/AKT2/MCL1/CREB1/PAK3/PIGT/MAX/SIRT1/DDIT4/NENF/SIX4/LRP1/BTG2/SLC7A11/AKT1S1/ILK/STAT3/EIF2S1/CTNNB1/DDIT3/ELK1/BACE1/UBE2V2/RB1/PSEN1/PRKCI/CHP1/GSK3B/AP2B1	64	1
GO:0010720	GO:0010720	positive regulation of cell development	55/2092	298/18723	0.000122814637805993	0.00265343064337302	0.00210518934409729	DAG1/CHODL/ETV5/IL6ST/EEF2K/EGFR/CALR/NIN/HES1/MYF5/TENM4/ABL1/BHLHB9/RET/GOLGA4/ATP6AP1/NTN1/LIMK1/ADNP/CAMK2B/MAN2A1/PLXNA2/UFL1/CUX1/PTPRD/CAPRIN1/BMP4/PAFAH1B1/CXCL12/DICER1/P4HB/SKIL/MEGF8/OBSL1/KDM1A/MACF1/ADD1/PAK3/SNW1/RHEB/LRP1/RELA/RAB21/NPTN/ILK/SEMA4D/TSPO/SMO/NDEL1/CTNNB1/VEGFC/HDAC2/PRKDC/FBXO31/PRKCI	55	1
GO:1904589	GO:1904589	regulation of protein import	18/2092	63/18723	0.00012591784127858	0.00271047412016942	0.00215044672431258	MDFIC/PIK3R1/TPR/MAPK1/SMAD3/BMP4/UBR5/TRIM28/ZIC1/RAB23/JUP/HDAC3/SMO/IPO5/RBM22/PSEN1/MAPK14/CHP1	18	1
GO:0021915	GO:0021915	neural tube development	33/2092	152/18723	0.00012973369361211	0.00278238379523408	0.00220749870796314	PKD2/HES1/ABL1/TGFB2/PROX1/ZFP36L1/GLI2/HECTD1/ATP6AP2/RGMA/PKD1/PLXNA2/PTK7/BRD2/SETD2/ARHGAP35/MTHFR/IFT172/PLOD3/SDC4/BMP4/TCTN1/MIB1/CC2D2A/CITED2/ARL13B/ZNF358/SMO/IFT57/PSEN1/TMEM107/CECR2/WDR19	33	1
GO:2001234	GO:2001234	negative regulation of apoptotic signaling pathway	44/2092	224/18723	0.000134563839972252	0.00287544263882312	0.00228133010294871	HYOU1/ITGAV/NFE2L2/TGFBR1/IGF1/PTTG1IP/SIAH2/PHIP/PINK1/FYN/URI1/NONO/ARMC10/RB1CC1/PIH1D1/EYA4/BMP4/CXCL12/PEA15/SLC25A5/TMBIM6/KDM1A/MCL1/HERPUD1/CSNK2A2/SIRT1/RELA/CFLAR/USP47/EYA1/ZMYND11/CTNNA1/XBP1/ARHGEF2/CTNNB1/SYVN1/RB1/PCGF2/SRC/DDX3X/PSEN1/RIPK1/GSK3B/BDKRB2	44	1
GO:0018208	GO:0018208	peptidyl-proline modification	17/2092	58/18723	0.000136352214901561	0.00290306261181324	0.00230324334683479	FKBP5/P4HA2/P4HA1/PPIB/NKTR/FKBP2/FKBP9/P3H3/P3H1/FKBP10/P4HB/PPIL4/PRDX4/PPIH/P3H2/FKBP4/ERO1A	17	1
GO:0007219	GO:0007219	Notch signaling pathway	36/2092	172/18723	0.000144237681550638	0.00305718075107016	0.00242551820836399	NOTCH3/DTX4/IL6ST/TGFBR2/HES1/APP/RBPJ/TSPAN5/POFUT1/TGFB2/ZBTB7A/TSPAN15/TMEM100/TM2D3/GALNT11/NCSTN/IFT172/POGLUT1/SEL1L/CBFA2T2/MIB1/SOX9/BCL6/BMP2K/PSENEN/PDCD10/ADAM17/NOTCH2/ADAM10/PSEN2/STAT3/ETV2/MAML1/SRC/PSEN1/PRKCI	36	1
GO:0098727	GO:0098727	maintenance of cell number	30/2092	134/18723	0.000144798516938144	0.00305718075107016	0.00242551820836399	FOXO3/TET1/HES1/RBPJ/TUT4/IGF1/ZFP36L2/PROX1/NIPBL/ZC3H13/REST/KLF10/RIF1/BMPR1A/SMC3/PAF1/CNOT3/ELAVL1/ZNF322/SOX9/ZNF358/SMC1A/RTF1/WDR43/NOTCH2/SS18/STAT3/DIS3L2/SMO/CTNNB1	30	1
GO:0043620	GO:0043620	regulation of DNA-templated transcription in response to stress	16/2092	53/18723	0.00014515734394492	0.00305718075107016	0.00242551820836399	CEBPB/NFE2L2/RBPJ/HSPA5/ATF6/CHD6/SIN3A/DNAJB1/BCLAF1/TMBIM6/CITED2/RELA/MBTPS2/BACH1/DDIT3/INO80	16	1
GO:0016050	GO:0016050	vesicle organization	55/2092	300/18723	0.000147102281761493	0.00308703892370446	0.00244920720397461	ZEB2/EPS15/SCARB2/CORO1C/SEC31A/ARFGEF2/WASL/STX11/KIF13A/PLEKHM1/YIPF4/TMED9/LAPTM4B/SNX33/USO1/ARFGAP3/SDC4/AP3D1/VPS36/MIA3/AP1G1/C2CD5/TMED10/PAFAH1B1/ARFGAP2/VPS4B/PIP4K2B/AKT2/SEC23B/CSNK1D/CREB1/VAPB/SQSTM1/RAB22A/USP8/STAM/ZDHHC2/SAR1B/VPS11/PDCD6/TFG/TMF1/LAMTOR1/SNAPIN/CUL3/SAR1A/AP3B1/BET1/PRKCI/CHP1/CHMP6/ACRBP/BLOC1S6/SEC22B/STAM2	55	1
GO:0072163	GO:0072163	mesonephric epithelium development	23/2092	92/18723	0.00015016979627675	0.00312898276583762	0.0024824847760603	GPC3/PKD2/SPRY1/HES1/LGR4/AGT/RET/MAGED1/SMAD1/PKD1/SMAD3/SDC4/CAT/BMP4/SMAD2/SOX9/SIX4/EYA1/SMAD4/ILK/SMO/CTNNB1/NPNT	23	1
GO:0072164	GO:0072164	mesonephric tubule development	23/2092	92/18723	0.00015016979627675	0.00312898276583762	0.0024824847760603	GPC3/PKD2/SPRY1/HES1/LGR4/AGT/RET/MAGED1/SMAD1/PKD1/SMAD3/SDC4/CAT/BMP4/SMAD2/SOX9/SIX4/EYA1/SMAD4/ILK/SMO/CTNNB1/NPNT	23	1
GO:1904591	GO:1904591	positive regulation of protein import	14/2092	43/18723	0.00015292880256056	0.00317517070564566	0.00251912954721818	PIK3R1/TPR/MAPK1/SMAD3/UBR5/TRIM28/ZIC1/JUP/HDAC3/SMO/IPO5/RBM22/PSEN1/MAPK14	14	1
GO:0098732	GO:0098732	macromolecule deacylation	27/2092	116/18723	0.000154394445406077	0.00319427377333068	0.00253428561494149	C6orf89/TBL1XR1/PER1/NIPBL/REST/PINK1/SFPQ/SIN3A/EP300/SUDS3/ABHD13/BRMS1L/KDM5A/ELK4/SMARCAD1/BCL6/HDAC5/SIRT1/NDN/SPHK2/RCOR3/CAMK2D/BAZ2A/HDAC3/HDAC2/DYRK1A/SIN3B	27	1
GO:0045995	GO:0045995	regulation of embryonic development	18/2092	64/18723	0.000157095085925829	0.00323870326794271	0.00256953526386465	DAG1/AMOT/B4GALT5/NFE2L2/HES1/TENM4/NIPBL/CLASP1/POGLUT1/PAFAH1B1/LAMA4/INSR/TRIP12/EHMT1/CTNNB1/PHLDB2/TDG/CLASP2	18	1
GO:0051403	GO:0051403	stress-activated MAPK cascade	46/2092	239/18723	0.0001579100102941	0.00324408108867352	0.00257380194063846	SASH1/MDFIC/RELL1/EGFR/CDC42EP5/APP/FOXO1/PDCD4/MAP3K5/PER1/TGFB2/AGT/ZFP36L1/NBR1/PINK1/MAP3K3/MAPK1/SMAD3/IGF1R/DUSP10/EZR/LTBR/RB1CC1/PJA2/BMP4/PAFAH1B1/CYLD/MAP3K4/EMC10/DUSP1/PDCD10/FKTN/MTURN/TAOK1/ZMYND11/MAP4K4/HDAC3/TAOK3/ARHGEF6/HIPK3/AXIN1/MID1/NCOR1/RIPK1/MAPK14/RIPK2	46	1
GO:0031668	GO:0031668	cellular response to extracellular stimulus	47/2092	246/18723	0.000161454710702035	0.00330530535370774	0.00262237629123327	PDK4/MAP1LC3A/FOXO3/LPL/INHBB/ULK1/NFE2L2/SESN1/GABARAPL1/NAMPT/FOXO1/RRAGD/MAP3K5/SH3GLB1/HSPA5/CTSV/KANK2/LAMP2/NCOA1/GABARAP/ADNP/WIPI2/KLF10/MAPK1/ARHGAP35/MED1/TXN2/AIFM1/TNKS/HNRNPA1/ATP2B1/RRAGB/TFEB/MTMR3/SNW1/PDK2/MAX/SIRT1/PPM1D/WIPI1/XBP1/EIF2S1/FNIP1/WDR45B/ATG14/WRN/BMT2	47	1
GO:1901361	GO:1901361	organic cyclic compound catabolic process	82/2092	495/18723	0.000164577320779297	0.00335749203192607	0.00266378036529997	VIM/MAOA/NFE2L2/ALDH6A1/CIRBP/TET1/FMR1/PABPC1/SAMD4A/HNRNPU/TUT4/TNRC6B/ZFP36L2/TET2/THRAP3/ZFP36L1/GIGYF2/DNASE1L1/SIDT2/DDX5/YTHDF3/DCP2/XRN2/PUM2/HNRNPC/KYAT3/RC3H1/DHX9/AGO2/AIFM1/ANG/UPF1/ROCK1/ATM/CNOT3/SMG6/ELAVL1/MYEF2/PHAX/ETF1/DICER1/ZSWIM8/CSDE1/AGO3/SERBP1/SND1/ACAT1/SMUG1/PUM1/GSPT1/CARHSP1/ACAA1/BTG2/EPHX2/ANGEL2/HNRNPR/MGAT1/RIDA/DIS3L2/RNPS1/LARP1/POLR2D/FXR1/RBM8A/KHSRP/NUDT7/HN…	82	1
GO:0030970	GO:0030970	retrograde protein transport, ER to cytosol	11/2092	29/18723	0.000167691617042242	0.00338563592338734	0.00268610927770386	OS9/ERLEC1/SVIP/FAF2/DERL1/SEL1L/HERPUD1/AUP1/SEC61B/SYVN1/RHBDD1	11	1
GO:0090114	GO:0090114	COPII-coated vesicle budding	11/2092	29/18723	0.000167691617042242	0.00338563592338734	0.00268610927770386	SEC31A/MIA3/TMED10/SEC23B/CSNK1D/VAPB/SAR1B/PDCD6/TFG/CUL3/SAR1A	11	1
GO:1903513	GO:1903513	endoplasmic reticulum to cytosol transport	11/2092	29/18723	0.000167691617042242	0.00338563592338734	0.00268610927770386	OS9/ERLEC1/SVIP/FAF2/DERL1/SEL1L/HERPUD1/AUP1/SEC61B/SYVN1/RHBDD1	11	1
GO:0001503	GO:0001503	ossification	70/2092	408/18723	0.000169040298184276	0.00340113727102728	0.00269840779847065	GPC3/IGFBP5/CHRDL2/COL5A2/CEBPB/NPPC/IL6ST/EGFR/ZBTB16/TOB2/MYF5/ZHX3/THRA/RUNX1/RBPJ/HNRNPU/MESD/LTBP3/IGF1/LGR4/TGFB2/CDK6/NIPBL/GLI2/SBDS/REST/ATP6AP1/SMAD1/CHRDL1/NBR1/IL6R/DDX5/KLF10/MAPK1/SNRNP200/SMAD3/UFL1/CRIM1/HNRNPC/NF1/BMPR1A/DHX9/CAT/TAPT1/BMP4/ANKH/ATP2B1/SP3/SOX9/BMP2K/SND1/RORB/MINPP1/TWSG1/CCDC47/ILK/ZBTB40/SEMA4D/GTPBP4/SMO/CLTC/LRP3/CTNNB1/VEGFC/SUCO/NPNT/BMP6/VCAN/MAPK14/HSD17…	70	1
GO:0046324	GO:0046324	regulation of glucose import	17/2092	59/18723	0.000171814104420485	0.00344510815541759	0.00273329359339437	GPC3/RHOQ/KLF15/PIK3R1/NFE2L2/RTN2/IGF1/STXBP3/PEA15/OSBPL8/SLC25A27/INSR/AKT2/APPL2/APPL1/PRKCI/MAPK14	17	1
GO:0097193	GO:0097193	intrinsic apoptotic signaling pathway	53/2092	288/18723	0.000174270784701174	0.00348244178984768	0.00276291350057941	CEBPB/HYOU1/PIK3R1/NFE2L2/ABL1/MAP3K5/PTTG1IP/PINK1/DDX5/SFPQ/JMY/URI1/EP300/BCLAF1/AIFM1/NONO/ARMC10/ATM/CXCL12/CYLD/P4HB/TMBIM6/SKIL/KDM1A/MCL1/HERPUD1/ERP29/SNW1/PDK2/SIRT1/DDIT4/PDCD10/BRCA2/TOPORS/SERINC3/USP47/MSH6/XBP1/ARHGEF2/CUL1/SYVN1/DDIT3/FBH1/CUL3/PTPMT1/PRKDC/SRC/DDX3X/HIPK1/HNRNPK/PRKRA/BDKRB2/ERO1A	53	1
GO:0031098	GO:0031098	stress-activated protein kinase signaling cascade	47/2092	247/18723	0.000178210234181879	0.00354905075215954	0.00281575998369006	SASH1/MDFIC/RELL1/EGFR/CDC42EP5/APP/FOXO1/PDCD4/MAP3K5/PER1/TGFB2/AGT/ZFP36L1/NBR1/PINK1/MAP3K3/MAPK1/SMAD3/IGF1R/DUSP10/EZR/LTBR/RB1CC1/PJA2/BMP4/PAFAH1B1/CYLD/MAP3K4/EMC10/DUSP1/PDCD10/FKTN/MTURN/TAOK1/ZMYND11/MAP4K4/HDAC3/TAOK3/KAT7/ARHGEF6/HIPK3/AXIN1/MID1/NCOR1/RIPK1/MAPK14/RIPK2	47	1
GO:0051225	GO:0051225	spindle assembly	27/2092	117/18723	0.000179671097953886	0.00356601450345764	0.00282921875208028	STAG2/HNRNPU/STAG1/DYNC1H1/TPR/ZNF207/NUMA1/CLASP1/SMC3/CEP192/TNKS/VPS4B/KPNB1/CSNK1D/ABRAXAS2/RNF4/POLDIP2/SMC1A/NEK7/HDAC3/LSM14A/INO80/TOGARAM1/CLASP2/GPSM2/NCOR1/CEP63	27	1
GO:2001022	GO:2001022	positive regulation of response to DNA damage stimulus	25/2092	105/18723	0.000182657393335718	0.0036130372904751	0.00286652587763345	EGFR/FMR1/DDX5/KMT5B/RIF1/SMCHD1/BCLAF1/DHX9/ARID2/ATM/EYA4/WDR48/SKIL/TRIM28/SIRT1/UIMC1/EYA1/MMS19/FXR1/SLF2/FBH1/UBE2V2/PARP3/PRKDC/APBB1	25	1
GO:0032330	GO:0032330	regulation of chondrocyte differentiation	16/2092	54/18723	0.00018509613874528	0.00364894913250376	0.00289501775751523	ZBTB16/TGFBR1/TRPS1/LTBP3/GLI2/SMAD3/GLG1/POR/BMP4/LNPK/SOX9/WNT9A/ADAMTS12/CTNNB1/BMP6/ZNF219	16	1
GO:1900180	GO:1900180	regulation of protein localization to nucleus	30/2092	136/18723	0.000191262076924879	0.00375785053823881	0.00298141838738781	MDFIC/PIK3R1/DCLK1/MAGED1/TPR/MAPK1/SMAD3/FYN/SIN3A/BMP4/LATS2/LATS1/UBR5/OTUD7B/CCT8/TRIM28/ZIC1/RAB23/JUP/HDAC3/CTNNA1/SMO/IPO5/KAT7/RBM22/SRC/PSEN1/MAPK14/CHP1/GSK3B	30	1
GO:0070849	GO:0070849	response to epidermal growth factor	15/2092	49/18723	0.000195572093539486	0.00382968096211937	0.00303840749441913	GAREM1/EGFR/ZFP36L2/NCL/ZFP36L1/TPR/MAPK1/PTPN12/MCM7/MED1/PDPK1/STAT5B/SOX9/CFLAR/SYAP1	15	1
GO:0009952	GO:0009952	anterior/posterior pattern specification	40/2092	201/18723	0.000199436291568263	0.00384701982035945	0.00305216386664502	GPC3/ZBTB16/TGFBR1/HES1/MYF5/HOXC9/BPTF/RBPJ/POFUT1/GLI2/ATP6AP2/ETS2/SMAD3/PLXNA2/HOXA9/BMPR1A/EP300/LRP6/POGLUT1/TSHZ1/BMP4/YY1/SMAD2/MIB1/PGAP1/HOXA5/PCSK6/EPB41L5/BTG2/SMAD4/SMO/CTNNB1/DDIT3/FRS2/PCGF2/PRKDC/PSEN1/RING1/HIPK1/HOXA7	40	1
GO:1905897	GO:1905897	regulation of response to endoplasmic reticulum stress	21/2092	82/18723	0.00019957862930271	0.00384701982035945	0.00305216386664502	HYOU1/PIK3R1/NFE2L2/HSPA5/ATF6/SVIP/UFL1/TMEM259/DNAJB9/PPP1R15B/ATXN3/TMBIM6/HERPUD1/ERP29/SIRT1/SERINC3/USP19/MBTPS2/XBP1/SYVN1/DDIT3	21	1
GO:2001252	GO:2001252	positive regulation of chromosome organization	21/2092	82/18723	0.00019957862930271	0.00384701982035945	0.00305216386664502	TPR/MAPK1/SFPQ/RAD21/NUMA1/MPHOSPH8/ATF7IP/TNKS/HNRNPA2B1/ATM/HNRNPA1/ATRX/MAP3K4/CCT8/TRIM28/TERF2/NEK7/SLF2/CTNNB1/PPP1R10/HNRNPD	21	1
GO:0032968	GO:0032968	positive regulation of transcription elongation from RNA polymerase II promoter	7/2092	13/18723	0.00020039983692735	0.00384701982035945	0.00305216386664502	BRD4/SUPT16H/SUPT6H/CDK13/CDK12/EAPP/CTNNB1	7	1
GO:0048207	GO:0048207	vesicle targeting, rough ER to cis-Golgi	7/2092	13/18723	0.00020039983692735	0.00384701982035945	0.00305216386664502	TMED10/CSNK1D/SAR1B/PDCD6/TFG/CUL3/SAR1A	7	1
GO:0048208	GO:0048208	COPII vesicle coating	7/2092	13/18723	0.00020039983692735	0.00384701982035945	0.00305216386664502	TMED10/CSNK1D/SAR1B/PDCD6/TFG/CUL3/SAR1A	7	1
GO:0007059	GO:0007059	chromosome segregation	61/2092	346/18723	0.000203836118748626	0.00390019763161177	0.00309435428977532	STAG2/NR3C1/HNRNPU/IK/P3H4/NIPBL/STAG1/DYNC1H1/UBE2B/TOP2B/TPR/ZNF207/SFPQ/APC/PUM2/RAD21/NUMA1/CIAO1/CTCF/SMC3/DCTN2/MIS12/TNKS/KMT5A/ATM/SMC6/TLK2/TUBG2/UBE2I/LATS1/SLC25A5/ATRX/VPS4B/KPNB1/SMARCAD1/USP9X/ABRAXAS2/CSNK2A2/CCNB1IP1/ESCO1/DUSP1/PUM1/POGZ/SMC1A/MMS19/DIS3L2/TRAPPC12/CENPQ/SLF2/NDEL1/CTNNB1/NAA60/MAU2/TERF1/INO80/CENPC/CUL3/RB1/DDX3X/WAPL/CHMP6	61	1
GO:0050779	GO:0050779	RNA destabilization	22/2092	88/18723	0.000207201959542772	0.00394940309075686	0.00313339311241135	PABPC1/SAMD4A/TUT4/TNRC6B/ZFP36L2/ZFP36L1/GIGYF2/YTHDF3/DCP2/RC3H1/AGO2/UPF1/ROCK1/CNOT3/PUM1/BTG2/HNRNPR/RIDA/DIS3L2/POLR2D/KHSRP/HNRNPD	22	1
GO:0060562	GO:0060562	epithelial tube morphogenesis	58/2092	325/18723	0.000207756815021881	0.00394940309075686	0.00313339311241135	GPC3/DAG1/PKD2/SPRY1/CTSH/TGFBR2/HES1/ABL1/RBPJ/MET/LGR4/TGFB2/PROX1/AGT/RET/DDR1/GLI2/MAGED1/HECTD1/NTN1/RGMA/PKD1/SMAD3/PTK7/BRD2/SETD2/ARHGAP35/MED1/MTHFR/IFT172/SDC4/BMP4/TCTN1/MIB1/MEGF8/CC2D2A/SOX9/CITED2/ARL13B/ESR1/HOXA5/SIX4/KDM5B/EYA1/NOTCH2/CEP290/SMAD4/ILK/ADAMTS12/SMO/AHI1/CTNNB1/NPNT/IFT57/DLG5/SRC/PSEN1/CECR2	58	1
GO:1990830	GO:1990830	cellular response to leukemia inhibitory factor	23/2092	94/18723	0.000211935696485932	0.00400394154792999	0.00317666305020721	PCOLCE2/MSC/SHMT1/HNRNPU/ARID5B/NCL/RIF1/BCAT2/SMARCA5/CTBP2/SLC25A5/FZD4/CREB1/PFKP/SIRT1/WDR35/PDCD10/KDM5B/MYNN/PMM1/RNMT/NFYB/VEGFC	23	1
GO:0000956	GO:0000956	nuclear-transcribed mRNA catabolic process	26/2092	112/18723	0.000212092875139465	0.00400394154792999	0.00317666305020721	PABPC1/SAMD4A/TUT4/TNRC6B/ZFP36L2/THRAP3/ZFP36L1/DDX5/DCP2/XRN2/RC3H1/AGO2/UPF1/ATM/CNOT3/SMG6/ETF1/CSDE1/GSPT1/BTG2/DIS3L2/RNPS1/POLR2D/RBM8A/CASC3/LSM7	26	1
GO:0150116	GO:0150116	regulation of cell-substrate junction organization	19/2092	71/18723	0.000213779658931654	0.00400394154792999	0.00317666305020721	PIK3R1/ABL1/CORO1C/IQSEC1/SMAD3/CLASP1/ARHGAP6/SDC4/ROCK1/EFNA5/MACF1/POLDIP2/LRP1/EPB41L5/MAP4K4/SLK/PHLDB2/CLASP2/SRC	19	1
GO:0002062	GO:0002062	chondrocyte differentiation	25/2092	106/18723	0.000214045039197624	0.00400394154792999	0.00317666305020721	CREB3L2/NPPC/TGFBR2/ZBTB16/TGFBR1/RUNX1/TRPS1/LTBP3/GLI2/NFIB/SERPINH1/SMAD3/BMPR1A/TRIP11/GLG1/POR/BMP4/LNPK/SOX9/WNT9A/ADAMTS12/CTNNB1/BMP6/MAPK14/ZNF219	25	1
GO:0046822	GO:0046822	regulation of nucleocytoplasmic transport	25/2092	106/18723	0.000214045039197624	0.00400394154792999	0.00317666305020721	MDFIC/PIK3R1/TPR/MAPK1/SMAD3/KHDRBS1/SETD2/SUPT6H/DHX9/CTDSPL2/BMP4/UBR5/TRIM28/ZIC1/RAB23/NUP153/JUP/HDAC3/SMO/IPO5/RBM22/PSEN1/MAPK14/CHP1/GSK3B	25	1
GO:0009267	GO:0009267	cellular response to starvation	33/2092	156/18723	0.000217240320734079	0.00405077094871985	0.00321381674622692	PDK4/MAP1LC3A/FOXO3/INHBB/NFE2L2/SESN1/GABARAPL1/FOXO1/RRAGD/MAP3K5/SH3GLB1/HSPA5/CTSV/LAMP2/GABARAP/WIPI2/KLF10/MAPK1/HNRNPA1/RRAGB/TFEB/MTMR3/MAX/SIRT1/PPM1D/WIPI1/XBP1/EIF2S1/FNIP1/WDR45B/ATG14/WRN/BMT2	33	1
GO:0007063	GO:0007063	regulation of sister chromatid cohesion	9/2092	21/18723	0.00022325449615497	0.00414969865075349	0.00329230439943821	SFPQ/RAD21/CTCF/TNKS/ATRX/SLF2/CTNNB1/RB1/WAPL	9	1
GO:1990778	GO:1990778	protein localization to cell periphery	59/2092	333/18723	0.000224424428940779	0.00415824377040589	0.00329908396041191	DAG1/RHOQ/PIK3R1/EGFR/LIN7A/ITGB1/TMEM59/TSPAN5/GOLGA4/HECTD1/CD81/EPB41L2/RAB11FIP2/PRNP/KCNIP3/KIF13A/TSPAN15/VPS35/EMP2/NUMA1/EZR/RAB40B/PDPK1/FCHO2/PRKCE/LRP6/ROCK1/C2CD5/EHD2/RER1/GNAI1/ZDHHC8/MACF1/AKT2/GORASP2/PREPL/MRAP2/ARL13B/CLSTN1/ARL3/SQSTM1/LRP1/DENND4C/ZDHHC2/VAMP5/ADAM10/APPL1/JUP/RABEP1/FLOT2/CLTC/PPFIA1/CLASP2/GGA2/PTPN9/PRKCI/GPSM2/ATP2B4/WDR19	59	1
GO:0019827	GO:0019827	stem cell population maintenance	29/2092	131/18723	0.000227475830265939	0.0042014857609056	0.00333339146260532	FOXO3/TET1/HES1/RBPJ/TUT4/ZFP36L2/PROX1/NIPBL/ZC3H13/REST/KLF10/RIF1/BMPR1A/SMC3/PAF1/CNOT3/ELAVL1/ZNF322/SOX9/ZNF358/SMC1A/RTF1/WDR43/NOTCH2/SS18/STAT3/DIS3L2/SMO/CTNNB1	29	1
GO:0048762	GO:0048762	mesenchymal cell differentiation	45/2092	236/18723	0.000230427923488353	0.00424262733340977	0.0033660325268259	DAG1/SPRY1/TGFBR3/GLIPR2/TGFBR2/TGFBR1/HES1/PDCD4/RBPJ/POFUT2/CORO1C/TGFB2/RET/SEMA4B/DDX17/DDX5/FGFR1/MAPK1/SMAD3/TMEM100/BMPR1A/CLASP1/LRP6/ROCK1/TAPT1/BMP4/SMAD2/SOX9/CITED2/FAM172A/SEMA6C/TRIM28/HPN/EPB41L5/SMAD4/SEMA4D/SMO/PDCD6/CTNNB1/FBXL17/HDAC2/PHLDB2/DLG5/CLASP2/GSK3B	45	1
GO:0061614	GO:0061614	pri-miRNA transcription by RNA polymerase II	16/2092	55/18723	0.000234246641628313	0.00429941719979238	0.00341108869660367	FOXO3/NR3C1/TEAD1/TGFB2/REST/SMAD1/DDX5/NFIB/SMAD3/BMPR1A/BMP4/YY1/SOX9/RELA/SMAD4/STAT3	16	1
GO:0106106	GO:0106106	cold-induced thermogenesis	31/2092	144/18723	0.000239733459404993	0.00437270842621879	0.00346923678096158	TSHR/CEBPB/HADH/PPARGC1A/THRA/RBPJ/LGR4/LPIN1/DYNC1H1/PDGFC/DECR1/APC/IGF1R/TLE3/ARNTL/PGAM5/ACOT11/CNOT3/LAMA4/KDM1A/LNPEP/APPL2/IP6K1/RHEB/ADAM17/ACADL/EHMT1/HDAC3/DDIT3/RB1/MFN2	31	1
GO:0120161	GO:0120161	regulation of cold-induced thermogenesis	31/2092	144/18723	0.000239733459404993	0.00437270842621879	0.00346923678096158	TSHR/CEBPB/HADH/PPARGC1A/THRA/RBPJ/LGR4/LPIN1/DYNC1H1/PDGFC/DECR1/APC/IGF1R/TLE3/ARNTL/PGAM5/ACOT11/CNOT3/LAMA4/KDM1A/LNPEP/APPL2/IP6K1/RHEB/ADAM17/ACADL/EHMT1/HDAC3/DDIT3/RB1/MFN2	31	1
GO:0014706	GO:0014706	striated muscle tissue development	66/2092	384/18723	0.000242820575844985	0.00441526233407573	0.00350299836941457	SGCG/MSC/DIPK2A/TGFBR3/CALR/RCAN1/TGFBR2/TGFBR1/MYF5/TENM4/ITGB1/MYH14/SGCB/RUNX1/RBPJ/HNRNPU/IGF1/TGFB2/PROX1/AGT/GPC1/DDX17/POPDC3/SMAD1/DDX5/MAPK1/SMAD3/IGSF8/MSTN/BMPR1A/EP300/MED1/ARNTL/COPS2/ADAMTS9/ARID2/BMP4/HEG1/YY1/MAFF/OBSL1/CITED2/CREB1/DSP/DMD/BVES/SIX4/MTPN/BTG2/CFLAR/EYA1/USP19/NOTCH2/VAMP5/SAP30/SMAD4/ALPK3/SMO/CTNNB1/MAML1/FRS2/RB1/MAPK14/HLF/FBXO22/BIN3	66	1
GO:0071496	GO:0071496	cellular response to external stimulus	57/2092	320/18723	0.000246608185259382	0.0044702505408473	0.00354662513133339	DAG1/PDK4/MAP1LC3A/FOXO3/LPL/INHBB/ULK1/EGFR/NFE2L2/ATP1A2/PIEZO1/SESN1/GABARAPL1/NAMPT/FOXO1/RRAGD/MAP3K5/SH3GLB1/HSPA5/CTSV/AGT/KANK2/LAMP2/NCOA1/GABARAP/ADNP/WIPI2/KLF10/MAPK1/ARHGAP35/MED1/TXN2/AIFM1/TNKS/LTBR/HNRNPA1/ATP2B1/RRAGB/SOX9/TFEB/CRADD/MTMR3/SNW1/PDK2/MAX/SIRT1/MTPN/PPM1D/WIPI1/XBP1/EIF2S1/FNIP1/WDR45B/BMP6/ATG14/WRN/BMT2	57	1
GO:0045787	GO:0045787	positive regulation of cell cycle	56/2092	313/18723	0.00024767921846983	0.00447580809920016	0.00355103440905574	PKD2/CCPG1/C6orf89/EGFR/CALR/HES1/LGMN/USP2/APP/ABL1/HNRNPU/IGF1/TGFB2/PROX1/BRD4/PHIP/DYNLT3/PKN2/DYNC1H1/UBE2B/TPR/PKD1/SFPQ/CDC14B/RAD21/SIN3A/TMOD3/NUMA1/MED1/PRKCE/LRP6/STAT5B/PAF1/PKP4/PAFAH1B1/CDK4/ATRX/KMT2E/VPS4B/INSR/CCND2/CITED2/USP22/POLDIP2/ADAM17/BRCA2/USP19/CEP120/SLF2/INO80/CUL3/PPP1R10/RB1/SRC/DDX3X/GPSM2	56	1
GO:1990823	GO:1990823	response to leukemia inhibitory factor	23/2092	95/18723	0.000250499316459296	0.00448996838675056	0.00356226895424158	PCOLCE2/MSC/SHMT1/HNRNPU/ARID5B/NCL/RIF1/BCAT2/SMARCA5/CTBP2/SLC25A5/FZD4/CREB1/PFKP/SIRT1/WDR35/PDCD10/KDM5B/MYNN/PMM1/RNMT/NFYB/VEGFC	23	1
GO:0007224	GO:0007224	smoothened signaling pathway	30/2092	138/18723	0.000250587560594126	0.00448996838675056	0.00356226895424158	GPC3/RORA/TGFBR2/HES1/GLI2/CREBBP/MOSMO/IFT172/POR/TXNDC15/TCTN1/BOC/MEGF8/CC2D2A/DZIP1/ARL13B/ARL3/ZIC1/CTNNA1/SMO/FBXL17/HSPB11/IFT57/RB1/DLG5/IFT81/TTC21B/HIPK1/CDON/WDR19	30	1
GO:0060425	GO:0060425	lung morphogenesis	15/2092	50/18723	0.000250818395121253	0.00448996838675056	0.00356226895424158	DAG1/SPRY1/CTSH/TGFBR2/NFIB/MAPK1/SRSF6/PLOD3/BMP4/SOX9/HOXA5/CTNNB1/AP3B1/DLG5/STK40	15	1
GO:0150115	GO:0150115	cell-substrate junction organization	24/2092	101/18723	0.000251530252921295	0.00448996838675056	0.00356226895424158	LAMC1/PIK3R1/ABL1/CORO1C/TLN1/IQSEC1/SMAD3/DST/TRIP6/CLASP1/PDPK1/ARHGAP6/SDC4/ROCK1/EFNA5/MACF1/POLDIP2/LRP1/EPB41L5/MAP4K4/SLK/PHLDB2/CLASP2/SRC	24	1
GO:0051098	GO:0051098	regulation of binding	63/2092	363/18723	0.000253136691735408	0.00450490981796601	0.00357412324629134	PBXIP1/TGFBR3/CCPG1/SORL1/TGFBR1/FMR1/HES1/NUCKS1/APP/ABL1/ZNF462/MET/IGF1/ADNP/ZBTB7A/RGMA/PKD1/EIF3D/SMAD3/SIN3A/CDK9/EP300/DHX9/TNKS/ROCK1/BMP4/DERL1/CTBP2/SMAD2/TMBIM6/RSF1/NSD1/KDM1A/DZIP1/SPPL3/ADD1/HDAC5/TRIM28/POLDIP2/LRP1/EPB41L5/SMAD4/GTF2B/EDF1/GTPBP4/SMO/SPAG8/AMFR/EIF2S1/CTNNB1/DDIT3/SNAPIN/FBH1/HDAC2/RB1/SRC/PSEN1/WAPL/MED25/GSK3B/IDE/MARK2/RIPK2	63	1
GO:0048592	GO:0048592	eye morphogenesis	32/2092	151/18723	0.000259488776660001	0.00459748690260515	0.00364757242144753	COL5A2/FBN1/PROX1/NIPBL/COL5A1/MAN2A1/THRB/NF1/IFT172/TENM3/BMP4/DZANK1/TSPAN12/YY1/OBSL1/SP3/SOX9/CITED2/RORB/WNT9A/TOPORS/NOTCH2/ABI2/CEP290/STAT3/AHI1/CTNNB1/FRS2/PRKCI/RING1/HIPK1/MFN2	32	1
GO:0071108	GO:0071108	protein K48-linked deubiquitination	12/2092	35/18723	0.00025990916562977	0.00459748690260515	0.00364757242144753	OTUD5/USP34/OTUD4/MINDY2/ATXN3/USP37/USP9X/OTUD7B/USP7/USP8/USP19/DESI2	12	1
GO:0044088	GO:0044088	regulation of vacuole organization	14/2092	45/18723	0.000262614820256009	0.00463135473674377	0.00367444261823008	ULK1/TMEM106B/SCARB2/SH3GLB1/PINK1/LAPTM4B/RAB5A/GRN/TMEM39A/PIP4K2B/MTMR3/SCFD1/IFT88/SEC22B	14	1
GO:0042594	GO:0042594	response to starvation	39/2092	197/18723	0.000266048905161506	0.00467488685539378	0.00370898030344784	PDK4/MAP1LC3A/FOXO3/INHBB/ULK1/NFE2L2/PPARGC1A/SESN1/GABARAPL1/FOXO1/RRAGD/MAP3K5/SH3GLB1/HSPA5/CTSV/LAMP2/GABARAP/WIPI2/KLF10/MAPK1/EIF2A/HNRNPA1/RRAGB/TFEB/MTMR3/MAX/SIRT1/ACAT1/PPM1D/LARP1/WIPI1/XBP1/EIF2S1/DDIT3/FNIP1/WDR45B/ATG14/WRN/BMT2	39	1
GO:0042073	GO:0042073	intraciliary transport	13/2092	40/18723	0.00026680029959752	0.00467488685539378	0.00370898030344784	SSX2IP/IFT46/IFT172/ARL3/TRAF3IP1/WDR35/IFT43/HSPB11/IFT57/IFT81/TTC21B/IFT88/WDR19	13	1
GO:0043966	GO:0043966	histone H3 acetylation	17/2092	61/18723	0.000267478581820139	0.00467488685539378	0.00370898030344784	PBXIP1/KAT2B/PER1/SIN3A/EP300/ING5/PIH1D1/WBP2/KAT6B/SIRT1/BRCA2/POLE3/SPHK2/SMAD4/KAT7/NAA60/KAT14	17	1
GO:0035520	GO:0035520	monoubiquitinated protein deubiquitination	6/2092	10/18723	0.00027211275607278	0.0047417267464468	0.00376201000172048	ATXN3/USP1/USP7/USP47/USP16/MYSM1	6	1
GO:0017148	GO:0017148	negative regulation of translation	46/2092	245/18723	0.000284475559368527	0.00494244629110601	0.00392125767138313	IGFBP5/PAIP2B/CALR/CIRBP/FMR1/SHMT1/PABPC1/SAMD4A/TUT4/TNRC6B/ZFP36L2/NCL/ZFP36L1/DAPK1/GIGYF2/TPR/YTHDF3/DCP2/EIF4E2/RC3H1/AGO2/ANG/UPF1/ROCK1/CNOT3/CAPRIN1/PAIP2/AGO3/PUM1/BTG2/HNRNPR/RIDA/STAT3/DIS3L2/LARP1/LSM14A/POLR2D/FXR1/KHSRP/EIF2S1/HNRNPD/DDX3X/ILF3/PCIF1/EIF4EBP2/IREB2	46	1
GO:0006405	GO:0006405	RNA export from nucleus	21/2092	84/18723	0.000286100474831619	0.00495597124301518	0.00393198815145417	NUP160/YTHDC1/TPR/PABPN1/ZC3H11A/KHDRBS1/SETD2/SUPT6H/DHX9/UPF1/HNRNPA2B1/HNRNPA1/SMG6/PHAX/THOC2/NUP153/POLR2D/CHTOP/POLDIP3/ALKBH5/GLE1	21	1
GO:0006517	GO:0006517	protein deglycosylation	10/2092	26/18723	0.000290709335560276	0.00500618576383945	0.00397182754745355	MAN2A1/OGA/UGGT1/AGA/MAN1C1/MAN2A2/UGGT2/RNF103/AMFR/SYVN1	10	1
GO:0034063	GO:0034063	stress granule assembly	10/2092	26/18723	0.000290709335560276	0.00500618576383945	0.00397182754745355	CIRBP/DYNC1H1/YTHDF3/PUM2/PRRC2C/CSDE1/ATXN2/LSM14A/EIF2S1/DDX3X	10	1
GO:0031122	GO:0031122	cytoplasmic microtubule organization	16/2092	56/18723	0.000294313042569681	0.00504138738347825	0.00399975594827444	CLIP1/DYNC1H1/DST/NUMA1/EZR/CLASP1/IFT172/TUBG2/PAFAH1B1/CEP126/KPNB1/CRIPT/CEP120/SLK/SLAIN2/CHP1	16	1
GO:0034249	GO:0034249	negative regulation of cellular amide metabolic process	50/2092	273/18723	0.000294475573894033	0.00504138738347825	0.00399975594827444	IGFBP5/PAIP2B/SORL1/CALR/RTN2/CIRBP/FMR1/SHMT1/PABPC1/SAMD4A/TUT4/TNRC6B/IGF1/ZFP36L2/NCL/ZFP36L1/DAPK1/GIGYF2/PRNP/TPR/YTHDF3/DCP2/EIF4E2/RC3H1/AGO2/ANG/UPF1/ROCK1/CNOT3/CAPRIN1/PAIP2/AGO3/PUM1/BTG2/HNRNPR/RIDA/STAT3/DIS3L2/LARP1/LSM14A/POLR2D/FXR1/KHSRP/EIF2S1/HNRNPD/DDX3X/ILF3/PCIF1/EIF4EBP2/IREB2	50	1
GO:0010975	GO:0010975	regulation of neuron projection development	74/2092	445/18723	0.000298190262103952	0.00509009908052081	0.00403840302797219	CHODL/CREB3L2/VIM/ULK1/EEF2K/TMEM106B/NFE2L2/TMEM30A/NIN/SCARB2/BHLHB9/HSPA5/AGT/RET/GOLGA4/SEMA4B/NTN1/PPP1R9A/LIMK1/ADNP/SPART/NEDD4L/KIDINS220/CAMK2B/RGMA/PTPRG/PLXNA2/CUX1/PTK7/FYN/P3H1/EP300/ARHGAP35/PTPRD/LRIG2/TENM3/CAPRIN1/GRN/SERPINI1/PAFAH1B1/CXCL12/CBFA2T2/SKIL/MEGF8/OBSL1/KDM1A/MACF1/PAK3/SEMA6C/THOC2/LRP1/RAB21/KANK1/CFLAR/ABI2/ADAM10/NPTN/ILK/MAP4K4/SEMA4D/NDEL1/ITM2C/NCS1/SNAPIN/UB…	74	1
GO:0001667	GO:0001667	ameboidal-type cell migration	78/2092	475/18723	0.000309888348707083	0.00527440779558131	0.00418463060845887	GPC3/ZFAND5/SASH1/CTSH/GLIPR2/DPP4/ZEB2/AMOT/NFE2L2/CALR/TGFBR2/TGFBR1/WASF2/LGMN/AMOTL1/ITGB1/ABL1/CORO1C/ARID5B/MET/TGFB2/PROX1/CDH13/AGT/KANK2/RET/SEMA4B/PKN2/FGFR1/MAP3K3/IQSEC1/PTPRG/AAMP/YTHDF3/EMP2/NF1/DUSP10/CLASP1/PDPK1/AGO2/PRKCE/ADAMTS9/ADAM9/SDC4/ROCK1/MIA3/GRN/BMP4/PIK3CA/AKT3/PAFAH1B1/PFN2/EVL/MEGF8/MACF1/SOX9/APPL2/PAK3/HDAC5/EMC10/SEMA6C/SRPX2/SIRT1/PDCD10/EPB41L5/ADAM17/KANK1/APP…	78	1
GO:0032873	GO:0032873	negative regulation of stress-activated MAPK cascade	15/2092	51/18723	0.000319014574174418	0.00539835356009022	0.00428296719145636	FOXO1/PDCD4/PER1/PINK1/DUSP10/EZR/PAFAH1B1/CYLD/DUSP1/FKTN/ZMYND11/HDAC3/TAOK3/HIPK3/NCOR1	15	1
GO:0070303	GO:0070303	negative regulation of stress-activated protein kinase signaling cascade	15/2092	51/18723	0.000319014574174418	0.00539835356009022	0.00428296719145636	FOXO1/PDCD4/PER1/PINK1/DUSP10/EZR/PAFAH1B1/CYLD/DUSP1/FKTN/ZMYND11/HDAC3/TAOK3/HIPK3/NCOR1	15	1
GO:0042752	GO:0042752	regulation of circadian rhythm	27/2092	121/18723	0.000321511118253346	0.00542492102989435	0.00430404539618387	RORA/PPARGC1A/USP2/PER1/PROX1/SIAH2/THRAP3/MAGED1/KLF10/SFPQ/FBXL3/SIN3A/ARNTL/NONO/CRY2/USP9X/CSNK1D/CREB1/FBXW11/CLOCK/RORB/USP7/HDAC3/FBXL17/HNRNPD/PRKDC/GSK3B	27	1
GO:0007062	GO:0007062	sister chromatid cohesion	17/2092	62/18723	0.000330632316057032	0.00556279370837335	0.00441343136950903	STAG2/NIPBL/STAG1/SFPQ/RAD21/CTCF/SMC3/TNKS/ATRX/ESCO1/POGZ/SMC1A/SLF2/CTNNB1/MAU2/RB1/WAPL	17	1
GO:0071711	GO:0071711	basement membrane organization	11/2092	31/18723	0.000332187048517906	0.00557293744719868	0.00442147924931238	DAG1/LAMB1/NTN4/PXDN/ITGB1/NID1/CLASP1/PLOD3/HPN/PHLDB2/CLASP2	11	1
GO:0006984	GO:0006984	ER-nucleus signaling pathway	14/2092	46/18723	0.000339082034070249	0.00564776109296656	0.00448084313061466	MBTPS1/NFE2L2/HSPA5/ATF6/EIF2A/PPP1R15B/TMCO1/ERLIN2/MBTPS2/CCDC47/AMFR/EIF2S1/DDIT3/GSK3B	14	1
GO:0048863	GO:0048863	stem cell differentiation	40/2092	206/18723	0.000339494301858312	0.00564776109296656	0.00448084313061466	NFE2L2/HES1/ABL1/RBPJ/CORO1C/HNRNPU/LTBP3/ZFP36L2/TGFB2/RET/HSPA9/SEMA4B/REST/MAPK1/UFL1/BMPR1A/SETD2/CDK13/LRP6/CDK12/NUDT21/MSI2/TAPT1/BMP4/SOX9/CITED2/FAM172A/ESR1/SEMA6C/OCIAD1/PUM1/SMAD4/STAT3/SEMA4D/SMO/PDCD6/CTNNB1/FBXL17/PRKDC/HOXA7	40	1
GO:0035268	GO:0035268	protein mannosylation	9/2092	22/18723	0.00034050549373479	0.00564776109296656	0.00448084313061466	B4GAT1/DPY19L4/DPY19L1/DPM3/FKTN/DPY19L3/TMTC3/RXYLT1/DPM1	9	1
GO:2000773	GO:2000773	negative regulation of cellular senescence	9/2092	22/18723	0.00034050549373479	0.00564776109296656	0.00448084313061466	ABL1/NAMPT/CDK6/MAP3K3/AKT3/BCL6/SIRT1/TERF2/PRKDC	9	1
GO:0001657	GO:0001657	ureteric bud development	22/2092	91/18723	0.000345598962187841	0.00569994908059101	0.00452224824354319	GPC3/PKD2/SPRY1/HES1/LGR4/AGT/RET/MAGED1/SMAD1/SMAD3/SDC4/CAT/BMP4/SMAD2/SOX9/SIX4/EYA1/SMAD4/ILK/SMO/CTNNB1/NPNT	22	1
GO:0006354	GO:0006354	DNA-templated transcription, elongation	22/2092	91/18723	0.000345598962187841	0.00569994908059101	0.00452224824354319	HNRNPU/BRD4/ARID1A/SUPT16H/CDK9/SETD2/SUPT6H/CDK13/SETD5/CDK12/EAPP/HTATSF1/PAF1/ZNF326/TCEA2/SUPT4H1/RTF1/WDR43/ZMYND11/SCAF8/KAT7/CTNNB1	22	1
GO:0060070	GO:0060070	canonical Wnt signaling pathway	54/2092	303/18723	0.000349234153204036	0.00574372462643154	0.00455697905999234	GPC3/FOXO3/ZEB2/TBL1XR1/RECK/EGFR/RBMS3/RBPJ/CDK14/LGR4/SIAH2/ATP6AP2/UBE2B/SMAD3/APC/PTK7/TLE3/RAB5A/ARNTL/OTUD5/USP34/LRP6/TNKS/SCYL2/LATS2/CYLD/PPM1A/LATS1/GID8/CSNK1D/FZD4/SOX9/PYGO1/UBR5/KPNA1/WNT9A/USP8/KANK1/CHD8/USP47/ILK/JUP/CTDNEP1/AMFR/CTNNB1/DDIT3/AXIN1/CTNND1/SRC/DDX3X/PSEN1/TTC21B/MAPK14/GSK3B	54	1
GO:0031062	GO:0031062	positive regulation of histone methylation	13/2092	41/18723	0.00035108006137455	0.00575790969005039	0.00456823326211378	TET1/BRD4/RIF1/PAXBP1/PAF1/KMT2E/NSD3/SNW1/SIRT1/RTF1/SMAD4/CHTOP/CTNNB1	13	1
GO:0042921	GO:0042921	glucocorticoid receptor signaling pathway	7/2092	14/18723	0.000362140887505015	0.00592272317413928	0.00469899363881103	CALR/NR3C1/PER1/ARID1A/ARNTL/CRY2/CLOCK	7	1
GO:0051168	GO:0051168	nuclear export	32/2092	154/18723	0.000375822770814316	0.00612936580255661	0.00486294058819404	CALR/NUP160/YTHDC1/HSPA9/TPR/PABPN1/PKD1/ZC3H11A/KHDRBS1/SETD2/SUPT6H/DHX9/UPF1/HNRNPA2B1/HNRNPA1/SMG6/CTDSPL2/PHAX/THOC2/DUSP16/NEMF/NUP153/POLR2D/AHCYL1/CHTOP/POLDIP3/ALKBH5/RANBP3/RBM22/CHP1/GSK3B/GLE1	32	1
GO:0061458	GO:0061458	reproductive system development	71/2092	427/18723	0.000392225594353969	0.00637911348595136	0.00506108639732183	FOXO3/PKD2/RHOBTB3/CEBPB/INHBB/TGFBR1/HES1/BPTF/RBPJ/ASH1L/ARID5B/HSPA5/LGR4/TGFB2/CTSV/NIPBL/ZFP36L1/GLI2/HECTD1/DNAJB6/NCOA1/VASH2/MAPK1/PKD1/CYP7B1/HOXA9/FNDC3A/NASP/SETD2/MED1/ANG/STAT5B/BMP4/WDR48/CSDE1/ATRX/KDM5A/SP3/FZD4/SOX9/MAP3K4/TFEB/CITED2/PRDX3/ESR1/TRIM28/SIRT1/CTSB/SIX4/BRCA2/PRDX4/ARID4A/KDM5B/NOTCH2/SMAD4/CTNNA1/ETV2/PLEKHA5/CTNNB1/TMF1/NRIP1/FRS2/SF1/SRC/BMP6/GGNBP2/MAPK14/UBE2Q…	71	1
GO:0009791	GO:0009791	post-embryonic development	20/2092	80/18723	0.000395359668187083	0.00641227384275726	0.00508739529292783	IGF2R/NPPC/FBN1/TGFBR1/ABL1/ASH1L/ARID5B/GIGYF2/MYO1E/AGO2/BMP4/SERP1/HEG1/SMAD2/ATRX/NDN/KDM5B/CCDC47/PSEN1/IREB2	20	1
GO:2000756	GO:2000756	regulation of peptidyl-lysine acetylation	17/2092	63/18723	0.000406287665431678	0.00656501241691048	0.00520857562961498	KLF15/PPARGC1A/RPS6KA5/TAF7/SIN3A/CTCF/BRD7/SETD5/PIH1D1/WBP2/EID1/SIRT1/SPHK2/SMAD4/GLYR1/KAT7/HDAC2	17	1
GO:0034502	GO:0034502	protein localization to chromosome	22/2092	92/18723	0.000407019557188472	0.00656501241691048	0.00520857562961498	IK/NIPBL/RAD21/SETD2/CTCF/MIS12/TNKS/PIH1D1/ATRX/ESR1/CCT8/BRCA2/TERF2/TRAPPC12/CENPQ/SLF2/MAU2/TERF1/PARP3/RB1/TPP1/WAPL	22	1
GO:0010586	GO:0010586	miRNA metabolic process	10/2092	27/18723	0.000415768788663682	0.00664596153302638	0.00527279936091428	TUT4/DDX17/RC3H1/AGO2/DICER1/ZSWIM8/SND1/RELA/DIS3L2/KHSRP	10	1
GO:0032786	GO:0032786	positive regulation of DNA-templated transcription, elongation	10/2092	27/18723	0.000415768788663682	0.00664596153302638	0.00527279936091428	BRD4/SUPT16H/SUPT6H/CDK13/CDK12/EAPP/SUPT4H1/SCAF8/KAT7/CTNNB1	10	1
GO:0070861	GO:0070861	regulation of protein exit from endoplasmic reticulum	10/2092	27/18723	0.000415768788663682	0.00664596153302638	0.00527279936091428	SORL1/TMEM30A/OS9/ERLEC1/CD81/SVIP/TM9SF4/SAR1B/GCC2/SAR1A	10	1
GO:0060485	GO:0060485	mesenchyme development	52/2092	291/18723	0.00041657863067817	0.00664596153302638	0.00527279936091428	DAG1/PKD2/SPRY1/TGFBR3/GLIPR2/TGFBR2/TGFBR1/HES1/PDCD4/RBPJ/POFUT2/CORO1C/TGFB2/RET/ZFP36L1/SEMA4B/DDX17/DDX5/FGFR1/MAPK1/SMAD3/MDM4/TMEM100/PTK7/BMPR1A/CLASP1/LRP6/ROCK1/POGLUT1/TAPT1/BMP4/SMAD2/SOX9/CITED2/FAM172A/SEMA6C/TRIM28/HOXA5/SIX4/HPN/EPB41L5/SMAD4/SEMA4D/SMO/PDCD6/CTNNB1/FBXL17/HDAC2/PHLDB2/DLG5/CLASP2/GSK3B	52	1
GO:0043618	GO:0043618	regulation of transcription from RNA polymerase II promoter in response to stress	14/2092	47/18723	0.000433813435967445	0.00690211322714509	0.00547602600950897	CEBPB/NFE2L2/RBPJ/HSPA5/ATF6/CHD6/SIN3A/DNAJB1/TMBIM6/CITED2/MBTPS2/BACH1/DDIT3/INO80	14	1
GO:0045727	GO:0045727	positive regulation of translation	29/2092	136/18723	0.000442464455612818	0.00700170104760283	0.00555503739009776	VIM/CIRBP/FMR1/PABPC1/SAMD4A/PINK1/MAPK1/EIF3D/DNAJC3/YTHDF3/KHDRBS1/DHX9/AGO2/ELAVL1/SERP1/CDK4/MPV17L2/TRMT10C/LARP1/POLR2D/DHX29/FXR1/POLDIP3/HNRNPD/PRKDC/EIF5A2/DDX3X/USP16/PCIF1	29	1
GO:0072073	GO:0072073	kidney epithelium development	29/2092	136/18723	0.000442464455612818	0.00700170104760283	0.00555503739009776	GPC3/PKD2/SPRY1/KLF15/HES1/LGR4/AGT/KANK2/RET/MAGED1/SMAD1/PKD1/SMAD3/MYO1E/SDC4/CAT/BMP4/SMAD2/SOX9/ACAT1/SIX4/EYA1/NOTCH2/SMAD4/ILK/SMO/AHI1/CTNNB1/NPNT	29	1
GO:0001954	GO:0001954	positive regulation of cell-matrix adhesion	16/2092	58/18723	0.000455184665706334	0.00709271424009678	0.00562724579829153	DAG1/ABL1/CDH13/CDK6/UTRN/SMAD3/EMP2/SDC4/ROCK1/POLDIP2/EPB41L5/ILK/MAP4K4/JUP/EFEMP2/GSK3B	16	1
GO:2000736	GO:2000736	regulation of stem cell differentiation	16/2092	58/18723	0.000455184665706334	0.00709271424009678	0.00562724579829153	NFE2L2/HES1/ABL1/HNRNPU/LTBP3/ZFP36L2/TGFB2/HSPA9/REST/CDK13/CDK12/NUDT21/SOX9/OCIAD1/STAT3/PRKDC	16	1
GO:0030511	GO:0030511	positive regulation of transforming growth factor beta receptor signaling pathway	11/2092	32/18723	0.000455484296204336	0.00709271424009678	0.00562724579829153	CDKN1C/TGFBR3/ZEB2/CREBBP/EP300/CITED2/SNW1/C20orf27/ADAM17/SMAD4/NPNT	11	1
GO:0034243	GO:0034243	regulation of transcription elongation from RNA polymerase II promoter	11/2092	32/18723	0.000455484296204336	0.00709271424009678	0.00562724579829153	HNRNPU/BRD4/SUPT16H/SUPT6H/CDK13/CDK12/EAPP/SUPT4H1/WDR43/ZMYND11/CTNNB1	11	1
GO:0035883	GO:0035883	enteroendocrine cell differentiation	11/2092	32/18723	0.000455484296204336	0.00709271424009678	0.00562724579829153	HES1/CDK6/SIDT2/ARNTL/PDPK1/BMP4/RHEB/CLOCK/SMO/BMP6/GSK3B	11	1
GO:1903846	GO:1903846	positive regulation of cellular response to transforming growth factor beta stimulus	11/2092	32/18723	0.000455484296204336	0.00709271424009678	0.00562724579829153	CDKN1C/TGFBR3/ZEB2/CREBBP/EP300/CITED2/SNW1/C20orf27/ADAM17/SMAD4/NPNT	11	1
GO:0072595	GO:0072595	maintenance of protein localization in organelle	13/2092	42/18723	0.000456974306390301	0.00709704128359472	0.00563067880525031	OS9/HNRNPU/HSPA5/PINK1/SUN2/KDELR1/TAPT1/RER1/GPAA1/TOPORS/KDELR2/TSPO/ANKRD13C	13	1
GO:0001654	GO:0001654	eye development	63/2092	371/18723	0.000462258462659419	0.00716011454727751	0.00568072012173772	SPRY1/COL5A2/FBN1/VIM/TGFBR2/TGFBR1/MYF5/TGFB2/PROX1/NIPBL/RAB18/RET/ATF6/COL5A1/CHRDL1/MAN2A1/THRB/SMAD3/XRN2/NF1/ARHGAP35/MED1/IFT172/TENM3/BMP4/DZANK1/TSPAN12/CDK4/YY1/ATP2B1/SKIL/OBSL1/NPHP1/SP3/CC2D2A/FZD4/SOX9/CITED2/MAX/RORB/WNT9A/TOPORS/KDM5B/TWSG1/NOTCH2/ABI2/SLC7A11/CEP290/STAT3/AHI1/CTNNB1/HDAC2/FRS2/USP45/BMP6/PSEN1/PRKCI/RING1/HIPK1/ATP2B4/SH3PXD2B/MFN2/WDR19	63	1
GO:0050775	GO:0050775	positive regulation of dendrite morphogenesis	12/2092	37/18723	0.000466543576932451	0.00720742122147625	0.00571825247883046	EEF2K/BHLHB9/CAMK2B/CUX1/PTPRD/CAPRIN1/PAFAH1B1/OBSL1/PAK3/RAB21/ILK/FBXO31	12	1
GO:0016197	GO:0016197	endosomal transport	43/2092	230/18723	0.000483973803679234	0.00745701742247872	0.00591627810425612	RHOBTB3/ERC1/EPS15/SORL1/CORO1C/DCLK1/ARFIP1/ARHGAP1/VPS35/LAPTM4B/SNX33/SPAG9/AP3D1/VPS36/ARL1/RAB11B/EHD2/ATP9A/ACAP2/VPS4B/PREPL/TMEM87B/SNX27/BVES/TBC1D17/VPS26A/SQSTM1/USP7/DENND2A/STAM/ZDHHC2/RAB6B/GCC2/TMEM50A/CLTC/EVI5/LAMTOR1/VPS26B/AP3B1/RAB35/VPS29/CHMP6/KIAA1109	43	1
GO:1900076	GO:1900076	regulation of cellular response to insulin stimulus	17/2092	64/18723	0.000496421151635921	0.00762872924626855	0.00605251151310767	LPL/SORL1/NUCKS1/GKAP1/AGT/MSTN/USO1/PTPRE/ECHDC3/OSBPL8/ATP2B1/PIP4K2B/APPL2/SIRT1/RELA/KANK1/SRC	17	1
GO:0032210	GO:0032210	regulation of telomere maintenance via telomerase	15/2092	53/18723	0.000504164228356449	0.00770833386904766	0.00611566854494267	HNRNPU/MAPK1/DCP2/HNRNPC/TNKS/ATM/HNRNPA1/SMG6/MAP3K4/CCT8/TERF2/NEK7/CTNNB1/TERF1/SRC	15	1
GO:2000737	GO:2000737	negative regulation of stem cell differentiation	9/2092	23/18723	0.000504234307744706	0.00770833386904766	0.00611566854494267	NFE2L2/HES1/HNRNPU/ZFP36L2/HSPA9/REST/CDK13/CDK12/STAT3	9	1
GO:0099111	GO:0099111	microtubule-based transport	37/2092	190/18723	0.0005242883735562	0.00799403236242591	0.00634233715050304	FYCO1/ARHGAP21/APP/HNRNPU/DYNC1H1/SSX2IP/SUN2/SFPQ/KIF13A/DST/IFT46/DYNC1I2/KIF3A/IFT172/AP3D1/PAFAH1B1/ACTR10/COPG2/FBXW11/ARL3/TRAF3IP1/WDR35/TERF2/RAB21/KIF3C/IFT43/FLOT2/NDEL1/SNAPIN/HSPB11/AP3B1/IFT57/IFT81/TTC21B/IFT88/BLOC1S6/WDR19	37	1
GO:0001837	GO:0001837	epithelial to mesenchymal transition	32/2092	157/18723	0.000536227922397138	0.00811269892929003	0.00643648530270249	DAG1/SPRY1/TGFBR3/GLIPR2/TGFBR2/TGFBR1/PDCD4/RBPJ/POFUT2/TGFB2/DDX17/DDX5/FGFR1/SMAD3/TMEM100/CLASP1/LRP6/ROCK1/BMP4/SMAD2/SOX9/TRIM28/HPN/EPB41L5/SMAD4/PDCD6/CTNNB1/HDAC2/PHLDB2/DLG5/CLASP2/GSK3B	32	1
GO:0007030	GO:0007030	Golgi organization	32/2092	157/18723	0.000536227922397138	0.00811269892929003	0.00643648530270249	TMED4/GOLGB1/TMED3/AKAP9/ARHGAP21/LMAN1/HUWE1/MAPK1/YIPF4/LMAN2/TMED9/USO1/TRIP11/TMED7/CLASP1/RAB30/ARL1/TMED10/OBSL1/CSNK1D/GORASP2/PLEKHM2/PDCD10/GOLGA5/COG2/ZFP69B/GCC2/TRAPPC12/LYSMD3/BET1/CLASP2/SEC22B	32	1
GO:0007034	GO:0007034	vacuolar transport	32/2092	157/18723	0.000536227922397138	0.00811269892929003	0.00643648530270249	IGF2R/SORL1/TMEM106B/SCARB2/LAMP2/PINK1/KIF13A/PLEKHM1/VPS35/M6PR/AP3D1/VPS36/AP1G1/GRN/SCYL2/MON1B/VPS13C/VPS4B/NDFIP1/SNX27/LRP1/STAM/VIPAS39/SLC46A3/VPS11/GCC2/TMEM50A/CACNG5/SNAPIN/AP3B1/ATG14/CHMP6	32	1
GO:1905477	GO:1905477	positive regulation of protein localization to membrane	24/2092	106/18723	0.000538756950880528	0.00811725537047957	0.00644010031011306	PIK3R1/EGFR/ITGB1/MESD/CD81/RAB11FIP2/PRNP/TCAF1/FYN/EZR/PDPK1/PRKCE/C2CD5/RER1/ZDHHC8/AKT2/SQSTM1/LRP1/ZDHHC2/PTPN9/PRKCI/CHP1/ATP2B4/AP2B1	24	1
GO:0007265	GO:0007265	Ras protein signal transduction	58/2092	337/18723	0.00054068823133852	0.00811725537047957	0.00644010031011306	SPRY1/ARHGAP24/WASF2/CDC42EP5/ITGB1/ABL1/TIMP2/MET/IGF1/TGFB2/CDH13/KANK2/PLCE1/ARHGEF11/NTN1/GABARAP/SSX2IP/LIMK1/ARHGAP5/ARFGEF2/RALBP1/IQSEC1/ARHGAP1/ARHGEF12/OPHN1/NF1/ARHGAP35/ERBIN/RASA3/RAB30/ARHGAP6/ROCK1/DENND4A/HEG1/KPNB1/STAMBP/BCL6/TRIM28/SQSTM1/USP8/DENND4C/RAB21/KANK1/NOTCH2/SHOC2/ABI2/NCKAP1/MAP4K4/ARHGEF2/ARFGAP1/CUL3/RB1/RASA2/RAB35/GPSM2/MAPKAP1/GRB2/MFN2	58	1
GO:0062197	GO:0062197	cellular response to chemical stress	58/2092	337/18723	0.00054068823133852	0.00811725537047957	0.00644010031011306	MAP1LC3A/FOXO3/PKD2/ETV5/EGFR/NFE2L2/PPARGC1A/ABL1/FOXO1/MAP3K5/MET/LRRC8D/ZFP36L1/DAPK1/OXR1/REST/CHD6/PINK1/MAPK1/SFPQ/FYN/SIN3A/PDGFD/MICU1/ARNTL/AIFM1/NONO/ATM/NFE2L1/AGAP3/PIK3CA/SLC25A24/P4HB/MCL1/PRDX3/PDK2/RAD52/SIRT1/PDCD10/RELA/SLC7A11/TP53INP1/PRDX5/TSPO/ARHGEF2/EIF2S1/CTNNB1/DDIT3/HDAC2/PCGF2/SRC/DDX3X/STAU1/RIPK1/MAPKAP1/PRKRA/SLC12A6/BDKRB2	58	1
GO:0014855	GO:0014855	striated muscle cell proliferation	19/2092	76/18723	0.000546834651240433	0.00818853422765405	0.0064966518129601	DIPK2A/TGFBR3/TGFBR2/TGFBR1/TENM4/RUNX1/RBPJ/TGFB2/SMAD1/MAPK1/PAXBP1/MSTN/BMPR1A/ARID2/CITED2/KPNA1/CFLAR/STAT3/MAPK14	19	1
GO:0001892	GO:0001892	embryonic placenta development	20/2092	82/18723	0.000558111241131266	0.0083100218747609	0.00659303816500874	PKD2/CEBPB/HES1/BPTF/RBPJ/ZFP36L1/HECTD1/DNAJB6/NCOA1/VASH2/MAPK1/PKD1/SETD2/MED1/SP3/TFEB/CITED2/TRIM28/GGNBP2/GRB2	20	1
GO:0045185	GO:0045185	maintenance of protein location	22/2092	94/18723	0.000558989646478119	0.0083100218747609	0.00659303816500874	PKD2/FBN1/SORL1/OS9/HNRNPU/HSPA5/PINK1/SUN2/PKD1/KDELR1/TAPT1/VPS13C/RER1/LATS1/YWHAB/DZIP1/GPAA1/TOPORS/KDELR2/TSPO/ANKRD13C/FAF1	22	1
GO:0006406	GO:0006406	mRNA export from nucleus	16/2092	59/18723	0.000560624874556884	0.0083100218747609	0.00659303816500874	NUP160/YTHDC1/TPR/PABPN1/ZC3H11A/SETD2/SUPT6H/UPF1/HNRNPA2B1/SMG6/THOC2/POLR2D/CHTOP/POLDIP3/ALKBH5/GLE1	16	1
GO:0071427	GO:0071427	mRNA-containing ribonucleoprotein complex export from nucleus	16/2092	59/18723	0.000560624874556884	0.0083100218747609	0.00659303816500874	NUP160/YTHDC1/TPR/PABPN1/ZC3H11A/SETD2/SUPT6H/UPF1/HNRNPA2B1/SMG6/THOC2/POLR2D/CHTOP/POLDIP3/ALKBH5/GLE1	16	1
GO:2001236	GO:2001236	regulation of extrinsic apoptotic signaling pathway	31/2092	151/18723	0.000571287114342731	0.00844668195574922	0.00670146208291991	ITGAV/TGFBR1/TNFRSF12A/IGF1/SIAH2/AGT/PDIA3/RET/PHIP/FGFR1/FYN/LTBR/RB1CC1/EYA4/BMP4/CYLD/PEA15/SKIL/MCL1/RELA/CFLAR/EYA1/ZMYND11/CTNNA1/ARHGEF2/FAF1/ITM2C/SRC/DDX3X/RIPK1/GSK3B	31	1
GO:0009081	GO:0009081	branched-chain amino acid metabolic process	8/2092	19/18723	0.000581406761590659	0.00850461239069751	0.00674742316151703	ALDH6A1/BCAT1/BCKDHB/BCAT2/HIBADH/IVD/ACADSB/ACAT1	8	1
GO:0045947	GO:0045947	negative regulation of translational initiation	8/2092	19/18723	0.000581406761590659	0.00850461239069751	0.00674742316151703	PAIP2B/FMR1/TPR/AGO2/PAIP2/LARP1/EIF2S1/EIF4EBP2	8	1
GO:0060065	GO:0060065	uterus development	8/2092	19/18723	0.000581406761590659	0.00850461239069751	0.00674742316151703	ASH1L/TGFB2/NIPBL/HOXA9/ESR1/KDM5B/SMAD4/SRC	8	1
GO:0050821	GO:0050821	protein stabilization	37/2092	191/18723	0.000581645368593799	0.00850461239069751	0.00674742316151703	PPIB/PIK3R1/CALR/PPARGC1A/TRIM44/USP2/HSPD1/IGF1/LAMP2/UBE2B/PINK1/ZNF207/SMAD3/MDM4/P3H1/IFT46/EP300/ATF7IP/GRN/SEL1L/PFN2/USP9X/CREB1/NOP53/CCT8/USP7/ZSWIM7/PDCD10/RAB21/USP19/GTPBP4/SMO/FLOT2/SYVN1/CTNND1/CHP1/PRKRA	37	1
GO:0007064	GO:0007064	mitotic sister chromatid cohesion	10/2092	28/18723	0.000582467902420103	0.00850461239069751	0.00674742316151703	NIPBL/RAD21/SMC3/TNKS/ATRX/POGZ/SMC1A/SLF2/MAU2/RB1	10	1
GO:0051402	GO:0051402	neuron apoptotic process	45/2092	246/18723	0.000590736405683752	0.00860388471462281	0.00682618423221367	FOXO3/RETREG1/USP53/CEBPB/HYOU1/PPARGC1A/LGMN/APP/HSPD1/BHLHB9/HSPA5/TGFB2/OXR1/PRNP/ADNP/PINK1/THRB/FYN/NF1/NCSTN/PDPK1/AIFM1/NONO/GRN/PIK3CA/NQO2/GBE1/UBE2M/AKT2/MCL1/PAK3/PIGT/MAX/SIX4/LRP1/BTG2/AKT1S1/ILK/CTNNB1/DDIT3/BACE1/UBE2V2/RB1/PSEN1/PRKCI	45	1
GO:0045667	GO:0045667	regulation of osteoblast differentiation	28/2092	132/18723	0.000600799772268378	0.00872874110826639	0.00692524329377133	IGFBP5/CEBPB/NPPC/IL6ST/ZHX3/IGF1/CDK6/REST/ATP6AP1/SMAD1/NBR1/IL6R/DDX5/SMAD3/CRIM1/BMPR1A/BMP4/SOX9/RORB/TWSG1/ILK/SEMA4D/LRP3/CTNNB1/VEGFC/SUCO/NPNT/BMP6	28	1
GO:0046329	GO:0046329	negative regulation of JNK cascade	12/2092	38/18723	0.000613237722184368	0.00880194614362211	0.00698332299551519	PDCD4/PER1/PINK1/DUSP10/PAFAH1B1/CYLD/FKTN/ZMYND11/HDAC3/TAOK3/HIPK3/NCOR1	12	1
GO:0009083	GO:0009083	branched-chain amino acid catabolic process	7/2092	15/18723	0.000613643941832102	0.00880194614362211	0.00698332299551519	ALDH6A1/BCKDHB/BCAT2/HIBADH/IVD/ACADSB/ACAT1	7	1
GO:0010452	GO:0010452	histone H3-K36 methylation	7/2092	15/18723	0.000613643941832102	0.00880194614362211	0.00698332299551519	ASH1L/SETD3/BRD4/SETD2/SETD5/NSD3/NSD1	7	1
GO:0031958	GO:0031958	corticosteroid receptor signaling pathway	7/2092	15/18723	0.000613643941832102	0.00880194614362211	0.00698332299551519	CALR/NR3C1/PER1/ARID1A/ARNTL/CRY2/CLOCK	7	1
GO:0032239	GO:0032239	regulation of nucleobase-containing compound transport	7/2092	15/18723	0.000613643941832102	0.00880194614362211	0.00698332299551519	TPR/KHDRBS1/SETD2/SUPT6H/DHX9/NUP153/RIPK1	7	1
GO:1900181	GO:1900181	negative regulation of protein localization to nucleus	11/2092	33/18723	0.000614858406958402	0.00880194614362211	0.00698332299551519	MDFIC/DCLK1/MAGED1/SIN3A/LATS2/LATS1/OTUD7B/RAB23/CTNNA1/CHP1/GSK3B	11	1
GO:0150063	GO:0150063	visual system development	63/2092	375/18723	0.000616566616664354	0.00880487205017023	0.00698564436287496	SPRY1/COL5A2/FBN1/VIM/TGFBR2/TGFBR1/MYF5/TGFB2/PROX1/NIPBL/RAB18/RET/ATF6/COL5A1/CHRDL1/MAN2A1/THRB/SMAD3/XRN2/NF1/ARHGAP35/MED1/IFT172/TENM3/BMP4/DZANK1/TSPAN12/CDK4/YY1/ATP2B1/SKIL/OBSL1/NPHP1/SP3/CC2D2A/FZD4/SOX9/CITED2/MAX/RORB/WNT9A/TOPORS/KDM5B/TWSG1/NOTCH2/ABI2/SLC7A11/CEP290/STAT3/AHI1/CTNNB1/HDAC2/FRS2/USP45/BMP6/PSEN1/PRKCI/RING1/HIPK1/ATP2B4/SH3PXD2B/MFN2/WDR19	63	1
GO:0030520	GO:0030520	intracellular estrogen receptor signaling pathway	15/2092	54/18723	0.000626882724360739	0.00887771483248239	0.00704343665886013	KANK2/TAF7/DDX17/ARID1A/DDX5/CYP7B1/SAFB/UFL1/MED1/WBP2/STRN3/LATS1/ESR1/VPS11/SRC	15	1
GO:0035065	GO:0035065	regulation of histone acetylation	15/2092	54/18723	0.000626882724360739	0.00887771483248239	0.00704343665886013	PPARGC1A/RPS6KA5/TAF7/SIN3A/CTCF/BRD7/SETD5/PIH1D1/WBP2/EID1/SIRT1/SPHK2/SMAD4/GLYR1/KAT7	15	1
GO:1902893	GO:1902893	regulation of pri-miRNA transcription by RNA polymerase II	15/2092	54/18723	0.000626882724360739	0.00887771483248239	0.00704343665886013	FOXO3/NR3C1/TEAD1/TGFB2/REST/SMAD1/NFIB/SMAD3/BMPR1A/BMP4/YY1/SOX9/RELA/SMAD4/STAT3	15	1
GO:0097191	GO:0097191	extrinsic apoptotic signaling pathway	41/2092	219/18723	0.000627732526156739	0.00887771483248239	0.00704343665886013	FOXO3/ITGAV/PIK3R1/TGFBR1/TNFRSF12A/IGF1/TGFB2/SIAH2/AGT/PDIA3/RET/PHIP/GABARAP/IL6R/FGFR1/SMAD3/FYN/PDPK1/BEX3/LTBR/RB1CC1/EYA4/BMP4/CYLD/PEA15/SKIL/MCL1/CRADD/RELA/CFLAR/EYA1/ZMYND11/CTNNA1/ARHGEF2/FAF1/ITM2C/SRC/DDX3X/RIPK1/HIPK1/GSK3B	41	1
GO:0003281	GO:0003281	ventricular septum development	18/2092	71/18723	0.000632926075223698	0.00892959559140905	0.007084598021464	TGFBR3/TGFBR2/TGFBR1/HES1/RBPJ/TGFB2/PROX1/HECTD1/MDM4/PTK7/BMPR1A/TRIP11/BMP4/HEG1/CITED2/SMAD4/FRS2/AP2B1	18	1
GO:0032886	GO:0032886	regulation of microtubule-based process	44/2092	240/18723	0.000643569025375005	0.00905792462396792	0.00718641221907869	AKAP9/NIN/KAT2B/ABL1/HNRNPU/MET/CLIP1/DYNC1H1/TPR/PKD1/APC/NUMA1/CLASP1/ROCK1/MPDZ/PAFAH1B1/EFNA5/CYLD/GNAI1/VPS4B/CKAP5/MACF1/ARL3/SIRT1/TRAF3IP1/RNF4/KLHL42/TAOK1/HDGFL3/ARHGEF2/CEP120/CLTC/TOGARAM1/PARP3/MID1/PHLDB2/CLASP2/DYRK1A/FKBP4/TTC21B/GPSM2/SLAIN2/GSK3B/MARK2	44	1
GO:0007044	GO:0007044	cell-substrate junction assembly	22/2092	95/18723	0.00065195933497694	0.00915400936760187	0.00726264431466171	LAMC1/ABL1/CORO1C/TLN1/SMAD3/DST/TRIP6/CLASP1/PDPK1/ARHGAP6/SDC4/ROCK1/EFNA5/MACF1/POLDIP2/LRP1/EPB41L5/MAP4K4/SLK/PHLDB2/CLASP2/SRC	22	1
GO:0042770	GO:0042770	signal transduction in response to DNA damage	34/2092	172/18723	0.000654423173070886	0.00916662124002401	0.00727265037210229	FOXO3/FOXN3/ABL1/CDC5L/PTTG1IP/GIGYF2/XPC/DDX5/CDC14B/MDM4/KMT5A/ATM/SYF2/ATRX/KDM1A/CRADD/NOP53/CLOCK/SIRT1/BRCA2/WAC/UIMC1/TAOK1/PPM1D/TAOK3/MDC1/PPP1R10/PRKDC/FBXO31/DYRK1A/MAPK14/CEP63/YJU2/GRB2	34	1
GO:0046785	GO:0046785	microtubule polymerization	20/2092	83/18723	0.000659279715902913	0.0092126079632734	0.00730913550126756	AKAP9/NIN/ABL1/MET/CLIP1/ZNF207/NUMA1/CLASP1/CEP192/TUBG2/CKAP5/CSNK1D/ARL3/HDGFL3/NDEL1/TOGARAM1/CLASP2/DYRK1A/FKBP4/SLAIN2	20	1
GO:0017038	GO:0017038	protein import	39/2092	206/18723	0.000671402220381436	0.00935966666746026	0.00742580952015859	MDFIC/PIK3R1/HSPD1/PTTG1IP/AGT/LAMP2/TXNIP/TPR/MAPK1/SMAD3/SNX33/MED1/AIFM1/ELAVL1/BMP4/CRY2/KPNB1/APPL2/UBR5/TRIM28/KPNA1/TMCO6/ZIC1/RAB23/TNPO2/APPL1/NUP153/STAT3/JUP/HDAC3/SMO/IPO5/KPNA4/RBM22/IPO9/PPP1R10/PSEN1/MAPK14/CHP1	39	1
GO:0048705	GO:0048705	skeletal system morphogenesis	41/2092	220/18723	0.000689941717413976	0.00959527020299009	0.00761273358906832	ZFAND5/NPPC/TGFBR2/TGFBR1/MYF5/HOXC9/FOXN3/THRA/ARID5B/LTBP3/FREM1/NIPBL/FGFR1/PKD1/SERPINH1/SMAD3/HOXA9/SETD2/TRIP11/GLG1/POR/BMP4/WDR48/SMAD2/MEGF8/SOX9/CITED2/ANKRD11/HOXA5/SIX4/EYA1/RAB23/CTNNB1/PCGF2/BMP6/PSEN1/TMEM107/MAPK14/HOXA7/PRKRA/WDR19	41	1
GO:0042692	GO:0042692	muscle cell differentiation	64/2092	384/18723	0.000694431091768498	0.00963482000546103	0.00764411176845692	IGFBP5/RORA/CALR/RCAN1/PTGFRN/NFATC2/PIEZO1/HES1/MYF5/ITGB1/SGCB/PDCD4/RBPJ/HNRNPU/QKI/IGF1/PLD3/PROX1/AGT/CHRNB1/SETD3/POPDC3/SMAD1/CD81/PIAS1/TMOD3/CDK9/BMPR1A/SUPT6H/ACTN4/SPAG9/MYEF2/BMP4/EHD2/YY1/OBSL1/KDM1A/SOX9/HDAC5/ADAM12/DMD/BVES/SIRT1/SIX4/MTPN/CFLAR/PTBP1/SMAD4/ADAMTS15/ALPK3/XBP1/SMO/EPC1/CTNNB1/OLFM2/NPNT/CSRP1/MAML1/FRS2/RB1/MAPK14/FBXO22/EFEMP2/BIN3	64	1
GO:0035270	GO:0035270	endocrine system development	27/2092	127/18723	0.000718539488599556	0.00994574162115934	0.00789079199499774	TGFBR1/HES1/THRA/RBPJ/ARID5B/CDK6/GLI2/IL6R/SIDT2/MAPK1/SMAD3/NF1/BMPR1A/ARNTL/PDPK1/BMP4/SMAD2/SOX9/CITED2/CREB1/RHEB/CLOCK/HOXA5/TSPO/SMO/BMP6/GSK3B	27	1
GO:0051893	GO:0051893	regulation of focal adhesion assembly	17/2092	66/18723	0.000729168029035356	0.0100453619058871	0.00796982913221802	ABL1/CORO1C/SMAD3/CLASP1/ARHGAP6/SDC4/ROCK1/EFNA5/MACF1/POLDIP2/LRP1/EPB41L5/MAP4K4/SLK/PHLDB2/CLASP2/SRC	17	1
GO:0090109	GO:0090109	regulation of cell-substrate junction assembly	17/2092	66/18723	0.000729168029035356	0.0100453619058871	0.00796982913221802	ABL1/CORO1C/SMAD3/CLASP1/ARHGAP6/SDC4/ROCK1/EFNA5/MACF1/POLDIP2/LRP1/EPB41L5/MAP4K4/SLK/PHLDB2/CLASP2/SRC	17	1
GO:0050679	GO:0050679	positive regulation of epithelial cell proliferation	39/2092	207/18723	0.000739909649478778	0.0101694154875546	0.00806825125562107	LAMC1/LAMB1/EGFR/TGFBR1/IGF1/PROX1/CDH13/VEGFB/VASH2/FGFR1/CYP7B1/BMPR1A/MED1/MYDGF/PDPK1/SRSF6/ANG/GRN/BMP4/AKT3/CXCL12/WDR48/SOX9/EMC10/SIRT1/HPN/ADAM17/CFLAR/KDM5B/EYA1/NOTCH2/STAT3/XBP1/SMO/PDCD6/CTNNB1/VEGFC/RICTOR/BMP6	39	1
GO:0002066	GO:0002066	columnar/cuboidal epithelial cell development	13/2092	44/18723	0.000751141866677009	0.0102996150571285	0.00817154950732316	IL6ST/CDK6/SIDT2/ARNTL/PDPK1/BMP4/RHEB/CLOCK/HOXA5/SMO/SRC/BMP6/GSK3B	13	1
GO:0030510	GO:0030510	regulation of BMP signaling pathway	22/2092	96/18723	0.000758049447583892	0.0103458729967452	0.00820824981520725	GPC3/FBN1/SORL1/HES1/ABL1/RBPJ/CHRDL1/SPART/RGMA/CRIM1/NUMA1/CTDSPL2/BMP4/SMAD2/SKIL/LEMD3/PCSK6/TWSG1/NOTCH2/SMAD4/ILK/NEO1	22	1
GO:1901655	GO:1901655	cellular response to ketone	22/2092	96/18723	0.000758049447583892	0.0103458729967452	0.00820824981520725	FOXO3/EGFR/NR3C1/PTGFR/FOXO1/CDC5L/MSTN/FBXO32/PRKCE/AIFM1/CDK4/GNAI1/ATP2B1/SIRT1/DDIT4/USP8/SPHK2/CFLAR/LARP1/KLF9/ELK1/SRC	22	1
GO:0050673	GO:0050673	epithelial cell proliferation	71/2092	437/18723	0.000762046688103336	0.0103762403694071	0.00823234280195844	GPC3/IGFBP5/CDKN1C/LAMC1/LAMB1/TGFBR3/CEBPB/C6orf89/EGFR/TGFBR1/HES1/IGF1/LGR4/TGFB2/PROX1/CDH13/CDK6/ZFP36L1/VEGFB/MAGED1/VASH2/SIDT2/FGFR1/NFIB/MAPK1/CYP7B1/SMAD3/NF1/DUSP10/BMPR1A/MED1/NCSTN/MYDGF/PDPK1/SRSF6/IFT172/ANG/GRN/BMP4/AKT3/CXCL12/WDR48/SOX9/EMC10/ESR1/SIRT1/HOXA5/SIX4/HPN/PDCD10/ADAM17/BRCA2/CFLAR/KDM5B/EYA1/NOTCH2/RIDA/STAT3/XBP1/SMO/PDCD6/CTNNB1/KLF9/VEGFC/RICTOR/FRS2/IFT57/RB1/PR…	71	1
GO:0038066	GO:0038066	p38MAPK cascade	15/2092	55/18723	0.0007741212553854	0.0105161947802355	0.00834338038836432	SASH1/RELL1/MAP3K5/PER1/ZFP36L1/MAP3K3/DUSP10/EZR/PJA2/BMP4/CYLD/MAP3K4/EMC10/DUSP1/MAPK14	15	1
GO:0050767	GO:0050767	regulation of neurogenesis	61/2092	364/18723	0.000794661345233293	0.0107702365193077	0.00854493303244279	DAG1/CHODL/ETV5/ULK1/IL6ST/EEF2K/EGFR/SORL1/NIN/HES1/TENM4/BHLHB9/GOLGA4/SEMA4B/REST/NTN1/LIMK1/ADNP/SPART/CAMK2B/RGMA/MAN2A1/PLXNA2/UFL1/CUX1/NF1/DUSP10/BMPR1A/PTPRD/ARNTL/CAPRIN1/PAFAH1B1/CXCL12/DICER1/SKIL/MEGF8/OBSL1/KDM1A/MACF1/APPL2/PAK3/SNW1/RHEB/SEMA6C/LRP1/MBD1/RELA/RAB21/NPTN/ILK/SEMA4D/CTNNA1/TSPO/SMO/NDEL1/CTNNB1/VEGFC/HDAC2/FBXO31/PSEN1/PRKCI	61	1
GO:0046326	GO:0046326	positive regulation of glucose import	12/2092	39/18723	0.000796713353682216	0.01077311012889	0.00854721290822808	GPC3/RHOQ/KLF15/PIK3R1/NFE2L2/IGF1/OSBPL8/INSR/AKT2/APPL1/PRKCI/MAPK14	12	1
GO:0002068	GO:0002068	glandular epithelial cell development	10/2092	29/18723	0.000800771210513713	0.0107781964081788	0.00855124828069453	CDK6/SIDT2/ARNTL/PDPK1/BMP4/RHEB/CLOCK/SMO/BMP6/GSK3B	10	1
GO:0003309	GO:0003309	type B pancreatic cell differentiation	10/2092	29/18723	0.000800771210513713	0.0107781964081788	0.00855124828069453	CDK6/SIDT2/ARNTL/PDPK1/BMP4/RHEB/CLOCK/SMO/BMP6/GSK3B	10	1
GO:0001659	GO:0001659	temperature homeostasis	34/2092	174/18723	0.000810486536867677	0.0108839419113767	0.00863514506807595	TSHR/CEBPB/HADH/PPARGC1A/THRA/FOXO1/RBPJ/LGR4/LPIN1/DYNC1H1/PDGFC/DECR1/APC/IGF1R/TLE3/ARNTL/PGAM5/ACOT11/CNOT3/LAMA4/KDM1A/LNPEP/APPL2/IP6K1/RHEB/ADAM17/ACADL/EHMT1/STAT3/HDAC3/DDIT3/RB1/NAPEPLD/MFN2	34	1
GO:0016241	GO:0016241	regulation of macroautophagy	29/2092	141/18723	0.000819798393618469	0.0109837976993962	0.00871436904983333	FYCO1/ULK1/SESN1/SH3GLB1/SCOC/EXOC1/PINK1/ATP6V1G1/VPS35/ATP6V0B/BNIP3L/PIK3CA/TMEM39A/VPS13C/SLC25A5/QSOX1/PIP4K2B/RHEB/SIRT1/VPS26A/POLDIP2/ATP6V0C/WAC/LARP1/VPS26B/SCFD1/SPTLC1/SEC22B/RIPK2	29	1
GO:0045862	GO:0045862	positive regulation of proteolysis	62/2092	372/18723	0.000834030840255512	0.0110977154966721	0.00880474960435326	PCOLCE2/CTSH/ANTXR1/NFE2L2/FGFR4/FMR1/ASPH/LGMN/APP/HSPD1/MAP3K5/DAPK1/HECTD1/REST/NUB1/GABARAP/PINK1/RGMA/PIAS1/SMAD3/FYN/SNX33/CLPX/TMEM259/NCSTN/BEX3/AIFM1/ADAM9/ATXN3/GRN/WDR48/CSNK1D/HERPUD1/CRADD/NOP53/PSENEN/FBXW11/SIRT1/WDR35/ARIH1/HPN/COP1/CFLAR/PSMC3/SART3/STAT3/PDCD6/RNF40/AXIN1/SUMO2/UBE2V2/HDAC2/TMTC3/FURIN/IFT57/SRC/DDX3X/PSEN1/RHBDD1/FBXO22/GSK3B/RIPK2	62	1
GO:0071384	GO:0071384	cellular response to corticosteroid stimulus	16/2092	61/18723	0.000835192930726154	0.0110977154966721	0.00880474960435326	FOXO3/EGFR/NR3C1/FOXO1/HNRNPU/ZFP36L2/ZFP36L1/REST/MSTN/FBXO32/AIFM1/ATP2B1/DDIT4/USP8/CFLAR/KLF9	16	1
GO:1904356	GO:1904356	regulation of telomere maintenance via telomere lengthening	16/2092	61/18723	0.000835192930726154	0.0110977154966721	0.00880474960435326	HNRNPU/MAPK1/DCP2/HNRNPC/TNKS/HNRNPA2B1/ATM/HNRNPA1/SMG6/MAP3K4/CCT8/TERF2/NEK7/CTNNB1/TERF1/SRC	16	1
GO:0045444	GO:0045444	fat cell differentiation	42/2092	229/18723	0.000835882584804849	0.0110977154966721	0.00880474960435326	RORA/RETREG1/LPL/CEBPB/INHBB/ZBTB16/ALDH6A1/PPARGC1A/HES1/FOXO1/HNRNPU/ARID5B/ZFP36L2/NIPBL/METRNL/ZFP36L1/WDFY2/OSBPL11/ZBTB7A/PIAS1/SMAD3/DUSP10/EP300/MED1/ZADH2/ARNTL/CTBP2/OSBPL8/NOC3L/AKT2/CREB1/SIRT1/SDF4/MEDAG/SYAP1/XBP1/LRP3/NUDT7/DDIT3/NAPEPLD/MAPK14/ERO1A	42	1
GO:0006979	GO:0006979	response to oxidative stress	72/2092	446/18723	0.00084178963210269	0.0111508558732155	0.0088469103273855	MAP1LC3A/FOXO3/PKD2/ETV5/PXDN/EGFR/NFE2L2/RCAN1/PPARGC1A/PON2/SESN1/APP/ABL1/FOXO1/HSPD1/MAP3K5/MET/DAPK1/OXR1/TXNIP/REST/CHD6/PRNP/PINK1/MAPK1/SFPQ/BTG1/FYN/SIN3A/PDGFD/ARNTL/TXN2/AIFM1/ADAM9/NONO/PPP1R15B/CAT/NFE2L1/AGAP3/PSIP1/MYEF2/SLC25A24/P4HB/MCL1/PRDX3/PDK2/RAD52/SIRT1/MSRB3/DUSP1/PDCD10/RELA/PRDX4/SLC7A11/TP53INP1/PRDX5/ALAD/MTF1/EIF2S1/CTNNB1/HNRNPM/HDAC2/PCGF2/ATRN/SRC/PSEN1/STAU1/WRN/…	72	1
GO:0048608	GO:0048608	reproductive structure development	69/2092	424/18723	0.000857749517103604	0.0113366217215386	0.00899429397404825	FOXO3/PKD2/RHOBTB3/CEBPB/INHBB/TGFBR1/HES1/BPTF/RBPJ/ASH1L/ARID5B/HSPA5/LGR4/TGFB2/CTSV/NIPBL/ZFP36L1/GLI2/HECTD1/DNAJB6/NCOA1/VASH2/MAPK1/PKD1/CYP7B1/HOXA9/FNDC3A/NASP/SETD2/MED1/ANG/STAT5B/BMP4/WDR48/CSDE1/ATRX/KDM5A/SP3/FZD4/SOX9/MAP3K4/TFEB/CITED2/PRDX3/ESR1/TRIM28/SIRT1/CTSB/SIX4/BRCA2/PRDX4/ARID4A/KDM5B/NOTCH2/SMAD4/CTNNA1/ETV2/CTNNB1/TMF1/NRIP1/FRS2/SF1/SRC/BMP6/GGNBP2/MAPK14/HSD17B4/GRB2/…	69	1
GO:0018023	GO:0018023	peptidyl-lysine trimethylation	14/2092	50/18723	0.000863632279365598	0.011363071900417	0.00901527912203521	TET2/SETD3/BRD4/WDR82/KMT5B/SETD2/SETD5/PIH1D1/ATRX/KMT2E/NSD3/SIRT1/ARID4A/RTF1	14	1
GO:0019083	GO:0019083	viral transcription	14/2092	50/18723	0.000863632279365598	0.011363071900417	0.00901527912203521	MDFIC/NUCKS1/REST/EP300/DHX9/MON1B/RSF1/SNW1/HPN/PSMC3/GTF2B/CHD1/UBP1/RRP1B	14	1
GO:0016482	GO:0016482	cytosolic transport	33/2092	168/18723	0.000873160156371953	0.0114307018617228	0.00906893564938339	RHOBTB3/ERC1/EPS15/SORL1/MAPK1/ARFIP1/VPS35/EMP2/EZR/RAB5A/SPAG9/ARL1/AP1G1/VPS13C/MON2/ATP9A/PREPL/TMEM87B/SRSF10/TBC1D17/VPS26A/USP7/DENND2A/RAB21/RAB6B/VPS11/WIPI1/GCC2/CLTC/EVI5/VPS26B/SRC/VPS29	33	1
GO:0007097	GO:0007097	nuclear migration	8/2092	20/18723	0.000874629279940533	0.0114307018617228	0.00906893564938339	SYNE3/SYNE2/DYNC1H1/NTN1/SUN2/PAFAH1B1/FBXW11/CEP120	8	1
GO:0070932	GO:0070932	histone H3 deacetylation	8/2092	20/18723	0.000874629279940533	0.0114307018617228	0.00906893564938339	PER1/SFPQ/ELK4/SMARCAD1/HDAC5/SIRT1/HDAC3/HDAC2	8	1
GO:0000819	GO:0000819	sister chromatid segregation	38/2092	202/18723	0.000884445635349274	0.0115332498774388	0.00915029560144496	STAG2/HNRNPU/IK/NIPBL/STAG1/TOP2B/TPR/ZNF207/SFPQ/APC/RAD21/NUMA1/CTCF/SMC3/DCTN2/MIS12/TNKS/KMT5A/ATM/TUBG2/LATS1/ATRX/VPS4B/KPNB1/ESCO1/DUSP1/POGZ/SMC1A/DIS3L2/SLF2/CTNNB1/MAU2/INO80/CENPC/CUL3/RB1/WAPL/CHMP6	38	1
GO:0045739	GO:0045739	positive regulation of DNA repair	18/2092	73/18723	0.000901591649562052	0.0117046986877734	0.00928632033963668	EGFR/KMT5B/RIF1/SMCHD1/DHX9/ARID2/EYA4/WDR48/TRIM28/SIRT1/UIMC1/EYA1/MMS19/SLF2/UBE2V2/PARP3/PRKDC/APBB1	18	1
GO:0061035	GO:0061035	regulation of cartilage development	18/2092	73/18723	0.000901591649562052	0.0117046986877734	0.00928632033963668	ZBTB16/TGFBR1/TRPS1/LTBP3/GLI2/SMAD1/SMAD3/GLG1/POR/TAPT1/BMP4/LNPK/SOX9/WNT9A/ADAMTS12/CTNNB1/BMP6/ZNF219	18	1
GO:0001656	GO:0001656	metanephros development	20/2092	85/18723	0.000909851922010469	0.0117858031048038	0.00935066728419237	GPC3/PKD2/SPRY1/CTSH/FBN1/HES1/LGR4/NIPBL/RET/PKD1/NF1/BMP4/SOX9/ACAT1/SIX4/EYA1/SMAD4/SMO/CTNNB1/DLG5	20	1
GO:0048880	GO:0048880	sensory system development	63/2092	381/18723	0.000934966736950055	0.0120843934764737	0.00958756409936237	SPRY1/COL5A2/FBN1/VIM/TGFBR2/TGFBR1/MYF5/TGFB2/PROX1/NIPBL/RAB18/RET/ATF6/COL5A1/CHRDL1/MAN2A1/THRB/SMAD3/XRN2/NF1/ARHGAP35/MED1/IFT172/TENM3/BMP4/DZANK1/TSPAN12/CDK4/YY1/ATP2B1/SKIL/OBSL1/NPHP1/SP3/CC2D2A/FZD4/SOX9/CITED2/MAX/RORB/WNT9A/TOPORS/KDM5B/TWSG1/NOTCH2/ABI2/SLC7A11/CEP290/STAT3/AHI1/CTNNB1/HDAC2/FRS2/USP45/BMP6/PSEN1/PRKCI/RING1/HIPK1/ATP2B4/SH3PXD2B/MFN2/WDR19	63	1
GO:0034250	GO:0034250	positive regulation of cellular amide metabolic process	32/2092	162/18723	0.000939619412825782	0.0121177789913986	0.00961405163181121	VIM/NFE2L2/CIRBP/FMR1/PABPC1/SAMD4A/PINK1/MAPK1/EIF3D/DNAJC3/YTHDF3/KHDRBS1/DHX9/AGO2/ELAVL1/SERP1/CDK4/MPV17L2/RELA/SPHK2/TRMT10C/LARP1/POLR2D/DHX29/FXR1/POLDIP3/HNRNPD/PRKDC/EIF5A2/DDX3X/USP16/PCIF1	32	1
GO:0010948	GO:0010948	negative regulation of cell cycle process	51/2092	294/18723	0.000944381080256201	0.0121403149564429	0.00963193130527796	PKD2/KAT2B/FOXN3/RBL2/IK/ZFP36L2/CDC5L/PROX1/KANK2/ZFP36L1/GIGYF2/XPC/TPR/ZNF207/CDC14B/APC/RAD21/ZNF655/BRD7/APBB2/TNKS/ATM/TOM1L1/SYF2/BMP4/TPRA1/ATRX/BCL6/CRADD/NOP53/CLOCK/TOM1L2/DUSP1/TERF2/WAC/CCP110/UIMC1/USP47/TAOK1/TAOK3/TERF1/MDC1/PPP1R10/RB1/PRKDC/FBXO31/MAPK14/CEP63/WAPL/APBB1/NME6	51	1
GO:0071364	GO:0071364	cellular response to epidermal growth factor stimulus	13/2092	45/18723	0.000949605979285539	0.0121403149564429	0.00963193130527796	GAREM1/EGFR/ZFP36L2/NCL/ZFP36L1/PTPN12/MCM7/MED1/PDPK1/STAT5B/SOX9/CFLAR/SYAP1	13	1
GO:1904646	GO:1904646	cellular response to amyloid-beta	13/2092	45/18723	0.000949605979285539	0.0121403149564429	0.00963193130527796	FOXO3/LGMN/APP/NAMPT/IGF1/PRNP/IGF1R/FYN/CACNA2D1/LRP1/BACE1/PSEN1/GSK3B	13	1
GO:0071385	GO:0071385	cellular response to glucocorticoid stimulus	15/2092	56/18723	0.000949660845439937	0.0121403149564429	0.00963193130527796	FOXO3/EGFR/NR3C1/FOXO1/HNRNPU/ZFP36L2/ZFP36L1/REST/MSTN/FBXO32/ATP2B1/DDIT4/USP8/CFLAR/KLF9	15	1
GO:0031032	GO:0031032	actomyosin structure organization	37/2092	196/18723	0.000959925654259864	0.0122448032803736	0.00971483066677854	PIK3R1/CGNL1/TGFBR1/WASF2/ITGB1/ABL1/MYH14/ITGB5/MET/PROX1/EPB41L2/PPP1R9A/LIMK1/TRPM7/SMAD3/TMOD3/CDC42BPA/CLASP1/ARHGAP6/SDC4/ROCK1/CD47/PFN2/EVL/OBSL1/SIX4/EPB41L5/CFLAR/SMAD4/PPFIA1/CSRP1/CUL3/FRMD6/PHLDB2/CLASP2/SRC/ZYX	37	1
GO:0034086	GO:0034086	maintenance of sister chromatid cohesion	6/2092	12/18723	0.000981549825649117	0.0123884083545778	0.00982876463099496	NIPBL/TNKS/ATRX/SLF2/MAU2/RB1	6	1
GO:0034088	GO:0034088	maintenance of mitotic sister chromatid cohesion	6/2092	12/18723	0.000981549825649117	0.0123884083545778	0.00982876463099496	NIPBL/TNKS/ATRX/SLF2/MAU2/RB1	6	1
GO:0046831	GO:0046831	regulation of RNA export from nucleus	6/2092	12/18723	0.000981549825649117	0.0123884083545778	0.00982876463099496	TPR/KHDRBS1/SETD2/SUPT6H/DHX9/NUP153	6	1
GO:0070816	GO:0070816	phosphorylation of RNA polymerase II C-terminal domain	6/2092	12/18723	0.000981549825649117	0.0123884083545778	0.00982876463099496	BRD4/GTF2H3/CDK9/CDK13/CDK12/PPIL4	6	1
GO:1903076	GO:1903076	regulation of protein localization to plasma membrane	23/2092	104/18723	0.000981892330918135	0.0123884083545778	0.00982876463099496	RHOQ/PIK3R1/EGFR/ITGB1/TMEM59/HECTD1/RAB11FIP2/PRNP/EZR/PDPK1/PRKCE/RER1/ZDHHC8/MRAP2/SQSTM1/LRP1/ZDHHC2/APPL1/CLTC/PPFIA1/PTPN9/PRKCI/ATP2B4	23	1
GO:0031396	GO:0031396	regulation of protein ubiquitination	39/2092	210/18723	0.000983878716460916	0.0123884083545778	0.00982876463099496	SASH1/TGFBR1/TRIM44/ABL1/HSPA5/PTTG1IP/SIAH2/GABARAP/HUWE1/LIMK1/PINK1/CDC14B/UFL1/FYN/CDK9/PRKCE/DERL1/WDR48/KDM1A/HERPUD1/NDFIP1/UBR5/SQSTM1/TRIP12/TOPORS/HDAC3/TSPO/GTPBP4/PDCD6/SPOPL/RNF40/AXIN1/CUL3/DDX3X/PSEN1/U2AF2/CHP1/DCUN1D1/RIPK2	39	1
GO:0044804	GO:0044804	autophagy of nucleus	7/2092	16/18723	0.000986099154582366	0.0123897222104716	0.00982980702320303	ULK1/WIPI2/RB1CC1/WIPI1/WDR45B/ATG3/ATG13	7	1
GO:0010634	GO:0010634	positive regulation of epithelial cell migration	34/2092	176/18723	0.000998327701448126	0.0125165068350723	0.00993039591229704	SASH1/CTSH/GLIPR2/NFE2L2/CALR/TGFBR2/LGMN/ABL1/MET/TGFB2/PROX1/AGT/FGFR1/MAP3K3/IQSEC1/AAMP/CLASP1/PDPK1/PRKCE/ADAM9/GRN/BMP4/AKT3/SOX9/EMC10/SRPX2/SIRT1/EPB41L5/ADAM17/MAP4K4/PDCD6/VEGFC/CLASP2/SRC	34	1
GO:0051056	GO:0051056	regulation of small GTPase mediated signal transduction	52/2092	302/18723	0.00100630776719669	0.0125895982413175	0.00998838546252583	SPRY1/ARHGAP24/ITGAV/ARHGAP12/AMOT/CGNL1/ARHGAP21/MYO9A/ITGB1/ABL1/TIMP2/MET/IGF1/TGFB2/KANK2/PLCE1/ARHGEF11/GABARAP/SSX2IP/ARHGAP5/ARFGEF2/RALBP1/IQSEC1/ARHGAP1/ARHGEF12/OPHN1/ARHGAP35/ERBIN/RASA3/ARHGAP6/DENND4A/HEG1/ARHGAP10/STAMBP/BCL6/ARHGAP32/SQSTM1/DOCK8/SOS2/DENND4C/KANK1/NOTCH2/SHOC2/MAP4K4/ARHGEF2/ARFGAP1/CUL3/RASA2/SRC/MAPKAP1/MFN2/DNMBP	52	1
GO:1903078	GO:1903078	positive regulation of protein localization to plasma membrane	16/2092	62/18723	0.00101069227495889	0.0126174909805635	0.0100105151147875	PIK3R1/EGFR/ITGB1/RAB11FIP2/PRNP/EZR/PDPK1/PRKCE/RER1/ZDHHC8/SQSTM1/LRP1/ZDHHC2/PTPN9/PRKCI/ATP2B4	16	1
GO:1903828	GO:1903828	negative regulation of cellular protein localization	25/2092	117/18723	0.00102826856571526	0.0128096009622614	0.010162932095188	RHOQ/MDFIC/OS9/TMEM59/ERLEC1/DCLK1/LMAN1/MAGED1/HECTD1/NEDD4L/SVIP/SIN3A/SNX33/LATS2/LATS1/ANKRD13A/OTUD7B/MRAP2/RAB23/CTNNA1/CLTC/TERF1/PPFIA1/CHP1/GSK3B	25	1
GO:0006497	GO:0006497	protein lipidation	21/2092	92/18723	0.00104344855039512	0.012971106714572	0.0102910681705077	ZDHHC20/WIPI2/SVIP/ZDHHC4/PIGK/PPM1A/PIGS/ZDHHC8/UGCG/PIGT/DPM3/PGAP1/GPAA1/ZDHHC2/WIPI1/PIGP/ZDHHC21/WDR45B/PIGC/PIGV/DPM1	21	1
GO:1902903	GO:1902903	regulation of supramolecular fiber organization	63/2092	383/18723	0.00106977455607366	0.013270190732651	0.0105283566368267	AEBP1/PIK3R1/CGNL1/TGFBR1/AKAP9/WASF2/NIN/CDC42EP5/APP/ABL1/EMILIN1/MET/CLIP1/PROX1/IQGAP2/PPP1R9A/LIMK1/WASL/ARFIP1/JMY/SMAD3/APC/TMOD3/COLGALT1/NUMA1/ARHGAP35/CLASP1/PRKCE/ARHGAP6/SDC4/ROCK1/PIK3CA/CXCL12/CD47/PFN2/LATS1/EVL/CKAP5/ADD1/PAK3/ARL3/MTPN/KANK1/TAOK1/ABI2/HDGFL3/SMAD4/NCKAP1/ARHGEF2/RICTOR/PPFIA1/TOGARAM1/MID1/PHLDB2/RB1/CLASP2/ARPC5/PSEN1/DYRK1A/FKBP4/SLAIN2/EFEMP2/GRB2	63	1
GO:0090504	GO:0090504	epiboly	11/2092	35/18723	0.00107388660670855	0.0132930361147538	0.0105464817968284	ARHGAP24/DDR1/COL5A1/CD151/ARHGAP35/CLASP1/MEGF8/PDCD10/ADAM17/PHLDB2/CLASP2	11	1
GO:0055123	GO:0055123	digestive system development	28/2092	137/18723	0.001105791180505	0.0136120479769113	0.010799580695242	IL6ST/EGFR/TGFBR2/CLMP/HES1/LGR4/TGFB2/NIPBL/RET/GLI2/PDGFC/PKD1/SMAD3/IFT172/BMP4/SMAD2/CBFA2T2/MEGF8/SRP54/HOXA5/EPB41L5/CHD8/SMO/AHI1/CTNNB1/RB1/SRC/WDR19	28	1
GO:0010508	GO:0010508	positive regulation of autophagy	26/2092	124/18723	0.00110641556422597	0.0136120479769113	0.010799580695242	FOXO3/FYCO1/ULK1/SESN1/TMEM59/FOXO1/SH3GLB1/ATF6/DAPK1/SCOC/PINK1/SVIP/UFL1/BNIP3L/ROCK1/MTDH/SLC25A5/PIP4K2B/TFEB/SIRT1/WAC/TP53INP1/LARP1/SPTLC1/GSK3B/RIPK2	26	1
GO:0043254	GO:0043254	regulation of protein-containing complex assembly	69/2092	428/18723	0.00110663276464727	0.0136120479769113	0.010799580695242	ULK1/SORL1/AKAP9/WASF2/PIEZO1/NIN/CDC42EP5/ABL1/THRA/SH3GLB1/HSPA5/MET/CLIP1/IQGAP2/PPP1R9A/PINK1/WASL/FBLIM1/ARFIP1/JMY/SVIP/TMOD3/NUMA1/EP300/STXBP5/ATF7IP/CLASP1/PRKCE/ATM/PIH1D1/PPM1A/PFN2/LATS1/EVL/CKAP5/ADD1/SOX9/CREB1/PAK3/NOP53/ESR1/ARL3/TRAF3IP1/RNF4/MTPN/KANK1/CAND1/ABI2/SAR1B/NCKAP1/CRBN/TRAPPC12/SLF2/FAF1/TERF1/RICTOR/FNIP1/TOGARAM1/SAR1A/RB1/SRC/DDX3X/ARPC5/DYRK1A/FKBP4/SLAIN2/MED25/…	69	1
GO:0001890	GO:0001890	placenta development	29/2092	144/18723	0.00116141080052058	0.0142538908260313	0.0113088085244777	PKD2/CEBPB/HES1/BPTF/RBPJ/ASH1L/CTSV/ZFP36L1/HECTD1/DNAJB6/NCOA1/VASH2/MAPK1/PKD1/SETD2/MED1/ANG/SP3/MAP3K4/TFEB/CITED2/PRDX3/TRIM28/CTSB/NOTCH2/ETV2/GGNBP2/MAPK14/GRB2	29	1
GO:2001242	GO:2001242	regulation of intrinsic apoptotic signaling pathway	32/2092	164/18723	0.00116368229117728	0.0142538908260313	0.0113088085244777	HYOU1/NFE2L2/PTTG1IP/PINK1/SFPQ/URI1/BCLAF1/NONO/ARMC10/CXCL12/CYLD/P4HB/TMBIM6/SKIL/KDM1A/MCL1/HERPUD1/ERP29/SIRT1/SERINC3/USP47/XBP1/ARHGEF2/SYVN1/DDIT3/FBH1/PTPMT1/SRC/DDX3X/HNRNPK/PRKRA/BDKRB2	32	1
GO:0022612	GO:0022612	gland morphogenesis	25/2092	118/18723	0.00116886985803927	0.0142875428367848	0.0113355074904457	IGFBP5/DAG1/NTN4/CEBPB/TGFBR2/TGFB2/PROX1/DDR1/GLI2/NTN1/NFIB/CYP7B1/MED1/BMP4/SOX9/ESR1/HPN/CFLAR/KDM5B/TWSG1/NOTCH2/XBP1/CUL3/FRS2/SRC	25	1
GO:0060348	GO:0060348	bone development	38/2092	205/18723	0.00117507666771136	0.0143334872696875	0.0113719590671277	NPPC/PPIB/FBN1/TGFBR2/ZBTB16/WASF2/FOXN3/LTBP3/IGF1/FREM1/SBDS/ATP6AP1/SMAD1/PDGFC/SERPINH1/P3H1/EP300/TRIP11/MED1/BBX/GLG1/IFT172/POR/TAPT1/BMP4/PAFAH1B1/MEGF8/SOX9/CITED2/NOTCH2/RAB23/MBTPS2/SEMA4D/SRC/BMP6/TMEM107/MAPK14/SH3PXD2B	38	1
GO:0010828	GO:0010828	positive regulation of glucose transmembrane transport	13/2092	46/18723	0.00119011541224915	0.0143969540056172	0.0114223125581894	GPC3/RHOQ/KLF15/PIK3R1/NFE2L2/IGF1/C2CD5/OSBPL8/INSR/AKT2/APPL1/PRKCI/MAPK14	13	1
GO:0031018	GO:0031018	endocrine pancreas development	13/2092	46/18723	0.00119011541224915	0.0143969540056172	0.0114223125581894	HES1/CDK6/IL6R/SIDT2/ARNTL/PDPK1/BMP4/SOX9/RHEB/CLOCK/SMO/BMP6/GSK3B	13	1
GO:0031057	GO:0031057	negative regulation of histone modification	13/2092	46/18723	0.00119011541224915	0.0143969540056172	0.0114223125581894	AASS/TAF7/UBE2B/SIN3A/SUPT6H/PIH1D1/KDM5A/KDM1A/UBR5/MLLT6/SIRT1/TRIP12/SPHK2	13	1
GO:1900271	GO:1900271	regulation of long-term synaptic potentiation	13/2092	46/18723	0.00119011541224915	0.0143969540056172	0.0114223125581894	LGMN/APP/ABL1/PRNP/PPP1R9A/NCSTN/PAIP2/CREB1/SQSTM1/ZDHHC2/NPTN/STAU1/GSK3B	13	1
GO:0016032	GO:0016032	viral process	67/2092	415/18723	0.00124717254083845	0.0150560726321837	0.0119452467123604	DAG1/NFIA/IGF2R/MDFIC/PPIB/NCAM1/DPP4/ITGAV/EPS15/EGFR/FMR1/NUCKS1/CANX/SCARB2/ITGB1/PABPC1/ITGB5/SLC1A5/PROX1/REST/PKN2/CD81/TOP2B/DDX5/MAN2A1/EIF3D/EP300/MPHOSPH8/RAB5A/EIF3A/DHX9/HTATSF1/TRIM59/PCBP2/TMEM39A/MON1B/CTBP2/P4HB/CSDE1/RSF1/VPS4B/INSR/SPCS3/SNW1/VAPB/TRIM28/CTSB/HPN/PSMC3/PTBP1/MGAT1/GTF2B/NUP153/LARP1/PPIH/CHD1/ZC3HAV1/UBP1/FURIN/DDX3X/ILF3/STAU1/HCFC2/CHMP6/RRP1B/GSK3B/IDE	67	1
GO:1901224	GO:1901224	positive regulation of NIK/NF-kappaB signaling	17/2092	69/18723	0.00124991342049606	0.0150581133271697	0.0119468657670546	SASH1/EGFR/CALR/TRIM44/APP/PDCD4/EP300/TRIP6/RC3H1/ACTN4/AGO3/NFAT5/C20orf27/RELA/NR3C2/ILK/DDX3X	17	1
GO:0045056	GO:0045056	transcytosis	8/2092	21/18723	0.00127547530073164	0.0152930281916054	0.0121332434553561	VPS35/IGF1R/USO1/RAB5A/RAB11B/LRP1/CLTC/SRC	8	1
GO:0048745	GO:0048745	smooth muscle tissue development	8/2092	21/18723	0.00127547530073164	0.0152930281916054	0.0121332434553561	ZFAND5/PKD2/PROX1/NF1/BMP4/SOX9/SMO/EFEMP2	8	1
GO:1903362	GO:1903362	regulation of cellular protein catabolic process	45/2092	255/18723	0.00127724863974296	0.0152930281916054	0.0121332434553561	NFE2L2/FMR1/PTTG1IP/FBXL5/HECTD1/NUB1/GABARAP/CD81/PINK1/PKD1/PIAS1/SVIP/UFL1/VPS35/OPHN1/LAPTM4B/TMEM259/EZR/TLK2/ATXN3/LATS1/CSNK1D/HERPUD1/NOP53/CSNK2A2/ARIH1/USP7/LRP1/COP1/WAC/PSMC3/USP19/VPS11/ALAD/FAF1/RNF40/TMF1/AXIN1/SUMO2/UBE2V2/TMTC3/FURIN/PSEN1/FBXO22/GSK3B	45	1
GO:0051235	GO:0051235	maintenance of location	55/2092	327/18723	0.00128298017107459	0.0153303038809015	0.0121628173898006	PKD2/LPL/MEST/FBN1/JSRP1/ITGAV/SORL1/CALR/AKAP9/RYR3/ARHGAP21/ATP1A2/OS9/ABL1/PNPLA2/HNRNPU/HSPA5/OSBPL11/PINK1/SUN2/PKD1/KDELR1/RASA3/PDPK1/PRKCE/AP3D1/STAT5B/TAPT1/CRY2/PAFAH1B1/VPS13C/RER1/TTC39B/LATS1/PLIN3/OSBPL8/YWHAB/DZIP1/DMD/SIRT1/GPAA1/TOPORS/CAMK2D/AUP1/KDELR2/TSPO/ANKRD13C/ITPR2/FAF1/DDIT3/NRIP1/SPOUT1/PSEN1/GPSM2/ERO1A	55	1
GO:0030038	GO:0030038	contractile actin filament bundle assembly	23/2092	106/18723	0.00128976161662656	0.0153486875311962	0.012177402683297	PIK3R1/CGNL1/TGFBR1/WASF2/ABL1/ITGB5/MET/PPP1R9A/LIMK1/SMAD3/CLASP1/ARHGAP6/SDC4/ROCK1/CD47/PFN2/EVL/PPFIA1/CUL3/PHLDB2/CLASP2/SRC/ZYX	23	1
GO:0043149	GO:0043149	stress fiber assembly	23/2092	106/18723	0.00128976161662656	0.0153486875311962	0.012177402683297	PIK3R1/CGNL1/TGFBR1/WASF2/ABL1/ITGB5/MET/PPP1R9A/LIMK1/SMAD3/CLASP1/ARHGAP6/SDC4/ROCK1/CD47/PFN2/EVL/PPFIA1/CUL3/PHLDB2/CLASP2/SRC/ZYX	23	1
GO:0009895	GO:0009895	negative regulation of catabolic process	54/2092	320/18723	0.00130875094663799	0.0155430766583477	0.012331627901171	EGFR/SORL1/PPARGC1A/PDE3B/CIRBP/FMR1/PABPC1/NAMPT/TIMP2/HNRNPU/MET/THRAP3/PINK1/SMAD3/MDM4/SVIP/OPHN1/FYN/LAPTM4B/HNRNPC/DHX9/ROCK1/LRIG2/TAB2/TLK2/ELAVL1/PIK3CA/PHAX/TMEM39A/QSOX1/MCL1/NOP53/CSNK2A2/DDIT4/POLDIP2/USP7/RELA/WAC/USP19/ANGEL2/STAT3/ALAD/LARP1/TSPO/RBM10/SCFD1/FURIN/HNRNPD/PSEN1/NCOR1/MAPK14/ATP2B4/TAF15/SEC22B	54	1
GO:0010631	GO:0010631	epithelial cell migration	59/2092	357/18723	0.00134959639090862	0.0159957224064169	0.0126907497828249	SASH1/CTSH/GLIPR2/DPP4/ZEB2/AMOT/NFE2L2/CALR/TGFBR2/TGFBR1/LGMN/ITGB1/ABL1/CORO1C/MET/TGFB2/PROX1/CDH13/AGT/KANK2/PKN2/FGFR1/MAP3K3/IQSEC1/PTPRG/AAMP/EMP2/NF1/DUSP10/CLASP1/PDPK1/PRKCE/ADAMTS9/ADAM9/ROCK1/MIA3/GRN/BMP4/PIK3CA/AKT3/PFN2/EVL/MACF1/SOX9/HDAC5/EMC10/SRPX2/SIRT1/PDCD10/EPB41L5/ADAM17/KANK1/MAP4K4/JUP/PDCD6/VEGFC/CLASP2/SRC/ATP2B4	59	1
GO:0032200	GO:0032200	telomere organization	31/2092	159/18723	0.00139499539060352	0.0165004000242093	0.0130911529159667	HNRNPU/RFC1/MAPK1/RIF1/DCP2/HNRNPC/RPA3/UPF1/TNKS/HNRNPA2B1/ATM/HNRNPA1/SMG6/SMC6/YLPM1/ATRX/MAP3K4/CCT8/USP7/BRCA2/TERF2/NEK7/CTNNB1/TERF1/PARP3/LTO1/PPP1R10/HNRNPD/PRKDC/SRC/WRN	31	1
GO:0035904	GO:0035904	aorta development	15/2092	58/18723	0.00140272510778409	0.0165583780364432	0.0131371517416196	LOXL1/PKD2/HES1/RBPJ/TGFB2/PROX1/HECTD1/BMPR1A/ADAMTS9/FKBP10/LRP1/EYA1/EFEMP2/ADAMTS6/AP2B1	15	1
GO:0031929	GO:0031929	TOR signaling	26/2092	126/18723	0.00141248505864189	0.01658223421734	0.0131560788531838	SESN1/RRAGD/PINK1/GPR137B/ARNTL/OTUD5/ATM/PIH1D1/PIK3CA/AKT3/RRAGB/RHEB/SIRT1/DDIT4/WAC/SYAP1/AKT1S1/HDAC3/LARP1/PDCD6/RICTOR/FNIP1/LAMTOR1/EIF4EBP2/MAPKAP1/BMT2	26	1
GO:2001235	GO:2001235	positive regulation of apoptotic signaling pathway	26/2092	126/18723	0.00141248505864189	0.01658223421734	0.0131560788531838	CTSH/INHBB/TGFBR1/TNFRSF12A/AGT/PDIA3/RET/MAGED1/SFPQ/ING5/BCLAF1/LTBR/CYLD/PEA15/SKIL/MCL1/CRADD/SIRT1/SERINC3/CTNNA1/FAF1/ITM2C/DDIT3/FBH1/RIPK1/PRKRA	26	1
GO:1904353	GO:1904353	regulation of telomere capping	9/2092	26/18723	0.0014132425063113	0.01658223421734	0.0131560788531838	MAPK1/TNKS/ATM/SMG6/MAP3K4/USP7/TERF2/NEK7/HNRNPD	9	1
GO:0060538	GO:0060538	skeletal muscle organ development	32/2092	166/18723	0.00143292016973281	0.0167794951875712	0.0133125825453282	DAG1/MSC/RCAN1/MYF5/MYH14/GPC1/DDX17/POPDC3/DDX5/IGSF8/MSTN/EP300/ARNTL/COPS2/MAFF/CITED2/DMD/BVES/SIX4/BTG2/CFLAR/USP19/VAMP5/SAP30/SMO/FXR1/CTNNB1/RB1/MAPK14/HLF/FBXO22/BIN3	32	1
GO:0051099	GO:0051099	positive regulation of binding	33/2092	173/18723	0.00146482928243932	0.017118913071222	0.0135818712541332	FMR1/HES1/APP/ABL1/MET/IGF1/PKD1/EIF3D/CDK9/EP300/DHX9/BMP4/DERL1/CTBP2/KDM1A/SPPL3/ADD1/TRIM28/POLDIP2/LRP1/EPB41L5/GTF2B/EDF1/SPAG8/AMFR/EIF2S1/CTNNB1/RB1/PSEN1/MED25/GSK3B/IDE/RIPK2	33	1
GO:0032008	GO:0032008	positive regulation of TOR signaling	13/2092	47/18723	0.00147928969729803	0.0171509726290692	0.0136073067934887	RRAGD/GPR137B/OTUD5/PIH1D1/PIK3CA/AKT3/RRAGB/RHEB/WAC/HDAC3/RICTOR/FNIP1/LAMTOR1	13	1
GO:0045646	GO:0045646	regulation of erythrocyte differentiation	13/2092	47/18723	0.00147928969729803	0.0171509726290692	0.0136073067934887	FOXO3/KLF13/CDK6/ZFP36L1/HSPA9/MED1/STAT5B/SMAP1/HOXA5/STAT3/KAT7/PRKDC/MAPK14	13	1
GO:0120163	GO:0120163	negative regulation of cold-induced thermogenesis	13/2092	47/18723	0.00147928969729803	0.0171509726290692	0.0136073067934887	RBPJ/LGR4/TLE3/ARNTL/PGAM5/ACOT11/LAMA4/LNPEP/IP6K1/RHEB/ADAM17/DDIT3/RB1	13	1
GO:1900744	GO:1900744	regulation of p38MAPK cascade	13/2092	47/18723	0.00147928969729803	0.0171509726290692	0.0136073067934887	SASH1/RELL1/MAP3K5/PER1/MAP3K3/DUSP10/EZR/PJA2/BMP4/CYLD/MAP3K4/EMC10/DUSP1	13	1
GO:0071897	GO:0071897	DNA biosynthetic process	34/2092	180/18723	0.0014910543660677	0.0172532081291036	0.0136884188006174	NPPC/REV3L/FGFR4/HNRNPU/POLE4/RFC1/MAPK1/DCP2/HNRNPC/CHRAC1/TNKS/HNRNPA2B1/ATM/HNRNPA1/SMG6/LIG3/MAP3K4/PAK3/CCT8/SIRT1/DUSP1/POLDIP2/TERF2/POLE3/NEK7/POLM/POLG/CTNNB1/TERF1/PARP3/HNRNPD/SRC/WRN/REV1	34	1
GO:0048675	GO:0048675	axon extension	25/2092	120/18723	0.00150045140592248	0.0173276981887102	0.013747518020006	ULK1/NRCAM/ITGB1/ABL1/DCLK1/GOLGA4/SEMA4B/NTN1/LIMK1/ADNP/SIN3A/PAFAH1B1/CXCL12/DPYSL2/MEGF8/USP9X/MACF1/SEMA6C/NDN/LRP1/RAB21/ILK/SEMA4D/NDEL1/GSK3B	25	1
GO:0035729	GO:0035729	cellular response to hepatocyte growth factor stimulus	7/2092	17/18723	0.00151560794135394	0.0174339577536882	0.0138318226557645	LGMN/MED1/CREB1/APPL2/RELA/APPL1/ADAMTS12	7	1
GO:1900034	GO:1900034	regulation of cellular response to heat	7/2092	17/18723	0.00151560794135394	0.0174339577536882	0.0138318226557645	CREBBP/DNAJB6/EP300/DNAJB1/ATM/SIRT1/GSK3B	7	1
GO:0050678	GO:0050678	regulation of epithelial cell proliferation	62/2092	381/18723	0.00152576939680639	0.0175164310162773	0.013897255620447	GPC3/CDKN1C/LAMC1/LAMB1/TGFBR3/EGFR/TGFBR1/HES1/IGF1/TGFB2/PROX1/CDH13/CDK6/ZFP36L1/VEGFB/MAGED1/VASH2/FGFR1/NFIB/CYP7B1/SMAD3/NF1/DUSP10/BMPR1A/MED1/MYDGF/PDPK1/SRSF6/IFT172/ANG/GRN/BMP4/AKT3/CXCL12/WDR48/SOX9/EMC10/SIRT1/HOXA5/SIX4/HPN/PDCD10/ADAM17/BRCA2/CFLAR/KDM5B/EYA1/NOTCH2/RIDA/STAT3/XBP1/SMO/PDCD6/CTNNB1/KLF9/VEGFC/RICTOR/FRS2/IFT57/RB1/PRKDC/BMP6	62	1
GO:0007041	GO:0007041	lysosomal transport	24/2092	114/18723	0.00158908305120063	0.0181953789445529	0.0144359220247763	IGF2R/SORL1/TMEM106B/SCARB2/LAMP2/PINK1/KIF13A/PLEKHM1/VPS35/M6PR/AP3D1/AP1G1/GRN/SCYL2/VPS4B/SNX27/LRP1/VIPAS39/VPS11/GCC2/CACNG5/SNAPIN/AP3B1/ATG14	24	1
GO:0048565	GO:0048565	digestive tract development	26/2092	127/18723	0.00159112451231615	0.0181953789445529	0.0144359220247763	IL6ST/EGFR/TGFBR2/CLMP/HES1/LGR4/TGFB2/NIPBL/RET/GLI2/PDGFC/PKD1/SMAD3/IFT172/BMP4/SMAD2/CBFA2T2/MEGF8/HOXA5/EPB41L5/CHD8/SMO/AHI1/CTNNB1/RB1/SRC	26	1
GO:1990090	GO:1990090	cellular response to nerve growth factor stimulus	14/2092	53/18723	0.00160674089842391	0.0183381441720701	0.0145491896680921	FOXO3/EEF2K/APP/BPTF/HSPA5/DYNC1LI2/CDC5L/KIDINS220/PDPK1/ACAP2/CSNK1D/CREB1/USP8/RAB35	14	1
GO:0008361	GO:0008361	regulation of cell size	34/2092	181/18723	0.00164311377416005	0.0186626085791575	0.0148066145282614	ULK1/NRCAM/ABL1/RET/GOLGA4/SEMA4B/NTN1/LIMK1/ADNP/SPART/RGMA/SIN3A/RB1CC1/AKT3/PAFAH1B1/CXCL12/CDK4/DPYSL2/MEGF8/KDM1A/MACF1/CREB1/SEMA6C/LRP1/RAB21/MTPN/AKT1S1/ILK/CLCN6/SEMA4D/WDTC1/NDEL1/GSK3B/SLC12A6	34	1
GO:0090132	GO:0090132	epithelium migration	59/2092	360/18723	0.00165063096063883	0.0186626085791575	0.0148066145282614	SASH1/CTSH/GLIPR2/DPP4/ZEB2/AMOT/NFE2L2/CALR/TGFBR2/TGFBR1/LGMN/ITGB1/ABL1/CORO1C/MET/TGFB2/PROX1/CDH13/AGT/KANK2/PKN2/FGFR1/MAP3K3/IQSEC1/PTPRG/AAMP/EMP2/NF1/DUSP10/CLASP1/PDPK1/PRKCE/ADAMTS9/ADAM9/ROCK1/MIA3/GRN/BMP4/PIK3CA/AKT3/PFN2/EVL/MACF1/SOX9/HDAC5/EMC10/SRPX2/SIRT1/PDCD10/EPB41L5/ADAM17/KANK1/MAP4K4/JUP/PDCD6/VEGFC/CLASP2/SRC/ATP2B4	59	1
GO:0003222	GO:0003222	ventricular trabecula myocardium morphogenesis	6/2092	13/18723	0.00165110695883921	0.0186626085791575	0.0148066145282614	TGFBR1/RBPJ/TGFB2/BMPR1A/MED1/HEG1	6	1
GO:0006983	GO:0006983	ER overload response	6/2092	13/18723	0.00165110695883921	0.0186626085791575	0.0148066145282614	HSPA5/PPP1R15B/TMCO1/CCDC47/DDIT3/GSK3B	6	1
GO:0031053	GO:0031053	primary miRNA processing	6/2092	13/18723	0.00165110695883921	0.0186626085791575	0.0148066145282614	SMAD1/SMAD3/HNRNPA2B1/SMAD2/STAT3/DDX3X	6	1
GO:0071806	GO:0071806	protein transmembrane transport	15/2092	59/18723	0.00168980473274792	0.0190632113877438	0.0151244463758575	RTN2/SEC62/HSPD1/HSPA5/TRAM1/AIFM1/C2CD5/TMED10/SEC63/TRAM2/AKT2/MCL1/SRP54/SEC61B/SEC61A2	15	1
GO:0045931	GO:0045931	positive regulation of mitotic cell cycle	25/2092	121/18723	0.0016945525171142	0.0190800095917377	0.0151377738016699	EGFR/HES1/LGMN/USP2/APP/ABL1/BRD4/DYNLT3/PKN2/SIN3A/TMOD3/STAT5B/PAFAH1B1/CDK4/KMT2E/VPS4B/CCND2/USP22/POLDIP2/ADAM17/BRCA2/CUL3/PPP1R10/RB1/DDX3X	25	1
GO:0090307	GO:0090307	mitotic spindle assembly	16/2092	65/18723	0.00173505846845465	0.0194603461956421	0.0154395267672918	STAG2/HNRNPU/STAG1/TPR/ZNF207/CLASP1/SMC3/CEP192/VPS4B/KPNB1/ABRAXAS2/POLDIP2/SMC1A/LSM14A/TOGARAM1/CLASP2	16	1
GO:0010827	GO:0010827	regulation of glucose transmembrane transport	18/2092	77/18723	0.00173830248681825	0.0194603461956421	0.0154395267672918	GPC3/RHOQ/KLF15/PIK3R1/NFE2L2/RTN2/IGF1/STXBP3/C2CD5/PEA15/OSBPL8/SLC25A27/INSR/AKT2/APPL2/APPL1/PRKCI/MAPK14	18	1
GO:0031016	GO:0031016	pancreas development	18/2092	77/18723	0.00173830248681825	0.0194603461956421	0.0154395267672918	HES1/MET/PROX1/CDK6/IL6R/SIDT2/ARNTL/PDPK1/BMP4/SMAD2/SOX9/RHEB/SRP54/CLOCK/SMO/CTNNB1/BMP6/GSK3B	18	1
GO:0072078	GO:0072078	nephron tubule morphogenesis	17/2092	71/18723	0.00174916853133446	0.0195446216621436	0.0155063895716733	GPC3/PKD2/HES1/LGR4/AGT/MAGED1/PKD1/BMP4/SOX9/SIX4/EYA1/SMAD4/ILK/SMO/AHI1/CTNNB1/NPNT	17	1
GO:0030513	GO:0030513	positive regulation of BMP signaling pathway	11/2092	37/18723	0.0017837597221402	0.0198176720552768	0.015723023377219	GPC3/HES1/RBPJ/NUMA1/BMP4/SMAD2/TWSG1/NOTCH2/SMAD4/ILK/NEO1	11	1
GO:0043403	GO:0043403	skeletal muscle tissue regeneration	11/2092	37/18723	0.0017837597221402	0.0198176720552768	0.015723023377219	DAG1/SGCA/TGFBR2/PTGFRN/IGF1/CD81/MSTN/KPNA1/MTPN/CFLAR/BIN3	11	1
GO:0043687	GO:0043687	post-translational protein modification	11/2092	37/18723	0.0017837597221402	0.0198176720552768	0.015723023377219	STT3B/WIPI2/P3H1/FAM20C/STT3A/SUMF1/FN3K/UBE2M/ESCO1/VIPAS39/RHBDD1	11	1
GO:0045048	GO:0045048	protein insertion into ER membrane	8/2092	22/18723	0.00180974376187271	0.0200303397462471	0.0158917505146638	EMC7/TRAM1/TRAM2/EMC2/EMC10/EMC3/CCDC47/EMC4	8	1
GO:1901522	GO:1901522	positive regulation of transcription from RNA polymerase II promoter involved in cellular response to chemical stimulus	8/2092	22/18723	0.00180974376187271	0.0200303397462471	0.0158917505146638	NFE2L2/RBPJ/CHD6/SMAD1/EP300/RELA/SMAD4/XBP1	8	1
GO:0061647	GO:0061647	histone H3-K9 modification	13/2092	48/18723	0.00182438195263099	0.0201342194842832	0.0159741670338697	KAT2B/ASH1L/RIF1/SETD5/PIH1D1/ATRX/KDM1A/SIRT1/ARID4A/SPHK2/SMAD4/EHMT1/SETD7	13	1
GO:0046578	GO:0046578	regulation of Ras protein signal transduction	35/2092	189/18723	0.00182600692504771	0.0201342194842832	0.0159741670338697	SPRY1/ARHGAP24/ITGB1/ABL1/TIMP2/MET/IGF1/TGFB2/KANK2/PLCE1/GABARAP/SSX2IP/ARFGEF2/RALBP1/IQSEC1/OPHN1/ARHGAP35/ERBIN/RASA3/DENND4A/HEG1/STAMBP/BCL6/SQSTM1/DENND4C/KANK1/NOTCH2/SHOC2/MAP4K4/ARHGEF2/ARFGAP1/CUL3/RASA2/MAPKAP1/MFN2	35	1
GO:0042158	GO:0042158	lipoprotein biosynthetic process	21/2092	96/18723	0.00184369093134761	0.020290996998196	0.0160985518006272	ZDHHC20/WIPI2/SVIP/ZDHHC4/PIGK/PPM1A/PIGS/ZDHHC8/UGCG/PIGT/DPM3/PGAP1/GPAA1/ZDHHC2/WIPI1/PIGP/ZDHHC21/WDR45B/PIGC/PIGV/DPM1	21	1
GO:0007519	GO:0007519	skeletal muscle tissue development	30/2092	155/18723	0.00185736525595533	0.0203649317858024	0.0161572104761105	MSC/RCAN1/MYF5/MYH14/GPC1/DDX17/POPDC3/DDX5/IGSF8/MSTN/EP300/ARNTL/COPS2/MAFF/CITED2/DMD/BVES/SIX4/BTG2/CFLAR/USP19/VAMP5/SAP30/SMO/CTNNB1/RB1/MAPK14/HLF/FBXO22/BIN3	30	1
GO:1903364	GO:1903364	positive regulation of cellular protein catabolic process	30/2092	155/18723	0.00185736525595533	0.0203649317858024	0.0161572104761105	NFE2L2/FMR1/PTTG1IP/FBXL5/HECTD1/NUB1/GABARAP/CD81/PIAS1/VPS35/TMEM259/EZR/ATXN3/CSNK1D/HERPUD1/NOP53/ARIH1/LRP1/COP1/PSMC3/VPS11/FAF1/RNF40/AXIN1/SUMO2/UBE2V2/TMTC3/PSEN1/FBXO22/GSK3B	30	1
GO:0006506	GO:0006506	GPI anchor biosynthetic process	10/2092	32/18723	0.00188625351047149	0.0206045042981541	0.0163472834676173	PIGK/PIGS/PIGT/DPM3/PGAP1/GPAA1/PIGP/PIGC/PIGV/DPM1	10	1
GO:0051497	GO:0051497	negative regulation of stress fiber assembly	10/2092	32/18723	0.00188625351047149	0.0206045042981541	0.0163472834676173	PIK3R1/CGNL1/WASF2/MET/PPP1R9A/CLASP1/ARHGAP6/PPFIA1/PHLDB2/CLASP2	10	1
GO:0006260	GO:0006260	DNA replication	45/2092	260/18723	0.00190437586563162	0.0207637256857973	0.0164736071646228	NFIA/EGFR/REV3L/NFIX/NUCKS1/NFIC/RBMS1/GLI2/LPIN1/RFC1/NFIB/SUPT16H/MCM7/SIN3A/CDK9/NASP/ING5/SMC3/DHX9/BOD1L1/RPA3/UPF1/USP37/ATRX/NOC3L/ZBTB38/SSRP1/LIG3/BCL6/ESCO1/DDX23/BRCA2/TERF2/POLE3/KIN/GTPBP4/POLG/KAT7/FAF1/TERF1/INO80/FBH1/WRN/WAPL/REV1	45	1
GO:0072006	GO:0072006	nephron development	28/2092	142/18723	0.00194456153995927	0.0211624680603374	0.0167899629736651	GPC3/PKD2/KLF15/HES1/NUP160/LGR4/AGT/RET/MAGED1/PLCE1/IL6R/PKD1/PDGFD/NID1/MYO1E/BMP4/SOX9/ACAT1/SIX4/CFLAR/EYA1/NOTCH2/SMAD4/ILK/SMO/AHI1/CTNNB1/NPNT	28	1
GO:0045445	GO:0045445	myoblast differentiation	19/2092	84/18723	0.00198031833916285	0.0215103191931743	0.017065942487209	MYF5/RBPJ/IGF1/ZFP36L1/REST/DDX17/DDX5/BTG1/MSTN/BMP4/BOC/SOX9/ILK/FLOT2/DDIT3/MAML1/RB1/MAPK14/CDON	19	1
GO:0010639	GO:0010639	negative regulation of organelle organization	57/2092	348/18723	0.00198387230816638	0.0215103191931743	0.017065942487209	PIK3R1/CGNL1/PPARGC1A/WASF2/KAT2B/HNRNPU/IK/MET/IGF1/HUWE1/PPP1R9A/TPR/PINK1/ZNF207/APC/DCP2/RAD21/TMOD3/HNRNPC/CLASP1/ARHGAP6/TNKS/ATM/TOM1L1/HNRNPA1/SMG6/BMP4/PIK3CA/TMEM39A/ODF2L/PFN2/SLC25A5/ATRX/ADD1/TOM1L2/DUSP1/TERF2/MTPN/KANK1/CCP110/TAOK1/HDGFL3/SMAD4/TSPO/ARHGEF2/TERF1/PPFIA1/SCFD1/MID1/PHLDB2/CLASP2/SRC/DYRK1A/FKBP4/WAPL/NME6/SEC22B	57	1
GO:0003279	GO:0003279	cardiac septum development	22/2092	103/18723	0.00200962743003978	0.0217109477276921	0.0172251179508842	TGFBR3/TGFBR2/TGFBR1/HES1/RBPJ/TGFB2/PROX1/HECTD1/MDM4/PTK7/BMPR1A/TRIP11/BMP4/HEG1/CITED2/NOTCH2/SMAD4/SMO/MAML1/FRS2/ADAMTS6/AP2B1	22	1
GO:0007163	GO:0007163	establishment or maintenance of cell polarity	39/2092	218/18723	0.00200979225762752	0.0217109477276921	0.0172251179508842	SPRY1/RHOBTB3/AMOT/LIN7A/HES1/MYO9A/AMOTL1/ITGB1/ARHGEF11/RAB11FIP2/PKD1/DST/OPHN1/PTK7/NUMA1/ARHGAP35/ERBIN/CLASP1/ROCK1/PAFAH1B1/CKAP5/PARD3/SNX27/FBXW11/DOCK8/KANK1/ARF4/ILK/CTNNA1/FLOT2/NDEL1/RICTOR/DLG5/CLASP2/ARPC5/PRKCI/GPSM2/GSK3B/MARK2	39	1
GO:1901888	GO:1901888	regulation of cell junction assembly	37/2092	204/18723	0.0020163980131387	0.0217421922042857	0.0172499068178368	EEF2K/MUSK/APP/ABL1/BHLHB9/CORO1C/AGT/NTN1/PPP1R9A/ADNP/SMAD3/VPS35/ADGRL2/CLASP1/PTPRD/SETD5/ARHGAP6/SDC4/ROCK1/EFNA5/NPHP1/MACF1/LRRN1/CLSTN1/SRPX2/POLDIP2/SIX4/LRP1/EPB41L5/MAP4K4/SEMA4D/SLK/UBE2V2/PHLDB2/DLG5/CLASP2/SRC	37	1
GO:1901214	GO:1901214	regulation of neuron death	53/2092	319/18723	0.00204384805870249	0.0219976661465131	0.0174525957489437	FOXO3/RETREG1/CEBPB/HYOU1/SORL1/PPARGC1A/LGMN/ABL1/HSPD1/BHLHB9/MAP3K5/TGFB2/OXR1/REST/PRNP/ADNP/PINK1/VPS35/FYN/NF1/TMEM259/PDPK1/AIFM1/NONO/GRN/PIK3CA/NQO2/GBE1/UBE2M/MCL1/CREB1/PAK3/SIRT1/DDIT4/NENF/SIX4/LRP1/BTG2/SLC7A11/AKT1S1/ILK/STAT3/EIF2S1/CTNNB1/DDIT3/ELK1/BACE1/UBE2V2/PSEN1/PRKCI/CHP1/GSK3B/AP2B1	53	1
GO:0098876	GO:0098876	vesicle-mediated transport to the plasma membrane	27/2092	136/18723	0.00209242769084842	0.0224792002383808	0.017834637179554	EPS15/SORL1/GOLGA4/EXOC1/ARFGEF2/KIF13A/ARHGAP1/VPS35/RAB11B/EHD2/ATP9A/ACAP2/MACF1/PREPL/SNX27/BVES/CLSTN1/ARL3/VPS26A/ZDHHC2/VAMP5/RABEP1/GGA2/RAB35/VPS29/KIAA1109/EXOC2	27	1
GO:1901216	GO:1901216	positive regulation of neuron death	21/2092	97/18723	0.00211031824406927	0.0225885069817653	0.017921359397821	FOXO3/ABL1/MAP3K5/TGFB2/REST/PRNP/FYN/NF1/AIFM1/GRN/NQO2/UBE2M/MCL1/PAK3/DDIT4/EIF2S1/CTNNB1/DDIT3/ELK1/BACE1/GSK3B	21	1
GO:2001237	GO:2001237	negative regulation of extrinsic apoptotic signaling pathway	21/2092	97/18723	0.00211031824406927	0.0225885069817653	0.017921359397821	ITGAV/TGFBR1/IGF1/SIAH2/PHIP/FYN/RB1CC1/EYA4/BMP4/PEA15/MCL1/RELA/CFLAR/EYA1/ZMYND11/CTNNA1/ARHGEF2/SRC/DDX3X/RIPK1/GSK3B	21	1
GO:0010811	GO:0010811	positive regulation of cell-substrate adhesion	25/2092	123/18723	0.00214793034273513	0.0229491462713763	0.0182074848299849	DAG1/FBLN2/CALR/ABL1/EMILIN1/CCDC80/CDH13/CDK6/UTRN/SMAD3/EMP2/NID1/PRKCE/SDC4/ROCK1/ECM2/P4HB/POLDIP2/EPB41L5/ILK/MAP4K4/JUP/NPNT/EFEMP2/GSK3B	25	1
GO:0061387	GO:0061387	regulation of extent of cell growth	23/2092	110/18723	0.00215956481646419	0.0230195268878667	0.01826332368307	ULK1/NRCAM/ABL1/GOLGA4/SEMA4B/NTN1/LIMK1/ADNP/SPART/RGMA/SIN3A/PAFAH1B1/CXCL12/DPYSL2/MEGF8/MACF1/SEMA6C/LRP1/RAB21/ILK/SEMA4D/NDEL1/GSK3B	23	1
GO:0044772	GO:0044772	mitotic cell cycle phase transition	67/2092	424/18723	0.00216238083489782	0.0230195268878667	0.01826332368307	PKD2/EGFR/BCAT1/ITGB1/FOXN3/APP/CDK14/RBL2/IK/ZFP36L2/CDK6/KANK2/ZFP36L1/BRD4/GIGYF2/XPC/TPR/ZNF207/PKD1/PIAS1/CDC14B/FBXL3/APC/RAD21/SIN3A/TMOD3/NASP/ZNF655/KHDRBS1/CLASP1/BRD7/ATM/SYF2/USP37/CDK4/LATS2/LATS1/TPRA1/KMT2E/VPS4B/CCND2/APPL2/CRADD/CCNG2/NOP53/DUSP1/ENSA/GSPT1/ADAM17/WAC/UIMC1/USP47/TAOK1/PPM1D/APPL1/TAOK3/BACH1/CUL1/INO80/FBXL17/CUL3/RB1/CLASP2/PRKDC/FBXO31/DDX3X/TAF2	67	1
GO:0031330	GO:0031330	negative regulation of cellular catabolic process	45/2092	262/18723	0.00222203020959219	0.0236115914286067	0.0187330582002681	SORL1/CIRBP/FMR1/PABPC1/NAMPT/TIMP2/HNRNPU/MET/THRAP3/PINK1/SVIP/OPHN1/LAPTM4B/HNRNPC/DHX9/ROCK1/LRIG2/TAB2/TLK2/ELAVL1/PIK3CA/PHAX/TMEM39A/QSOX1/MCL1/NOP53/CSNK2A2/POLDIP2/USP7/WAC/USP19/ANGEL2/STAT3/ALAD/LARP1/TSPO/RBM10/SCFD1/FURIN/HNRNPD/PSEN1/MAPK14/ATP2B4/TAF15/SEC22B	45	1
GO:0048268	GO:0048268	clathrin coat assembly	7/2092	18/18723	0.00224272716544255	0.0237024685084226	0.0188051586188447	EPS15/FCHO2/CLTA/CLTC/CLINT1/AP2B1/CLTB	7	1
GO:2000136	GO:2000136	regulation of cell proliferation involved in heart morphogenesis	7/2092	18/18723	0.00224272716544255	0.0237024685084226	0.0188051586188447	HES1/RBPJ/BMP4/SOX9/EYA1/SMAD4/CTNNB1	7	1
GO:2001135	GO:2001135	regulation of endocytic recycling	7/2092	18/18723	0.00224272716544255	0.0237024685084226	0.0188051586188447	SORL1/ARHGAP1/RAB11B/EHD2/ATP9A/BVES/ZDHHC2	7	1
GO:0006352	GO:0006352	DNA-templated transcription, initiation	26/2092	130/18723	0.00224804209445208	0.0237158314648953	0.0188157605743329	PPARGC1A/THRA/TAF7/GTF3C1/MED13/CDK9/MED1/ATF7IP/SMARCA5/BCLAF1/PIH1D1/CDK4/RSF1/CREB1/NCOA6/ESR1/TFAM/CAND1/TAF1B/PPM1D/BAZ2A/GTF2B/POLR2D/GTF2E2/GTF3C4/TAF2	26	1
GO:0001825	GO:0001825	blastocyst formation	11/2092	38/18723	0.00226063905545555	0.0238058303411731	0.0188871642402979	TET1/SUPT6H/CNOT3/LATS1/SKIL/SP3/CITED2/CCNB1IP1/CUL3/FURIN/MFN2	11	1
GO:0090130	GO:0090130	tissue migration	59/2092	365/18723	0.00228465190195547	0.0239865071195118	0.0190305103004011	SASH1/CTSH/GLIPR2/DPP4/ZEB2/AMOT/NFE2L2/CALR/TGFBR2/TGFBR1/LGMN/ITGB1/ABL1/CORO1C/MET/TGFB2/PROX1/CDH13/AGT/KANK2/PKN2/FGFR1/MAP3K3/IQSEC1/PTPRG/AAMP/EMP2/NF1/DUSP10/CLASP1/PDPK1/PRKCE/ADAMTS9/ADAM9/ROCK1/MIA3/GRN/BMP4/PIK3CA/AKT3/PFN2/EVL/MACF1/SOX9/HDAC5/EMC10/SRPX2/SIRT1/PDCD10/EPB41L5/ADAM17/KANK1/MAP4K4/JUP/PDCD6/VEGFC/CLASP2/SRC/ATP2B4	59	1
GO:0033002	GO:0033002	muscle cell proliferation	43/2092	248/18723	0.00228598991847782	0.0239865071195118	0.0190305103004011	IGFBP5/DIPK2A/TGFBR3/NPPC/EGFR/TGFBR2/TGFBR1/PPARGC1A/TENM4/NAMPT/NDRG2/PDCD4/RUNX1/RBPJ/MAP3K5/IGF1/TGFB2/CDH13/AGT/SMAD1/IL6R/MAPK1/PAXBP1/MSTN/PDGFD/BMPR1A/ANG/ARID2/BMP4/NQO2/CITED2/KPNA1/POLDIP2/CFLAR/ILK/STAT3/CTNNB1/PDE1A/SF1/PRKDC/MAPK14/EFEMP2/MFN2	43	1
GO:0030879	GO:0030879	mammary gland development	27/2092	137/18723	0.00233460210702364	0.0244527644662315	0.0194004314062618	IGFBP5/PAM/CEBPB/TGFBR2/DDR1/GLI2/NCOA1/NTN1/ARHGAP5/MAPK1/HOXA9/ARHGAP35/MED1/STAT5B/BMP4/LATS1/AKT2/SOX9/CREB1/ESR1/HOXA5/NCOR2/BRCA2/KDM5B/XBP1/SMO/SRC	27	1
GO:0000245	GO:0000245	spliceosomal complex assembly	18/2092	79/18723	0.00235762858878215	0.0246424735706546	0.019550943569113	SF3B1/SLU7/SCAF11/YTHDC1/SNRNP200/DDX1/RBM5/SRSF6/PSIP1/CRNKL1/SRSF10/SRSF9/DDX23/SF3A1/GEMIN6/SFSWAP/SF1/RBMXL1	18	1
GO:0071826	GO:0071826	ribonucleoprotein complex subunit organization	40/2092	227/18723	0.00236113196808492	0.0246424735706546	0.019550943569113	RPL3/SF3B1/SLU7/SCAF11/YTHDC1/ZFAND1/EIF3D/SNRNP200/PRPF8/PRPF3/DDX1/RBM5/EIF3A/DHX9/SRSF6/AGO2/NUDT21/ATM/PIH1D1/PSIP1/TGS1/CRNKL1/DICER1/AGO3/NOP53/SRSF10/SRSF9/DDX23/SF3A1/SART3/POLR2D/DHX29/GEMIN6/SFSWAP/SF1/PRKDC/MDN1/YJU2/SART1/RBMXL1	40	1
GO:0002064	GO:0002064	epithelial cell development	39/2092	220/18723	0.00237906366372951	0.024741416964718	0.0196294436721292	COL15A1/VIM/IL6ST/VEZF1/MET/COL18A1/PROX1/CDK6/SIDT2/FNDC3A/EZR/ADAMTSL4/ARNTL/MYO1E/PDPK1/PLOD3/ROCK1/BMP4/PAFAH1B1/HEG1/ATRX/ADD1/SOX9/RHEB/ESR1/CLOCK/FOSL2/HOXA5/EPB41L5/ARID4A/NOTCH2/ABI2/SMO/ZDHHC21/FRS2/SRC/BMP6/HSD17B4/GSK3B	39	1
GO:0022618	GO:0022618	ribonucleoprotein complex assembly	39/2092	220/18723	0.00237906366372951	0.024741416964718	0.0196294436721292	RPL3/SF3B1/SLU7/SCAF11/YTHDC1/EIF3D/SNRNP200/PRPF8/PRPF3/DDX1/RBM5/EIF3A/DHX9/SRSF6/AGO2/NUDT21/ATM/PIH1D1/PSIP1/TGS1/CRNKL1/DICER1/AGO3/NOP53/SRSF10/SRSF9/DDX23/SF3A1/SART3/POLR2D/DHX29/GEMIN6/SFSWAP/SF1/PRKDC/MDN1/YJU2/SART1/RBMXL1	39	1
GO:0072088	GO:0072088	nephron epithelium morphogenesis	17/2092	73/18723	0.00240619257130069	0.0249791799733432	0.0198180810323814	GPC3/PKD2/HES1/LGR4/AGT/MAGED1/PKD1/BMP4/SOX9/SIX4/EYA1/SMAD4/ILK/SMO/AHI1/CTNNB1/NPNT	17	1
GO:0043967	GO:0043967	histone H4 acetylation	16/2092	67/18723	0.0024271493005876	0.0250976168945011	0.0199120469873582	PER1/NCOA1/TAF7/EP300/ING5/PIH1D1/EP400/USP22/SIRT1/BRCA2/EPC1/KAT7/NAA60/KANSL3/KANSL2/APBB1	16	1
GO:0090596	GO:0090596	sensory organ morphogenesis	44/2092	256/18723	0.00243561584129267	0.0250976168945011	0.0199120469873582	COL5A2/FBN1/PROX1/NIPBL/GLI2/COL5A1/NTN1/MAPK1/MAN2A1/THRB/PTK7/NF1/IFT172/TENM3/TSHZ1/BMP4/DZANK1/TSPAN12/YY1/OBSL1/SP3/SOX9/CITED2/RORB/WNT9A/SIX4/HPN/TOPORS/EYA1/NOTCH2/ABI2/ZIC1/CEP290/STAT3/AHI1/CTNNB1/HDAC2/FRS2/PRKCI/RING1/HIPK1/MFN2/PRKRA/WDR19	44	1
GO:0006505	GO:0006505	GPI anchor metabolic process	10/2092	33/18723	0.0024390339902598	0.0250976168945011	0.0199120469873582	PIGK/PIGS/PIGT/DPM3/PGAP1/GPAA1/PIGP/PIGC/PIGV/DPM1	10	1
GO:0031116	GO:0031116	positive regulation of microtubule polymerization	10/2092	33/18723	0.0024390339902598	0.0250976168945011	0.0199120469873582	AKAP9/NIN/MET/CLIP1/NUMA1/CLASP1/CKAP5/ARL3/TOGARAM1/SLAIN2	10	1
GO:1902275	GO:1902275	regulation of chromatin organization	10/2092	33/18723	0.0024390339902598	0.0250976168945011	0.0199120469873582	TET1/HNRNPU/TPR/MPHOSPH8/ATF7IP/SETD5/TLK2/SSRP1/TRIM28/PHF2	10	1
GO:0048754	GO:0048754	branching morphogenesis of an epithelial tube	29/2092	151/18723	0.00246968936086385	0.0253684758032594	0.0201269421043254	GPC3/DAG1/PKD2/SPRY1/CTSH/TGFBR2/ABL1/MET/LGR4/AGT/DDR1/GLI2/MAGED1/PKD1/MED1/BMP4/SOX9/ESR1/HOXA5/SIX4/KDM5B/EYA1/SMAD4/ILK/SMO/CTNNB1/NPNT/DLG5/SRC	29	1
GO:0071218	GO:0071218	cellular response to misfolded protein	8/2092	23/18723	0.00250601547074098	0.0256516094076721	0.0203515757680897	UGGT1/ATXN3/DERL1/AUP1/UGGT2/KLHL15/CUL3/DNAJC18	8	1
GO:0072576	GO:0072576	liver morphogenesis	8/2092	23/18723	0.00250601547074098	0.0256516094076721	0.0203515757680897	CEBPB/PROX1/MED1/HPN/CFLAR/NOTCH2/XBP1/CUL3	8	1
GO:0090101	GO:0090101	negative regulation of transmembrane receptor protein serine/threonine kinase signaling pathway	26/2092	131/18723	0.00251305062174366	0.0256787284298589	0.0203730915656375	SPRY1/TGFBR3/FBN1/SORL1/RASL11B/ABL1/EMILIN1/HSPA5/CHRDL1/IGSF1/ZBTB7A/SPART/SNX25/CRIM1/PEG10/GLG1/PDPK1/CTDSPL2/PPM1A/SKIL/SIRT1/LEMD3/LRP1/ADAM17/TWSG1/MTMR4	26	1
GO:0006378	GO:0006378	mRNA polyadenylation	12/2092	44/18723	0.00253340684716489	0.0257472911129325	0.0204274880994869	PABPC1/APP/YTHDC1/VIRMA/CDK9/NUDT21/PAF1/PCF11/SCAF8/AHCYL1/RNF40/WDR33	12	1
GO:0000423	GO:0000423	mitophagy	9/2092	28/18723	0.00254174795273697	0.0257472911129325	0.0204274880994869	RETREG1/HUWE1/PINK1/VPS13C/SLC25A5/SQSTM1/ATG14/MFN2/ATG13	9	1
GO:0006515	GO:0006515	protein quality control for misfolded or incompletely synthesized proteins	9/2092	28/18723	0.00254174795273697	0.0257472911129325	0.0204274880994869	UGGT1/YME1L1/ATXN3/DERL1/AUP1/UGGT2/KLHL15/FBXL17/CUL3	9	1
GO:0090344	GO:0090344	negative regulation of cell aging	9/2092	28/18723	0.00254174795273697	0.0257472911129325	0.0204274880994869	ABL1/NAMPT/CDK6/MAP3K3/AKT3/BCL6/SIRT1/TERF2/PRKDC	9	1
GO:1903649	GO:1903649	regulation of cytoplasmic transport	9/2092	28/18723	0.00254174795273697	0.0257472911129325	0.0204274880994869	SORL1/MAPK1/ARFIP1/EZR/ATP9A/USP7/RAB21/VPS11/SRC	9	1
GO:0018105	GO:0018105	peptidyl-serine phosphorylation	52/2092	315/18723	0.00257146167883541	0.0260032955605895	0.0206305979250989	CALCR/ULK1/EGFR/TGFBR2/TGFBR1/AKAP9/APP/DCLK1/RPS6KA5/RET/PKN2/PINK1/MAPK1/PKD1/PDPK1/PRKCE/TNKS/ROCK1/ATM/TLK2/PIK3CA/AKT3/LATS2/PFN2/LATS1/NSD1/AKT2/CSNK1D/CSNK2A2/DMD/DDIT4/PDCD10/CAMK2D/ILK/RICTOR/FNIP1/HIPK3/AXIN1/PRKDC/SRC/DYRK1A/PRKCI/GGNBP2/RIPK1/MAPK14/HIPK1/MAPKAP1/ATP2B4/GSK3B/MARK2/BDKRB2/RIPK2	52	1
GO:0048568	GO:0048568	embryonic organ development	67/2092	427/18723	0.00257753649821603	0.0260197865466463	0.020643681609124	PKD2/CEBPB/FBN1/TGFBR2/TGFBR1/HES1/MYF5/HOXC9/TEAD1/BPTF/RBPJ/TGFB2/PROX1/NIPBL/ZFP36L1/GLI2/HECTD1/DNAJB6/NCOA1/NTN1/VASH2/PDGFC/MAPK1/PKD1/SMAD3/HOXA9/PTK7/BMPR1A/SETD2/MED1/IFT172/ARID2/SYF2/TSHZ1/BMP4/WDR48/SMAD2/MIB1/MEGF8/SP3/CC2D2A/SOX9/TFEB/CITED2/ARL13B/TRIM28/HOXA5/SIX4/HPN/EYA1/NOTCH2/MBD3/ZIC1/CEP290/SMO/AHI1/CTNNB1/FRS2/IFT57/PCGF2/PSEN1/GGNBP2/HIPK1/HOXA7/GRB2/PRKRA/WDR19	67	1
GO:0000082	GO:0000082	G1/S transition of mitotic cell cycle	38/2092	214/18723	0.00260321583762112	0.026233784387731	0.0208134640663503	PKD2/EGFR/BCAT1/ITGB1/CDK14/RBL2/CDK6/KANK2/BRD4/GIGYF2/PKD1/PIAS1/APC/NASP/ZNF655/KHDRBS1/BRD7/ATM/USP37/CDK4/LATS2/LATS1/KMT2E/CCND2/APPL2/CRADD/GSPT1/ADAM17/WAC/APPL1/BACH1/CUL1/INO80/CUL3/RB1/PRKDC/FBXO31/DDX3X	38	1
GO:1902115	GO:1902115	regulation of organelle assembly	34/2092	186/18723	0.00262180870536462	0.0263757559620444	0.0209261020379347	ULK1/KAT2B/SH3GLB1/HNRNPU/DYNC1H1/TPR/PINK1/NUMA1/ARHGAP35/EZR/RAB5A/PTPRD/SDC4/TAPT1/TMEM39A/ODF2L/CYLD/VPS4B/PIP4K2B/DZIP1/MTMR3/RNF4/STAM/CCP110/SMAD4/VPS11/CEP120/TRAPPC12/SCFD1/SRC/GPSM2/ATG3/IFT88/SEC22B	34	1
GO:0009798	GO:0009798	axis specification	19/2092	86/18723	0.00263595423718935	0.026472576430092	0.0210029178454755	GPC3/ETS2/BMPR1A/IFT172/BMP4/SMAD2/CITED2/ARL13B/PGAP1/PCSK6/EPB41L5/NOTCH2/SMAD4/SMO/AHI1/CTNNB1/DDIT3/HSPB11/FRS2	19	1
GO:0018401	GO:0018401	peptidyl-proline hydroxylation to 4-hydroxy-L-proline	5/2092	10/18723	0.00269175827716325	0.0267122791742217	0.0211930941607875	P4HA2/P4HA1/P4HB/PRDX4/ERO1A	5	1
GO:0030953	GO:0030953	astral microtubule organization	5/2092	10/18723	0.00269175827716325	0.0267122791742217	0.0211930941607875	NUMA1/EZR/CLASP1/KPNB1/CEP120	5	1
GO:0045050	GO:0045050	protein insertion into ER membrane by stop-transfer membrane-anchor sequence	5/2092	10/18723	0.00269175827716325	0.0267122791742217	0.0211930941607875	EMC7/EMC2/EMC10/EMC3/EMC4	5	1
GO:0045898	GO:0045898	regulation of RNA polymerase II transcription preinitiation complex assembly	5/2092	10/18723	0.00269175827716325	0.0267122791742217	0.0211930941607875	THRA/ATF7IP/CREB1/ESR1/CAND1	5	1
GO:0048194	GO:0048194	Golgi vesicle budding	5/2092	10/18723	0.00269175827716325	0.0267122791742217	0.0211930941607875	TMED9/ARFGAP3/TMED10/ARFGAP2/PRKCI	5	1
GO:0060439	GO:0060439	trachea morphogenesis	5/2092	10/18723	0.00269175827716325	0.0267122791742217	0.0211930941607875	TGFBR2/MAPK1/BMP4/HOXA5/CTNNB1	5	1
GO:1901725	GO:1901725	regulation of histone deacetylase activity	5/2092	10/18723	0.00269175827716325	0.0267122791742217	0.0211930941607875	C6orf89/PINK1/KDM5A/SPHK2/CAMK2D	5	1
GO:0051960	GO:0051960	regulation of nervous system development	69/2092	443/18723	0.00270614577606386	0.0268096167831708	0.021270320259631	DAG1/CHODL/ETV5/ULK1/IL6ST/EEF2K/EGFR/SORL1/NIN/HES1/TENM4/BHLHB9/GOLGA4/SEMA4B/REST/LPIN1/NTN1/LIMK1/ADNP/SPART/CAMK2B/RGMA/MAN2A1/PLXNA2/UFL1/CUX1/NF1/DUSP10/BMPR1A/ADGRL2/PTPRD/ARNTL/CAPRIN1/PAFAH1B1/CXCL12/DICER1/SKIL/MEGF8/OBSL1/KDM1A/MACF1/PARD3/APPL2/PAK3/LRRN1/SNW1/RHEB/SEMA6C/CLSTN1/SRPX2/LRP1/MBD1/RELA/RAB21/NPTN/ILK/SEMA4D/CTNNA1/TSPO/SMO/NDEL1/CTNNB1/VEGFC/UBE2V2/HDAC2/DLG5/FBXO31/PSE…	69	1
GO:0051604	GO:0051604	protein maturation	49/2092	294/18723	0.00275806326906089	0.027277804797891	0.0216417731265393	CTSH/GALNT2/SORL1/CALR/ASPH/KAT2B/CPD/LGMN/TMEM59/RUNX1/HSPD1/TSPAN5/CREBBP/PLAU/ATP6AP2/PRNP/TSPAN15/SERPINH1/LDLRAD3/EP300/CIAO1/YAE1/NCSTN/GLG1/IFT172/YME1L1/IMMP1L/CPE/SPCS3/SPPL3/PSENEN/HPN/PCSK6/ADAM17/PRDX4/CAST/MMS19/ADAM10/PSEN2/NAA60/BACE1/SNAPIN/LTO1/FURIN/SRC/PSEN1/RHBDD1/RIPK2/ERO1A	49	1
GO:0003002	GO:0003002	regionalization	54/2092	331/18723	0.00279381598077239	0.0275473702742477	0.0218556420549697	GPC3/SPRY1/ZBTB16/TGFBR1/HES1/MYF5/HOXC9/BPTF/RBPJ/DBX1/POFUT1/GLI2/ATP6AP2/ETS2/SMAD3/PLXNA2/HOXA9/BMPR1A/EP300/IFT172/LRP6/POGLUT1/TSHZ1/BMP4/TCTN1/YY1/SMAD2/MIB1/MEGF8/CITED2/ARL13B/PGAP1/HOXA5/PCSK6/EPB41L5/BTG2/NOTCH2/SMAD4/SMO/AHI1/CTNNB1/DDIT3/HSPB11/FRS2/IFT57/PCGF2/PRKDC/PSEN1/TMEM107/RING1/TTC21B/HIPK1/HOXA7/WDR19	54	1
GO:0046323	GO:0046323	glucose import	17/2092	74/18723	0.00280500629099677	0.0275473702742477	0.0218556420549697	GPC3/RHOQ/KLF15/PIK3R1/NFE2L2/RTN2/IGF1/STXBP3/PEA15/OSBPL8/SLC25A27/INSR/AKT2/APPL2/APPL1/PRKCI/MAPK14	17	1
GO:0048844	GO:0048844	artery morphogenesis	17/2092	74/18723	0.00280500629099677	0.0275473702742477	0.0218556420549697	PKD2/TGFBR1/HES1/RBPJ/TGFB2/PROX1/NF1/BMPR1A/ADAMTS9/ARID2/BMP4/FKBP10/AKT3/CITED2/LRP1/EYA1/EFEMP2	17	1
GO:0043112	GO:0043112	receptor metabolic process	31/2092	166/18723	0.00281777159980976	0.0275473702742477	0.0218556420549697	EPS15/SORL1/FMR1/LGMN/ITGB1/CD63/SH3GLB1/GRK3/CD81/ARFGEF2/SNX25/OPHN1/EZR/RAB5A/SCYL2/RAB11B/ANKRD13A/INSR/BVES/GRK4/LRP1/ATXN2/ATAD1/AHI1/CLTC/CACNG5/LAMTOR1/FURIN/PSEN1/GRB2/AP2B1	31	1
GO:0001658	GO:0001658	branching involved in ureteric bud morphogenesis	14/2092	56/18723	0.00281825359423986	0.0275473702742477	0.0218556420549697	GPC3/PKD2/LGR4/AGT/MAGED1/BMP4/SOX9/SIX4/EYA1/SMAD4/ILK/SMO/CTNNB1/NPNT	14	1
GO:1904645	GO:1904645	response to amyloid-beta	14/2092	56/18723	0.00281825359423986	0.0275473702742477	0.0218556420549697	CALCR/FOXO3/LGMN/APP/NAMPT/IGF1/PRNP/IGF1R/FYN/CACNA2D1/LRP1/BACE1/PSEN1/GSK3B	14	1
GO:1990089	GO:1990089	response to nerve growth factor	14/2092	56/18723	0.00281825359423986	0.0275473702742477	0.0218556420549697	FOXO3/EEF2K/APP/BPTF/HSPA5/DYNC1LI2/CDC5L/KIDINS220/PDPK1/ACAP2/CSNK1D/CREB1/USP8/RAB35	14	1
GO:0090224	GO:0090224	regulation of spindle organization	11/2092	39/18723	0.00283575272400935	0.0276258908559564	0.021917939025994	HNRNPU/DYNC1H1/TPR/PKD1/NUMA1/GNAI1/VPS4B/RNF4/CLTC/PARP3/GPSM2	11	1
GO:0002573	GO:0002573	myeloid leukocyte differentiation	37/2092	208/18723	0.00284842891897359	0.0276258908559564	0.021917939025994	GPC3/CEBPB/FBN1/PIK3R1/TGFBR2/TOB2/APP/RUNX1/RBPJ/CDK6/ZFP36L1/ACIN1/ATP6AP1/CD81/KLF10/GPR137B/MED1/LTBR/BMP4/PAFAH1B1/SP3/CITED2/CREB1/NDFIP1/SRP54/SIRT1/L3MBTL3/NOTCH2/CTNNB1/AP3B1/RB1/SRC/PSEN1/RIPK1/MAPK14/IREB2/HOXA7	37	1
GO:0042987	GO:0042987	amyloid precursor protein catabolic process	16/2092	68/18723	0.00285106624693251	0.0276258908559564	0.021917939025994	SORL1/RTN2/IGF1/PRNP/NCSTN/ROCK1/TMED10/PSENEN/RELA/ADAM17/ADAM10/PSEN2/FLOT2/BACE1/PSEN1/DYRK1A	16	1
GO:0061912	GO:0061912	selective autophagy	16/2092	68/18723	0.00285106624693251	0.0276258908559564	0.021917939025994	RETREG1/ULK1/HUWE1/PINK1/WIPI2/UFL1/RB1CC1/VPS13C/SLC25A5/SQSTM1/AUP1/ATG14/MFN2/SPTLC1/ATG13/RIPK2	16	1
GO:1904888	GO:1904888	cranial skeletal system development	16/2092	68/18723	0.00285106624693251	0.0276258908559564	0.021917939025994	TGFBR2/TGFBR1/FOXN3/TGFB2/FREM1/NIPBL/SMAD3/SETD2/BMP4/SMAD2/MEGF8/SIX4/RAB23/CTNNB1/TMEM107/WDR19	16	1
GO:0031124	GO:0031124	mRNA 3'-end processing	15/2092	62/18723	0.00285931509115449	0.0276258908559564	0.021917939025994	PABPC1/APP/ZFP36L1/YTHDC1/VIRMA/CDK9/NUDT21/PAF1/RPRD2/PCF11/SCAF8/POLR2D/AHCYL1/RNF40/WDR33	15	1
GO:0060675	GO:0060675	ureteric bud morphogenesis	15/2092	62/18723	0.00285931509115449	0.0276258908559564	0.021917939025994	GPC3/PKD2/HES1/LGR4/AGT/MAGED1/BMP4/SOX9/SIX4/EYA1/SMAD4/ILK/SMO/CTNNB1/NPNT	15	1
GO:1901654	GO:1901654	response to ketone	35/2092	194/18723	0.00286859228833798	0.0276698646593392	0.0219528271367996	FOXO3/TGFBR3/EGFR/CALR/NR3C1/PTGFR/FOXO1/CDC5L/TGFB2/TXNIP/NCOA1/MSTN/SIN3A/NASP/NCOA2/FBXO32/PRKCE/AIFM1/WBP2/CDK4/GNAI1/ATP2B1/SIRT1/DDIT4/DUSP1/USP8/RELA/SPHK2/CFLAR/LARP1/TSPO/KLF9/ELK1/HNRNPD/SRC	35	1
GO:0097306	GO:0097306	cellular response to alcohol	20/2092	93/18723	0.00288826992560345	0.027813849365803	0.0220670622951663	DAG1/FOXO3/PTGFR/ADCY7/PRKCE/LRP6/AIFM1/DNMT3A/CDK4/GNAI1/ATP2B1/SPHK2/TP53INP1/JUP/LARP1/CTNNA1/SMO/ITPR2/CTNNB1/KLF9	20	1
GO:2000278	GO:2000278	regulation of DNA biosynthetic process	22/2092	106/18723	0.00293362738498178	0.0282042501462534	0.0223768000171542	NPPC/FGFR4/HNRNPU/MAPK1/DCP2/HNRNPC/TNKS/HNRNPA2B1/ATM/HNRNPA1/SMG6/MAP3K4/PAK3/CCT8/DUSP1/TERF2/NEK7/CTNNB1/TERF1/PARP3/HNRNPD/SRC	22	1
GO:0031334	GO:0031334	positive regulation of protein-containing complex assembly	41/2092	237/18723	0.00296909638156802	0.0284984578919357	0.022610219727109	AKAP9/WASF2/PIEZO1/NIN/CDC42EP5/SH3GLB1/MET/CLIP1/IQGAP2/PINK1/WASL/ARFIP1/JMY/NUMA1/CLASP1/PRKCE/ATM/PIH1D1/PFN2/EVL/CKAP5/CREB1/ESR1/ARL3/CAND1/ABI2/NCKAP1/CRBN/SLF2/FAF1/TERF1/RICTOR/FNIP1/TOGARAM1/SRC/DDX3X/ARPC5/SLAIN2/MED25/GRB2/GSK3B	41	1
GO:0048041	GO:0048041	focal adhesion assembly	19/2092	87/18723	0.00302652319556817	0.0290021167103954	0.0230098145611893	ABL1/CORO1C/SMAD3/TRIP6/CLASP1/PDPK1/ARHGAP6/SDC4/ROCK1/EFNA5/MACF1/POLDIP2/LRP1/EPB41L5/MAP4K4/SLK/PHLDB2/CLASP2/SRC	19	1
GO:0006110	GO:0006110	regulation of glycolytic process	12/2092	45/18723	0.00310933443548464	0.0293538627268403	0.0232888842129617	ZBTB20/PPARGC1A/APP/IGF1/ZBTB7A/EP300/PGAM1/INSR/DDIT4/STAT3/PSEN1/NCOR1	12	1
GO:0043631	GO:0043631	RNA polyadenylation	12/2092	45/18723	0.00310933443548464	0.0293538627268403	0.0232888842129617	PABPC1/APP/YTHDC1/VIRMA/CDK9/NUDT21/PAF1/PCF11/SCAF8/AHCYL1/RNF40/WDR33	12	1
GO:1901985	GO:1901985	positive regulation of protein acetylation	12/2092	45/18723	0.00310933443548464	0.0293538627268403	0.0232888842129617	PPARGC1A/RPS6KA5/ARNTL/BRD7/PIH1D1/WBP2/SPHK2/TAOK1/SMAD4/GLYR1/KAT7/DDX3X	12	1
GO:0019218	GO:0019218	regulation of steroid metabolic process	21/2092	100/18723	0.00311354583104448	0.0293538627268403	0.0232888842129617	RORA/MBTPS1/FGFR4/PPARGC1A/PROX1/AGT/REST/H6PD/STAT5B/POR/TTC39B/SIRT1/EPHX2/ERLIN2/MBTPS2/ACADL/TSPO/LAMTOR1/ARV1/SF1/BMP6	21	1
GO:0044728	GO:0044728	DNA methylation or demethylation	21/2092	100/18723	0.00311354583104448	0.0293538627268403	0.0232888842129617	TET1/TET2/MPHOSPH8/ATF7IP/CTCF/OTUD4/DNMT3A/PIK3CA/ATRX/KMT2E/USP9X/TRIM28/USP7/MBD1/MBD3/PPM1D/BAZ2A/GATAD2A/EHMT1/TDG/RLF	21	1
GO:0060840	GO:0060840	artery development	21/2092	100/18723	0.00311354583104448	0.0293538627268403	0.0232888842129617	LOXL1/PKD2/TGFBR1/HES1/RBPJ/TGFB2/PROX1/HECTD1/NF1/BMPR1A/ADAMTS9/ARID2/BMP4/FKBP10/AKT3/CITED2/LRP1/EYA1/EFEMP2/ADAMTS6/AP2B1	21	1
GO:0110020	GO:0110020	regulation of actomyosin structure organization	21/2092	100/18723	0.00311354583104448	0.0293538627268403	0.0232888842129617	PIK3R1/CGNL1/TGFBR1/WASF2/ABL1/MET/PROX1/PPP1R9A/LIMK1/SMAD3/CLASP1/ARHGAP6/SDC4/ROCK1/CD47/PFN2/EVL/SMAD4/PPFIA1/PHLDB2/CLASP2	21	1
GO:0035909	GO:0035909	aorta morphogenesis	10/2092	34/18723	0.0031144376840236	0.0293538627268403	0.0232888842129617	HES1/RBPJ/TGFB2/PROX1/BMPR1A/ADAMTS9/FKBP10/LRP1/EYA1/EFEMP2	10	1
GO:0044319	GO:0044319	wound healing, spreading of cells	10/2092	34/18723	0.0031144376840236	0.0293538627268403	0.0232888842129617	ARHGAP24/DDR1/COL5A1/CD151/ARHGAP35/CLASP1/PDCD10/ADAM17/PHLDB2/CLASP2	10	1
GO:0090505	GO:0090505	epiboly involved in wound healing	10/2092	34/18723	0.0031144376840236	0.0293538627268403	0.0232888842129617	ARHGAP24/DDR1/COL5A1/CD151/ARHGAP35/CLASP1/PDCD10/ADAM17/PHLDB2/CLASP2	10	1
GO:0006997	GO:0006997	nucleus organization	26/2092	133/18723	0.00312339137127609	0.0293538627268403	0.0232888842129617	TMEM43/GOLM1/LPIN1/TPR/SUN2/TOR1AIP1/NUMA1/SMARCA5/UBE2I/PAFAH1B1/REEP3/VPS4B/PYGO1/SERBP1/ANKLE2/SIRT1/LEMD3/PHF2/BAZ2A/NUP153/CTDNEP1/NDEL1/AHCTF1/TMF1/SF1/CHMP6	26	1
GO:0046328	GO:0046328	regulation of JNK cascade	26/2092	133/18723	0.00312339137127609	0.0293538627268403	0.0232888842129617	MDFIC/EGFR/APP/PDCD4/MAP3K5/PER1/PINK1/IGF1R/DUSP10/LTBR/RB1CC1/PJA2/PAFAH1B1/CYLD/FKTN/MTURN/TAOK1/ZMYND11/MAP4K4/HDAC3/TAOK3/HIPK3/AXIN1/NCOR1/RIPK1/RIPK2	26	1
GO:0060491	GO:0060491	regulation of cell projection assembly	34/2092	188/18723	0.00313468185870178	0.0294127600684278	0.0233356124197891	RHOQ/ARHGAP24/PIK3R1/TGFBR1/FMR1/WASF2/CDC42EP5/CORO1C/PLCE1/PPP1R9A/WASL/PLEKHM1/APC/MSTN/ARHGAP35/RAB5A/TAPT1/PIK3CA/ODF2L/CYLD/PFN2/EVL/DZIP1/KANK1/CCP110/ABI2/NCKAP1/FXR1/CEP120/NDEL1/SRC/ATG3/IFT88/BIN3	34	1
GO:0008589	GO:0008589	regulation of smoothened signaling pathway	18/2092	81/18723	0.00315174624994231	0.0295255588694596	0.0234251051806239	GPC3/RORA/GLI2/CREBBP/MOSMO/IFT172/POR/TXNDC15/TCTN1/MEGF8/ZIC1/CTNNA1/SMO/FBXL17/RB1/DLG5/IFT81/TTC21B	18	1
GO:0035728	GO:0035728	response to hepatocyte growth factor	7/2092	19/18723	0.00321183073435615	0.0299446957797058	0.0237576416874182	LGMN/MED1/CREB1/APPL2/RELA/APPL1/ADAMTS12	7	1
GO:0045603	GO:0045603	positive regulation of endothelial cell differentiation	7/2092	19/18723	0.00321183073435615	0.0299446957797058	0.0237576416874182	VEZF1/BTG1/TMEM100/BMP4/ETV2/CTNNB1/BMP6	7	1
GO:0061323	GO:0061323	cell proliferation involved in heart morphogenesis	7/2092	19/18723	0.00321183073435615	0.0299446957797058	0.0237576416874182	HES1/RBPJ/BMP4/SOX9/EYA1/SMAD4/CTNNB1	7	1
GO:0048593	GO:0048593	camera-type eye morphogenesis	24/2092	120/18723	0.00324651667260512	0.0302199604421351	0.0239760322587338	PROX1/MAN2A1/THRB/NF1/IFT172/TENM3/BMP4/TSPAN12/YY1/OBSL1/SP3/SOX9/CITED2/RORB/WNT9A/TOPORS/NOTCH2/ABI2/AHI1/CTNNB1/FRS2/RING1/HIPK1/MFN2	24	1
GO:0008088	GO:0008088	axo-dendritic transport	17/2092	75/18723	0.0032572219554014	0.0302235095861731	0.023978848092729	APP/HNRNPU/DYNC1H1/SFPQ/DST/KIF3A/AP3D1/PAFAH1B1/ACTR10/FBXW11/TERF2/RAB21/FLOT2/NDEL1/SNAPIN/AP3B1/BLOC1S6	17	1
GO:0061333	GO:0061333	renal tubule morphogenesis	17/2092	75/18723	0.0032572219554014	0.0302235095861731	0.023978848092729	GPC3/PKD2/HES1/LGR4/AGT/MAGED1/PKD1/BMP4/SOX9/SIX4/EYA1/SMAD4/ILK/SMO/AHI1/CTNNB1/NPNT	17	1
GO:0065002	GO:0065002	intracellular protein transmembrane transport	13/2092	51/18723	0.00327720654330694	0.030360829606111	0.0240877955956255	RTN2/SEC62/HSPD1/HSPA5/TRAM1/AIFM1/C2CD5/SEC63/TRAM2/AKT2/SRP54/SEC61B/SEC61A2	13	1
GO:0035066	GO:0035066	positive regulation of histone acetylation	9/2092	29/18723	0.00332518748673745	0.0306967075826934	0.024354275798899	PPARGC1A/RPS6KA5/BRD7/PIH1D1/WBP2/SPHK2/SMAD4/GLYR1/KAT7	9	1
GO:0006368	GO:0006368	transcription elongation from RNA polymerase II promoter	16/2092	69/18723	0.00333443313793219	0.0306967075826934	0.024354275798899	HNRNPU/BRD4/ARID1A/SUPT16H/CDK9/SETD2/SUPT6H/CDK13/CDK12/EAPP/PAF1/SUPT4H1/RTF1/WDR43/ZMYND11/CTNNB1	16	1
GO:0007004	GO:0007004	telomere maintenance via telomerase	16/2092	69/18723	0.00333443313793219	0.0306967075826934	0.024354275798899	HNRNPU/RFC1/MAPK1/DCP2/HNRNPC/TNKS/ATM/HNRNPA1/SMG6/MAP3K4/CCT8/TERF2/NEK7/CTNNB1/TERF1/SRC	16	1
GO:0045669	GO:0045669	positive regulation of osteoblast differentiation	16/2092	69/18723	0.00333443313793219	0.0306967075826934	0.024354275798899	CEBPB/NPPC/IL6ST/ZHX3/IGF1/ATP6AP1/SMAD1/IL6R/BMPR1A/BMP4/ILK/LRP3/CTNNB1/SUCO/NPNT/BMP6	16	1
GO:0002011	GO:0002011	morphogenesis of an epithelial sheet	14/2092	57/18723	0.00335890821486473	0.0308250902790486	0.0244561325725096	DAG1/ARHGAP24/ARHGAP12/DDR1/COL5A1/CD151/ARHGAP35/CLASP1/MEGF8/PDCD10/ADAM17/NOTCH2/PHLDB2/CLASP2	14	1
GO:0034205	GO:0034205	amyloid-beta formation	14/2092	57/18723	0.00335890821486473	0.0308250902790486	0.0244561325725096	SORL1/RTN2/IGF1/PRNP/NCSTN/ROCK1/TMED10/PSENEN/RELA/ADAM10/PSEN2/BACE1/PSEN1/DYRK1A	14	1
GO:0022617	GO:0022617	extracellular matrix disassembly	15/2092	63/18723	0.00337271135849994	0.0308550390687768	0.0244798934622701	LAMC1/PBXIP1/DPP4/MMP19/FGFR4/CTSV/DDR1/CLASP1/HPN/LRP1/ADAM10/ADAMTS15/FURIN/CLASP2/SH3PXD2B	15	1
GO:0072171	GO:0072171	mesonephric tubule morphogenesis	15/2092	63/18723	0.00337271135849994	0.0308550390687768	0.0244798934622701	GPC3/PKD2/HES1/LGR4/AGT/MAGED1/BMP4/SOX9/SIX4/EYA1/SMAD4/ILK/SMO/CTNNB1/NPNT	15	1
GO:0036003	GO:0036003	positive regulation of transcription from RNA polymerase II promoter in response to stress	8/2092	24/18723	0.00339536295214061	0.0309173407228355	0.0245293225960489	CEBPB/NFE2L2/RBPJ/HSPA5/ATF6/CHD6/MBTPS2/DDIT3	8	1
GO:0051647	GO:0051647	nucleus localization	8/2092	24/18723	0.00339536295214061	0.0309173407228355	0.0245293225960489	SYNE3/SYNE2/DYNC1H1/NTN1/SUN2/PAFAH1B1/FBXW11/CEP120	8	1
GO:0060479	GO:0060479	lung cell differentiation	8/2092	24/18723	0.00339536295214061	0.0309173407228355	0.0245293225960489	THRA/RBPJ/NFIB/THRB/SOX9/CREB1/HOXA5/CTNNB1	8	1
GO:0045664	GO:0045664	regulation of neuron differentiation	35/2092	196/18723	0.00341004995375886	0.0310028609926369	0.0245971730074172	NREP/FOXO3/ETV5/NRCAM/CALR/HES1/APP/TIMP2/PROX1/RET/GLI2/NCOA1/REST/TCF12/FGFR1/SIN3A/MED1/MOSMO/SPAG9/ROCK1/BMP4/CXCL12/MIB1/DPYSL2/CSNK1D/SOX9/BCL6/EYA1/ARHGEF2/ZEB1/TCF3/BMP6/HMG20A/CDON/GSK3B	35	1
GO:0061138	GO:0061138	morphogenesis of a branching epithelium	33/2092	182/18723	0.00342503282317339	0.0310908018289615	0.024666943857469	GPC3/DAG1/NTN4/PKD2/SPRY1/CTSH/TGFBR2/ABL1/MET/LGR4/PROX1/AGT/DDR1/GLI2/MAGED1/PKD1/MED1/BMP4/SOX9/ESR1/HOXA5/SIX4/KDM5B/EYA1/SMAD4/ILK/SMO/CTNNB1/NPNT/FRS2/DLG5/SRC/GRB2	33	1
GO:0031110	GO:0031110	regulation of microtubule polymerization or depolymerization	19/2092	88/18723	0.00346420065964243	0.031397670065335	0.0249104081978199	AKAP9/NIN/ABL1/MET/CLIP1/APC/NUMA1/CLASP1/CKAP5/ARL3/TAOK1/HDGFL3/ARHGEF2/TOGARAM1/MID1/CLASP2/DYRK1A/FKBP4/SLAIN2	19	1
GO:0002244	GO:0002244	hematopoietic progenitor cell differentiation	23/2092	114/18723	0.00348371985260165	0.031525780118984	0.0250120486610772	NFE2L2/HES1/ABL1/HSPA9/SBDS/REST/UFL1/SIN3A/ARMC6/NUDT21/DHTKD1/PRRC2C/AGPAT5/BMP4/CITED2/PYGO1/BVES/SOS2/FNIP1/AP3B1/PRKDC/PSEN1/DPF2	23	1
GO:0060412	GO:0060412	ventricular septum morphogenesis	11/2092	40/18723	0.00352303794928223	0.0318323876435918	0.0252553061568916	TGFBR3/TGFBR2/TGFBR1/HES1/RBPJ/TGFB2/PROX1/BMPR1A/BMP4/CITED2/SMAD4	11	1
GO:0001704	GO:0001704	formation of primary germ layer	24/2092	121/18723	0.0036305078038606	0.032702497217852	0.0259456371472661	LAMB1/COL5A2/COL4A2/ITGAV/ITGB1/POFUT2/ITGB5/COL5A1/SMAD1/ETS2/SMAD3/ITGA7/BMPR1A/SETD2/PAF1/BMP4/SMAD2/DUSP1/EPB41L5/RTF1/TWSG1/EYA1/ETV2/CTNNB1	24	1
GO:0038127	GO:0038127	ERBB signaling pathway	24/2092	121/18723	0.0036305078038606	0.032702497217852	0.0259456371472661	GAREM1/EGFR/LGMN/ABL1/RBPJ/RPS6KA5/CDH13/AGT/PLCE1/MAPK1/PTPN12/AFAP1L2/ERBIN/CPNE3/PDPK1/MVP/PIK3CA/SOX9/ADAM17/ARF4/SRC/PSEN1/CHMP6/GRB2	24	1
GO:0030516	GO:0030516	regulation of axon extension	20/2092	95/18723	0.003741271210612	0.0336484530539681	0.0266961433461569	NRCAM/ABL1/GOLGA4/SEMA4B/NTN1/LIMK1/ADNP/SIN3A/PAFAH1B1/CXCL12/DPYSL2/MEGF8/MACF1/SEMA6C/LRP1/RAB21/ILK/SEMA4D/NDEL1/GSK3B	20	1
GO:0035303	GO:0035303	regulation of dephosphorylation	25/2092	128/18723	0.00375361329559183	0.0337076776774389	0.0267431312131849	RCAN1/TGFB2/LPIN1/PINK1/SMAD3/URI1/BOD1L1/ROCK1/PPP1R15B/SMG6/CRY2/PPP6R3/SLC39A10/YWHAB/SPPL3/MTMR3/ANKLE2/ENSA/PTBP1/SEMA4D/NPNT/SRC/CHP1/MTMR4/GSK3B	25	1
GO:0072028	GO:0072028	nephron morphogenesis	17/2092	76/18723	0.00376810762811711	0.0337860186257667	0.026805285665964	GPC3/PKD2/HES1/LGR4/AGT/MAGED1/PKD1/BMP4/SOX9/SIX4/EYA1/SMAD4/ILK/SMO/AHI1/CTNNB1/NPNT	17	1
GO:0072659	GO:0072659	protein localization to plasma membrane	47/2092	284/18723	0.00381494968647495	0.034153716229833	0.0270970110516883	RHOQ/PIK3R1/EGFR/ITGB1/TMEM59/TSPAN5/GOLGA4/HECTD1/CD81/RAB11FIP2/PRNP/KCNIP3/KIF13A/TSPAN15/VPS35/EMP2/EZR/RAB40B/PDPK1/FCHO2/PRKCE/LRP6/ROCK1/C2CD5/EHD2/RER1/ZDHHC8/MACF1/AKT2/GORASP2/PREPL/MRAP2/SQSTM1/LRP1/DENND4C/ZDHHC2/VAMP5/APPL1/JUP/FLOT2/CLTC/PPFIA1/CLASP2/GGA2/PTPN9/PRKCI/ATP2B4	47	1
GO:0007020	GO:0007020	microtubule nucleation	10/2092	35/18723	0.00393065811494963	0.0347683577656442	0.027584657794919	AKAP9/NIN/CLASP1/CEP192/TUBG2/CKAP5/CSNK1D/NDEL1/CLASP2/SLAIN2	10	1
GO:0032205	GO:0032205	negative regulation of telomere maintenance	10/2092	35/18723	0.00393065811494963	0.0347683577656442	0.027584657794919	HNRNPU/DCP2/HNRNPC/TNKS/ATM/HNRNPA1/SMG6/TERF2/TERF1/SRC	10	1
GO:0032232	GO:0032232	negative regulation of actin filament bundle assembly	10/2092	35/18723	0.00393065811494963	0.0347683577656442	0.027584657794919	PIK3R1/CGNL1/WASF2/MET/PPP1R9A/CLASP1/ARHGAP6/PPFIA1/PHLDB2/CLASP2	10	1
GO:0040001	GO:0040001	establishment of mitotic spindle localization	10/2092	35/18723	0.00393065811494963	0.0347683577656442	0.027584657794919	SPRY1/ITGB1/NUMA1/CLASP1/PAFAH1B1/KPNB1/FBXW11/NDEL1/CLASP2/GPSM2	10	1
GO:0060236	GO:0060236	regulation of mitotic spindle organization	10/2092	35/18723	0.00393065811494963	0.0347683577656442	0.027584657794919	HNRNPU/DYNC1H1/TPR/PKD1/NUMA1/GNAI1/VPS4B/CLTC/PARP3/GPSM2	10	1
GO:0097502	GO:0097502	mannosylation	10/2092	35/18723	0.00393065811494963	0.0347683577656442	0.027584657794919	B4GAT1/DPY19L4/DPY19L1/DPM3/FKTN/DPY19L3/TMTC3/PIGV/RXYLT1/DPM1	10	1
GO:1905898	GO:1905898	positive regulation of response to endoplasmic reticulum stress	10/2092	35/18723	0.00393065811494963	0.0347683577656442	0.027584657794919	PIK3R1/NFE2L2/ATF6/TMEM259/ATXN3/HERPUD1/SIRT1/SERINC3/XBP1/DDIT3	10	1
GO:0032206	GO:0032206	positive regulation of telomere maintenance	13/2092	52/18723	0.00393111064745628	0.0347683577656442	0.027584657794919	MAPK1/TNKS/HNRNPA2B1/ATM/HNRNPA1/ATRX/MAP3K4/CCT8/TERF2/NEK7/CTNNB1/PPP1R10/HNRNPD	13	1
GO:0070863	GO:0070863	positive regulation of protein exit from endoplasmic reticulum	6/2092	15/18723	0.00395395655934501	0.0349176706711389	0.0277031202609979	SORL1/TMEM30A/CD81/TM9SF4/SAR1B/SAR1A	6	1
GO:0044843	GO:0044843	cell cycle G1/S phase transition	41/2092	241/18723	0.00403174152945344	0.0355384288520724	0.028195619852433	PKD2/EGFR/BCAT1/ITGB1/CDK14/RBL2/CDK6/KANK2/BRD4/GIGYF2/PKD1/PIAS1/APC/NASP/ZNF655/KHDRBS1/BRD7/PAF1/ATM/USP37/CDK4/LATS2/LATS1/KMT2E/CCND2/APPL2/CRADD/GSPT1/ADAM17/WAC/APPL1/BACH1/CUL1/INO80/CUL3/RB1/PRKDC/FBXO31/DDX3X/ATP2B4/APBB1	41	1
GO:0031099	GO:0031099	regeneration	35/2092	198/18723	0.00403638858866407	0.0355384288520724	0.028195619852433	DAG1/NREP/IGF2R/TGFBR3/CEBPB/SGCA/ULK1/EGFR/TGFBR2/PTGFRN/RUNX1/IGF1/LPIN1/CD81/RGMA/PTPN12/MSTN/DUSP10/MED1/FPGS/LRIG2/GRN/CXCL12/CDK4/CSNK2A2/WDR35/KPNA1/LRP1/MTPN/CFLAR/MAP4K4/CTNNA1/TSPO/NDEL1/BIN3	35	1
GO:0031109	GO:0031109	microtubule polymerization or depolymerization	24/2092	122/18723	0.00405191192820619	0.0356215380475184	0.0282615573560517	AKAP9/NIN/ABL1/MET/CLIP1/ZNF207/APC/NUMA1/CLASP1/CEP192/TUBG2/CKAP5/CSNK1D/ARL3/TAOK1/HDGFL3/ARHGEF2/NDEL1/TOGARAM1/MID1/CLASP2/DYRK1A/FKBP4/SLAIN2	24	1
GO:0043010	GO:0043010	camera-type eye development	52/2092	322/18723	0.00408152374362083	0.0358280682442278	0.0284254151039197	SPRY1/FBN1/VIM/TGFBR2/TGFBR1/MYF5/TGFB2/PROX1/RET/MAN2A1/THRB/SMAD3/XRN2/NF1/ARHGAP35/MED1/IFT172/TENM3/BMP4/TSPAN12/CDK4/YY1/ATP2B1/SKIL/OBSL1/NPHP1/SP3/CC2D2A/FZD4/SOX9/CITED2/MAX/RORB/WNT9A/TOPORS/KDM5B/TWSG1/NOTCH2/ABI2/SLC7A11/CEP290/AHI1/CTNNB1/HDAC2/FRS2/USP45/PSEN1/RING1/HIPK1/ATP2B4/MFN2/WDR19	52	1
GO:0061053	GO:0061053	somite development	18/2092	83/18723	0.00415632999961171	0.0364301080055787	0.0289030638012709	MYF5/RBPJ/POFUT1/SMAD3/PLXNA2/BMPR1A/EP300/LRP6/POGLUT1/MIB1/SIX4/EPB41L5/SMAD4/SMO/PPP2R3A/PRKDC/PSEN1/WDR19	18	1
GO:0010769	GO:0010769	regulation of cell morphogenesis involved in differentiation	20/2092	96/18723	0.00424063444199735	0.0371134748249544	0.0294452360829743	EEF2K/CALR/ABL1/BHLHB9/CORO1C/CAMK2B/CUX1/PTPRD/ACTN4/CAPRIN1/PAFAH1B1/EFNA5/P4HB/OBSL1/PAK3/RAB21/KANK1/ILK/PRKDC/FBXO31	20	1
GO:0016049	GO:0016049	cell growth	73/2092	482/18723	0.00425937677562701	0.0372218671959644	0.0295312328528547	IGFBP5/ULK1/NRCAM/EGFR/TGFBR2/TGFBR1/NIN/ITGB1/APP/ABL1/DCLK1/LTBP4/IGF1/TGFB2/AGT/DDR1/GOLGA4/SEMA4B/PLCE1/CHPT1/ARHGEF11/NTN1/LIMK1/ADNP/SPART/NEDD4L/RGMA/SMAD3/BTG1/SIN3A/RIMS1/URI1/SMARCA2/SPAG9/OSGIN1/PAFAH1B1/CXCL12/YY1/DPYSL2/MEGF8/USP9X/MACF1/SOX9/BCL6/SEMA6C/CLSTN1/SIRT1/NDN/HPN/LRP1/EPB41L5/ADAM17/RAB21/MTPN/SPHK2/USP47/CAMK2D/SMAD4/ADAM10/ILK/SEMA4D/NDEL1/CTNNB1/EI24/INO80/LAMTOR1/RB1/…	73	1
GO:0045070	GO:0045070	positive regulation of viral genome replication	9/2092	30/18723	0.00428652906534217	0.0374033199367785	0.029675194549149	PABPC1/PKN2/TOP2B/TMEM39A/VAPB/LARP1/PPIH/DDX3X/STAU1	9	1
GO:0032535	GO:0032535	regulation of cellular component size	60/2092	383/18723	0.00432421507963528	0.0376760108500961	0.0298915431491706	ULK1/NRCAM/WASF2/CDC42EP5/ABL1/RET/GOLGA4/SEMA4B/IQGAP2/NTN1/PPP1R9A/LIMK1/ADNP/SPART/RGMA/WASL/ARFIP1/JMY/SIN3A/TMOD3/ARHGAP35/EZR/RAB5A/PRKCE/RB1CC1/PIK3CA/AKT3/PAFAH1B1/CXCL12/CDK4/HP1BP3/PFN2/LATS1/DPYSL2/EVL/MEGF8/KDM1A/MACF1/ADD1/CREB1/PAK3/SEMA6C/RAB22A/LRP1/RAB21/MTPN/KANK1/ABI2/NCKAP1/AKT1S1/ILK/CLCN6/SEMA4D/WDTC1/NDEL1/RICTOR/ARPC5/GRB2/GSK3B/SLC12A6	60	1
GO:0060612	GO:0060612	adipose tissue development	11/2092	41/18723	0.00433734752197616	0.0377342789616202	0.0299377721349508	SORL1/PPARGC1A/ARID5B/SPART/PIK3CA/CDK4/SIRT1/ACAT1/PGRMC2/XBP1/SH3PXD2B	11	1
GO:0030010	GO:0030010	establishment of cell polarity	27/2092	143/18723	0.00434717071082872	0.0377636268722584	0.029961056296872	SPRY1/AMOT/HES1/MYO9A/AMOTL1/ITGB1/ARHGEF11/RAB11FIP2/PKD1/OPHN1/PTK7/NUMA1/CLASP1/ROCK1/PAFAH1B1/PARD3/SNX27/FBXW11/DOCK8/KANK1/FLOT2/NDEL1/RICTOR/PRKCI/GPSM2/GSK3B/MARK2	27	1
GO:0018209	GO:0018209	peptidyl-serine modification	54/2092	338/18723	0.00436554065704439	0.037867023032585	0.0300430891532739	CALCR/GALNT2/ULK1/EGFR/TGFBR2/TGFBR1/AKAP9/APP/DCLK1/RPS6KA5/RET/PKN2/PINK1/MAPK1/PKD1/PDPK1/PRKCE/TNKS/ROCK1/ATM/POGLUT1/TLK2/PIK3CA/AKT3/LATS2/PFN2/LATS1/NSD1/AKT2/CSNK1D/CSNK2A2/DMD/DDIT4/PDCD10/CAMK2D/ILK/RICTOR/FNIP1/HIPK3/AXIN1/PRKDC/SRC/DYRK1A/PRKCI/GGNBP2/RIPK1/MAPK14/HIPK1/MAPKAP1/ATP2B4/GSK3B/MARK2/BDKRB2/RIPK2	54	1
GO:0009266	GO:0009266	response to temperature stimulus	32/2092	178/18723	0.00446541865475843	0.0380025859718245	0.0301506426165062	LPL/PPARGC1A/CIRBP/THRA/FOXO1/SLU7/HSPD1/IGF1/METRNL/CREBBP/DNAJB6/TPR/DNAJC3/MSTN/EP300/DNAJB1/ATM/ACOT11/ATXN3/PSIP1/CXCL12/SLC25A27/ATP2B1/APPL2/SIRT1/TP53INP1/POLR2D/PDCD6/EIF2S1/HDAC2/GSK3B/ERO1A	32	1
GO:0006346	GO:0006346	DNA methylation-dependent heterochromatin assembly	7/2092	20/18723	0.00447032382519532	0.0380025859718245	0.0301506426165062	TET1/MPHOSPH8/ATF7IP/DNMT3A/TRIM28/SIRT1/MBD3	7	1
GO:0010042	GO:0010042	response to manganese ion	7/2092	20/18723	0.00447032382519532	0.0380025859718245	0.0301506426165062	APP/HSPA5/ADAM9/TSPO/D2HGDH/EIF2S1/BACE1	7	1
GO:0032211	GO:0032211	negative regulation of telomere maintenance via telomerase	7/2092	20/18723	0.00447032382519532	0.0380025859718245	0.0301506426165062	HNRNPU/DCP2/HNRNPC/HNRNPA1/TERF2/TERF1/SRC	7	1
GO:0097320	GO:0097320	plasma membrane tubulation	7/2092	20/18723	0.00447032382519532	0.0380025859718245	0.0301506426165062	SH3GLB1/WASL/SNX33/EHD2/PLEKHM2/PACSIN2/BIN3	7	1
GO:0002327	GO:0002327	immature B cell differentiation	5/2092	11/18723	0.00448325021831156	0.0380025859718245	0.0301506426165062	ABL1/IRF2BP2/ATM/SYVN1/FNIP1	5	1
GO:0006449	GO:0006449	regulation of translational termination	5/2092	11/18723	0.00448325021831156	0.0380025859718245	0.0301506426165062	UPF1/ETF1/GSPT1/EIF5A2/GLE1	5	1
GO:0018026	GO:0018026	peptidyl-lysine monomethylation	5/2092	11/18723	0.00448325021831156	0.0380025859718245	0.0301506426165062	SETD3/SETD2/KMT5A/EHMT1/SETD7	5	1
GO:0045793	GO:0045793	positive regulation of cell size	5/2092	11/18723	0.00448325021831156	0.0380025859718245	0.0301506426165062	RET/RB1CC1/AKT3/CDK4/KDM1A	5	1
GO:0051657	GO:0051657	maintenance of organelle location	5/2092	11/18723	0.00448325021831156	0.0380025859718245	0.0301506426165062	AKAP9/ARHGAP21/PAFAH1B1/SPOUT1/GPSM2	5	1
GO:0072697	GO:0072697	protein localization to cell cortex	5/2092	11/18723	0.00448325021831156	0.0380025859718245	0.0301506426165062	EPB41L2/NUMA1/EZR/GNAI1/GPSM2	5	1
GO:0075522	GO:0075522	IRES-dependent viral translational initiation	5/2092	11/18723	0.00448325021831156	0.0380025859718245	0.0301506426165062	EIF3D/EIF3A/PCBP2/CSDE1/PTBP1	5	1
GO:1902065	GO:1902065	response to L-glutamate	5/2092	11/18723	0.00448325021831156	0.0380025859718245	0.0301506426165062	UFL1/FYN/AIFM1/TMBIM6/CREB1	5	1
GO:1990440	GO:1990440	positive regulation of transcription from RNA polymerase II promoter in response to endoplasmic reticulum stress	5/2092	11/18723	0.00448325021831156	0.0380025859718245	0.0301506426165062	CEBPB/HSPA5/ATF6/MBTPS2/DDIT3	5	1
GO:0061515	GO:0061515	myeloid cell development	16/2092	71/18723	0.00450417965687411	0.0380025859718245	0.0301506426165062	FBN1/WASF2/APP/ATP6AP1/ZBTB7A/TMOD3/EP300/MED1/PAFAH1B1/BCL6/CITED2/L3MBTL3/ARID4A/NOTCH2/MAEA/SRC	16	1
GO:0032331	GO:0032331	negative regulation of chondrocyte differentiation	8/2092	25/18723	0.0045109815969971	0.0380025859718245	0.0301506426165062	TGFBR1/LTBP3/GLI2/BMP4/SOX9/WNT9A/ADAMTS12/CTNNB1	8	1
GO:0051788	GO:0051788	response to misfolded protein	8/2092	25/18723	0.0045109815969971	0.0380025859718245	0.0301506426165062	UGGT1/ATXN3/DERL1/AUP1/UGGT2/KLHL15/CUL3/DNAJC18	8	1
GO:1900078	GO:1900078	positive regulation of cellular response to insulin stimulus	8/2092	25/18723	0.0045109815969971	0.0380025859718245	0.0301506426165062	SORL1/NUCKS1/GKAP1/AGT/ECHDC3/OSBPL8/SIRT1/SRC	8	1
GO:1903798	GO:1903798	regulation of production of miRNAs involved in gene silencing by miRNA	8/2092	25/18723	0.0045109815969971	0.0380025859718245	0.0301506426165062	EGFR/DDX5/BMP4/ESR1/NCOR2/STAT3/NCOR1/RIPK1	8	1
GO:1903959	GO:1903959	regulation of anion transmembrane transport	8/2092	25/18723	0.0045109815969971	0.0380025859718245	0.0301506426165062	SLC43A2/ATP1A2/ITGB1/AGT/PRNP/TCAF1/PSEN1/RIPK1	8	1
GO:0016574	GO:0016574	histone ubiquitination	12/2092	47/18723	0.00457781996681654	0.0385102527380903	0.0305534172921376	UBE2B/HUWE1/CDK9/PAF1/KDM1A/UBR5/USP22/TRIP12/WAC/RNF40/PCGF2/RING1	12	1
GO:0032507	GO:0032507	maintenance of protein location in cell	15/2092	65/18723	0.00462659877754431	0.0388647573063443	0.0308346755347022	SORL1/OS9/HNRNPU/HSPA5/PINK1/SUN2/KDELR1/TAPT1/VPS13C/RER1/GPAA1/TOPORS/KDELR2/TSPO/ANKRD13C	15	1
GO:0051568	GO:0051568	histone H3-K4 methylation	14/2092	59/18723	0.00469424911962865	0.039376545265653	0.0312407198988407	ASH1L/TET2/SETD3/KMT2C/WDR82/PIH1D1/KMT2E/KDM1A/SNW1/ARID4A/RTF1/SMAD4/CTNNB1/RLF	14	1
GO:0120032	GO:0120032	regulation of plasma membrane bounded cell projection assembly	33/2092	186/18723	0.00484225892083351	0.040559979944893	0.0321796380056295	RHOQ/ARHGAP24/PIK3R1/TGFBR1/FMR1/WASF2/CDC42EP5/CORO1C/PLCE1/PPP1R9A/WASL/PLEKHM1/APC/MSTN/ARHGAP35/RAB5A/TAPT1/PIK3CA/ODF2L/CYLD/PFN2/EVL/DZIP1/KANK1/CCP110/ABI2/NCKAP1/FXR1/CEP120/NDEL1/ATG3/IFT88/BIN3	33	1
GO:0046661	GO:0046661	male sex differentiation	30/2092	165/18723	0.00488670626643072	0.040873807414217	0.0324286236898628	LHFPL2/RHOBTB3/TGFBR1/ARID5B/LGR4/TGFB2/CTSV/NCOA1/HOXA9/FNDC3A/NASP/BMPR1A/STAT5B/WDR48/CSDE1/ATRX/KDM5A/SOX9/CITED2/ESR1/SIX4/PRDX4/ARID4A/SMAD4/CTNNA1/CTNNB1/TMF1/SF1/BMP6/HSD17B4	30	1
GO:0070897	GO:0070897	transcription preinitiation complex assembly	10/2092	36/18723	0.00490700549677118	0.0409850459109776	0.0325168785302969	THRA/TAF7/ATF7IP/PIH1D1/CREB1/ESR1/CAND1/TAF1B/BAZ2A/GTF2B	10	1
GO:0006302	GO:0006302	double-strand break repair	42/2092	251/18723	0.0049219156480797	0.0410510201132573	0.0325692214049719	REV3L/NUCKS1/NIPBL/ZBTB7A/KMT5B/SFPQ/RIF1/MCM7/RAD21/SMCHD1/APLF/SETD2/DDX1/RPA3/ARID2/ATM/SMC6/RNF169/WDR48/YY1/SMARCAD1/KDM1A/LIG3/UBR5/RAD52/TRIP12/ZSWIM7/BRCA2/UIMC1/EYA1/MMS19/POLM/KLHL15/MARF1/SLF2/INO80/FBH1/UBE2V2/PARP3/PRKDC/WRN/APBB1	42	1
GO:0034599	GO:0034599	cellular response to oxidative stress	47/2092	288/18723	0.00499927097075175	0.0416368869612397	0.0330340387720708	MAP1LC3A/FOXO3/PKD2/ETV5/EGFR/NFE2L2/PPARGC1A/ABL1/FOXO1/MAP3K5/MET/DAPK1/OXR1/REST/CHD6/PINK1/MAPK1/SFPQ/FYN/SIN3A/PDGFD/ARNTL/AIFM1/NONO/NFE2L1/AGAP3/SLC25A24/P4HB/MCL1/PRDX3/PDK2/RAD52/SIRT1/PDCD10/RELA/SLC7A11/TP53INP1/PRDX5/EIF2S1/CTNNB1/HDAC2/PCGF2/SRC/STAU1/RIPK1/MAPKAP1/PRKRA	47	1
GO:0006898	GO:0006898	receptor-mediated endocytosis	41/2092	244/18723	0.00502797532780103	0.0418164709435725	0.0331765178253378	IGF2R/ITGAV/EPS15/SORL1/TGFBR2/FMR1/CANX/SCARB2/ITGB1/CD63/GRK3/CD81/WASL/OPHN1/LDLRAD3/EZR/RAB5A/M6PR/FCHO2/LRP6/SMAP1/AP1G1/SCYL2/ANKRD13A/INSR/HSPG2/BMP2K/CLTA/GRK4/LRP1/RAB21/ATXN2/ATAD1/AHI1/CLTC/LRP3/CACNG5/HNRNPK/GRB2/AP2B1/CLTB	41	1
GO:0006892	GO:0006892	post-Golgi vesicle-mediated transport	21/2092	104/18723	0.00504617379163238	0.0418489342068096	0.0332022736580792	EPS15/SORL1/GOLGA4/EXOC1/ARFGEF2/KIF13A/AP3D1/AP1G1/VPS13C/SCAMP1/MON2/MACF1/PREPL/ARL3/VAMP5/RABEP1/WIPI1/SCFD1/GGA2/SCAMP3/EXOC2	21	1
GO:0032006	GO:0032006	regulation of TOR signaling	21/2092	104/18723	0.00504617379163238	0.0418489342068096	0.0332022736580792	SESN1/RRAGD/GPR137B/ARNTL/OTUD5/ATM/PIH1D1/PIK3CA/AKT3/RRAGB/RHEB/SIRT1/DDIT4/WAC/AKT1S1/HDAC3/PDCD6/RICTOR/FNIP1/LAMTOR1/BMT2	21	1
GO:0002065	GO:0002065	columnar/cuboidal epithelial cell differentiation	19/2092	91/18723	0.00510324420786588	0.0420837955451475	0.0333886088796325	CEBPB/IL6ST/HES1/ABL1/PROX1/CDK6/SIDT2/ARNTL/PDPK1/FAM20C/BMP4/CBFA2T2/RHEB/CLOCK/HOXA5/SMO/SRC/BMP6/GSK3B	19	1
GO:0042147	GO:0042147	retrograde transport, endosome to Golgi	19/2092	91/18723	0.00510324420786588	0.0420837955451475	0.0333886088796325	RHOBTB3/ERC1/ARFIP1/VPS35/SPAG9/ARL1/ATP9A/PREPL/TMEM87B/TBC1D17/VPS26A/USP7/DENND2A/RAB6B/GCC2/CLTC/EVI5/VPS26B/VPS29	19	1
GO:0051492	GO:0051492	regulation of stress fiber assembly	19/2092	91/18723	0.00510324420786588	0.0420837955451475	0.0333886088796325	PIK3R1/CGNL1/TGFBR1/WASF2/ABL1/MET/PPP1R9A/LIMK1/SMAD3/CLASP1/ARHGAP6/SDC4/ROCK1/CD47/PFN2/EVL/PPFIA1/PHLDB2/CLASP2	19	1
GO:0072080	GO:0072080	nephron tubule development	19/2092	91/18723	0.00510324420786588	0.0420837955451475	0.0333886088796325	GPC3/PKD2/HES1/LGR4/AGT/MAGED1/PKD1/BMP4/SOX9/ACAT1/SIX4/EYA1/NOTCH2/SMAD4/ILK/SMO/AHI1/CTNNB1/NPNT	19	1
GO:0098813	GO:0098813	nuclear chromosome segregation	46/2092	281/18723	0.00513295217632551	0.0422692475279689	0.0335357435104367	STAG2/HNRNPU/IK/P3H4/NIPBL/STAG1/DYNC1H1/UBE2B/TOP2B/TPR/ZNF207/SFPQ/APC/RAD21/NUMA1/CTCF/SMC3/DCTN2/MIS12/TNKS/KMT5A/ATM/TUBG2/LATS1/ATRX/VPS4B/KPNB1/ABRAXAS2/CCNB1IP1/ESCO1/DUSP1/POGZ/SMC1A/DIS3L2/TRAPPC12/CENPQ/SLF2/CTNNB1/MAU2/TERF1/INO80/CENPC/CUL3/RB1/WAPL/CHMP6	46	1
GO:0045927	GO:0045927	positive regulation of growth	43/2092	259/18723	0.00516431639893472	0.0424677984771949	0.0336932706512403	TGFBR3/PPIB/EGFR/TGFBR2/TGFBR1/RBPJ/IGF1/TGFB2/PROX1/NIPBL/GOLGA4/NTN1/LIMK1/ADNP/NEDD4L/MAPK1/RIMS1/BMPR1A/EZR/STAT5B/SERP1/PAFAH1B1/CXCL12/RFTN1/MEGF8/INSR/MACF1/CREB1/HPN/LRP1/ADAM17/MTPN/USP47/ADAM10/ILK/SEMA4D/SMO/NDEL1/INO80/PRKDC/DDX3X/MAPK14/CDKN2AIP	43	1
GO:0045292	GO:0045292	mRNA cis splicing, via spliceosome	11/2092	42/18723	0.00529437098404238	0.0433546043518436	0.0343968482187399	SNRNP200/RBM17/PSIP1/CWC15/WBP4/DDX23/PRPF4B/SF3A1/SFSWAP/RBM22/SART1	11	1
GO:0045773	GO:0045773	positive regulation of axon extension	11/2092	42/18723	0.00529437098404238	0.0433546043518436	0.0343968482187399	GOLGA4/NTN1/LIMK1/ADNP/PAFAH1B1/CXCL12/MEGF8/MACF1/LRP1/ILK/NDEL1	11	1
GO:0060999	GO:0060999	positive regulation of dendritic spine development	11/2092	42/18723	0.00529437098404238	0.0433546043518436	0.0343968482187399	EEF2K/FMR1/BHLHB9/PPP1R9A/CAMK2B/C21orf91/CAPRIN1/PAFAH1B1/PAK3/DLG5/PSEN1	11	1
GO:2001243	GO:2001243	negative regulation of intrinsic apoptotic signaling pathway	20/2092	98/18723	0.00540553001605932	0.0442030422402616	0.0350699852409141	HYOU1/NFE2L2/PTTG1IP/PINK1/URI1/NONO/ARMC10/CXCL12/TMBIM6/KDM1A/MCL1/HERPUD1/SIRT1/USP47/XBP1/ARHGEF2/SYVN1/SRC/DDX3X/BDKRB2	20	1
GO:0060795	GO:0060795	cell fate commitment involved in formation of primary germ layer	9/2092	31/18723	0.00545137081120408	0.0444929143505339	0.0352999651272248	SMAD1/ETS2/BMPR1A/PAF1/BMP4/RTF1/EYA1/ETV2/CTNNB1	9	1
GO:0009314	GO:0009314	response to radiation	69/2092	456/18723	0.00545617634563337	0.0444929143505339	0.0352999651272248	PIK3R1/EGFR/CIRBP/FMR1/ATP1A2/NUCKS1/ITGB1/USP2/APP/NAMPT/PER1/HSPA5/NIPBL/CREBBP/UBE2B/XPC/PIAS1/FBXL3/NF1/EP300/IKBIP/ATM/CAT/TLK2/DNMT3A/CRY2/CXCL12/ELOVL4/UBE4B/YY1/NPHP1/KDM1A/AKT2/CCND2/USP1/MAP3K4/CREB1/DDHD2/CLOCK/GRK4/SIRT1/DUSP1/SDF4/SMC1A/COP1/RELA/BRCA2/UIMC1/USP47/EYA1/SLC7A11/TP53INP1/PPM1D/MSH6/NPTN/ALAD/POLG/CYP2R1/EIF2S1/INO80/ELK1/BACE1/FBXL17/PRKDC/WRN/RHBDD1/MAPK14/GRB2/REV1	69	1
GO:2001238	GO:2001238	positive regulation of extrinsic apoptotic signaling pathway	12/2092	48/18723	0.00549563263821171	0.0447191972833377	0.0354794943793194	TNFRSF12A/AGT/PDIA3/RET/LTBR/CYLD/PEA15/SKIL/CTNNA1/FAF1/ITM2C/RIPK1	12	1
GO:1902905	GO:1902905	positive regulation of supramolecular fiber organization	36/2092	209/18723	0.00550611911032075	0.0447191972833377	0.0354794943793194	TGFBR1/AKAP9/WASF2/NIN/CDC42EP5/APP/ABL1/MET/CLIP1/PROX1/IQGAP2/LIMK1/WASL/ARFIP1/JMY/SMAD3/COLGALT1/NUMA1/CLASP1/PRKCE/SDC4/CD47/PFN2/EVL/CKAP5/ARL3/ABI2/NCKAP1/RICTOR/TOGARAM1/RB1/ARPC5/PSEN1/SLAIN2/EFEMP2/GRB2	36	1
GO:0060038	GO:0060038	cardiac muscle cell proliferation	14/2092	60/18723	0.00550683881149215	0.0447191972833377	0.0354794943793194	DIPK2A/TGFBR3/TGFBR2/TGFBR1/TENM4/RUNX1/RBPJ/TGFB2/SMAD1/MAPK1/BMPR1A/ARID2/CITED2/MAPK14	14	1
GO:0051258	GO:0051258	protein polymerization	48/2092	297/18723	0.00554222413241648	0.0449442137053996	0.0356580188020906	AKAP9/WASF2/NIN/CDC42EP5/ABL1/MET/CLIP1/IQGAP2/PPP1R9A/PINK1/ZNF207/WASL/PSTPIP2/ARFIP1/JMY/TMOD3/NUMA1/CLASP1/PRKCE/CEP192/ARHGAP6/ANG/WASHC3/TUBG2/PFN2/LATS1/EVL/CKAP5/CSNK1D/ADD1/PAK3/ARL3/MTPN/KANK1/ABI2/HDGFL3/NCKAP1/TTC17/NDEL1/RICTOR/TOGARAM1/CLASP2/ARPC5/DYRK1A/FKBP4/SLAIN2/ARL6/GRB2	48	1
GO:0001706	GO:0001706	endoderm formation	13/2092	54/18723	0.00555430921186974	0.0449799176147957	0.0356863457115544	LAMB1/COL5A2/COL4A2/ITGAV/ITGB5/COL5A1/ITGA7/SETD2/PAF1/SMAD2/DUSP1/RTF1/CTNNB1	13	1
GO:0051053	GO:0051053	negative regulation of DNA metabolic process	24/2092	125/18723	0.00556873182814816	0.0450344265936567	0.0357295922617299	NPPC/HNRNPU/RIF1/DCP2/SMCHD1/HNRNPC/TNKS/ATM/HNRNPA1/SMG6/RNF169/BCL6/NDFIP1/UBR5/TRIM28/DUSP1/TRIP12/TERF2/MSH6/KLHL15/TERF1/FBH1/PARP3/SRC	24	1
GO:0035264	GO:0035264	multicellular organism growth	25/2092	132/18723	0.00567533159446465	0.0458331951525386	0.0363633224339346	NPPC/PPIB/LGMN/APP/ARID5B/IGF1/NIPBL/ZFP36L1/GIGYF2/EP300/EZR/STAT5B/PIK3CA/CDK4/HEG1/WDR48/ATRX/CREB1/HOXA5/NOTCH2/STAT3/SMO/WDTC1/STK40/ATRN	25	1
GO:0003198	GO:0003198	epithelial to mesenchymal transition involved in endocardial cushion formation	6/2092	16/18723	0.00573467100220262	0.0459952037231456	0.0364918574372317	TGFBR2/TGFBR1/RBPJ/TGFB2/TMEM100/SMAD4	6	1
GO:0009299	GO:0009299	mRNA transcription	6/2092	16/18723	0.00573467100220262	0.0459952037231456	0.0364918574372317	DDX5/SUPT6H/MED1/STAT3/HIPK3/AP3B1	6	1
GO:0019081	GO:0019081	viral translation	6/2092	16/18723	0.00573467100220262	0.0459952037231456	0.0364918574372317	EIF3D/EIF3A/DHX9/PCBP2/CSDE1/PTBP1	6	1
GO:0035970	GO:0035970	peptidyl-threonine dephosphorylation	6/2092	16/18723	0.00573467100220262	0.0459952037231456	0.0364918574372317	PDP1/DUSP10/PGAM5/PPM1A/DUSP1/PPM1D	6	1
GO:0043923	GO:0043923	positive regulation by host of viral transcription	6/2092	16/18723	0.00573467100220262	0.0459952037231456	0.0364918574372317	NUCKS1/EP300/SNW1/HPN/CHD1/RRP1B	6	1
GO:0048285	GO:0048285	organelle fission	73/2092	488/18723	0.005762519992767	0.0461553413921351	0.0366189080971715	CALR/STAG2/PPARGC1A/CORO1C/HNRNPU/IK/IGF1/P3H4/NIPBL/PHIP/STAG1/UBE2B/TOP2B/TPR/PINK1/RALBP1/ZNF207/CDC14B/APC/VPS35/RAD21/CCDC8/NUMA1/MTFR1L/CDK13/CLASP1/FOXJ3/SMC3/CEP192/DCTN2/MIS12/TNKS/KMT5A/ATM/TOM1L1/PGAM5/TUBG2/BMP4/UBE2I/REEP3/ATRX/VPS4B/INSR/KPNB1/OBSL1/ABRAXAS2/DDHD2/CCNB1IP1/ANKLE2/TOM1L2/DUSP1/POGZ/POLDIP2/SMC1A/BRCA2/DIS3L2/LSM14A/MARF1/SLF2/NDEL1/MAU2/TERF1/INO80/CENPC/TOGARAM1/CUL…	73	1
GO:0048639	GO:0048639	positive regulation of developmental growth	31/2092	174/18723	0.00580946122270563	0.0464677533592096	0.0368667707446073	TGFBR3/PPIB/TGFBR2/RBPJ/IGF1/PROX1/NIPBL/GOLGA4/NTN1/LIMK1/ADNP/NEDD4L/MAPK1/RIMS1/BMPR1A/EZR/STAT5B/SERP1/PAFAH1B1/CXCL12/MEGF8/INSR/MACF1/CREB1/LRP1/ILK/SEMA4D/SMO/NDEL1/PRKDC/MAPK14	31	1
GO:0042634	GO:0042634	regulation of hair cycle	8/2092	26/18723	0.00588775452619078	0.0467744949129539	0.0371101345769905	PER1/TGFB2/NIPBL/NUMA1/ARNTL/CLOCK/SMAD4/SMO	8	1
GO:0048668	GO:0048668	collateral sprouting	8/2092	26/18723	0.00588775452619078	0.0467744949129539	0.0371101345769905	ULK1/NIN/APP/ABL1/SPART/RGMA/LRP1/SEMA4D	8	1
GO:0060037	GO:0060037	pharyngeal system development	8/2092	26/18723	0.00588775452619078	0.0467744949129539	0.0371101345769905	TGFBR1/HES1/TGFB2/PLXNA2/BMPR1A/BMP4/SIX4/EYA1	8	1
GO:0070920	GO:0070920	regulation of production of small RNA involved in gene silencing by RNA	8/2092	26/18723	0.00588775452619078	0.0467744949129539	0.0371101345769905	EGFR/DDX5/BMP4/ESR1/NCOR2/STAT3/NCOR1/RIPK1	8	1
GO:0072273	GO:0072273	metanephric nephron morphogenesis	8/2092	26/18723	0.00588775452619078	0.0467744949129539	0.0371101345769905	PKD2/HES1/LGR4/PKD1/BMP4/SOX9/SMO/CTNNB1	8	1
GO:0070988	GO:0070988	demethylation	16/2092	73/18723	0.00598898441731787	0.0475142327417292	0.0376970307140547	TET1/JMJD1C/TET2/UBE2B/OTUD4/POR/KDM5A/KDM1A/USP9X/TRIM28/USP7/PHF2/KDM5B/KDM4B/ALKBH5/TDG	16	1
GO:0021532	GO:0021532	neural tube patterning	10/2092	37/18723	0.00606376319107895	0.0476867987273637	0.0378339418012236	HES1/GLI2/ATP6AP2/BMP4/TCTN1/ARL13B/SMO/PSEN1/TMEM107/WDR19	10	1
GO:0031112	GO:0031112	positive regulation of microtubule polymerization or depolymerization	10/2092	37/18723	0.00606376319107895	0.0476867987273637	0.0378339418012236	AKAP9/NIN/MET/CLIP1/NUMA1/CLASP1/CKAP5/ARL3/TOGARAM1/SLAIN2	10	1
GO:0033120	GO:0033120	positive regulation of RNA splicing	10/2092	37/18723	0.00606376319107895	0.0476867987273637	0.0378339418012236	PIK3R1/CIRBP/NCL/THRAP3/SNW1/HNRNPLL/RBM22/DYRK1A/U2AF2/RBMXL1	10	1
GO:0051567	GO:0051567	histone H3-K9 methylation	10/2092	37/18723	0.00606376319107895	0.0476867987273637	0.0378339418012236	ASH1L/RIF1/SETD5/PIH1D1/ATRX/KDM1A/SIRT1/ARID4A/EHMT1/SETD7	10	1
GO:0060428	GO:0060428	lung epithelium development	10/2092	37/18723	0.00606376319107895	0.0476867987273637	0.0378339418012236	THRA/RBPJ/NFIB/PKD1/THRB/SRSF6/BMP4/SOX9/CREB1/HOXA5	10	1
GO:0008090	GO:0008090	retrograde axonal transport	7/2092	21/18723	0.00606774808742715	0.0476867987273637	0.0378339418012236	DYNC1H1/DST/PAFAH1B1/ACTR10/FBXW11/NDEL1/SNAPIN	7	1
GO:0090189	GO:0090189	regulation of branching involved in ureteric bud morphogenesis	7/2092	21/18723	0.00606774808742715	0.0476867987273637	0.0378339418012236	LGR4/AGT/MAGED1/BMP4/SOX9/SIX4/SMO	7	1
GO:0001763	GO:0001763	morphogenesis of a branching structure	34/2092	196/18723	0.00612822464970151	0.048097527243971	0.0381598072232719	GPC3/DAG1/NTN4/PKD2/SPRY1/CTSH/TGFBR2/ABL1/MET/LGR4/PROX1/AGT/DDR1/GLI2/MAGED1/PKD1/SETD2/MED1/BMP4/SOX9/ESR1/HOXA5/SIX4/KDM5B/EYA1/SMAD4/ILK/SMO/CTNNB1/NPNT/FRS2/DLG5/SRC/GRB2	34	1
GO:2001251	GO:2001251	negative regulation of chromosome organization	18/2092	86/18723	0.00614561367658474	0.0481694351759085	0.0382168578239533	HNRNPU/IK/TPR/ZNF207/APC/DCP2/RAD21/HNRNPC/TNKS/ATM/HNRNPA1/SMG6/ATRX/DUSP1/TERF2/TERF1/SRC/WAPL	18	1
GO:0048814	GO:0048814	regulation of dendrite morphogenesis	15/2092	67/18723	0.00623485009548918	0.0486733964121189	0.0386166925914298	EEF2K/BHLHB9/NEDD4L/CAMK2B/CUX1/PTPRD/CAPRIN1/PAFAH1B1/OBSL1/PAK3/RAB21/ILK/SEMA4D/FBXO31/GSK3B	15	1
GO:0050435	GO:0050435	amyloid-beta metabolic process	15/2092	67/18723	0.00623485009548918	0.0486733964121189	0.0386166925914298	SORL1/RTN2/IGF1/PRNP/NCSTN/ROCK1/TMED10/PSENEN/RELA/ADAM10/PSEN2/BACE1/PSEN1/DYRK1A/IDE	15	1
GO:0072665	GO:0072665	protein localization to vacuole	15/2092	67/18723	0.00623485009548918	0.0486733964121189	0.0386166925914298	SORL1/SCARB2/SH3GLB1/LAMP2/CD81/GPR137B/M6PR/AP3D1/VPS36/MON1B/VPS13C/STAM/GCC2/CACNG5/AP3B1	15	1
GO:0010171	GO:0010171	body morphogenesis	11/2092	43/18723	0.00641053974801477	0.0499783092205413	0.0396519894988986	GPC3/DAG1/ARID5B/NIPBL/ATP6AP2/EP300/CLASP1/CRISPLD2/ANKRD11/PHLDB2/CLASP2	11	1
GO:0040014	GO:0040014	regulation of multicellular organism growth	14/2092	61/18723	0.0064286855447297	0.0500531301388197	0.0397113512162544	NPPC/PPIB/LGMN/APP/IGF1/NIPBL/EZR/STAT5B/PIK3CA/CDK4/CREB1/STAT3/SMO/ATRN	14	1
GO:0010632	GO:0010632	regulation of epithelial cell migration	47/2092	292/18723	0.00648332775978195	0.0504115325810403	0.0399957019695502	SASH1/CTSH/GLIPR2/NFE2L2/CALR/TGFBR2/LGMN/ABL1/CORO1C/MET/TGFB2/PROX1/AGT/FGFR1/MAP3K3/IQSEC1/PTPRG/AAMP/EMP2/NF1/DUSP10/CLASP1/PDPK1/PRKCE/ADAMTS9/ADAM9/GRN/BMP4/AKT3/PFN2/EVL/MACF1/SOX9/HDAC5/EMC10/SRPX2/SIRT1/PDCD10/EPB41L5/ADAM17/MAP4K4/JUP/PDCD6/VEGFC/CLASP2/SRC/ATP2B4	47	1
GO:0106027	GO:0106027	neuron projection organization	19/2092	93/18723	0.00651464078925109	0.0505558223337881	0.0401101791467494	EEF2K/LGMN/APP/BHLHB9/PRNP/PPP1R9A/CAMK2B/WASL/VPS35/IGF1R/FYN/CAPRIN1/PAFAH1B1/INSR/PAK3/ABI2/ADAM10/PSEN1/GSK3B	19	1
GO:0002067	GO:0002067	glandular epithelial cell differentiation	13/2092	55/18723	0.00654577705622182	0.0505558223337881	0.0401101791467494	HES1/PROX1/CDK6/SIDT2/ARNTL/PDPK1/BMP4/RHEB/CLOCK/HOXA5/SMO/BMP6/GSK3B	13	1
GO:0031113	GO:0031113	regulation of microtubule polymerization	13/2092	55/18723	0.00654577705622182	0.0505558223337881	0.0401101791467494	AKAP9/NIN/ABL1/MET/CLIP1/NUMA1/CLASP1/CKAP5/ARL3/TOGARAM1/DYRK1A/FKBP4/SLAIN2	13	1
GO:0009409	GO:0009409	response to cold	12/2092	49/18723	0.00655369242550728	0.0505558223337881	0.0401101791467494	LPL/PPARGC1A/CIRBP/THRA/FOXO1/HSPD1/METRNL/DNAJC3/ACOT11/SLC25A27/ATP2B1/APPL2	12	1
GO:0072666	GO:0072666	establishment of protein localization to vacuole	12/2092	49/18723	0.00655369242550728	0.0505558223337881	0.0401101791467494	SORL1/SCARB2/LAMP2/M6PR/AP3D1/VPS36/MON1B/VPS13C/STAM/GCC2/CACNG5/AP3B1	12	1
GO:1990928	GO:1990928	response to amino acid starvation	12/2092	49/18723	0.00655369242550728	0.0505558223337881	0.0401101791467494	MAP1LC3A/SESN1/RRAGD/MAP3K5/SH3GLB1/MAPK1/EIF2A/RRAGB/TFEB/LARP1/EIF2S1/BMT2	12	1
GO:0006304	GO:0006304	DNA modification	23/2092	120/18723	0.00669909618674031	0.0516094844386375	0.0409461377729709	TET1/TET2/MPHOSPH8/ATF7IP/CTCF/OTUD4/DNMT3A/PIK3CA/ATRX/KMT2E/USP9X/TRIM28/SMUG1/USP7/MBD1/MBD3/PPM1D/BAZ2A/GATAD2A/EHMT1/PARP3/TDG/RLF	23	1
GO:0051216	GO:0051216	cartilage development	33/2092	190/18723	0.00672471071628413	0.0517387401364567	0.0410486871719508	PBXIP1/CHRDL2/CREB3L2/NPPC/TGFBR2/ZBTB16/TGFBR1/MYF5/THRA/RUNX1/TRPS1/LTBP3/GLI2/SMAD1/NFIB/PKD1/SERPINH1/SMAD3/BMPR1A/TRIP11/GLG1/POR/TAPT1/BMP4/LNPK/SOX9/HOXA5/WNT9A/ADAMTS12/CTNNB1/BMP6/MAPK14/ZNF219	33	1
GO:0060317	GO:0060317	cardiac epithelial to mesenchymal transition	9/2092	32/18723	0.00684641671149074	0.0523996991448082	0.041573081455533	SPRY1/TGFBR3/TGFBR2/TGFBR1/PDCD4/RBPJ/TGFB2/TMEM100/SMAD4	9	1
GO:0061036	GO:0061036	positive regulation of cartilage development	9/2092	32/18723	0.00684641671149074	0.0523996991448082	0.041573081455533	ZBTB16/SMAD1/SMAD3/POR/TAPT1/BMP4/SOX9/BMP6/ZNF219	9	1
GO:1901532	GO:1901532	regulation of hematopoietic progenitor cell differentiation	9/2092	32/18723	0.00684641671149074	0.0523996991448082	0.041573081455533	NFE2L2/HES1/ABL1/HSPA9/NUDT21/SOS2/FNIP1/PRKDC/DPF2	9	1
GO:1902235	GO:1902235	regulation of endoplasmic reticulum stress-induced intrinsic apoptotic signaling pathway	9/2092	32/18723	0.00684641671149074	0.0523996991448082	0.041573081455533	HYOU1/TMBIM6/HERPUD1/ERP29/SIRT1/SERINC3/XBP1/SYVN1/DDIT3	9	1
GO:0043523	GO:0043523	regulation of neuron apoptotic process	36/2092	212/18723	0.00692529001522157	0.0526985068469611	0.041810150697225	FOXO3/RETREG1/CEBPB/HYOU1/PPARGC1A/LGMN/HSPD1/BHLHB9/TGFB2/OXR1/PRNP/ADNP/PINK1/FYN/NF1/PDPK1/AIFM1/NONO/GRN/PIK3CA/NQO2/GBE1/UBE2M/MCL1/PAK3/SIX4/LRP1/BTG2/AKT1S1/ILK/CTNNB1/DDIT3/BACE1/UBE2V2/PSEN1/PRKCI	36	1
GO:0007029	GO:0007029	endoplasmic reticulum organization	18/2092	87/18723	0.00695928945424127	0.0526985068469611	0.041810150697225	REEP5/LMAN1/RAB18/SEC31A/LMAN2/EMC7/TRAM1/TOR1AIP2/MIA3/LNPK/REEP3/TRAM2/EMC2/EMC10/VAPB/EMC3/CCDC47/EMC4	18	1
GO:1900182	GO:1900182	positive regulation of protein localization to nucleus	18/2092	87/18723	0.00695928945424127	0.0526985068469611	0.041810150697225	PIK3R1/TPR/MAPK1/SMAD3/FYN/UBR5/CCT8/TRIM28/ZIC1/JUP/HDAC3/SMO/IPO5/KAT7/RBM22/SRC/PSEN1/MAPK14	18	1
GO:0002328	GO:0002328	pro-B cell differentiation	5/2092	12/18723	0.00698446478449903	0.0526985068469611	0.041810150697225	HES1/NUDT21/SOS2/FNIP1/PRKDC	5	1
GO:0006620	GO:0006620	posttranslational protein targeting to endoplasmic reticulum membrane	5/2092	12/18723	0.00698446478449903	0.0526985068469611	0.041810150697225	SEC62/HSPA5/SEC63/SEC61B/SEC61A2	5	1
GO:0033182	GO:0033182	regulation of histone ubiquitination	5/2092	12/18723	0.00698446478449903	0.0526985068469611	0.041810150697225	CDK9/KDM1A/UBR5/TRIP12/RNF40	5	1
GO:0038203	GO:0038203	TORC2 signaling	5/2092	12/18723	0.00698446478449903	0.0526985068469611	0.041810150697225	PINK1/OTUD5/SYAP1/RICTOR/MAPKAP1	5	1
GO:0060009	GO:0060009	Sertoli cell development	5/2092	12/18723	0.00698446478449903	0.0526985068469611	0.041810150697225	FNDC3A/ATRX/SOX9/ARID4A/HSD17B4	5	1
GO:0060788	GO:0060788	ectodermal placode formation	5/2092	12/18723	0.00698446478449903	0.0526985068469611	0.041810150697225	PROX1/SIX4/CTNNB1/HDAC2/FRS2	5	1
GO:0071697	GO:0071697	ectodermal placode morphogenesis	5/2092	12/18723	0.00698446478449903	0.0526985068469611	0.041810150697225	PROX1/SIX4/CTNNB1/HDAC2/FRS2	5	1
GO:0150065	GO:0150065	regulation of deacetylase activity	5/2092	12/18723	0.00698446478449903	0.0526985068469611	0.041810150697225	C6orf89/PINK1/KDM5A/SPHK2/CAMK2D	5	1
GO:0048588	GO:0048588	developmental cell growth	39/2092	234/18723	0.0069978011893058	0.0527311788460559	0.0418360721376502	ULK1/NRCAM/TGFBR2/NIN/ITGB1/APP/ABL1/DCLK1/IGF1/AGT/DDR1/GOLGA4/SEMA4B/NTN1/LIMK1/ADNP/SPART/NEDD4L/RGMA/SIN3A/RIMS1/SPAG9/PAFAH1B1/CXCL12/YY1/DPYSL2/MEGF8/USP9X/MACF1/SOX9/SEMA6C/NDN/LRP1/RAB21/ILK/SEMA4D/NDEL1/CTNNB1/GSK3B	39	1
GO:0046777	GO:0046777	protein autophosphorylation	38/2092	227/18723	0.00715607044536768	0.0538544890200871	0.0427272884256631	ULK1/EEF2K/EGFR/FGFR4/MUSK/ABL1/DDR1/DAPK1/MEX3B/TRPM7/PINK1/PDGFC/FGFR1/MAP3K3/CAMK2B/IGF1R/FYN/PDGFD/PDPK1/CDK12/ATM/TOM1L1/MVP/INSR/TRIM28/TAOK1/CAMK2D/TAOK3/EIF2S1/VEGFC/SLK/SRC/DDX3X/DYRK1A/RIPK1/CHP1/GSK3B/MARK2	38	1
GO:0042698	GO:0042698	ovulation cycle	15/2092	68/18723	0.007192524769609	0.0540593485572024	0.0428898206989859	FOXO3/PAM/EGFR/HSPA5/TGFB2/NCOA1/ADNP/MSTN/STAT5B/FZD4/ESR1/SIRT1/NCOR2/NRIP1/SRC	15	1
GO:0061326	GO:0061326	renal tubule development	19/2092	94/18723	0.00733109784804436	0.0550302280773074	0.0436601009492844	GPC3/PKD2/HES1/LGR4/AGT/MAGED1/PKD1/BMP4/SOX9/ACAT1/SIX4/EYA1/NOTCH2/SMAD4/ILK/SMO/AHI1/CTNNB1/NPNT	19	1
GO:0022604	GO:0022604	regulation of cell morphogenesis	49/2092	309/18723	0.00735486053079141	0.055137910893449	0.0437455347697048	DAG1/RHOQ/RHOBTB3/EEF2K/CALR/CDC42EP5/MYO9A/SYNE3/ABL1/MYH14/BHLHB9/CORO1C/PHIP/NEDD4L/CAMK2B/FBLIM1/ITGA7/PLXNA2/CUX1/FYN/RIMS1/ARHGAP35/EZR/PTPRD/ACTN4/SPAG9/ZMYM4/CAPRIN1/PAFAH1B1/EFNA5/ZRANB1/P4HB/OBSL1/MACF1/FZD4/PAK3/BVES/HPN/RAB21/KANK1/BRWD1/ILK/SEMA4D/FMNL1/PRKDC/SRC/FBXO31/MARK2/DNMBP	49	1
GO:0010833	GO:0010833	telomere maintenance via telomere lengthening	17/2092	81/18723	0.00740658516854387	0.0551760784658706	0.0437758163099262	HNRNPU/RFC1/MAPK1/DCP2/HNRNPC/TNKS/HNRNPA2B1/ATM/HNRNPA1/SMG6/MAP3K4/CCT8/TERF2/NEK7/CTNNB1/TERF1/SRC	17	1
GO:0030512	GO:0030512	negative regulation of transforming growth factor beta receptor signaling pathway	17/2092	81/18723	0.00740658516854387	0.0551760784658706	0.0437758163099262	SPRY1/TGFBR3/FBN1/RASL11B/EMILIN1/HSPA5/ZBTB7A/SNX25/PEG10/GLG1/PDPK1/PPM1A/SKIL/SIRT1/LEMD3/ADAM17/MTMR4	17	1
GO:0048708	GO:0048708	astrocyte differentiation	17/2092	81/18723	0.00740658516854387	0.0551760784658706	0.0437758163099262	VIM/IL6ST/EGFR/HES1/APP/ABL1/CDK6/MAPK1/NF1/GRN/SOX9/LRP1/MBD1/STAT3/SMO/PSEN1/TTC21B	17	1
GO:0051817	GO:0051817	modulation of process of other organism involved in symbiotic interaction	17/2092	81/18723	0.00740658516854387	0.0551760784658706	0.0437758163099262	DAG1/IGF2R/PPIB/ULK1/FMR1/NUCKS1/REST/EP300/INSR/SNW1/VAPB/HPN/PSMC3/SAP30/CHD1/NAPEPLD/RRP1B	17	1
GO:0042326	GO:0042326	negative regulation of phosphorylation	59/2092	385/18723	0.00740707048235257	0.0551760784658706	0.0437758163099262	CDKN1C/SPRY1/SORL1/PPARGC1A/KAT2B/ABL1/PDCD4/CORO1C/HNRNPU/EMILIN1/AGT/PIK3IP1/TAF7/UBE2B/PRNP/DNAJC3/SNX25/APC/MSTN/NF1/DUSP10/PDPK1/LRP6/SPAG9/ROCK1/PPP1R15B/MVP/BMP4/LATS2/HEG1/LATS1/PIP4K2B/PTPN13/PARD3/PRDX3/DMD/ANKLE2/SIRT1/TRAF3IP1/DDIT4/DUSP1/LRP1/CAMK2N1/AKT1S1/ILK/STAT3/SEMA4D/IPO5/HIPK3/RB1/PRKDC/PSEN1/COX11/ATG14/GGNBP2/NCOR1/CHP1/CHMP6/BDKRB2	59	1
GO:2000279	GO:2000279	negative regulation of DNA biosynthetic process	10/2092	38/18723	0.00742202181094447	0.0552172016557559	0.0438084427896716	NPPC/HNRNPU/DCP2/HNRNPC/HNRNPA1/DUSP1/TERF2/TERF1/PARP3/SRC	10	1
GO:0071453	GO:0071453	cellular response to oxygen levels	31/2092	177/18723	0.00746774367834991	0.0554868518232725	0.0440223789107109	RORA/FOXO3/HYOU1/EEF2K/NFE2L2/PPARGC1A/NAMPT/FOXO1/RBPJ/ZFP36L1/ATP6AP1/PINK1/NPEPPS/MDM4/ATP6V1G1/BNIP3L/PRKCE/AIFM1/DNMT3A/HP1BP3/P4HB/TMBIM6/CITED2/NOP53/SIRT1/CFLAR/USP19/BACH1/PTGIS/SRC/ERO1A	31	1
GO:0002433	GO:0002433	immune response-regulating cell surface receptor signaling pathway involved in phagocytosis	8/2092	27/18723	0.00756176512031947	0.0559016853276143	0.0443515011642342	ABL1/LIMK1/FYN/PRKCE/CD47/APPL2/APPL1/SRC	8	1
GO:0003401	GO:0003401	axis elongation	8/2092	27/18723	0.00756176512031947	0.0559016853276143	0.0443515011642342	SPRY1/PTK7/MED1/BMP4/SOX9/ESR1/TRIM28/SIX4	8	1
GO:0038096	GO:0038096	Fc-gamma receptor signaling pathway involved in phagocytosis	8/2092	27/18723	0.00756176512031947	0.0559016853276143	0.0443515011642342	ABL1/LIMK1/FYN/PRKCE/CD47/APPL2/APPL1/SRC	8	1
GO:1904357	GO:1904357	negative regulation of telomere maintenance via telomere lengthening	8/2092	27/18723	0.00756176512031947	0.0559016853276143	0.0443515011642342	HNRNPU/DCP2/HNRNPC/TNKS/HNRNPA1/TERF2/TERF1/SRC	8	1
GO:0001101	GO:0001101	response to acid chemical	25/2092	135/18723	0.00760035889977058	0.0561161429484953	0.0445216484033817	PKD2/COL5A2/CEBPB/PPARGC1A/SESN1/RRAGD/COL18A1/PDGFC/UFL1/FYN/PDGFD/MTHFR/AIFM1/DNMT3A/PIK3CA/TMBIM6/RRAGB/CREB1/RELA/ALAD/XBP1/IPO5/LAMTOR1/HNRNPD/ATP2B4	25	1
GO:0043470	GO:0043470	regulation of carbohydrate catabolic process	13/2092	56/18723	0.00767270275403034	0.0565077668237077	0.0448323565091505	ZBTB20/PPARGC1A/SCARB2/APP/IGF1/ZBTB7A/EP300/PGAM1/INSR/DDIT4/STAT3/PSEN1/NCOR1	13	1
GO:0048255	GO:0048255	mRNA stabilization	13/2092	56/18723	0.00767270275403034	0.0565077668237077	0.0448323565091505	CIRBP/PABPC1/HNRNPU/THRAP3/HNRNPC/DHX9/ELAVL1/ANGEL2/LARP1/RBM10/HNRNPD/MAPK14/TAF15	13	1
GO:0030521	GO:0030521	androgen receptor signaling pathway	11/2092	44/18723	0.0077029173816314	0.0565879313292997	0.0448959577430356	DDX17/ARID1A/ZBTB7A/DDX5/EP300/KDM1A/SIRT1/NCOR2/TMF1/PIAS2/NCOR1	11	1
GO:0045197	GO:0045197	establishment or maintenance of epithelial cell apical/basal polarity	11/2092	44/18723	0.0077029173816314	0.0565879313292997	0.0448959577430356	LIN7A/MYO9A/OPHN1/PTK7/ERBIN/PARD3/ARF4/ILK/DLG5/PRKCI/MARK2	11	1
GO:0006278	GO:0006278	RNA-dependent DNA biosynthetic process	16/2092	75/18723	0.00784633372072052	0.0575692781138078	0.0456745425531456	HNRNPU/RFC1/MAPK1/DCP2/HNRNPC/TNKS/ATM/HNRNPA1/SMG6/MAP3K4/CCT8/TERF2/NEK7/CTNNB1/TERF1/SRC	16	1
GO:0051651	GO:0051651	maintenance of location in cell	36/2092	214/18723	0.00803185613834542	0.0580799903991082	0.0460797334947664	PKD2/JSRP1/SORL1/CALR/AKAP9/RYR3/ARHGAP21/ATP1A2/OS9/ABL1/HNRNPU/HSPA5/PINK1/SUN2/KDELR1/RASA3/PDPK1/PRKCE/AP3D1/TAPT1/PAFAH1B1/VPS13C/RER1/DMD/GPAA1/TOPORS/CAMK2D/KDELR2/TSPO/ANKRD13C/ITPR2/DDIT3/SPOUT1/PSEN1/GPSM2/ERO1A	36	1
GO:0010470	GO:0010470	regulation of gastrulation	6/2092	17/18723	0.00803597812630187	0.0580799903991082	0.0460797334947664	DAG1/TENM4/CLASP1/POGLUT1/PHLDB2/CLASP2	6	1
GO:0010715	GO:0010715	regulation of extracellular matrix disassembly	6/2092	17/18723	0.00803597812630187	0.0580799903991082	0.0460797334947664	DPP4/FGFR4/DDR1/CLASP1/LRP1/CLASP2	6	1
GO:0031445	GO:0031445	regulation of heterochromatin assembly	6/2092	17/18723	0.00803597812630187	0.0580799903991082	0.0460797334947664	TET1/TPR/MPHOSPH8/ATF7IP/TRIM28/PHF2	6	1
GO:0035269	GO:0035269	protein O-linked mannosylation	6/2092	17/18723	0.00803597812630187	0.0580799903991082	0.0460797334947664	B4GAT1/DPM3/FKTN/TMTC3/RXYLT1/DPM1	6	1
GO:0045815	GO:0045815	positive regulation of gene expression, epigenetic	6/2092	17/18723	0.00803597812630187	0.0580799903991082	0.0460797334947664	KAT2B/ARID1A/EP300/WBP2/PHF2/SPHK2	6	1
GO:0061158	GO:0061158	3'-UTR-mediated mRNA destabilization	6/2092	17/18723	0.00803597812630187	0.0580799903991082	0.0460797334947664	ZFP36L2/ZFP36L1/RC3H1/UPF1/KHSRP/HNRNPD	6	1
GO:0097067	GO:0097067	cellular response to thyroid hormone stimulus	6/2092	17/18723	0.00803597812630187	0.0580799903991082	0.0460797334947664	CTSH/PPARGC1A/THRB/MED1/CTSB/KLF9	6	1
GO:0120261	GO:0120261	regulation of heterochromatin organization	6/2092	17/18723	0.00803597812630187	0.0580799903991082	0.0460797334947664	TET1/TPR/MPHOSPH8/ATF7IP/TRIM28/PHF2	6	1
GO:1902894	GO:1902894	negative regulation of pri-miRNA transcription by RNA polymerase II	6/2092	17/18723	0.00803597812630187	0.0580799903991082	0.0460797334947664	REST/NFIB/BMP4/YY1/SOX9/RELA	6	1
GO:0035024	GO:0035024	negative regulation of Rho protein signal transduction	7/2092	22/18723	0.00805481677268589	0.0580799903991082	0.0460797334947664	ITGB1/MET/ARHGAP35/HEG1/BCL6/KANK1/CUL3	7	1
GO:0046628	GO:0046628	positive regulation of insulin receptor signaling pathway	7/2092	22/18723	0.00805481677268589	0.0580799903991082	0.0460797334947664	SORL1/NUCKS1/GKAP1/AGT/OSBPL8/SIRT1/SRC	7	1
GO:0072574	GO:0072574	hepatocyte proliferation	7/2092	22/18723	0.00805481677268589	0.0580799903991082	0.0460797334947664	CEBPB/PROX1/MED1/HPN/CFLAR/NOTCH2/XBP1	7	1
GO:0072575	GO:0072575	epithelial cell proliferation involved in liver morphogenesis	7/2092	22/18723	0.00805481677268589	0.0580799903991082	0.0460797334947664	CEBPB/PROX1/MED1/HPN/CFLAR/NOTCH2/XBP1	7	1
GO:0042982	GO:0042982	amyloid precursor protein metabolic process	19/2092	95/18723	0.00822855450740243	0.0591869614752349	0.0469579866043798	ITM2B/SORL1/RTN2/IGF1/PRNP/NCSTN/AGO2/ROCK1/TMED10/PSENEN/RELA/ADAM17/ADAM10/PSEN2/FLOT2/ITM2C/BACE1/PSEN1/DYRK1A	19	1
GO:0045666	GO:0045666	positive regulation of neuron differentiation	19/2092	95/18723	0.00822855450740243	0.0591869614752349	0.0469579866043798	ETV5/NRCAM/TIMP2/PROX1/GLI2/NCOA1/REST/TCF12/FGFR1/SIN3A/SPAG9/BMP4/CXCL12/CSNK1D/BCL6/ARHGEF2/ZEB1/TCF3/BMP6	19	1
GO:0045936	GO:0045936	negative regulation of phosphate metabolic process	66/2092	441/18723	0.0082517642168121	0.0592810791281409	0.0470326580417072	CDKN1C/SPRY1/SORL1/PPARGC1A/KAT2B/ABL1/PDCD4/CORO1C/HNRNPU/EMILIN1/TGFB2/AGT/PIK3IP1/TAF7/UBE2B/PRNP/DNAJC3/SNX25/APC/MSTN/NF1/DUSP10/URI1/PDPK1/BOD1L1/LRP6/SPAG9/ROCK1/PPP1R15B/MVP/BMP4/CRY2/LATS2/HEG1/LATS1/PIP4K2B/YWHAB/PTPN13/PARD3/PRDX3/DMD/ANKLE2/SIRT1/TRAF3IP1/DDIT4/DUSP1/ENSA/LRP1/CAMK2N1/AKT1S1/ILK/STAT3/SEMA4D/IPO5/HIPK3/RB1/PRKDC/PSEN1/COX11/ATG14/GGNBP2/NCOR1/CHP1/CHMP6/GSK3B/BDKRB2	66	1
GO:0034605	GO:0034605	cellular response to heat	15/2092	69/18723	0.0082642168895192	0.0592977817256555	0.0470459096148713	SLU7/HSPD1/CREBBP/DNAJB6/TPR/EP300/DNAJB1/ATM/ATXN3/SIRT1/POLR2D/PDCD6/EIF2S1/HDAC2/GSK3B	15	1
GO:0010259	GO:0010259	multicellular organism aging	9/2092	33/18723	0.00849918523195236	0.0606862555281476	0.0481475024757455	DDC/CTSV/SERP1/SEC63/MSH6/CISD2/WRN/COQ7/IDE	9	1
GO:0060260	GO:0060260	regulation of transcription initiation from RNA polymerase II promoter	9/2092	33/18723	0.00849918523195236	0.0606862555281476	0.0481475024757455	THRA/MED13/MED1/ATF7IP/CDK4/CREB1/ESR1/CAND1/PPM1D	9	1
GO:0071763	GO:0071763	nuclear membrane organization	9/2092	33/18723	0.00849918523195236	0.0606862555281476	0.0481475024757455	TMEM43/LPIN1/TOR1AIP1/UBE2I/PAFAH1B1/REEP3/ANKLE2/CTDNEP1/NDEL1	9	1
GO:0150117	GO:0150117	positive regulation of cell-substrate junction organization	9/2092	33/18723	0.00849918523195236	0.0606862555281476	0.0481475024757455	PIK3R1/ABL1/IQSEC1/SMAD3/SDC4/ROCK1/POLDIP2/EPB41L5/MAP4K4	9	1
GO:0001756	GO:0001756	somitogenesis	14/2092	63/18723	0.00864033494660033	0.0614692115581348	0.0487686872409634	MYF5/RBPJ/POFUT1/SMAD3/PLXNA2/BMPR1A/EP300/LRP6/POGLUT1/MIB1/EPB41L5/SMAD4/PRKDC/PSEN1	14	1
GO:0016239	GO:0016239	positive regulation of macroautophagy	14/2092	63/18723	0.00864033494660033	0.0614692115581348	0.0487686872409634	FYCO1/ULK1/SESN1/SH3GLB1/SCOC/PINK1/BNIP3L/SLC25A5/PIP4K2B/SIRT1/WAC/LARP1/SPTLC1/RIPK2	14	1
GO:1902373	GO:1902373	negative regulation of mRNA catabolic process	14/2092	63/18723	0.00864033494660033	0.0614692115581348	0.0487686872409634	CIRBP/FMR1/PABPC1/HNRNPU/THRAP3/HNRNPC/DHX9/ELAVL1/ANGEL2/LARP1/RBM10/HNRNPD/MAPK14/TAF15	14	1
GO:0010563	GO:0010563	negative regulation of phosphorus metabolic process	66/2092	442/18723	0.00867054545806716	0.0616092762827466	0.048879812348557	CDKN1C/SPRY1/SORL1/PPARGC1A/KAT2B/ABL1/PDCD4/CORO1C/HNRNPU/EMILIN1/TGFB2/AGT/PIK3IP1/TAF7/UBE2B/PRNP/DNAJC3/SNX25/APC/MSTN/NF1/DUSP10/URI1/PDPK1/BOD1L1/LRP6/SPAG9/ROCK1/PPP1R15B/MVP/BMP4/CRY2/LATS2/HEG1/LATS1/PIP4K2B/YWHAB/PTPN13/PARD3/PRDX3/DMD/ANKLE2/SIRT1/TRAF3IP1/DDIT4/DUSP1/ENSA/LRP1/CAMK2N1/AKT1S1/ILK/STAT3/SEMA4D/IPO5/HIPK3/RB1/PRKDC/PSEN1/COX11/ATG14/GGNBP2/NCOR1/CHP1/CHMP6/GSK3B/BDKRB2	66	1
GO:0072009	GO:0072009	nephron epithelium development	21/2092	109/18723	0.00875683716620192	0.062147008009833	0.0493064400822317	GPC3/PKD2/KLF15/HES1/LGR4/AGT/MAGED1/PKD1/MYO1E/BMP4/SOX9/ACAT1/SIX4/EYA1/NOTCH2/SMAD4/ILK/SMO/AHI1/CTNNB1/NPNT	21	1
GO:1901215	GO:1901215	negative regulation of neuron death	35/2092	208/18723	0.00882560214908973	0.0625592016742377	0.0496334679290595	RETREG1/CEBPB/HYOU1/SORL1/PPARGC1A/LGMN/HSPD1/BHLHB9/OXR1/REST/ADNP/PINK1/VPS35/FYN/TMEM259/PDPK1/NONO/GRN/PIK3CA/GBE1/CREB1/SIRT1/NENF/SIX4/LRP1/BTG2/SLC7A11/ILK/STAT3/CTNNB1/UBE2V2/PSEN1/PRKCI/GSK3B/AP2B1	35	1
GO:1990138	GO:1990138	neuron projection extension	30/2092	172/18723	0.00889321656431347	0.0629622527013971	0.0499532421540322	ULK1/NRCAM/ITGB1/ABL1/DCLK1/DDR1/GOLGA4/SEMA4B/NTN1/LIMK1/ADNP/NEDD4L/SIN3A/RIMS1/SPAG9/PAFAH1B1/CXCL12/DPYSL2/MEGF8/USP9X/MACF1/SEMA6C/NDN/LRP1/RAB21/ILK/SEMA4D/NDEL1/CTNNB1/GSK3B	30	1
GO:0071426	GO:0071426	ribonucleoprotein complex export from nucleus	16/2092	76/18723	0.0089338606787481	0.0631736162730315	0.0501209346240978	NUP160/YTHDC1/TPR/PABPN1/ZC3H11A/SETD2/SUPT6H/UPF1/HNRNPA2B1/SMG6/THOC2/POLR2D/CHTOP/POLDIP3/ALKBH5/GLE1	16	1
GO:0016233	GO:0016233	telomere capping	10/2092	39/18723	0.00900349390988759	0.0635125986052914	0.0503898777734102	MAPK1/TNKS/ATM/SMG6/MAP3K4/USP7/TERF2/NEK7/HNRNPD/PRKDC	10	1
GO:2000785	GO:2000785	regulation of autophagosome assembly	10/2092	39/18723	0.00900349390988759	0.0635125986052914	0.0503898777734102	ULK1/SH3GLB1/PINK1/RAB5A/TMEM39A/PIP4K2B/MTMR3/SCFD1/IFT88/SEC22B	10	1
GO:0031667	GO:0031667	response to nutrient levels	70/2092	474/18723	0.00904497401767793	0.0637284270439282	0.050561112597394	PDK4/MAP1LC3A/FOXO3/LPL/INHBB/ULK1/EGFR/SORL1/NFE2L2/TGFBR2/PPARGC1A/SESN1/GABARAPL1/BCKDHB/NAMPT/FOXO1/RRAGD/MAP3K5/SH3GLB1/HSPA5/PROX1/CTSV/KANK2/LAMP2/NCOA1/GABARAP/WIPI2/KLF10/MAPK1/MED1/MTHFR/DAD1/HLCS/TXN2/AIFM1/EIF2A/TNKS/CAT/HNRNPA1/POR/DNMT3A/ATP2B1/RRAGB/TFEB/APPL2/MTMR3/SNW1/PDK2/MAX/SIRT1/ACAT1/ENSA/NENF/MBD1/RELA/MBD3/PPM1D/ALAD/LARP1/WIPI1/TSPO/XBP1/EIF2S1/DDIT3/FNIP1/WDR45B/SRC/ATG…	70	1
GO:0030902	GO:0030902	hindbrain development	27/2092	151/18723	0.00912858973228857	0.0641263925123727	0.0508768520215921	RORA/PPARGC1A/HES1/ITGB1/ABL1/HSPA5/PROX1/GLI2/NCOA1/SMAD1/NFIB/PLXNA2/OPHN1/ARCN1/NCSTN/FZD4/ARL13B/SDF4/MTPN/CEP290/SMO/AHI1/CTNNB1/HNRNPD/ATRN/PSEN1/TTC21B	27	1
GO:0032964	GO:0032964	collagen biosynthetic process	12/2092	51/18723	0.00914725338593989	0.0641263925123727	0.0508768520215921	NPPC/VIM/RUNX1/EMILIN1/P3H4/COL5A1/P3H3/SERPINH1/BMP4/TRAM2/SUCO/HDAC2	12	1
GO:0045661	GO:0045661	regulation of myoblast differentiation	12/2092	51/18723	0.00914725338593989	0.0641263925123727	0.0508768520215921	MYF5/ZFP36L1/BTG1/MSTN/BMP4/BOC/SOX9/ILK/FLOT2/DDIT3/MAPK14/CDON	12	1
GO:0014065	GO:0014065	phosphatidylinositol 3-kinase signaling	26/2092	144/18723	0.00915919260364967	0.0641263925123727	0.0508768520215921	DIPK2A/PIK3R1/EGFR/IGF1/TGFB2/AGT/ZFP36L1/PIK3IP1/PDGFC/FGFR1/IGF1R/FYN/PDGFD/NF1/MYDGF/CAT/PIK3CA/INSR/STAMBP/PTPN13/SOX9/NOP53/SIRT1/KBTBD2/SEMA4D/SRC	26	1
GO:0003197	GO:0003197	endocardial cushion development	11/2092	45/18723	0.00918907657009064	0.0641263925123727	0.0508768520215921	TGFBR2/TGFBR1/RBPJ/TGFB2/MDM4/TMEM100/BMPR1A/BMP4/SOX9/CITED2/SMAD4	11	1
GO:0022602	GO:0022602	ovulation cycle process	11/2092	45/18723	0.00918907657009064	0.0641263925123727	0.0508768520215921	FOXO3/PAM/HSPA5/TGFB2/MSTN/STAT5B/FZD4/ESR1/SIRT1/NRIP1/SRC	11	1
GO:0035987	GO:0035987	endodermal cell differentiation	11/2092	45/18723	0.00918907657009064	0.0641263925123727	0.0508768520215921	LAMB1/COL5A2/COL4A2/ITGAV/ITGB5/COL5A1/ITGA7/SETD2/PAF1/RTF1/CTNNB1	11	1
GO:0071354	GO:0071354	cellular response to interleukin-6	11/2092	45/18723	0.00918907657009064	0.0641263925123727	0.0508768520215921	JAK1/IL6ST/PPARGC1A/IL6R/ST3GAL6/RELA/SMAD4/STAT3/PTGIS/SRC/RIPK1	11	1
GO:0061136	GO:0061136	regulation of proteasomal protein catabolic process	32/2092	187/18723	0.00934672209667095	0.0651488784238195	0.0516880759556502	NFE2L2/FMR1/HECTD1/NUB1/GABARAP/PINK1/PKD1/PIAS1/SVIP/UFL1/OPHN1/TMEM259/TLK2/ATXN3/CSNK1D/HERPUD1/NOP53/ARIH1/USP7/COP1/WAC/PSMC3/USP19/ALAD/RNF40/TMF1/SUMO2/UBE2V2/TMTC3/PSEN1/FBXO22/GSK3B	32	1
GO:0019395	GO:0019395	fatty acid oxidation	20/2092	103/18723	0.00949841451590976	0.0660634912086539	0.0524137150800108	PDK4/HADH/PPARGC1A/ABCD3/DECR1/ECHDC2/GCDH/IVD/POR/MCAT/AKT2/SOX9/APPL2/ACAT1/ACAA1/ACADL/ADH5/SLC25A17/MAPK14/HSD17B4	20	1
GO:0043409	GO:0043409	negative regulation of MAPK cascade	31/2092	180/18723	0.00950050548209848	0.0660634912086539	0.0524137150800108	DAG1/SPRY1/SORL1/ABL1/FOXO1/NDRG2/PDCD4/ASH1L/PER1/EMILIN1/AGT/PINK1/IGF1R/NF1/DUSP10/EZR/EIF3A/BMP4/PAFAH1B1/CYLD/RNF149/DUSP1/DUSP16/FKTN/ZMYND11/CAMK2N1/SMAD4/HDAC3/TAOK3/HIPK3/NCOR1	31	1
GO:0031440	GO:0031440	regulation of mRNA 3'-end processing	8/2092	28/18723	0.00956977198735249	0.0663088934744956	0.0526084133044989	ZFP36L1/YTHDC1/VIRMA/CDK9/NUDT21/PAF1/AHCYL1/RNF40	8	1
GO:0038094	GO:0038094	Fc-gamma receptor signaling pathway	8/2092	28/18723	0.00956977198735249	0.0663088934744956	0.0526084133044989	ABL1/LIMK1/FYN/PRKCE/CD47/APPL2/APPL1/SRC	8	1
GO:0060765	GO:0060765	regulation of androgen receptor signaling pathway	8/2092	28/18723	0.00956977198735249	0.0663088934744956	0.0526084133044989	ZBTB7A/DDX5/EP300/KDM1A/SIRT1/NCOR2/PIAS2/NCOR1	8	1
GO:0032273	GO:0032273	positive regulation of protein polymerization	25/2092	138/18723	0.0100314118417205	0.0692616937892373	0.0549511177476569	AKAP9/WASF2/NIN/CDC42EP5/MET/CLIP1/IQGAP2/PINK1/WASL/ARFIP1/JMY/NUMA1/CLASP1/PRKCE/PFN2/EVL/CKAP5/ARL3/ABI2/NCKAP1/RICTOR/TOGARAM1/ARPC5/SLAIN2/GRB2	25	1
GO:0035107	GO:0035107	appendage morphogenesis	25/2092	138/18723	0.0100314118417205	0.0692616937892373	0.0549511177476569	GPC3/RECK/ZBTB16/TGFB2/NIPBL/GLI2/CREBBP/PLXNA2/HOXA9/BMPR1A/MED1/BMP4/LNPK/ATRX/MEGF8/SOX9/ZNF358/NOTCH2/SMAD4/CTNNB1/HDAC2/PSEN1/TMEM107/ZNF219/WDR19	25	1
GO:0035108	GO:0035108	limb morphogenesis	25/2092	138/18723	0.0100314118417205	0.0692616937892373	0.0549511177476569	GPC3/RECK/ZBTB16/TGFB2/NIPBL/GLI2/CREBBP/PLXNA2/HOXA9/BMPR1A/MED1/BMP4/LNPK/ATRX/MEGF8/SOX9/ZNF358/NOTCH2/SMAD4/CTNNB1/HDAC2/PSEN1/TMEM107/ZNF219/WDR19	25	1
GO:0001558	GO:0001558	regulation of cell growth	62/2092	414/18723	0.0100675793829034	0.0694295374403998	0.0550842822103437	IGFBP5/ULK1/NRCAM/EGFR/TGFBR1/ABL1/LTBP4/IGF1/TGFB2/AGT/DDR1/GOLGA4/SEMA4B/PLCE1/CHPT1/ARHGEF11/NTN1/LIMK1/ADNP/SPART/NEDD4L/RGMA/SMAD3/BTG1/SIN3A/RIMS1/URI1/SMARCA2/SPAG9/OSGIN1/PAFAH1B1/CXCL12/YY1/DPYSL2/MEGF8/MACF1/BCL6/SEMA6C/CLSTN1/SIRT1/HPN/LRP1/ADAM17/RAB21/MTPN/SPHK2/USP47/CAMK2D/SMAD4/ADAM10/ILK/SEMA4D/NDEL1/EI24/INO80/LAMTOR1/RB1/DDX3X/CDKN2AIP/KIAA1109/NME6/GSK3B	62	1
GO:0006367	GO:0006367	transcription initiation from RNA polymerase II promoter	16/2092	77/18723	0.01013796339191	0.0697506176963961	0.0553390221392774	PPARGC1A/THRA/TAF7/MED13/CDK9/MED1/ATF7IP/CDK4/CREB1/ESR1/CAND1/PPM1D/GTF2B/POLR2D/GTF2E2/TAF2	16	1
GO:0071166	GO:0071166	ribonucleoprotein complex localization	16/2092	77/18723	0.01013796339191	0.0697506176963961	0.0553390221392774	NUP160/YTHDC1/TPR/PABPN1/ZC3H11A/SETD2/SUPT6H/UPF1/HNRNPA2B1/SMG6/THOC2/POLR2D/CHTOP/POLDIP3/ALKBH5/GLE1	16	1
GO:0001886	GO:0001886	endothelial cell morphogenesis	5/2092	13/18723	0.0103178134255364	0.0702451134959484	0.0557313471810185	COL15A1/MET/COL18A1/PLOD3/HEG1	5	1
GO:0002638	GO:0002638	negative regulation of immunoglobulin production	5/2092	13/18723	0.0103178134255364	0.0702451134959484	0.0557313471810185	TMBIM6/BCL6/NDFIP1/PARP3/PRKDC	5	1
GO:0007183	GO:0007183	SMAD protein complex assembly	5/2092	13/18723	0.0103178134255364	0.0702451134959484	0.0557313471810185	SMAD1/SMAD3/PPM1A/SMAD2/SMAD4	5	1
GO:0010958	GO:0010958	regulation of amino acid import across plasma membrane	5/2092	13/18723	0.0103178134255364	0.0702451134959484	0.0557313471810185	SLC43A2/ATP1A2/ITGB1/AGT/PSEN1	5	1
GO:0034497	GO:0034497	protein localization to phagophore assembly site	5/2092	13/18723	0.0103178134255364	0.0702451134959484	0.0557313471810185	WIPI2/WIPI1/WDR45B/MFN2/ATG13	5	1
GO:0051451	GO:0051451	myoblast migration	5/2092	13/18723	0.0103178134255364	0.0702451134959484	0.0557313471810185	MSTN/ROCK1/SIX4/SMO/BIN3	5	1
GO:0051481	GO:0051481	negative regulation of cytosolic calcium ion concentration	5/2092	13/18723	0.0103178134255364	0.0702451134959484	0.0557313471810185	RYR3/ATP1A2/SMAD3/ATP2B1/LRP1	5	1
GO:0071696	GO:0071696	ectodermal placode development	5/2092	13/18723	0.0103178134255364	0.0702451134959484	0.0557313471810185	PROX1/SIX4/CTNNB1/HDAC2/FRS2	5	1
GO:1903789	GO:1903789	regulation of amino acid transmembrane transport	5/2092	13/18723	0.0103178134255364	0.0702451134959484	0.0557313471810185	SLC43A2/ATP1A2/ITGB1/AGT/PSEN1	5	1
GO:0043525	GO:0043525	positive regulation of neuron apoptotic process	13/2092	58/18723	0.010381827114356	0.0705988359518637	0.0560119849081891	FOXO3/TGFB2/PRNP/NF1/AIFM1/GRN/NQO2/UBE2M/MCL1/PAK3/CTNNB1/DDIT3/BACE1	13	1
GO:0070884	GO:0070884	regulation of calcineurin-NFAT signaling cascade	9/2092	34/18723	0.0104376943492067	0.07078956578903	0.0561633069040388	RCAN1/IGF1/PRNP/NFAT5/SPPL3/PTBP1/CHP1/ATP2B4/GSK3B	9	1
GO:2000758	GO:2000758	positive regulation of peptidyl-lysine acetylation	9/2092	34/18723	0.0104376943492067	0.07078956578903	0.0561633069040388	PPARGC1A/RPS6KA5/BRD7/PIH1D1/WBP2/SPHK2/SMAD4/GLYR1/KAT7	9	1
GO:0016578	GO:0016578	histone deubiquitination	7/2092	23/18723	0.0104824173422868	0.07078956578903	0.0561633069040388	USP22/USP7/UIMC1/SART3/USP16/USP3/MYSM1	7	1
GO:0060487	GO:0060487	lung epithelial cell differentiation	7/2092	23/18723	0.0104824173422868	0.07078956578903	0.0561633069040388	THRA/RBPJ/NFIB/THRB/SOX9/CREB1/HOXA5	7	1
GO:0071514	GO:0071514	genetic imprinting	7/2092	23/18723	0.0104824173422868	0.07078956578903	0.0561633069040388	CTCF/DNMT3A/PIK3CA/TRIM28/NDN/ARID4A/ZNF445	7	1
GO:1900273	GO:1900273	positive regulation of long-term synaptic potentiation	7/2092	23/18723	0.0104824173422868	0.07078956578903	0.0561633069040388	LGMN/APP/CREB1/SQSTM1/ZDHHC2/NPTN/STAU1	7	1
GO:0032963	GO:0032963	collagen metabolic process	20/2092	104/18723	0.0105584718312139	0.0711390708535756	0.0564405986204916	NPPC/VIM/MMP19/ITGB1/RUNX1/EMILIN1/P3H4/COL5A1/P3H3/SERPINH1/P3H1/PLOD3/BMP4/TRAM2/CTSB/VIPAS39/P3H2/SUCO/HDAC2/FURIN	20	1
GO:1901890	GO:1901890	positive regulation of cell junction assembly	20/2092	104/18723	0.0105584718312139	0.0711390708535756	0.0564405986204916	EEF2K/ABL1/BHLHB9/AGT/ADNP/SMAD3/ADGRL2/PTPRD/SDC4/ROCK1/NPHP1/LRRN1/CLSTN1/SRPX2/POLDIP2/EPB41L5/MAP4K4/SEMA4D/UBE2V2/DLG5	20	1
GO:0007254	GO:0007254	JNK cascade	29/2092	167/18723	0.0105904508294509	0.0711906884115214	0.0564815511636557	MDFIC/EGFR/CDC42EP5/APP/PDCD4/MAP3K5/PER1/PINK1/SMAD3/IGF1R/DUSP10/LTBR/RB1CC1/PJA2/PAFAH1B1/CYLD/FKTN/MTURN/TAOK1/ZMYND11/MAP4K4/HDAC3/TAOK3/ARHGEF6/HIPK3/AXIN1/NCOR1/RIPK1/RIPK2	29	1
GO:0034728	GO:0034728	nucleosome organization	29/2092	167/18723	0.0105904508294509	0.0711906884115214	0.0564815511636557	BPTF/SMARCC2/ARID1A/SUPT16H/BRD2/NASP/SETD2/SUPT6H/CTCF/SMARCA5/ARID2/PAF1/ZNHIT1/HP1BP3/ATRX/RSF1/UBN2/SOX9/KAT6B/LIN54/SMARCE1/POLE3/SART3/UBN1/NAA60/INO80/SHPRH/NAP1L4/ACTR6	29	1
GO:0002088	GO:0002088	lens development in camera-type eye	17/2092	84/18723	0.0106895301228245	0.0717743106297446	0.05694458767748	SPRY1/VIM/TGFBR2/TGFBR1/PROX1/SMAD3/MED1/BMP4/CDK4/SKIL/CITED2/KDM5B/ABI2/SLC7A11/CTNNB1/FRS2/HIPK1	17	1
GO:0014066	GO:0014066	regulation of phosphatidylinositol 3-kinase signaling	21/2092	111/18723	0.0107541687944386	0.0720208932346163	0.0571402223640365	DIPK2A/EGFR/IGF1/TGFB2/AGT/PIK3IP1/PDGFC/FGFR1/IGF1R/FYN/PDGFD/MYDGF/CAT/INSR/STAMBP/PTPN13/SOX9/NOP53/SIRT1/SEMA4D/SRC	21	1
GO:2000142	GO:2000142	regulation of DNA-templated transcription, initiation	10/2092	40/18723	0.0108303125634227	0.0720208932346163	0.0571402223640365	THRA/MED13/MED1/ATF7IP/BCLAF1/CDK4/CREB1/ESR1/CAND1/PPM1D	10	1
GO:0031648	GO:0031648	protein destabilization	11/2092	46/18723	0.0108869645089777	0.0720208932346163	0.0571402223640365	CTSH/CREBBP/PRNP/FBXL3/EP300/DERL1/FBXW11/SIRT1/CUL3/PRKDC/SRC	11	1
GO:0060976	GO:0060976	coronary vasculature development	11/2092	46/18723	0.0108869645089777	0.0720208932346163	0.0571402223640365	GPC3/TGFBR3/TGFBR1/VEGFB/PTK7/SETD2/ARID2/BMP4/MEGF8/ADAMTS6/AP2B1	11	1
GO:0036507	GO:0036507	protein demannosylation	6/2092	18/18723	0.0109326036067315	0.0720208932346163	0.0571402223640365	UGGT1/MAN1C1/UGGT2/RNF103/AMFR/SYVN1	6	1
GO:0036508	GO:0036508	protein alpha-1,2-demannosylation	6/2092	18/18723	0.0109326036067315	0.0720208932346163	0.0571402223640365	UGGT1/MAN1C1/UGGT2/RNF103/AMFR/SYVN1	6	1
GO:0051895	GO:0051895	negative regulation of focal adhesion assembly	6/2092	18/18723	0.0109326036067315	0.0720208932346163	0.0571402223640365	CORO1C/ARHGAP6/LRP1/PHLDB2/CLASP2/SRC	6	1
GO:0060008	GO:0060008	Sertoli cell differentiation	6/2092	18/18723	0.0109326036067315	0.0720208932346163	0.0571402223640365	CTSV/FNDC3A/ATRX/SOX9/ARID4A/HSD17B4	6	1
GO:0060438	GO:0060438	trachea development	6/2092	18/18723	0.0109326036067315	0.0720208932346163	0.0571402223640365	TGFBR2/MAPK1/BMP4/SOX9/HOXA5/CTNNB1	6	1
GO:0060602	GO:0060602	branch elongation of an epithelium	6/2092	18/18723	0.0109326036067315	0.0720208932346163	0.0571402223640365	SPRY1/MED1/BMP4/SOX9/ESR1/SIX4	6	1
GO:0072234	GO:0072234	metanephric nephron tubule development	6/2092	18/18723	0.0109326036067315	0.0720208932346163	0.0571402223640365	PKD2/HES1/LGR4/PKD1/SOX9/ACAT1	6	1
GO:0090190	GO:0090190	positive regulation of branching involved in ureteric bud morphogenesis	6/2092	18/18723	0.0109326036067315	0.0720208932346163	0.0571402223640365	LGR4/AGT/MAGED1/SOX9/SIX4/SMO	6	1
GO:0097094	GO:0097094	craniofacial suture morphogenesis	6/2092	18/18723	0.0109326036067315	0.0720208932346163	0.0571402223640365	FOXN3/FREM1/BMP4/MEGF8/RAB23/TMEM107	6	1
GO:0150118	GO:0150118	negative regulation of cell-substrate junction organization	6/2092	18/18723	0.0109326036067315	0.0720208932346163	0.0571402223640365	CORO1C/ARHGAP6/LRP1/PHLDB2/CLASP2/SRC	6	1
GO:1900151	GO:1900151	regulation of nuclear-transcribed mRNA catabolic process, deadenylation-dependent decay	6/2092	18/18723	0.0109326036067315	0.0720208932346163	0.0571402223640365	PABPC1/TNRC6B/ZFP36L2/ZFP36L1/RC3H1/AGO2	6	1
GO:0019216	GO:0019216	regulation of lipid metabolic process	51/2092	331/18723	0.0109546399900004	0.0720208932346163	0.0571402223640365	PDK4/RORA/MBTPS1/GOLM1/ZBTB20/SORL1/FGFR4/PPARGC1A/PDE3B/LPGAT1/THRA/PNPLA2/PROX1/AGT/PIK3IP1/REST/LPIN1/CD81/H6PD/PRKCE/STAT5B/FAM3A/POR/CDK4/TTC39B/PIP4K2B/AKT2/SOX9/CREB1/APPL2/MTMR3/PDK2/SIRT1/SPHK2/EPHX2/ERLIN2/MBTPS2/ACADL/EDF1/TSPO/WDTC1/CTDNEP1/LAMTOR1/ARV1/SF1/SRC/BMP6/ATG14/NCOR1/CHP1/MTMR4	51	1
GO:0071214	GO:0071214	cellular response to abiotic stimulus	51/2092	331/18723	0.0109546399900004	0.0720208932346163	0.0571402223640365	DAG1/PKD2/PIK3R1/EGFR/FMR1/ATP1A2/PIEZO1/NUCKS1/NAMPT/HSPA5/AGT/LRRC8D/NIPBL/ZFP36L1/CREBBP/REST/XPC/MICU1/EP300/LTBR/ATM/TLK2/PIK3CA/RAB11B/CRY2/YY1/KDM1A/AKT2/CCND2/SOX9/CRADD/CLOCK/GRK4/SIRT1/MTPN/USP47/TP53INP1/TSPO/ARHGEF2/EIF2S1/INO80/ELK1/DDX3X/BMP6/WRN/RHBDD1/MAPK14/CHP1/GRB2/SLC12A6/BDKRB2	51	1
GO:0104004	GO:0104004	cellular response to environmental stimulus	51/2092	331/18723	0.0109546399900004	0.0720208932346163	0.0571402223640365	DAG1/PKD2/PIK3R1/EGFR/FMR1/ATP1A2/PIEZO1/NUCKS1/NAMPT/HSPA5/AGT/LRRC8D/NIPBL/ZFP36L1/CREBBP/REST/XPC/MICU1/EP300/LTBR/ATM/TLK2/PIK3CA/RAB11B/CRY2/YY1/KDM1A/AKT2/CCND2/SOX9/CRADD/CLOCK/GRK4/SIRT1/MTPN/USP47/TP53INP1/TSPO/ARHGEF2/EIF2S1/INO80/ELK1/DDX3X/BMP6/WRN/RHBDD1/MAPK14/CHP1/GRB2/SLC12A6/BDKRB2	51	1
GO:0018210	GO:0018210	peptidyl-threonine modification	23/2092	125/18723	0.0109599685520142	0.0720208932346163	0.0571402223640365	GALNT2/ULK1/TGFBR2/TGFBR1/APP/MAPK1/CDC42BPA/GALNT11/PDPK1/TNKS/ROCK1/PARD3/CSNK2A2/DDIT4/CAMK2D/HIPK3/AXIN1/PRKDC/DYRK1A/HIPK1/GSK3B/MARK2/RIPK2	23	1
GO:0072175	GO:0072175	epithelial tube formation	24/2092	132/18723	0.0109858750486539	0.0721102000110636	0.0572110769290887	ABL1/TGFB2/PROX1/RET/HECTD1/RGMA/PTK7/BRD2/SETD2/ARHGAP35/MTHFR/IFT172/SDC4/BMP4/TCTN1/MIB1/CC2D2A/SOX9/CITED2/SIX4/CEP290/CTNNB1/IFT57/CECR2	24	1
GO:0014033	GO:0014033	neural crest cell differentiation	18/2092	91/18723	0.0111269780244386	0.0729545983573212	0.0578810090432574	HES1/CORO1C/RET/SEMA4B/MAPK1/BMPR1A/LRP6/TAPT1/BMP4/SOX9/CITED2/FAM172A/SEMA6C/SMAD4/SEMA4D/SMO/PDCD6/FBXL17	18	1
GO:0003170	GO:0003170	heart valve development	14/2092	65/18723	0.0114126246317333	0.0744108209563456	0.0590363527134438	TGFBR2/RBPJ/EMILIN1/TGFB2/HECTD1/MDM4/BMPR1A/ADAMTS9/ROCK1/BMP4/SOX9/NOTCH2/SMAD4/RB1	14	1
GO:0006487	GO:0006487	protein N-linked glycosylation	14/2092	65/18723	0.0114126246317333	0.0744108209563456	0.0590363527134438	DDOST/STT3B/MAGT1/RPN2/DAD1/UGGT1/STT3A/OSTC/MAN1C1/RPN1/MGAT1/PMM1/UGGT2/GFPT1	14	1
GO:0043489	GO:0043489	RNA stabilization	14/2092	65/18723	0.0114126246317333	0.0744108209563456	0.0590363527134438	CIRBP/PABPC1/HNRNPU/THRAP3/HNRNPC/DHX9/ELAVL1/PHAX/ANGEL2/LARP1/RBM10/HNRNPD/MAPK14/TAF15	14	1
GO:0048524	GO:0048524	positive regulation of viral process	14/2092	65/18723	0.0114126246317333	0.0744108209563456	0.0590363527134438	MDFIC/FMR1/PABPC1/PKN2/TOP2B/DHX9/TMEM39A/P4HB/RSF1/VAPB/LARP1/PPIH/DDX3X/STAU1	14	1
GO:0060389	GO:0060389	pathway-restricted SMAD protein phosphorylation	14/2092	65/18723	0.0114126246317333	0.0744108209563456	0.0590363527134438	TGFBR3/INHBB/TGFBR2/TGFBR1/EMILIN1/TGFB2/SNX25/MSTN/BMPR1A/BMP4/LRP1/TWSG1/SMAD4/BMP6	14	1
GO:0043502	GO:0043502	regulation of muscle adaptation	19/2092	98/18723	0.0114634038094606	0.0745512403194725	0.0591477591855512	IGFBP5/DAG1/FOXO3/SGCA/IL6ST/PPARGC1A/FOXO1/IGF1/AGT/CAMK2B/SMAD3/CDK9/FBXO32/ROCK1/YY1/MTPN/CAMK2D/SMAD4/ATP2B4	19	1
GO:0035050	GO:0035050	embryonic heart tube development	16/2092	78/18723	0.0114668851105663	0.0745512403194725	0.0591477591855512	PKD2/TGFBR2/HES1/SMAD3/MED1/IFT172/MIB1/MEGF8/CITED2/ARL13B/NOTCH2/SMO/AHI1/CTNNB1/IFT57/PSEN1	16	1
GO:0000070	GO:0000070	mitotic sister chromatid segregation	29/2092	168/18723	0.0114723599535175	0.0745512403194725	0.0591477591855512	HNRNPU/IK/NIPBL/TPR/ZNF207/APC/RAD21/NUMA1/SMC3/DCTN2/MIS12/TNKS/KMT5A/ATM/TUBG2/ATRX/VPS4B/KPNB1/DUSP1/POGZ/SMC1A/DIS3L2/SLF2/MAU2/INO80/CENPC/CUL3/RB1/CHMP6	29	1
GO:0036294	GO:0036294	cellular response to decreased oxygen levels	28/2092	161/18723	0.0116361274339498	0.0755316254166032	0.0599255810083096	RORA/FOXO3/HYOU1/EEF2K/NFE2L2/PPARGC1A/NAMPT/RBPJ/ZFP36L1/PINK1/NPEPPS/MDM4/BNIP3L/PRKCE/AIFM1/DNMT3A/HP1BP3/P4HB/TMBIM6/CITED2/NOP53/SIRT1/CFLAR/USP19/BACH1/PTGIS/SRC/ERO1A	28	1
GO:0120034	GO:0120034	positive regulation of plasma membrane bounded cell projection assembly	20/2092	105/18723	0.0117111463055611	0.0759343982492363	0.0602451345182039	RHOQ/PIK3R1/TGFBR1/FMR1/WASF2/CDC42EP5/PLCE1/WASL/PLEKHM1/APC/MSTN/ARHGAP35/TAPT1/PIK3CA/DZIP1/CCP110/ABI2/NCKAP1/CEP120/NDEL1	20	1
GO:0050770	GO:0050770	regulation of axonogenesis	27/2092	154/18723	0.0117778004571145	0.0762821036243423	0.0605209983899002	CHODL/ULK1/NIN/RET/GOLGA4/SEMA4B/NTN1/LIMK1/ADNP/SPART/RGMA/PLXNA2/ARHGAP35/PAFAH1B1/CXCL12/SKIL/MEGF8/MACF1/PAK3/SEMA6C/LRP1/ILK/SEMA4D/NDEL1/PSEN1/GSK3B/MARK2	27	1
GO:0045137	GO:0045137	development of primary sexual characteristics	37/2092	227/18723	0.0119355690252907	0.0770478106101182	0.0611284980399032	FOXO3/LHFPL2/RHOBTB3/CEBPB/INHBB/TGFBR1/ARID5B/HSPA5/TGFB2/CTSV/NCOA1/HOXA9/FNDC3A/NASP/ANG/STAT5B/WDR48/CSDE1/ATRX/KDM5A/FZD4/SOX9/CITED2/ESR1/SIRT1/SIX4/BRCA2/PRDX4/ARID4A/SMAD4/CTNNA1/TMF1/NRIP1/SF1/SRC/HSD17B4/WDR19	37	1
GO:0034067	GO:0034067	protein localization to Golgi apparatus	8/2092	29/18723	0.0119486613209201	0.0770478106101182	0.0611284980399032	SORL1/ARL5A/ARL1/TMED10/VPS13C/OBSL1/CSNK1D/GCC2	8	1
GO:0060441	GO:0060441	epithelial tube branching involved in lung morphogenesis	8/2092	29/18723	0.0119486613209201	0.0770478106101182	0.0611284980399032	DAG1/SPRY1/CTSH/BMP4/SOX9/HOXA5/CTNNB1/DLG5	8	1
GO:0071549	GO:0071549	cellular response to dexamethasone stimulus	8/2092	29/18723	0.0119486613209201	0.0770478106101182	0.0611284980399032	EGFR/NR3C1/FOXO1/MSTN/FBXO32/DDIT4/USP8/CFLAR	8	1
GO:0032092	GO:0032092	positive regulation of protein binding	17/2092	85/18723	0.0120091542050505	0.0772676899676598	0.0613029467980193	APP/ABL1/PKD1/EP300/BMP4/DERL1/SPPL3/ADD1/POLDIP2/LRP1/EPB41L5/SPAG8/AMFR/PSEN1/GSK3B/IDE/RIPK2	17	1
GO:0098773	GO:0098773	skin epidermis development	17/2092	85/18723	0.0120091542050505	0.0772676899676598	0.0613029467980193	IGFBP5/EGFR/RBPJ/LGR4/TGFB2/GLI2/NUMA1/SOX9/RELA/SMAD4/SMO/ZDHHC21/CTNNB1/HDAC2/AP3B1/TRPC4AP/APCDD1	17	1
GO:0071479	GO:0071479	cellular response to ionizing radiation	15/2092	72/18723	0.0122552606778242	0.0787646007339851	0.0624905718080051	NUCKS1/NAMPT/HSPA5/NIPBL/ATM/TLK2/KDM1A/CCND2/CLOCK/SIRT1/INO80/ELK1/WRN/MAPK14/GRB2	15	1
GO:2000772	GO:2000772	regulation of cellular senescence	12/2092	53/18723	0.0124756763220976	0.0800932948090803	0.0635447363912933	YPEL3/ABL1/NAMPT/CDK6/MAP3K3/BMPR1A/ARNTL/AKT3/BCL6/SIRT1/TERF2/PRKDC	12	1
GO:0021955	GO:0021955	central nervous system neuron axonogenesis	9/2092	35/18723	0.0126901299687572	0.081202962805545	0.0644251291942775	B4GALT5/NIN/DCLK1/GLI2/NFIB/ARHGAP35/PAFAH1B1/TCTN1/NDEL1	9	1
GO:0033146	GO:0033146	regulation of intracellular estrogen receptor signaling pathway	9/2092	35/18723	0.0126901299687572	0.081202962805545	0.0644251291942775	KANK2/CYP7B1/UFL1/MED1/WBP2/STRN3/LATS1/VPS11/SRC	9	1
GO:0106056	GO:0106056	regulation of calcineurin-mediated signaling	9/2092	35/18723	0.0126901299687572	0.081202962805545	0.0644251291942775	RCAN1/IGF1/PRNP/NFAT5/SPPL3/PTBP1/CHP1/ATP2B4/GSK3B	9	1
GO:0008630	GO:0008630	intrinsic apoptotic signaling pathway in response to DNA damage	19/2092	99/18723	0.012742013617205	0.0814459494855187	0.0646179109316543	PIK3R1/ABL1/EP300/ATM/CXCL12/SKIL/KDM1A/MCL1/SNW1/SIRT1/DDIT4/BRCA2/TOPORS/USP47/MSH6/FBH1/PRKDC/HIPK1/HNRNPK	19	1
GO:0006998	GO:0006998	nuclear envelope organization	11/2092	47/18723	0.012814758674638	0.0814662454288877	0.0646340134078262	TMEM43/LPIN1/SUN2/TOR1AIP1/UBE2I/PAFAH1B1/REEP3/ANKLE2/LEMD3/CTDNEP1/NDEL1	11	1
GO:0045601	GO:0045601	regulation of endothelial cell differentiation	11/2092	47/18723	0.012814758674638	0.0814662454288877	0.0646340134078262	VEZF1/BTG1/TMEM100/ROCK1/BMP4/ADD1/ETV2/ZDHHC21/CTNNB1/ZEB1/BMP6	11	1
GO:0045747	GO:0045747	positive regulation of Notch signaling pathway	11/2092	47/18723	0.012814758674638	0.0814662454288877	0.0646340134078262	IL6ST/HES1/TSPAN5/TGFB2/TM2D3/POGLUT1/BMP2K/PDCD10/STAT3/SRC/PRKCI	11	1
GO:0047496	GO:0047496	vesicle transport along microtubule	11/2092	47/18723	0.012814758674638	0.0814662454288877	0.0646340134078262	FYCO1/DYNC1H1/KIF13A/KIF3A/AP3D1/PAFAH1B1/FBXW11/NDEL1/SNAPIN/AP3B1/BLOC1S6	11	1
GO:0051972	GO:0051972	regulation of telomerase activity	11/2092	47/18723	0.012814758674638	0.0814662454288877	0.0646340134078262	MAPK1/TNKS/HNRNPA2B1/SMG6/MAP3K4/NEK7/CTNNB1/TERF1/PARP3/HNRNPD/SRC	11	1
GO:0001953	GO:0001953	negative regulation of cell-matrix adhesion	10/2092	41/18723	0.0129248174155022	0.0819257690135357	0.0649985920547859	PIK3R1/CORO1C/ARHGAP6/BCL6/LRP1/MAP4K4/PHLDB2/CLASP2/SRC/HOXA7	10	1
GO:0010770	GO:0010770	positive regulation of cell morphogenesis involved in differentiation	16/2092	79/18723	0.0129290197384299	0.0819257690135357	0.0649985920547859	EEF2K/CALR/ABL1/BHLHB9/CAMK2B/CUX1/PTPRD/CAPRIN1/PAFAH1B1/P4HB/OBSL1/PAK3/RAB21/ILK/PRKDC/FBXO31	16	1
GO:0050772	GO:0050772	positive regulation of axonogenesis	16/2092	79/18723	0.0129290197384299	0.0819257690135357	0.0649985920547859	CHODL/NIN/GOLGA4/NTN1/LIMK1/ADNP/PLXNA2/PAFAH1B1/CXCL12/SKIL/MEGF8/MACF1/LRP1/ILK/SEMA4D/NDEL1	16	1
GO:0046626	GO:0046626	regulation of insulin receptor signaling pathway	14/2092	66/18723	0.0130361520949727	0.0825153194768275	0.0654663319432315	PIK3R1/SORL1/NUCKS1/GKAP1/AGT/MSTN/PTPRE/CDK4/OSBPL8/PIP4K2B/SIRT1/RELA/KANK1/SRC	14	1
GO:0032355	GO:0032355	response to estradiol	25/2092	141/18723	0.0130585046778193	0.0825675430762767	0.065507765310011	PAM/EGFR/CALR/PPARGC1A/PTGFR/AGT/TXNIP/NCOA1/AIFM1/STAT5B/CAT/DNMT3A/STRN3/ESR1/DUSP1/NCOR2/MBD1/CFLAR/MBD3/STAT3/CTNNB1/DDX18/NRIP1/CCDC62/HNRNPD	25	1
GO:0031623	GO:0031623	receptor internalization	21/2092	113/18723	0.0131012308684662	0.0827483352048215	0.0656512028871189	EPS15/FMR1/ITGB1/CD63/GRK3/CD81/OPHN1/EZR/RAB5A/SCYL2/ANKRD13A/INSR/GRK4/LRP1/ATXN2/ATAD1/AHI1/CLTC/CACNG5/GRB2/AP2B1	21	1
GO:0008406	GO:0008406	gonad development	36/2092	221/18723	0.0131214497023433	0.0827867327664009	0.065681666897052	FOXO3/RHOBTB3/CEBPB/INHBB/TGFBR1/ARID5B/HSPA5/TGFB2/CTSV/NCOA1/HOXA9/FNDC3A/NASP/ANG/STAT5B/WDR48/CSDE1/ATRX/KDM5A/FZD4/SOX9/CITED2/ESR1/SIRT1/SIX4/BRCA2/PRDX4/ARID4A/SMAD4/CTNNA1/TMF1/NRIP1/SF1/SRC/HSD17B4/WDR19	36	1
GO:0000209	GO:0000209	protein polyubiquitination	38/2092	236/18723	0.0132324241020523	0.0833970324192855	0.066165868859959	SASH1/TTC3/TRIM44/HECTD1/GABARAP/UBE2B/HUWE1/NEDD4L/NPEPPS/RMND5A/RC3H1/TNKS/SPOP/UBE4B/LNPEP/UBR5/FBXW11/RNF4/ARIH1/TPP2/TRIP12/TOPORS/KLHL42/AMFR/CUL1/CTNNB1/SYVN1/RNF40/RNF114/TRIM56/FBXL17/CUL3/UBE2V2/SHPRH/DDX3X/UBE2Q1/UBE3B/FBXO22	38	1
GO:0001702	GO:0001702	gastrulation with mouth forming second	7/2092	24/18723	0.0134006162088176	0.0839150886659112	0.0665768863827887	AMOT/TENM4/ETS2/MEGF8/SMAD4/CTNNB1/FRS2	7	1
GO:0010288	GO:0010288	response to lead ion	7/2092	24/18723	0.0134006162088176	0.0839150886659112	0.0665768863827887	MAP1LC3A/APP/CAT/DNMT3A/CDK4/ALAD/BACE1	7	1
GO:0036010	GO:0036010	protein localization to endosome	7/2092	24/18723	0.0134006162088176	0.0839150886659112	0.0665768863827887	SORL1/TMEM30A/VPS35/EZR/ANKRD13A/PACSIN2/RAB35	7	1
GO:0051043	GO:0051043	regulation of membrane protein ectodomain proteolysis	7/2092	24/18723	0.0134006162088176	0.0839150886659112	0.0665768863827887	TIMP2/RGMA/SNX33/ADAM9/ROCK1/LRIG2/FURIN	7	1
GO:0051123	GO:0051123	RNA polymerase II preinitiation complex assembly	7/2092	24/18723	0.0134006162088176	0.0839150886659112	0.0665768863827887	THRA/TAF7/ATF7IP/CREB1/ESR1/CAND1/GTF2B	7	1
GO:1901984	GO:1901984	negative regulation of protein acetylation	7/2092	24/18723	0.0134006162088176	0.0839150886659112	0.0665768863827887	KLF15/TAF7/SIN3A/PIH1D1/SIRT1/HDAC2/GSK3B	7	1
GO:0048864	GO:0048864	stem cell development	17/2092	86/18723	0.0134537946251072	0.0841580849679517	0.066769675754159	HES1/CORO1C/RET/SEMA4B/MAPK1/BMPR1A/SETD2/MSI2/TAPT1/BMP4/SOX9/CITED2/FAM172A/SEMA6C/SEMA4D/SMO/PDCD6	17	1
GO:0007389	GO:0007389	pattern specification process	64/2092	436/18723	0.0137286695277495	0.0857858698879119	0.0680611342200289	GPC3/PKD2/SPRY1/TGFBR2/ZBTB16/TGFBR1/HES1/MYF5/HOXC9/BPTF/RBPJ/DBX1/POFUT1/GLI2/ATP6AP2/SMAD1/ETS2/SMAD3/PLXNA2/APC/HOXA9/GALNT11/BMPR1A/EP300/IFT172/LRP6/POGLUT1/TSHZ1/BMP4/TCTN1/YY1/SMAD2/MIB1/MEGF8/CC2D2A/CITED2/ARL13B/PGAP1/HOXA5/PCSK6/EPB41L5/BTG2/EYA1/NOTCH2/ZIC1/SMAD4/SMO/AHI1/CTNNB1/DDIT3/HSPB11/MID1/FRS2/IFT57/PCGF2/PRKDC/PSEN1/TMEM107/RING1/TTC21B/HIPK1/HOXA7/ARL6/WDR19	64	1
GO:0051851	GO:0051851	modulation by host of symbiont process	13/2092	60/18723	0.0137821757919693	0.0860284000660773	0.0682535537761875	IGF2R/PPIB/FMR1/NUCKS1/REST/EP300/SNW1/HPN/PSMC3/SAP30/CHD1/NAPEPLD/RRP1B	13	1
GO:0060993	GO:0060993	kidney morphogenesis	18/2092	93/18723	0.0138485824504459	0.0862453270034641	0.0684256601314732	GPC3/PKD2/HES1/LGR4/AGT/MAGED1/PKD1/GCNT4/BMP4/SOX9/SIX4/EYA1/SMAD4/ILK/SMO/AHI1/CTNNB1/NPNT	18	1
GO:0035051	GO:0035051	cardiocyte differentiation	27/2092	156/18723	0.0138663207173306	0.0862453270034641	0.0684256601314732	SPRY1/TGFBR3/EGFR/CALR/HES1/TENM4/ITGB1/SGCB/PDCD4/RBPJ/HNRNPU/IGF1/TGFB2/PROX1/AGT/REST/MAPK1/BMPR1A/BMP4/YY1/OBSL1/CITED2/BVES/SMAD4/ALPK3/MAML1/FRS2	27	1
GO:0032456	GO:0032456	endocytic recycling	15/2092	73/18723	0.0138758493658861	0.0862453270034641	0.0684256601314732	EPS15/SORL1/ARHGAP1/VPS35/RAB11B/EHD2/ATP9A/ACAP2/SNX27/BVES/VPS26A/ZDHHC2/RAB35/VPS29/KIAA1109	15	1
GO:0099518	GO:0099518	vesicle cytoskeletal trafficking	15/2092	73/18723	0.0138758493658861	0.0862453270034641	0.0684256601314732	FYCO1/DYNC1H1/WASL/KIF13A/CCDC186/KIF3A/MYO1E/ACTN4/AP3D1/PAFAH1B1/FBXW11/NDEL1/SNAPIN/AP3B1/BLOC1S6	15	1
GO:0009411	GO:0009411	response to UV	26/2092	149/18723	0.0140565191242938	0.087275630405875	0.069243086337566	PIK3R1/EGFR/CIRBP/FMR1/CREBBP/UBE2B/XPC/EP300/CAT/UBE4B/YY1/KDM1A/USP1/MAP3K4/SIRT1/SDF4/RELA/BRCA2/USP47/TP53INP1/MSH6/EIF2S1/INO80/WRN/RHBDD1/REV1	26	1
GO:0006109	GO:0006109	regulation of carbohydrate metabolic process	30/2092	178/18723	0.0141883214891119	0.087907536845238	0.0697444307785582	PDK4/RORA/FAM3C/ZBTB20/PPARGC1A/KAT2B/SCARB2/APP/IGF1/ZBTB7A/NCOA2/EP300/PRKCE/FAM3A/PGAM1/INSR/AKT2/PDK2/SIRT1/DDIT4/USP7/STAT3/CLTC/SRC/PSEN1/EPM2AIP1/COX11/NCOR1/SOGA1/GSK3B	30	1
GO:0048015	GO:0048015	phosphatidylinositol-mediated signaling	30/2092	178/18723	0.0141883214891119	0.087907536845238	0.0697444307785582	DIPK2A/PIK3R1/EGFR/IGF1/TGFB2/AGT/ZFP36L1/PIK3IP1/PLCE1/EXOC1/PDGFC/FGFR1/IGF1R/FYN/PDGFD/NF1/EZR/MYDGF/CAT/PIK3CA/INSR/STAMBP/PTPN13/SOX9/NOP53/SIRT1/KBTBD2/SEMA4D/NCS1/SRC	30	1
GO:0046546	GO:0046546	development of primary male sexual characteristics	25/2092	142/18723	0.0142164089899572	0.0879884509896402	0.0698086267638603	LHFPL2/RHOBTB3/TGFBR1/ARID5B/TGFB2/CTSV/NCOA1/HOXA9/FNDC3A/NASP/WDR48/CSDE1/ATRX/KDM5A/SOX9/CITED2/ESR1/SIX4/PRDX4/ARID4A/SMAD4/CTNNA1/TMF1/SF1/HSD17B4	25	1
GO:0071900	GO:0071900	regulation of protein serine/threonine kinase activity	54/2092	359/18723	0.0142731128029895	0.0882324848289434	0.0700022393006656	CDKN1C/SASH1/PKD2/SPRY1/DIPK2A/EGFR/SORL1/KAT2B/ABL1/PDCD4/MAP3K5/PROX1/AGT/MAGED1/PDGFC/FGFR1/PKD1/APC/PDGFD/NF1/DUSP10/BMPR1A/LRP6/ADAM9/CDK12/PIH1D1/BMP4/LATS2/HEG1/LATS1/INSR/CCND2/FZD4/MAP3K4/ERP29/CCNG2/DAZAP2/SIRT1/DUSP1/PDCD10/ADAM17/TAOK1/SYAP1/ILK/TAOK3/GTPBP4/IPO5/RICTOR/HIPK3/RB1/SRC/DDX3X/PSEN1/ATP2B4	54	1
GO:0007229	GO:0007229	integrin-mediated signaling pathway	20/2092	107/18723	0.0143161162403922	0.0882324848289434	0.0700022393006656	ITGAV/ITGBL1/ITGB1/ABL1/CD63/ITGB5/TLN1/ITGA2B/ITGA7/DST/EMP2/ERBIN/ADAM9/CD47/ADAM10/ILK/CTNNA1/CUL3/SRC/ZYX	20	1
GO:0042303	GO:0042303	molting cycle	20/2092	107/18723	0.0143161162403922	0.0882324848289434	0.0700022393006656	IGFBP5/EGFR/RBPJ/PER1/LGR4/TGFB2/NIPBL/GLI2/NUMA1/ARNTL/SOX9/CLOCK/RELA/SMAD4/SMO/ZDHHC21/CTNNB1/HDAC2/TRPC4AP/APCDD1	20	1
GO:0042633	GO:0042633	hair cycle	20/2092	107/18723	0.0143161162403922	0.0882324848289434	0.0700022393006656	IGFBP5/EGFR/RBPJ/PER1/LGR4/TGFB2/NIPBL/GLI2/NUMA1/ARNTL/SOX9/CLOCK/RELA/SMAD4/SMO/ZDHHC21/CTNNB1/HDAC2/TRPC4AP/APCDD1	20	1
GO:0042157	GO:0042157	lipoprotein metabolic process	24/2092	135/18723	0.0143399988602238	0.0882867437714092	0.0700452874759726	ITGAV/ZDHHC20/WIPI2/SVIP/ZDHHC4/PIGK/ABHD13/PPM1A/PIGS/ZDHHC8/UGCG/PIGT/DPM3/PGAP1/LRP1/GPAA1/ZDHHC2/WIPI1/PIGP/ZDHHC21/WDR45B/PIGC/PIGV/DPM1	24	1
GO:1901800	GO:1901800	positive regulation of proteasomal protein catabolic process	21/2092	114/18723	0.0144183178624403	0.0884107271260354	0.0701436538823667	NFE2L2/FMR1/HECTD1/NUB1/GABARAP/PIAS1/TMEM259/ATXN3/CSNK1D/HERPUD1/NOP53/ARIH1/COP1/PSMC3/RNF40/SUMO2/UBE2V2/TMTC3/PSEN1/FBXO22/GSK3B	21	1
GO:0001838	GO:0001838	embryonic epithelial tube formation	22/2092	121/18723	0.0144495432848594	0.0884107271260354	0.0701436538823667	ABL1/TGFB2/RET/HECTD1/RGMA/PTK7/BRD2/SETD2/ARHGAP35/MTHFR/IFT172/SDC4/BMP4/TCTN1/MIB1/CC2D2A/SOX9/CITED2/SIX4/CTNNB1/IFT57/CECR2	22	1
GO:0043500	GO:0043500	muscle adaptation	22/2092	121/18723	0.0144495432848594	0.0884107271260354	0.0701436538823667	IGFBP5/DAG1/FOXO3/KLF15/SGCA/IL6ST/PPARGC1A/FOXO1/IGF1/AGT/CAMK2B/SMAD3/MSTN/CDK9/FBXO32/ROCK1/YY1/MTPN/CFLAR/CAMK2D/SMAD4/ATP2B4	22	1
GO:0048706	GO:0048706	embryonic skeletal system development	22/2092	121/18723	0.0144495432848594	0.0884107271260354	0.0701436538823667	TGFBR2/TGFBR1/MYF5/HOXC9/NIPBL/SMAD3/HOXA9/SETD2/TAPT1/BMP4/SMAD2/MEGF8/SP3/MBTD1/HOXA5/WNT9A/SIX4/EYA1/CTNNB1/PCGF2/HOXA7/WDR19	22	1
GO:0006044	GO:0006044	N-acetylglucosamine metabolic process	6/2092	19/18723	0.0144960372401356	0.0884107271260354	0.0701436538823667	CHST3/GNPDA2/GNE/OGA/NAGK/CHST7	6	1
GO:0007039	GO:0007039	protein catabolic process in the vacuole	6/2092	19/18723	0.0144960372401356	0.0884107271260354	0.0701436538823667	TMEM106B/LAMP2/CD81/LAPTM4B/LRP1/TPP1	6	1
GO:0035313	GO:0035313	wound healing, spreading of epidermal cells	6/2092	19/18723	0.0144960372401356	0.0884107271260354	0.0701436538823667	ARHGAP24/COL5A1/CLASP1/ADAM17/PHLDB2/CLASP2	6	1
GO:0098780	GO:0098780	response to mitochondrial depolarisation	6/2092	19/18723	0.0144960372401356	0.0884107271260354	0.0701436538823667	HUWE1/PINK1/VPS13C/SQSTM1/ATG14/MFN2	6	1
GO:1903204	GO:1903204	negative regulation of oxidative stress-induced neuron death	6/2092	19/18723	0.0144960372401356	0.0884107271260354	0.0701436538823667	OXR1/REST/PINK1/NONO/SLC7A11/CTNNB1	6	1
GO:0048145	GO:0048145	regulation of fibroblast proliferation	16/2092	80/18723	0.0145328761019392	0.0884649354689984	0.0701866619128392	IGF1/CDK6/AGT/PDGFC/PDGFD/NF1/DHX9/CDK4/CREB1/ESR1/FOSL2/TP53INP1/CTNNB1/PRKDC/WAPL/MED25	16	1
GO:0003413	GO:0003413	chondrocyte differentiation involved in endochondral bone morphogenesis	5/2092	14/18723	0.0145955811550901	0.0884649354689984	0.0701866619128392	NPPC/TGFBR2/SERPINH1/TRIP11/SOX9	5	1
GO:0014874	GO:0014874	response to stimulus involved in regulation of muscle adaptation	5/2092	14/18723	0.0145955811550901	0.0884649354689984	0.0701866619128392	DAG1/SGCA/PPARGC1A/AGT/FBXO32	5	1
GO:0031054	GO:0031054	pre-miRNA processing	5/2092	14/18723	0.0145955811550901	0.0884649354689984	0.0701866619128392	TUT4/AGO2/DICER1/AGO3/PRKRA	5	1
GO:0035791	GO:0035791	platelet-derived growth factor receptor-beta signaling pathway	5/2092	14/18723	0.0145955811550901	0.0884649354689984	0.0701866619128392	ABL1/PTPN12/LRP1/PDGFRL/SRC	5	1
GO:0072176	GO:0072176	nephric duct development	5/2092	14/18723	0.0145955811550901	0.0884649354689984	0.0701866619128392	GPC3/PKD2/PKD1/BMP4/AHI1	5	1
GO:0034390	GO:0034390	smooth muscle cell apoptotic process	8/2092	30/18723	0.0147348912320393	0.0890328051223843	0.0706372005941987	DIPK2A/PDCD4/IGF1/LRP6/SIRT1/PDE1A/RBM10/MFN2	8	1
GO:0034391	GO:0034391	regulation of smooth muscle cell apoptotic process	8/2092	30/18723	0.0147348912320393	0.0890328051223843	0.0706372005941987	DIPK2A/PDCD4/IGF1/LRP6/SIRT1/PDE1A/RBM10/MFN2	8	1
GO:0060674	GO:0060674	placenta blood vessel development	8/2092	30/18723	0.0147348912320393	0.0890328051223843	0.0706372005941987	PKD2/HES1/RBPJ/VASH2/MAPK1/PKD1/NOTCH2/GGNBP2	8	1
GO:0035914	GO:0035914	skeletal muscle cell differentiation	14/2092	67/18723	0.0148327224344589	0.0892554880305828	0.0708138736444716	MYF5/GPC1/DDX17/DDX5/MSTN/ARNTL/COPS2/MAFF/CITED2/SIX4/BTG2/SAP30/RB1/HLF	14	1
GO:0061077	GO:0061077	chaperone-mediated protein folding	14/2092	67/18723	0.0148327224344589	0.0892554880305828	0.0708138736444716	FKBP5/PPIB/PDIA4/HSPA5/HSPA9/DNAJB6/FKBP2/SDF2/P3H1/DNAJB1/UNC45A/DNAJC18/FKBP4/ERO1A	14	1
GO:0061180	GO:0061180	mammary gland epithelium development	14/2092	67/18723	0.0148327224344589	0.0892554880305828	0.0708138736444716	CEBPB/DDR1/GLI2/NTN1/MAPK1/MED1/LATS1/AKT2/ESR1/HOXA5/BRCA2/KDM5B/SMO/SRC	14	1
GO:1902117	GO:1902117	positive regulation of organelle assembly	14/2092	67/18723	0.0148327224344589	0.0892554880305828	0.0708138736444716	ULK1/SH3GLB1/DYNC1H1/NUMA1/ARHGAP35/SDC4/TAPT1/VPS4B/PIP4K2B/DZIP1/CCP110/CEP120/SRC/GPSM2	14	1
GO:0051348	GO:0051348	negative regulation of transferase activity	42/2092	268/18723	0.0149298621655234	0.0897477853995271	0.071204454486604	CDKN1C/SPRY1/SORL1/KAT2B/ABL1/PDCD4/CORO1C/HNRNPU/AGT/PIK3IP1/TAF7/LIMK1/APC/MSTN/NF1/DUSP10/PDPK1/LRP6/MVP/BMP4/LATS2/HEG1/LATS1/PIP4K2B/PRDX3/SIRT1/DUSP1/CAMK2N1/AKT1S1/ILK/IPO5/TERF1/HIPK3/PARP3/RB1/SRC/PSEN1/COX11/GGNBP2/CHP1/CHMP6/GSK3B	42	1
GO:0045839	GO:0045839	negative regulation of mitotic nuclear division	11/2092	48/18723	0.0149907150638458	0.0898368850550839	0.0712751447252614	IK/TPR/ZNF207/APC/RAD21/ATM/TOM1L1/BMP4/TOM1L2/DUSP1/NME6	11	1
GO:0045912	GO:0045912	negative regulation of carbohydrate metabolic process	11/2092	48/18723	0.0149907150638458	0.0898368850550839	0.0712751447252614	FAM3C/PPARGC1A/EP300/FAM3A/DDIT4/STAT3/CLTC/COX11/NCOR1/SOGA1/GSK3B	11	1
GO:0048146	GO:0048146	positive regulation of fibroblast proliferation	11/2092	48/18723	0.0149907150638458	0.0898368850550839	0.0712751447252614	IGF1/CDK6/AGT/PDGFC/PDGFD/DHX9/CDK4/ESR1/FOSL2/PRKDC/WAPL	11	1
GO:0065004	GO:0065004	protein-DNA complex assembly	33/2092	201/18723	0.0152372018465903	0.0910011557592157	0.0721988584413536	THRA/TAF7/PIAS1/BRD2/NASP/ATF7IP/SMARCA5/MIS12/PIH1D1/HP1BP3/ATRX/RSF1/UBN2/SOX9/CREB1/KAT6B/ESR1/RAD52/RNF4/POGZ/CAND1/TAF1B/SART3/BAZ2A/GTF2B/TRAPPC12/UBN1/NAA60/TERF1/CENPC/SHPRH/RB1/NAP1L4	33	1
GO:0003203	GO:0003203	endocardial cushion morphogenesis	9/2092	36/18723	0.0152845047927526	0.0910011557592157	0.0721988584413536	TGFBR2/TGFBR1/RBPJ/TGFB2/MDM4/TMEM100/BMPR1A/SOX9/SMAD4	9	1
GO:0009225	GO:0009225	nucleotide-sugar metabolic process	9/2092	36/18723	0.0152845047927526	0.0910011557592157	0.0721988584413536	GNPDA2/GNE/UGGT1/MGAT1/PMM1/UGGT2/GFPT1/UXS1/DPM1	9	1
GO:0070306	GO:0070306	lens fiber cell differentiation	9/2092	36/18723	0.0152845047927526	0.0910011557592157	0.0721988584413536	SPRY1/VIM/PROX1/SMAD3/SKIL/KDM5B/ABI2/SLC7A11/FRS2	9	1
GO:0007548	GO:0007548	sex differentiation	43/2092	276/18723	0.0153061938822973	0.0910011557592157	0.0721988584413536	FOXO3/LHFPL2/RHOBTB3/CEBPB/INHBB/TGFBR1/ARID5B/HSPA5/LGR4/TGFB2/CTSV/NIPBL/NCOA1/PKD1/HOXA9/FNDC3A/NASP/BMPR1A/ANG/STAT5B/WDR48/CSDE1/ATRX/KDM5A/FZD4/SOX9/CITED2/ESR1/SIRT1/SIX4/BRCA2/PRDX4/ARID4A/SMAD4/CTNNA1/CTNNB1/TMF1/NRIP1/SF1/SRC/BMP6/HSD17B4/WDR19	43	1
GO:0010677	GO:0010677	negative regulation of cellular carbohydrate metabolic process	10/2092	42/18723	0.0153093319253335	0.0910011557592157	0.0721988584413536	FAM3C/PPARGC1A/EP300/FAM3A/DDIT4/STAT3/COX11/NCOR1/SOGA1/GSK3B	10	1
GO:0021575	GO:0021575	hindbrain morphogenesis	10/2092	42/18723	0.0153093319253335	0.0910011557592157	0.0721988584413536	RORA/HES1/ABL1/HSPA5/PROX1/GLI2/OPHN1/MTPN/SMO/TTC21B	10	1
GO:1902895	GO:1902895	positive regulation of pri-miRNA transcription by RNA polymerase II	10/2092	42/18723	0.0153093319253335	0.0910011557592157	0.0721988584413536	FOXO3/NR3C1/TEAD1/TGFB2/SMAD1/SMAD3/BMPR1A/RELA/SMAD4/STAT3	10	1
GO:0048704	GO:0048704	embryonic skeletal system morphogenesis	18/2092	94/18723	0.015392197224699	0.091400927738958	0.0725160311226611	TGFBR2/TGFBR1/MYF5/HOXC9/NIPBL/SMAD3/HOXA9/SETD2/BMP4/SMAD2/MEGF8/HOXA5/SIX4/EYA1/CTNNB1/PCGF2/HOXA7/WDR19	18	1
GO:1901990	GO:1901990	regulation of mitotic cell cycle phase transition	46/2092	299/18723	0.015445653536883	0.0915869713617346	0.0726636351511232	PKD2/EGFR/FOXN3/APP/RBL2/IK/ZFP36L2/KANK2/ZFP36L1/BRD4/GIGYF2/XPC/TPR/ZNF207/PKD1/CDC14B/APC/RAD21/SIN3A/TMOD3/ZNF655/BRD7/ATM/SYF2/CDK4/TPRA1/KMT2E/VPS4B/CCND2/APPL2/CRADD/NOP53/DUSP1/ADAM17/WAC/UIMC1/USP47/TAOK1/APPL1/TAOK3/INO80/CUL3/RB1/PRKDC/FBXO31/DDX3X	46	1
GO:0031023	GO:0031023	microtubule organizing center organization	25/2092	143/18723	0.0154548125884533	0.0915869713617346	0.0726636351511232	PKD2/NIN/KAT2B/SSX2IP/CLASP1/KIF3A/POC1B/CEP192/CHD3/MPDZ/PAFAH1B1/VPS4B/CKAP5/FBXW11/SIRT1/BRCA2/CCP110/CETN3/GCC2/CEP120/NDEL1/CTNNB1/CLASP2/CEP63/CNTLN	25	1
GO:0048736	GO:0048736	appendage development	29/2092	172/18723	0.0156145535958825	0.0923466780847392	0.0732663742888137	GPC3/PAM/RECK/ZBTB16/KAT2B/TGFB2/NIPBL/GLI2/CREBBP/PLXNA2/HOXA9/BMPR1A/MED1/IFT172/BMP4/LNPK/ATRX/MEGF8/SOX9/ZNF358/NOTCH2/SLC7A11/SMAD4/CTNNB1/HDAC2/PSEN1/TMEM107/ZNF219/WDR19	29	1
GO:0060173	GO:0060173	limb development	29/2092	172/18723	0.0156145535958825	0.0923466780847392	0.0732663742888137	GPC3/PAM/RECK/ZBTB16/KAT2B/TGFB2/NIPBL/GLI2/CREBBP/PLXNA2/HOXA9/BMPR1A/MED1/IFT172/BMP4/LNPK/ATRX/MEGF8/SOX9/ZNF358/NOTCH2/SLC7A11/SMAD4/CTNNB1/HDAC2/PSEN1/TMEM107/ZNF219/WDR19	29	1
GO:1903201	GO:1903201	regulation of oxidative stress-induced cell death	15/2092	74/18723	0.0156576780493862	0.0925082794946076	0.0733945862573065	FOXO3/NFE2L2/MET/OXR1/REST/PINK1/SFPQ/FYN/NONO/P4HB/MCL1/SIRT1/SLC7A11/CTNNB1/RIPK1	15	1
GO:0007173	GO:0007173	epidermal growth factor receptor signaling pathway	20/2092	108/18723	0.0157794940320193	0.0930402190911109	0.0738166186074111	GAREM1/EGFR/ABL1/RPS6KA5/CDH13/AGT/PLCE1/PTPN12/AFAP1L2/ERBIN/PDPK1/MVP/PIK3CA/SOX9/ADAM17/ARF4/SRC/PSEN1/CHMP6/GRB2	20	1
GO:0034440	GO:0034440	lipid oxidation	20/2092	108/18723	0.0157794940320193	0.0930402190911109	0.0738166186074111	PDK4/HADH/PPARGC1A/ABCD3/DECR1/ECHDC2/GCDH/IVD/POR/MCAT/AKT2/SOX9/APPL2/ACAT1/ACAA1/ACADL/ADH5/SLC25A17/MAPK14/HSD17B4	20	1
GO:0032984	GO:0032984	protein-containing complex disassembly	36/2092	224/18723	0.0159881381105681	0.0941756022508814	0.0747174134088075	MAP1LC3A/FYCO1/SMARCC2/LAMP2/ARID1A/ZFAND1/SUPT16H/APC/IGF1R/TMOD3/CLASP1/UPF1/ARID2/PIK3CA/TMEM39A/ETF1/VPS4B/INSR/CKAP5/ADD1/DDIT4/GSPT1/SMARCE1/MTPN/TAOK1/HDGFL3/SCAF8/ARHGEF2/SNAPIN/MID1/CLASP2/EIF5A2/ATG14/LIX1L/GSK3B/GLE1	36	1
GO:0001942	GO:0001942	hair follicle development	16/2092	81/18723	0.0162870400240058	0.0954560754159697	0.075733320294966	IGFBP5/EGFR/RBPJ/LGR4/TGFB2/GLI2/NUMA1/SOX9/RELA/SMAD4/SMO/ZDHHC21/CTNNB1/HDAC2/TRPC4AP/APCDD1	16	1
GO:0044773	GO:0044773	mitotic DNA damage checkpoint signaling	16/2092	81/18723	0.0162870400240058	0.0954560754159697	0.075733320294966	FOXN3/GIGYF2/XPC/CDC14B/ATM/SYF2/CRADD/NOP53/WAC/UIMC1/TAOK1/TAOK3/MDC1/PPP1R10/PRKDC/FBXO31	16	1
GO:0048144	GO:0048144	fibroblast proliferation	16/2092	81/18723	0.0162870400240058	0.0954560754159697	0.075733320294966	IGF1/CDK6/AGT/PDGFC/PDGFD/NF1/DHX9/CDK4/CREB1/ESR1/FOSL2/TP53INP1/CTNNB1/PRKDC/WAPL/MED25	16	1
GO:1903533	GO:1903533	regulation of protein targeting	16/2092	81/18723	0.0162870400240058	0.0954560754159697	0.075733320294966	LMAN1/SH3GLB1/HUWE1/PRNP/PINK1/NPEPPS/TCAF1/FYN/BNIP3L/C2CD5/AKT2/CSNK2A2/VPS11/NUCB1/CHP1/ATG13	16	1
GO:2001021	GO:2001021	negative regulation of response to DNA damage stimulus	16/2092	81/18723	0.0162870400240058	0.0954560754159697	0.075733320294966	PTTG1IP/RIF1/SMCHD1/CXCL12/RNF169/KDM1A/UBR5/SIRT1/TRIP12/TERF2/USP47/KLHL15/FBH1/PPP1R10/DYRK1A/YJU2	16	1
GO:0048562	GO:0048562	embryonic organ morphogenesis	44/2092	285/18723	0.0165804181971564	0.0970783485443507	0.0770204057937381	PKD2/FBN1/TGFBR2/TGFBR1/HES1/MYF5/HOXC9/PROX1/NIPBL/GLI2/NTN1/MAPK1/SMAD3/HOXA9/PTK7/SETD2/IFT172/TSHZ1/BMP4/SMAD2/MIB1/MEGF8/SP3/SOX9/CITED2/ARL13B/HOXA5/SIX4/HPN/EYA1/NOTCH2/ZIC1/CEP290/SMO/AHI1/CTNNB1/FRS2/IFT57/PCGF2/PSEN1/HIPK1/HOXA7/PRKRA/WDR19	44	1
GO:0003179	GO:0003179	heart valve morphogenesis	12/2092	55/18723	0.0166599351940532	0.0973492221169473	0.0772353125447595	TGFBR2/EMILIN1/TGFB2/MDM4/BMPR1A/ADAMTS9/ROCK1/BMP4/SOX9/NOTCH2/SMAD4/RB1	12	1
GO:0048016	GO:0048016	inositol phosphate-mediated signaling	12/2092	55/18723	0.0166599351940532	0.0973492221169473	0.0772353125447595	RCAN1/NFATC2/IGF1/PLCE1/PRNP/NFAT5/SPPL3/PTBP1/ITPR2/CHP1/ATP2B4/GSK3B	12	1
GO:0010812	GO:0010812	negative regulation of cell-substrate adhesion	14/2092	68/18723	0.0168135144216422	0.0980157021302409	0.0777640871051738	PIK3R1/CORO1C/ACTN4/ARHGAP6/EFNA5/FZD4/BCL6/LRP1/KANK1/MAP4K4/PHLDB2/CLASP2/SRC/HOXA7	14	1
GO:0032469	GO:0032469	endoplasmic reticulum calcium ion homeostasis	7/2092	25/18723	0.0168576963356366	0.0980157021302409	0.0777640871051738	APP/TMBIM6/HERPUD1/TMCO1/CAMK2D/CCDC47/PSEN1	7	1
GO:0034389	GO:0034389	lipid droplet organization	7/2092	25/18723	0.0168576963356366	0.0980157021302409	0.0777640871051738	PTGFRN/PNPLA2/RAB18/SPART/FAF2/DDHD2/AUP1	7	1
GO:0090169	GO:0090169	regulation of spindle assembly	7/2092	25/18723	0.0168576963356366	0.0980157021302409	0.0777640871051738	HNRNPU/DYNC1H1/TPR/NUMA1/VPS4B/RNF4/GPSM2	7	1
GO:1904385	GO:1904385	cellular response to angiotensin	7/2092	25/18723	0.0168576963356366	0.0980157021302409	0.0777640871051738	NFE2L2/AGT/AGTRAP/ROCK1/RELA/AHCYL1/SRC	7	1
GO:0045637	GO:0045637	regulation of myeloid cell differentiation	34/2092	210/18723	0.0169650609984072	0.0985420953826133	0.07818171907474	FOXO3/CEBPB/FBN1/PIK3R1/KLF13/ZBTB16/TOB2/RUNX1/CDK6/ZFP36L1/ACIN1/HSPA9/ATP6AP1/KLF10/GPR137B/HOXA9/MED1/STAT5B/PAF1/SMAP1/CREB1/NDFIP1/HOXA5/MTURN/NOTCH2/STAT3/KAT7/CTNNB1/CNOT4/RB1/PRKDC/RIPK1/MAPK14/HOXA7	34	1
GO:0000086	GO:0000086	G2/M transition of mitotic cell cycle	24/2092	137/18723	0.0169964430767665	0.0986265353959049	0.0782487124279074	FOXN3/APP/CDK14/BRD4/CDC14B/FBXL3/RAD21/SIN3A/KHDRBS1/ATM/SYF2/CDK4/LATS1/VPS4B/NOP53/ENSA/UIMC1/USP47/TAOK1/PPM1D/TAOK3/BACH1/FBXL17/TAF2	24	1
GO:0008593	GO:0008593	regulation of Notch signaling pathway	18/2092	95/18723	0.0170668150027683	0.0988389731367046	0.0784172571265724	IL6ST/HES1/TSPAN5/POFUT1/TGFB2/ZBTB7A/TSPAN15/TM2D3/GALNT11/POGLUT1/CBFA2T2/BCL6/BMP2K/PDCD10/ADAM10/STAT3/SRC/PRKCI	18	1
GO:1903321	GO:1903321	negative regulation of protein modification by small protein conjugation or removal	18/2092	95/18723	0.0170668150027683	0.0988389731367046	0.0784172571265724	TRIM44/ABL1/LIMK1/UFL1/FYN/PRKCE/UBR5/SQSTM1/TRIP12/RELA/TSPO/GTPBP4/SPOPL/CTNNB1/PSEN1/HMG20A/U2AF2/CHP1	18	1
GO:0045860	GO:0045860	positive regulation of protein kinase activity	57/2092	386/18723	0.0171486413155799	0.0992147182833203	0.0787153673035719	DAG1/SASH1/PKD2/DIPK2A/EGFR/TGFBR2/ABL1/MAP3K5/IGF1/TGFB2/PROX1/AGT/MAGED1/PRNP/PPP1R9A/ADNP/PINK1/IL6R/PDGFC/FGFR1/PKD1/AFAP1L2/PDGFD/EMP2/BMPR1A/PDPK1/ADAM9/ANG/SDC4/TOM1L1/PIH1D1/TAB2/PIK3CA/PRRC1/EFNA5/OSBPL8/INSR/CCND2/FZD4/MAP3K4/ERP29/DAZAP2/SIRT1/PDCD10/ADAM17/TAOK1/SYAP1/ILK/TAOK3/VEGFC/RICTOR/AXIN1/SRC/DDX3X/PSEN1/ATP2B4/MARK2	57	1
GO:0018107	GO:0018107	peptidyl-threonine phosphorylation	21/2092	116/18723	0.0173650236444925	0.100068901898278	0.0793930628930917	ULK1/TGFBR2/TGFBR1/APP/MAPK1/CDC42BPA/PDPK1/TNKS/ROCK1/PARD3/CSNK2A2/DDIT4/CAMK2D/HIPK3/AXIN1/PRKDC/DYRK1A/HIPK1/GSK3B/MARK2/RIPK2	21	1
GO:0030326	GO:0030326	embryonic limb morphogenesis	21/2092	116/18723	0.0173650236444925	0.100068901898278	0.0793930628930917	GPC3/RECK/ZBTB16/TGFB2/NIPBL/GLI2/CREBBP/HOXA9/BMPR1A/MED1/BMP4/LNPK/MEGF8/ZNF358/NOTCH2/SMAD4/CTNNB1/HDAC2/PSEN1/TMEM107/WDR19	21	1
GO:0035113	GO:0035113	embryonic appendage morphogenesis	21/2092	116/18723	0.0173650236444925	0.100068901898278	0.0793930628930917	GPC3/RECK/ZBTB16/TGFB2/NIPBL/GLI2/CREBBP/HOXA9/BMPR1A/MED1/BMP4/LNPK/MEGF8/ZNF358/NOTCH2/SMAD4/CTNNB1/HDAC2/PSEN1/TMEM107/WDR19	21	1
GO:0043200	GO:0043200	response to amino acid	21/2092	116/18723	0.0173650236444925	0.100068901898278	0.0793930628930917	COL5A2/CEBPB/PPARGC1A/SESN1/RRAGD/PDGFC/UFL1/FYN/PDGFD/MTHFR/AIFM1/DNMT3A/TMBIM6/RRAGB/CREB1/RELA/ALAD/XBP1/IPO5/LAMTOR1/HNRNPD	21	1
GO:0018198	GO:0018198	peptidyl-cysteine modification	11/2092	49/18723	0.0174330110907332	0.100068901898278	0.0793930628930917	ZDHHC20/OXR1/ZDHHC4/ZDHHC8/PRDX3/DMD/TMX3/ZDHHC2/ADH5/ZDHHC21/ATP2B4	11	1
GO:0035088	GO:0035088	establishment or maintenance of apical/basal cell polarity	11/2092	49/18723	0.0174330110907332	0.100068901898278	0.0793930628930917	LIN7A/MYO9A/OPHN1/PTK7/ERBIN/PARD3/ARF4/ILK/DLG5/PRKCI/MARK2	11	1
GO:0061245	GO:0061245	establishment or maintenance of bipolar cell polarity	11/2092	49/18723	0.0174330110907332	0.100068901898278	0.0793930628930917	LIN7A/MYO9A/OPHN1/PTK7/ERBIN/PARD3/ARF4/ILK/DLG5/PRKCI/MARK2	11	1
GO:0070741	GO:0070741	response to interleukin-6	11/2092	49/18723	0.0174330110907332	0.100068901898278	0.0793930628930917	JAK1/IL6ST/PPARGC1A/IL6R/ST3GAL6/RELA/SMAD4/STAT3/PTGIS/SRC/RIPK1	11	1
GO:1902369	GO:1902369	negative regulation of RNA catabolic process	15/2092	75/18723	0.0176105141315527	0.100988795534026	0.0801228917599277	CIRBP/FMR1/PABPC1/HNRNPU/THRAP3/HNRNPC/DHX9/ELAVL1/PHAX/ANGEL2/LARP1/RBM10/HNRNPD/MAPK14/TAF15	15	1
GO:0071168	GO:0071168	protein localization to chromatin	8/2092	31/18723	0.0179639418131994	0.102653118820198	0.0814433391799239	NIPBL/RAD21/SETD2/PIH1D1/ESR1/MAU2/RB1/WAPL	8	1
GO:0090183	GO:0090183	regulation of kidney development	8/2092	31/18723	0.0179639418131994	0.102653118820198	0.0814433391799239	LGR4/AGT/RET/MAGED1/BMP4/SOX9/SIX4/SMO	8	1
GO:1901797	GO:1901797	negative regulation of signal transduction by p53 class mediator	8/2092	31/18723	0.0179639418131994	0.102653118820198	0.0814433391799239	PTTG1IP/ARMC10/KDM1A/NOP53/SIRT1/DYRK1A/YJU2/BDKRB2	8	1
GO:0033173	GO:0033173	calcineurin-NFAT signaling cascade	10/2092	43/18723	0.01800593561543	0.102653118820198	0.0814433391799239	RCAN1/NFATC2/IGF1/PRNP/NFAT5/SPPL3/PTBP1/CHP1/ATP2B4/GSK3B	10	1
GO:0060443	GO:0060443	mammary gland morphogenesis	10/2092	43/18723	0.01800593561543	0.102653118820198	0.0814433391799239	IGFBP5/TGFBR2/DDR1/GLI2/NTN1/MED1/BMP4/ESR1/KDM5B/SRC	10	1
GO:0071604	GO:0071604	transforming growth factor beta production	10/2092	43/18723	0.01800593561543	0.102653118820198	0.0814433391799239	ITGAV/LTBP3/TGFB2/ATP6AP2/SMAD3/LAPTM4B/BMPR1A/CREB1/SMAD4/FURIN	10	1
GO:0000184	GO:0000184	nuclear-transcribed mRNA catabolic process, nonsense-mediated decay	9/2092	37/18723	0.0182483145932905	0.103530893356314	0.0821397514281835	PABPC1/DCP2/UPF1/SMG6/ETF1/GSPT1/RNPS1/RBM8A/CASC3	9	1
GO:0006623	GO:0006623	protein targeting to vacuole	9/2092	37/18723	0.0182483145932905	0.103530893356314	0.0821397514281835	SORL1/SCARB2/LAMP2/M6PR/AP3D1/MON1B/VPS13C/GCC2/AP3B1	9	1
GO:1902745	GO:1902745	positive regulation of lamellipodium organization	9/2092	37/18723	0.0182483145932905	0.103530893356314	0.0821397514281835	PIK3R1/WASF2/CORO1C/PLCE1/MSTN/PIK3CA/ABI2/NCKAP1/SRC	9	1
GO:1904358	GO:1904358	positive regulation of telomere maintenance via telomere lengthening	9/2092	37/18723	0.0182483145932905	0.103530893356314	0.0821397514281835	MAPK1/TNKS/HNRNPA2B1/ATM/HNRNPA1/MAP3K4/CCT8/NEK7/CTNNB1	9	1
GO:1905332	GO:1905332	positive regulation of morphogenesis of an epithelium	9/2092	37/18723	0.0182483145932905	0.103530893356314	0.0821397514281835	ABL1/LGR4/AGT/MAGED1/BMP4/SOX9/SIX4/SMO/CTNNB1	9	1
GO:0000724	GO:0000724	double-strand break repair via homologous recombination	24/2092	138/18723	0.0184627654420394	0.104196664288472	0.0826679634149895	REV3L/NUCKS1/NIPBL/SFPQ/RIF1/MCM7/RAD21/SMCHD1/SETD2/RPA3/ARID2/SMC6/WDR48/YY1/KDM1A/LIG3/RAD52/ZSWIM7/BRCA2/MMS19/KLHL15/INO80/FBH1/WRN	24	1
GO:1901988	GO:1901988	negative regulation of cell cycle phase transition	39/2092	249/18723	0.0186064741445701	0.104196664288472	0.0826679634149895	PKD2/FOXN3/RBL2/IK/ZFP36L2/CDC5L/PROX1/KANK2/ZFP36L1/GIGYF2/XPC/TPR/ZNF207/CDC14B/APC/RAD21/ZNF655/BRD7/APBB2/ATM/SYF2/TPRA1/CRADD/NOP53/CLOCK/DUSP1/WAC/UIMC1/USP47/TAOK1/TAOK3/MDC1/PPP1R10/RB1/PRKDC/FBXO31/MAPK14/CEP63/APBB1	39	1
GO:0019079	GO:0019079	viral genome replication	23/2092	131/18723	0.0186967682771413	0.104196664288472	0.0826679634149895	NFIA/PPIB/FMR1/NUCKS1/PABPC1/PROX1/PKN2/TOP2B/DDX5/MPHOSPH8/RAB5A/HTATSF1/PCBP2/TMEM39A/CTBP2/VAPB/TRIM28/LARP1/PPIH/ZC3HAV1/DDX3X/ILF3/STAU1	23	1
GO:0001865	GO:0001865	NK T cell differentiation	4/2092	10/18723	0.0187474042037478	0.104196664288472	0.0826679634149895	TGFBR2/ZBTB16/AP3D1/AP3B1	4	1
GO:0010172	GO:0010172	embryonic body morphogenesis	4/2092	10/18723	0.0187474042037478	0.104196664288472	0.0826679634149895	DAG1/CLASP1/PHLDB2/CLASP2	4	1
GO:0034085	GO:0034085	establishment of sister chromatid cohesion	4/2092	10/18723	0.0187474042037478	0.104196664288472	0.0826679634149895	NIPBL/MAU2/RB1/WAPL	4	1
GO:0035646	GO:0035646	endosome to melanosome transport	4/2092	10/18723	0.0187474042037478	0.104196664288472	0.0826679634149895	CD63/AP3D1/AP1G1/BLOC1S6	4	1
GO:0043485	GO:0043485	endosome to pigment granule transport	4/2092	10/18723	0.0187474042037478	0.104196664288472	0.0826679634149895	CD63/AP3D1/AP1G1/BLOC1S6	4	1
GO:0048280	GO:0048280	vesicle fusion with Golgi apparatus	4/2092	10/18723	0.0187474042037478	0.104196664288472	0.0826679634149895	YIPF4/USO1/BET1/SEC22B	4	1
GO:0048757	GO:0048757	pigment granule maturation	4/2092	10/18723	0.0187474042037478	0.104196664288472	0.0826679634149895	CD63/AP3D1/AP1G1/BLOC1S6	4	1
GO:0071600	GO:0071600	otic vesicle morphogenesis	4/2092	10/18723	0.0187474042037478	0.104196664288472	0.0826679634149895	PROX1/SOX9/EYA1/CEP290	4	1
GO:0072124	GO:0072124	regulation of glomerular mesangial cell proliferation	4/2092	10/18723	0.0187474042037478	0.104196664288472	0.0826679634149895	IL6R/PDGFD/BMP4/CFLAR	4	1
GO:0090647	GO:0090647	modulation of age-related behavioral decline	4/2092	10/18723	0.0187474042037478	0.104196664288472	0.0826679634149895	APP/PRNP/BAZ2B/PSEN1	4	1
GO:1905456	GO:1905456	regulation of lymphoid progenitor cell differentiation	4/2092	10/18723	0.0187474042037478	0.104196664288472	0.0826679634149895	HES1/NUDT21/SOS2/FNIP1	4	1
GO:1990535	GO:1990535	neuron projection maintenance	4/2092	10/18723	0.0187474042037478	0.104196664288472	0.0826679634149895	APP/PRNP/INSR/PSEN1	4	1
GO:1990700	GO:1990700	nucleolar chromatin organization	4/2092	10/18723	0.0187474042037478	0.104196664288472	0.0826679634149895	SMARCA5/SIRT1/PHF2/BAZ2A	4	1
GO:2000601	GO:2000601	positive regulation of Arp2/3 complex-mediated actin nucleation	4/2092	10/18723	0.0187474042037478	0.104196664288472	0.0826679634149895	WASF2/WASL/ABI2/NCKAP1	4	1
GO:0001832	GO:0001832	blastocyst growth	6/2092	20/18723	0.0187927715608243	0.104196664288472	0.0826679634149895	IGF1/SBDS/COPS2/BRCA2/RTF1/NDEL1	6	1
GO:0032332	GO:0032332	positive regulation of chondrocyte differentiation	6/2092	20/18723	0.0187927715608243	0.104196664288472	0.0826679634149895	ZBTB16/SMAD3/POR/SOX9/BMP6/ZNF219	6	1
GO:0032495	GO:0032495	response to muramyl dipeptide	6/2092	20/18723	0.0187927715608243	0.104196664288472	0.0826679634149895	VIM/ERBIN/RELA/ARHGEF2/MAPK14/RIPK2	6	1
GO:0061003	GO:0061003	positive regulation of dendritic spine morphogenesis	6/2092	20/18723	0.0187927715608243	0.104196664288472	0.0826679634149895	EEF2K/BHLHB9/CAMK2B/CAPRIN1/PAFAH1B1/PAK3	6	1
GO:1904263	GO:1904263	positive regulation of TORC1 signaling	6/2092	20/18723	0.0187927715608243	0.104196664288472	0.0826679634149895	RRAGD/GPR137B/OTUD5/PIH1D1/RRAGB/WAC	6	1
GO:1904292	GO:1904292	regulation of ERAD pathway	6/2092	20/18723	0.0187927715608243	0.104196664288472	0.0826679634149895	NFE2L2/SVIP/TMEM259/ATXN3/HERPUD1/USP19	6	1
GO:2000757	GO:2000757	negative regulation of peptidyl-lysine acetylation	6/2092	20/18723	0.0187927715608243	0.104196664288472	0.0826679634149895	KLF15/TAF7/SIN3A/PIH1D1/SIRT1/HDAC2	6	1
GO:0055017	GO:0055017	cardiac muscle tissue growth	18/2092	96/18723	0.0188793292192532	0.10457755210854	0.0829701537066815	DIPK2A/TGFBR3/TGFBR2/TGFBR1/TENM4/RUNX1/RBPJ/IGF1/TGFB2/AGT/SMAD1/MAPK1/BMPR1A/ARID2/HEG1/YY1/CITED2/MAPK14	18	1
GO:0048017	GO:0048017	inositol lipid-mediated signaling	30/2092	182/18723	0.0189529529882768	0.104886143427562	0.0832149851131883	DIPK2A/PIK3R1/EGFR/IGF1/TGFB2/AGT/ZFP36L1/PIK3IP1/PLCE1/EXOC1/PDGFC/FGFR1/IGF1R/FYN/PDGFD/NF1/EZR/MYDGF/CAT/PIK3CA/INSR/STAMBP/PTPN13/SOX9/NOP53/SIRT1/KBTBD2/SEMA4D/NCS1/SRC	30	1
GO:0003143	GO:0003143	embryonic heart tube morphogenesis	14/2092	69/18723	0.0189896992480008	0.104959621024777	0.0832732810611424	PKD2/TGFBR2/HES1/SMAD3/IFT172/MIB1/MEGF8/CITED2/ARL13B/NOTCH2/SMO/AHI1/IFT57/PSEN1	14	1
GO:0014902	GO:0014902	myotube differentiation	21/2092	117/18723	0.0190049469464806	0.104959621024777	0.0832732810611424	RCAN1/PTGFRN/NFATC2/PIEZO1/MYF5/IGF1/PLD3/CD81/MYEF2/EHD2/HDAC5/ADAM12/SIX4/CFLAR/ADAMTS15/XBP1/SMO/MAML1/MAPK14/FBXO22/BIN3	21	1
GO:0045639	GO:0045639	positive regulation of myeloid cell differentiation	19/2092	103/18723	0.0190200098902285	0.104959621024777	0.0832732810611424	FOXO3/RUNX1/ZFP36L1/ACIN1/ATP6AP1/KLF10/MED1/STAT5B/SMAP1/CREB1/HOXA5/MTURN/NOTCH2/STAT3/KAT7/RB1/PRKDC/RIPK1/MAPK14	19	1
GO:0009408	GO:0009408	response to heat	20/2092	110/18723	0.0190561511703758	0.10496120893937	0.0832745408871301	SLU7/HSPD1/IGF1/CREBBP/DNAJB6/TPR/MSTN/EP300/DNAJB1/ATM/ATXN3/PSIP1/CXCL12/SIRT1/TP53INP1/POLR2D/PDCD6/EIF2S1/HDAC2/GSK3B	20	1
GO:0014812	GO:0014812	muscle cell migration	20/2092	110/18723	0.0190561511703758	0.10496120893937	0.0832745408871301	IGFBP5/SORL1/NFE2L2/PPARGC1A/IGF1/AGT/DDR1/PLAU/AAMP/MSTN/PDGFD/BMPR1A/ROCK1/SIX4/LRP1/ILK/SMO/SRC/ARPC5/BIN3	20	1
GO:0000288	GO:0000288	nuclear-transcribed mRNA catabolic process, deadenylation-dependent decay	12/2092	56/18723	0.0191109985867866	0.104967070099095	0.0832791910373155	PABPC1/SAMD4A/TUT4/TNRC6B/ZFP36L2/ZFP36L1/DCP2/RC3H1/AGO2/CNOT3/BTG2/POLR2D	12	1
GO:0048008	GO:0048008	platelet-derived growth factor receptor signaling pathway	12/2092	56/18723	0.0191109985867866	0.104967070099095	0.0832791910373155	ZFAND5/ABL1/ARID5B/TXNIP/PDGFC/PTPN12/PDGFD/MYO1E/LRIG2/LRP1/PDGFRL/SRC	12	1
GO:0051653	GO:0051653	spindle localization	12/2092	56/18723	0.0191109985867866	0.104967070099095	0.0832791910373155	SPRY1/ITGB1/DYNC1H1/WASL/NUMA1/CLASP1/PAFAH1B1/KPNB1/FBXW11/NDEL1/CLASP2/GPSM2	12	1
GO:0062012	GO:0062012	regulation of small molecule metabolic process	50/2092	334/18723	0.0193348276359968	0.106096922032578	0.0841755974524282	PDK4/RORA/FAM3C/MBTPS1/ZBTB20/FGFR4/PPARGC1A/LPGAT1/KAT2B/APP/IGF1/PROX1/REST/ZBTB7A/PINK1/H6PD/NCOA2/EP300/PRKCE/FAM3A/POR/TTC39B/PGAM1/INSR/AKT2/SOX9/APPL2/PDK2/SIRT1/DDIT4/NCOR2/USP7/SPHK2/EPHX2/SLC7A11/ERLIN2/MBTPS2/ACADL/STAT3/WDTC1/ARV1/SRC/BMP6/PSEN1/EPM2AIP1/COX11/NCOR1/ATP2B4/SOGA1/GSK3B	50	1
GO:0034329	GO:0034329	cell junction assembly	61/2092	420/18723	0.0193970751341818	0.106338834185987	0.0843675266776504	LAMC1/TLN2/NRCAM/EEF2K/MUSK/MYO9A/APP/ABL1/BHLHB9/CORO1C/AGT/PKN2/NTN1/TLN1/PPP1R9A/ADNP/SMAD3/DST/APC/VPS35/OPHN1/TRIP6/ADGRL2/CLASP1/PTPRD/PDPK1/SETD5/ARHGAP6/SDC4/ROCK1/ARVCF/MPDZ/PKP4/MTDH/EFNA5/HEG1/OBSL1/NPHP1/MACF1/PARD3/LRRN1/CLSTN1/SRPX2/POLDIP2/SIX4/LRP1/EPB41L5/NPTN/MAP4K4/JUP/SEMA4D/CTNNA1/CTNNB1/SLK/UBE2V2/CTNND1/PHLDB2/DLG5/CLASP2/SRC/HIPK1	61	1
GO:0010675	GO:0010675	regulation of cellular carbohydrate metabolic process	25/2092	146/18723	0.0196902444489678	0.107441044170934	0.0852420024138308	PDK4/RORA/FAM3C/PPARGC1A/KAT2B/SCARB2/IGF1/NCOA2/EP300/PRKCE/FAM3A/PGAM1/INSR/AKT2/PDK2/SIRT1/DDIT4/USP7/STAT3/SRC/EPM2AIP1/COX11/NCOR1/SOGA1/GSK3B	25	1
GO:0042542	GO:0042542	response to hydrogen peroxide	25/2092	146/18723	0.0196902444489678	0.107441044170934	0.0852420024138308	MAP1LC3A/FOXO3/NFE2L2/ABL1/FOXO1/HSPD1/MAP3K5/MET/TXNIP/PINK1/FYN/PDGFD/AIFM1/ADAM9/PPP1R15B/CAT/PRDX3/SIRT1/DUSP1/PDCD10/RELA/HDAC2/PCGF2/SRC/RIPK1	25	1
GO:0006305	GO:0006305	DNA alkylation	15/2092	76/18723	0.0197441174396193	0.107441044170934	0.0852420024138308	MPHOSPH8/ATF7IP/CTCF/DNMT3A/PIK3CA/ATRX/KMT2E/TRIM28/MBD1/MBD3/PPM1D/BAZ2A/GATAD2A/EHMT1/RLF	15	1
GO:0006306	GO:0006306	DNA methylation	15/2092	76/18723	0.0197441174396193	0.107441044170934	0.0852420024138308	MPHOSPH8/ATF7IP/CTCF/DNMT3A/PIK3CA/ATRX/KMT2E/TRIM28/MBD1/MBD3/PPM1D/BAZ2A/GATAD2A/EHMT1/RLF	15	1
GO:0072332	GO:0072332	intrinsic apoptotic signaling pathway by p53 class mediator	15/2092	76/18723	0.0197441174396193	0.107441044170934	0.0852420024138308	PTTG1IP/DDX5/JMY/EP300/ARMC10/KDM1A/SNW1/PDK2/SIRT1/DDIT4/BRCA2/TOPORS/HIPK1/HNRNPK/BDKRB2	15	1
GO:0010889	GO:0010889	regulation of sequestering of triglyceride	5/2092	15/18723	0.0199163934529626	0.107441044170934	0.0852420024138308	LPL/PNPLA2/OSBPL11/PLIN3/OSBPL8	5	1
GO:0014841	GO:0014841	skeletal muscle satellite cell proliferation	5/2092	15/18723	0.0199163934529626	0.107441044170934	0.0852420024138308	PAXBP1/MSTN/KPNA1/CFLAR/STAT3	5	1
GO:0043518	GO:0043518	negative regulation of DNA damage response, signal transduction by p53 class mediator	5/2092	15/18723	0.0199163934529626	0.107441044170934	0.0852420024138308	PTTG1IP/KDM1A/SIRT1/DYRK1A/YJU2	5	1
GO:0060628	GO:0060628	regulation of ER to Golgi vesicle-mediated transport	5/2092	15/18723	0.0199163934529626	0.107441044170934	0.0852420024138308	SORL1/PGAP1/SAR1B/SCFD1/SAR1A	5	1
GO:0060766	GO:0060766	negative regulation of androgen receptor signaling pathway	5/2092	15/18723	0.0199163934529626	0.107441044170934	0.0852420024138308	ZBTB7A/SIRT1/NCOR2/PIAS2/NCOR1	5	1
GO:0070885	GO:0070885	negative regulation of calcineurin-NFAT signaling cascade	5/2092	15/18723	0.0199163934529626	0.107441044170934	0.0852420024138308	RCAN1/PRNP/CHP1/ATP2B4/GSK3B	5	1
GO:0071599	GO:0071599	otic vesicle development	5/2092	15/18723	0.0199163934529626	0.107441044170934	0.0852420024138308	PROX1/SOX9/EYA1/CEP290/AHI1	5	1
GO:0106057	GO:0106057	negative regulation of calcineurin-mediated signaling	5/2092	15/18723	0.0199163934529626	0.107441044170934	0.0852420024138308	RCAN1/PRNP/CHP1/ATP2B4/GSK3B	5	1
GO:1900153	GO:1900153	positive regulation of nuclear-transcribed mRNA catabolic process, deadenylation-dependent decay	5/2092	15/18723	0.0199163934529626	0.107441044170934	0.0852420024138308	PABPC1/TNRC6B/ZFP36L2/ZFP36L1/AGO2	5	1
GO:1904380	GO:1904380	endoplasmic reticulum mannose trimming	5/2092	15/18723	0.0199163934529626	0.107441044170934	0.0852420024138308	UGGT1/UGGT2/RNF103/AMFR/SYVN1	5	1
GO:1904424	GO:1904424	regulation of GTP binding	5/2092	15/18723	0.0199163934529626	0.107441044170934	0.0852420024138308	PBXIP1/CCPG1/MET/POLDIP2/EIF2S1	5	1
GO:1905146	GO:1905146	lysosomal protein catabolic process	5/2092	15/18723	0.0199163934529626	0.107441044170934	0.0852420024138308	TMEM106B/LAMP2/LAPTM4B/LRP1/TPP1	5	1
GO:0099173	GO:0099173	postsynapse organization	28/2092	168/18723	0.0199284327872987	0.107441044170934	0.0852420024138308	EEF2K/MUSK/WASF2/LGMN/BHLHB9/MESD/CHRNB1/PRNP/PPP1R9A/CAMK2B/WASL/VPS35/IGF1R/OPHN1/FYN/CNKSR2/PTPRD/CAPRIN1/PAFAH1B1/RER1/INSR/PAK3/CRIPT/ABI2/ZDHHC2/SLC7A11/ARF4/ADAM10	28	1
GO:0045598	GO:0045598	regulation of fat cell differentiation	24/2092	139/18723	0.0200265585982759	0.107870745715645	0.0855829207322827	RORA/LPL/CEBPB/ZBTB16/HES1/FOXO1/HNRNPU/ZFP36L2/METRNL/ZFP36L1/WDFY2/SMAD3/DUSP10/ZADH2/ARNTL/CREB1/SIRT1/MEDAG/SYAP1/XBP1/LRP3/DDIT3/NAPEPLD/MAPK14	24	1
GO:0050873	GO:0050873	brown fat cell differentiation	11/2092	50/18723	0.0201595853771167	0.108387853427932	0.0859931857031713	CEBPB/ALDH6A1/PPARGC1A/HNRNPU/METRNL/DUSP10/SIRT1/NUDT7/NAPEPLD/MAPK14/ERO1A	11	1
GO:0060688	GO:0060688	regulation of morphogenesis of a branching structure	11/2092	50/18723	0.0201595853771167	0.108387853427932	0.0859931857031713	NTN4/ABL1/LGR4/AGT/MAGED1/BMP4/SOX9/ESR1/SIX4/SMO/CTNNB1	11	1
GO:0070059	GO:0070059	intrinsic apoptotic signaling pathway in response to endoplasmic reticulum stress	13/2092	63/18723	0.0204043395712307	0.109603126779409	0.0869573641022124	CEBPB/HYOU1/MAP3K5/AIFM1/TMBIM6/HERPUD1/ERP29/SIRT1/SERINC3/XBP1/SYVN1/DDIT3/ERO1A	13	1
GO:1901987	GO:1901987	regulation of cell cycle phase transition	57/2092	390/18723	0.0207064074899713	0.111123754219782	0.0881638055412641	PKD2/EGFR/FOXN3/APP/RBL2/IK/ZFP36L2/CDC5L/PROX1/KANK2/ZFP36L1/BRD4/GIGYF2/XPC/TPR/ZNF207/PKD1/CDC14B/APC/RAD21/SIN3A/TMOD3/ZNF655/BRD7/APBB2/PAF1/ATM/SYF2/CDK4/TPRA1/KMT2E/VPS4B/CCND2/APPL2/CRADD/NOP53/CLOCK/DUSP1/ADAM17/WAC/UIMC1/USP47/TAOK1/APPL1/TAOK3/INO80/MDC1/CUL3/PPP1R10/RB1/PRKDC/FBXO31/DDX3X/MAPK14/CEP63/ATP2B4/APBB1	57	1
GO:0045446	GO:0045446	endothelial cell differentiation	21/2092	118/18723	0.0207628254162402	0.111305745705824	0.0883081946693879	COL15A1/RBPJ/VEZF1/MET/COL18A1/PROX1/BTG1/TMEM100/EZR/PLOD3/ROCK1/BMP4/HEG1/ADD1/SMAD4/EDF1/ETV2/ZDHHC21/CTNNB1/ZEB1/BMP6	21	1
GO:0120162	GO:0120162	positive regulation of cold-induced thermogenesis	18/2092	97/18723	0.0208366380877907	0.111305745705824	0.0883081946693879	TSHR/CEBPB/HADH/PPARGC1A/THRA/LPIN1/DYNC1H1/PDGFC/DECR1/APC/IGF1R/CNOT3/KDM1A/APPL2/ACADL/EHMT1/HDAC3/MFN2	18	1
GO:0009416	GO:0009416	response to light stimulus	48/2092	320/18723	0.0208595267785514	0.111305745705824	0.0883081946693879	PIK3R1/EGFR/CIRBP/FMR1/ATP1A2/ITGB1/USP2/APP/PER1/CREBBP/UBE2B/XPC/PIAS1/FBXL3/NF1/EP300/CAT/CRY2/ELOVL4/UBE4B/YY1/NPHP1/KDM1A/AKT2/USP1/MAP3K4/CREB1/DDHD2/CLOCK/GRK4/SIRT1/DUSP1/SDF4/RELA/BRCA2/USP47/SLC7A11/TP53INP1/MSH6/NPTN/POLG/EIF2S1/INO80/ELK1/FBXL17/WRN/RHBDD1/REV1	48	1
GO:0001938	GO:0001938	positive regulation of endothelial cell proliferation	20/2092	111/18723	0.0208807626815709	0.111305745705824	0.0883081946693879	TGFBR1/PROX1/CDH13/VEGFB/VASH2/FGFR1/MYDGF/PDPK1/ANG/BMP4/AKT3/CXCL12/EMC10/SIRT1/ADAM17/STAT3/PDCD6/VEGFC/RICTOR/BMP6	20	1
GO:0018027	GO:0018027	peptidyl-lysine dimethylation	7/2092	26/18723	0.0208992538443799	0.111305745705824	0.0883081946693879	ASH1L/SETD3/KMT5B/SETD2/PIH1D1/EHMT1/SETD7	7	1
GO:0033598	GO:0033598	mammary gland epithelial cell proliferation	7/2092	26/18723	0.0208992538443799	0.111305745705824	0.0883081946693879	CEBPB/MAPK1/MED1/ESR1/HOXA5/BRCA2/KDM5B	7	1
GO:0070102	GO:0070102	interleukin-6-mediated signaling pathway	7/2092	26/18723	0.0208992538443799	0.111305745705824	0.0883081946693879	JAK1/IL6ST/IL6R/SMAD4/STAT3/SRC/RIPK1	7	1
GO:0097066	GO:0097066	response to thyroid hormone	7/2092	26/18723	0.0208992538443799	0.111305745705824	0.0883081946693879	CTSH/PPARGC1A/THRB/MED1/CTSB/HPN/KLF9	7	1
GO:0060419	GO:0060419	heart growth	19/2092	104/18723	0.0209114125151848	0.111305745705824	0.0883081946693879	DIPK2A/TGFBR3/TGFBR2/TGFBR1/TENM4/RUNX1/RBPJ/IGF1/TGFB2/PROX1/AGT/SMAD1/MAPK1/BMPR1A/ARID2/HEG1/YY1/CITED2/MAPK14	19	1
GO:1903573	GO:1903573	negative regulation of response to endoplasmic reticulum stress	10/2092	44/18723	0.0210362350959591	0.111868443675604	0.0887546302198645	HYOU1/HSPA5/SVIP/UFL1/DNAJB9/PPP1R15B/TMBIM6/HERPUD1/XBP1/SYVN1	10	1
GO:0048738	GO:0048738	cardiac muscle tissue development	37/2092	236/18723	0.0211412374056901	0.112222978250513	0.089035912269228	SGCG/MSC/DIPK2A/TGFBR3/CALR/TGFBR2/TGFBR1/TENM4/ITGB1/SGCB/RUNX1/RBPJ/HNRNPU/IGF1/TGFB2/PROX1/AGT/SMAD1/MAPK1/BMPR1A/MED1/ADAMTS9/ARID2/BMP4/HEG1/YY1/OBSL1/CITED2/CREB1/DSP/BVES/NOTCH2/SMAD4/ALPK3/MAML1/FRS2/MAPK14	37	1
GO:0090068	GO:0090068	positive regulation of cell cycle process	37/2092	236/18723	0.0211412374056901	0.112222978250513	0.089035912269228	EGFR/APP/HNRNPU/IGF1/BRD4/PHIP/PKN2/DYNC1H1/UBE2B/TPR/SFPQ/CDC14B/RAD21/SIN3A/TMOD3/NUMA1/MED1/PRKCE/PAF1/PKP4/CDK4/ATRX/KMT2E/VPS4B/INSR/CCND2/POLDIP2/ADAM17/USP19/CEP120/SLF2/INO80/CUL3/PPP1R10/RB1/DDX3X/GPSM2	37	1
GO:1903050	GO:1903050	regulation of proteolysis involved in cellular protein catabolic process	35/2092	221/18723	0.0212610716848853	0.112756861154895	0.0894594864086565	NFE2L2/FMR1/HECTD1/NUB1/GABARAP/PINK1/PKD1/PIAS1/SVIP/UFL1/OPHN1/TMEM259/TLK2/ATXN3/LATS1/CSNK1D/HERPUD1/NOP53/CSNK2A2/ARIH1/USP7/COP1/WAC/PSMC3/USP19/ALAD/RNF40/TMF1/AXIN1/SUMO2/UBE2V2/TMTC3/PSEN1/FBXO22/GSK3B	35	1
GO:0016331	GO:0016331	morphogenesis of embryonic epithelium	25/2092	147/18723	0.0212880050653839	0.112797529102102	0.0894917517061577	ABL1/TGFB2/RET/GLI2/HECTD1/RGMA/PTK7/BRD2/SETD2/ARHGAP35/MTHFR/IFT172/SDC4/BMP4/TCTN1/MIB1/CC2D2A/SOX9/CITED2/SIX4/EPB41L5/CTNNB1/VEGFC/IFT57/CECR2	25	1
GO:0071392	GO:0071392	cellular response to estradiol stimulus	9/2092	38/18723	0.0216081985602256	0.114390599068825	0.09075566788453	EGFR/PPARGC1A/AIFM1/ESR1/CFLAR/DDX18/NRIP1/CCDC62/HNRNPD	9	1
GO:0003338	GO:0003338	metanephros morphogenesis	8/2092	32/18723	0.021669783513769	0.114406296188564	0.0907681217277422	PKD2/HES1/LGR4/PKD1/BMP4/SOX9/SMO/CTNNB1	8	1
GO:0061037	GO:0061037	negative regulation of cartilage development	8/2092	32/18723	0.021669783513769	0.114406296188564	0.0907681217277422	TGFBR1/LTBP3/GLI2/BMP4/SOX9/WNT9A/ADAMTS12/CTNNB1	8	1
GO:1900745	GO:1900745	positive regulation of p38MAPK cascade	8/2092	32/18723	0.021669783513769	0.114406296188564	0.0907681217277422	SASH1/RELL1/MAP3K5/MAP3K3/PJA2/BMP4/MAP3K4/EMC10	8	1
GO:0000725	GO:0000725	recombinational repair	24/2092	140/18723	0.0216918943152292	0.114419856951052	0.090778880619352	REV3L/NUCKS1/NIPBL/SFPQ/RIF1/MCM7/RAD21/SMCHD1/SETD2/RPA3/ARID2/SMC6/WDR48/YY1/KDM1A/LIG3/RAD52/ZSWIM7/BRCA2/MMS19/KLHL15/INO80/FBH1/WRN	24	1
GO:0055001	GO:0055001	muscle cell development	30/2092	184/18723	0.0217694799667943	0.114725747259749	0.0910215690875582	RCAN1/NFATC2/HES1/MYF5/ITGB1/SGCB/HNRNPU/IGF1/PROX1/AGT/CHRNB1/TMOD3/BMPR1A/ACTN4/BMP4/YY1/OBSL1/KDM1A/DMD/BVES/SIX4/CFLAR/SMAD4/ALPK3/SMO/CSRP1/MAML1/FBXO22/EFEMP2/BIN3	30	1
GO:0000280	GO:0000280	nuclear division	63/2092	439/18723	0.0223395616978288	0.117624220989917	0.0933211716892449	CALR/STAG2/HNRNPU/IK/IGF1/P3H4/NIPBL/PHIP/STAG1/UBE2B/TOP2B/TPR/ZNF207/CDC14B/APC/RAD21/CCDC8/NUMA1/CDK13/CLASP1/FOXJ3/SMC3/CEP192/DCTN2/MIS12/TNKS/KMT5A/ATM/TOM1L1/TUBG2/BMP4/UBE2I/REEP3/ATRX/VPS4B/INSR/KPNB1/OBSL1/ABRAXAS2/CCNB1IP1/ANKLE2/TOM1L2/DUSP1/POGZ/POLDIP2/SMC1A/BRCA2/DIS3L2/LSM14A/MARF1/SLF2/NDEL1/MAU2/TERF1/INO80/CENPC/TOGARAM1/CUL3/RB1/CLASP2/USP16/CHMP6/NME6	63	1
GO:0019318	GO:0019318	hexose metabolic process	37/2092	237/18723	0.0224417274656239	0.117924316474436	0.0935592626368262	PDK4/RORA/FAM3C/PPARGC1A/KAT2B/DCXR/POFUT2/POFUT1/IGF1/H6PD/MAN2A1/NCOA2/EP300/FAM3A/PIK3CA/SERP1/INSR/AKT2/PDK2/PFKP/SIRT1/USP7/KBTBD2/ADPGK/MAN2A2/PMM1/WDTC1/B3GLCT/SRC/EPM2AIP1/COX11/MAPK14/HECTD4/FUCA1/SOGA1/SLC37A4/GSK3B	37	1
GO:0033673	GO:0033673	negative regulation of kinase activity	37/2092	237/18723	0.0224417274656239	0.117924316474436	0.0935592626368262	CDKN1C/SPRY1/SORL1/KAT2B/ABL1/PDCD4/CORO1C/HNRNPU/AGT/PIK3IP1/TAF7/APC/MSTN/NF1/DUSP10/PDPK1/LRP6/MVP/BMP4/LATS2/HEG1/LATS1/PIP4K2B/PRDX3/SIRT1/DUSP1/CAMK2N1/AKT1S1/ILK/IPO5/HIPK3/RB1/PSEN1/COX11/GGNBP2/CHP1/CHMP6	37	1
GO:0010660	GO:0010660	regulation of muscle cell apoptotic process	16/2092	84/18723	0.0225375422946019	0.117924316474436	0.0935592626368262	DIPK2A/NFE2L2/PDCD4/MAP3K5/IGF1/AGT/PDPK1/LRP6/SIRT1/CFLAR/CAMK2D/ILK/PDE1A/RBM10/PPP1R10/MFN2	16	1
GO:0022404	GO:0022404	molting cycle process	16/2092	84/18723	0.0225375422946019	0.117924316474436	0.0935592626368262	IGFBP5/EGFR/RBPJ/LGR4/TGFB2/GLI2/NUMA1/SOX9/RELA/SMAD4/SMO/ZDHHC21/CTNNB1/HDAC2/TRPC4AP/APCDD1	16	1
GO:0022405	GO:0022405	hair cycle process	16/2092	84/18723	0.0225375422946019	0.117924316474436	0.0935592626368262	IGFBP5/EGFR/RBPJ/LGR4/TGFB2/GLI2/NUMA1/SOX9/RELA/SMAD4/SMO/ZDHHC21/CTNNB1/HDAC2/TRPC4AP/APCDD1	16	1
GO:0097061	GO:0097061	dendritic spine organization	16/2092	84/18723	0.0225375422946019	0.117924316474436	0.0935592626368262	EEF2K/LGMN/BHLHB9/PRNP/PPP1R9A/CAMK2B/WASL/VPS35/IGF1R/FYN/CAPRIN1/PAFAH1B1/INSR/PAK3/ABI2/ADAM10	16	1
GO:1900542	GO:1900542	regulation of purine nucleotide metabolic process	16/2092	84/18723	0.0225375422946019	0.117924316474436	0.0935592626368262	PDK4/ZBTB20/PPARGC1A/APP/IGF1/ZBTB7A/PINK1/EP300/PGAM1/INSR/PDK2/DDIT4/SPHK2/STAT3/PSEN1/NCOR1	16	1
GO:0051146	GO:0051146	striated muscle cell differentiation	43/2092	283/18723	0.0226616137431089	0.118467632558842	0.0939903209100937	IGFBP5/CALR/RCAN1/PTGFRN/NFATC2/PIEZO1/MYF5/ITGB1/SGCB/RBPJ/HNRNPU/IGF1/PLD3/PROX1/AGT/POPDC3/CD81/TMOD3/BMPR1A/SPAG9/MYEF2/BMP4/EHD2/YY1/OBSL1/HDAC5/ADAM12/BVES/SIX4/MTPN/CFLAR/SMAD4/ADAMTS15/ALPK3/XBP1/SMO/CSRP1/MAML1/FRS2/RB1/MAPK14/FBXO22/BIN3	43	1
GO:1901222	GO:1901222	regulation of NIK/NF-kappaB signaling	20/2092	112/18723	0.022837119296905	0.119278620413362	0.094633745675611	SASH1/EGFR/CALR/TRIM44/APP/PDCD4/EP300/TRIP6/RC3H1/ACTN4/CYLD/PPM1A/AGO3/NFAT5/C20orf27/RELA/NR3C2/ILK/DDX3X/LITAF	20	1
GO:0032231	GO:0032231	regulation of actin filament bundle assembly	19/2092	105/18723	0.0229440294684737	0.119730207253042	0.0949920274363208	PIK3R1/CGNL1/TGFBR1/WASF2/ABL1/MET/PPP1R9A/LIMK1/SMAD3/CLASP1/ARHGAP6/SDC4/ROCK1/CD47/PFN2/EVL/PPFIA1/PHLDB2/CLASP2	19	1
GO:0010212	GO:0010212	response to ionizing radiation	25/2092	148/18723	0.0229850467120984	0.119730826067025	0.0949925183934166	NUCKS1/NAMPT/HSPA5/NIPBL/IKBIP/ATM/TLK2/DNMT3A/KDM1A/CCND2/CLOCK/SIRT1/COP1/BRCA2/UIMC1/EYA1/ALAD/POLG/CYP2R1/INO80/ELK1/PRKDC/WRN/MAPK14/GRB2	25	1
GO:0035148	GO:0035148	tube formation	25/2092	148/18723	0.0229850467120984	0.119730826067025	0.0949925183934166	ABL1/TGFB2/PROX1/RET/HECTD1/RGMA/NFIB/PTK7/BRD2/SETD2/ARHGAP35/MTHFR/IFT172/SDC4/BMP4/TCTN1/MIB1/CC2D2A/SOX9/CITED2/SIX4/CEP290/CTNNB1/IFT57/CECR2	25	1
GO:0098930	GO:0098930	axonal transport	13/2092	64/18723	0.0230689114654502	0.120060868115743	0.0952543684650589	DYNC1H1/DST/KIF3A/AP3D1/PAFAH1B1/ACTR10/FBXW11/TERF2/RAB21/NDEL1/SNAPIN/AP3B1/BLOC1S6	13	1
GO:0043124	GO:0043124	negative regulation of I-kappaB kinase/NF-kappaB signaling	11/2092	51/18723	0.0231879766746903	0.120466373939939	0.095576090286656	RORA/ABL1/ASH1L/PER1/TRIM59/PPM1A/OTUD7B/ESR1/SIRT1/ZMYND11/RIPK1	11	1
GO:0051293	GO:0051293	establishment of spindle localization	11/2092	51/18723	0.0231879766746903	0.120466373939939	0.095576090286656	SPRY1/ITGB1/DYNC1H1/NUMA1/CLASP1/PAFAH1B1/KPNB1/FBXW11/NDEL1/CLASP2/GPSM2	11	1
GO:0071902	GO:0071902	positive regulation of protein serine/threonine kinase activity	32/2092	200/18723	0.0234112573860047	0.121518539002711	0.0964108611836868	SASH1/PKD2/DIPK2A/EGFR/MAP3K5/PROX1/MAGED1/PDGFC/FGFR1/PKD1/PDGFD/BMPR1A/ADAM9/PIH1D1/INSR/CCND2/FZD4/MAP3K4/ERP29/DAZAP2/SIRT1/PDCD10/ADAM17/TAOK1/SYAP1/ILK/TAOK3/RICTOR/SRC/DDX3X/PSEN1/ATP2B4	32	1
GO:0008584	GO:0008584	male gonad development	24/2092	141/18723	0.0234628460357235	0.121570764193948	0.0964522958133655	RHOBTB3/TGFBR1/ARID5B/TGFB2/CTSV/NCOA1/HOXA9/FNDC3A/NASP/WDR48/CSDE1/ATRX/KDM5A/SOX9/CITED2/ESR1/SIX4/PRDX4/ARID4A/SMAD4/CTNNA1/TMF1/SF1/HSD17B4	24	1
GO:0030183	GO:0030183	B cell differentiation	24/2092	141/18723	0.0234628460357235	0.121570764193948	0.0964522958133655	PIK3R1/ITGB1/ABL1/RBPJ/ZFP36L2/ZFP36L1/ZBTB7A/IRF2BP2/EP300/DNAJB9/STAT5B/ATM/YY1/SLC25A5/SP3/BCL6/HDAC5/ADAM17/NOTCH2/XBP1/SYVN1/FNIP1/TCF3/PRKDC	24	1
GO:0072331	GO:0072331	signal transduction by p53 class mediator	27/2092	163/18723	0.0236071660392876	0.122210395366958	0.0969597689342233	FOXO3/USP2/PTTG1IP/DDX5/JMY/MDM4/EP300/KMT5A/ARMC10/ATM/ATRX/KDM1A/CRADD/NOP53/SNW1/PDK2/SIRT1/DDIT4/USP7/BRCA2/TOPORS/PPM1D/DYRK1A/HIPK1/HNRNPK/YJU2/BDKRB2	27	1
GO:0007617	GO:0007617	mating behavior	6/2092	21/18723	0.0238827809501831	0.122984769097029	0.0975741446402427	APP/THRA/NCOA1/THRB/HDAC2/UBE2Q1	6	1
GO:0009067	GO:0009067	aspartate family amino acid biosynthetic process	6/2092	21/18723	0.0238827809501831	0.122984769097029	0.0975741446402427	AASS/PLOD2/MTHFR/PLOD3/AASDHPPT/ASNSD1	6	1
GO:0038083	GO:0038083	peptidyl-tyrosine autophosphorylation	6/2092	21/18723	0.0238827809501831	0.122984769097029	0.0975741446402427	EGFR/ABL1/DDR1/IGF1R/SRC/DYRK1A	6	1
GO:0072170	GO:0072170	metanephric tubule development	6/2092	21/18723	0.0238827809501831	0.122984769097029	0.0975741446402427	PKD2/HES1/LGR4/PKD1/SOX9/ACAT1	6	1
GO:0072243	GO:0072243	metanephric nephron epithelium development	6/2092	21/18723	0.0238827809501831	0.122984769097029	0.0975741446402427	PKD2/HES1/LGR4/PKD1/SOX9/ACAT1	6	1
GO:2001014	GO:2001014	regulation of skeletal muscle cell differentiation	6/2092	21/18723	0.0238827809501831	0.122984769097029	0.0975741446402427	GPC1/DDX17/DDX5/MSTN/ARNTL/SIX4	6	1
GO:0003007	GO:0003007	heart morphogenesis	38/2092	246/18723	0.0243457878477988	0.125258864542058	0.0993783755178392	PKD2/SPRY1/TGFBR3/TGFBR2/TGFBR1/HES1/PDCD4/RBPJ/TGFB2/PROX1/NIPBL/COL5A1/SMAD3/MDM4/TMEM100/BMPR1A/MED1/IFT172/ARID2/BMP4/HEG1/MIB1/MEGF8/INSR/CPE/SOX9/CITED2/DSP/ARL13B/EYA1/NOTCH2/SMAD4/ILK/SMO/AHI1/CTNNB1/IFT57/PSEN1	38	1
GO:0035305	GO:0035305	negative regulation of dephosphorylation	10/2092	45/18723	0.0244211375319215	0.125536224977524	0.0995984288418922	TGFB2/URI1/BOD1L1/ROCK1/CRY2/YWHAB/ENSA/SEMA4D/CHP1/GSK3B	10	1
GO:0002931	GO:0002931	response to ischemia	12/2092	58/18723	0.0248055558197347	0.127400464319778	0.101077486456592	HYOU1/EEF2K/RCAN1/PPARGC1A/HSPD1/MAP3K5/REST/PINK1/AIFM1/ABRAXAS2/BVES/SQSTM1	12	1
GO:0044774	GO:0044774	mitotic DNA integrity checkpoint signaling	16/2092	85/18723	0.0249789076487009	0.127954071988752	0.101516709908106	FOXN3/GIGYF2/XPC/CDC14B/ATM/SYF2/CRADD/NOP53/WAC/UIMC1/TAOK1/TAOK3/MDC1/PPP1R10/PRKDC/FBXO31	16	1
GO:0072384	GO:0072384	organelle transport along microtubule	16/2092	85/18723	0.0249789076487009	0.127954071988752	0.101516709908106	FYCO1/ARHGAP21/DYNC1H1/SUN2/KIF13A/KIF3A/AP3D1/PAFAH1B1/ACTR10/COPG2/FBXW11/KIF3C/NDEL1/SNAPIN/AP3B1/BLOC1S6	16	1
GO:2000779	GO:2000779	regulation of double-strand break repair	16/2092	85/18723	0.0249789076487009	0.127954071988752	0.101516709908106	KMT5B/RIF1/SMCHD1/SETD2/ARID2/RNF169/WDR48/KDM1A/UBR5/TRIP12/MMS19/KLHL15/SLF2/FBH1/PARP3/PRKDC	16	1
GO:0021549	GO:0021549	cerebellum development	18/2092	99/18723	0.0252130829522395	0.129040734864827	0.102378850817292	RORA/PPARGC1A/ABL1/HSPA5/PROX1/GLI2/NCOA1/OPHN1/ARCN1/NCSTN/FZD4/SDF4/MTPN/SMO/HNRNPD/ATRN/PSEN1/TTC21B	18	1
GO:0050808	GO:0050808	synapse organization	61/2092	426/18723	0.0252411693617982	0.129071656430854	0.102403383492177	SPARCL1/DAG1/NFIA/NRCAM/ERC1/EEF2K/MUSK/WASF2/LGMN/APP/ABL1/BHLHB9/MESD/CHRNB1/REST/NTN1/PRNP/PPP1R9A/ADNP/CAMK2B/WASL/VPS35/IGF1R/OPHN1/FYN/CNKSR2/ADGRL2/PTPRD/APBB2/SETD5/PPFIBP1/CAPRIN1/PAFAH1B1/RER1/CTBP2/INSR/OBSL1/PAK3/LRRN1/CLSTN1/SRPX2/SDF4/SIX4/CRIPT/ABI2/ZDHHC2/SLC7A11/ARF4/CAST/ADAM10/NPTN/SEMA4D/CTNNB1/PPFIA1/PCDHGC4/SNAPIN/UBE2V2/DLG5/PSEN1/STAU1/MAPK14	61	1
GO:0021587	GO:0021587	cerebellum morphogenesis	9/2092	39/18723	0.0253896099553269	0.129491434049163	0.102736428326479	RORA/ABL1/HSPA5/PROX1/GLI2/OPHN1/MTPN/SMO/TTC21B	9	1
GO:0071548	GO:0071548	response to dexamethasone	9/2092	39/18723	0.0253896099553269	0.129491434049163	0.102736428326479	FOXO3/EGFR/NR3C1/FOXO1/MSTN/FBXO32/DDIT4/USP8/CFLAR	9	1
GO:1901861	GO:1901861	regulation of muscle tissue development	9/2092	39/18723	0.0253896099553269	0.129491434049163	0.102736428326479	IGFBP5/PPARGC1A/MYF5/SMAD3/BMP4/CREB1/MTPN/USP19/CTNNB1	9	1
GO:0003272	GO:0003272	endocardial cushion formation	7/2092	27/18723	0.025567374897801	0.129607774914827	0.102828731304622	TGFBR2/TGFBR1/RBPJ/TGFB2/TMEM100/BMPR1A/SMAD4	7	1
GO:0007026	GO:0007026	negative regulation of microtubule depolymerization	7/2092	27/18723	0.025567374897801	0.129607774914827	0.102828731304622	APC/CLASP1/TAOK1/HDGFL3/ARHGEF2/MID1/CLASP2	7	1
GO:0034453	GO:0034453	microtubule anchoring	7/2092	27/18723	0.025567374897801	0.129607774914827	0.102828731304622	DAG1/NIN/CLASP1/KIF3A/GCC2/CLASP2/GSK3B	7	1
GO:0061437	GO:0061437	renal system vasculature development	7/2092	27/18723	0.025567374897801	0.129607774914827	0.102828731304622	PKD2/HES1/IL6R/PDGFD/BMP4/CFLAR/NOTCH2	7	1
GO:0061440	GO:0061440	kidney vasculature development	7/2092	27/18723	0.025567374897801	0.129607774914827	0.102828731304622	PKD2/HES1/IL6R/PDGFD/BMP4/CFLAR/NOTCH2	7	1
GO:1902914	GO:1902914	regulation of protein polyubiquitination	7/2092	27/18723	0.025567374897801	0.129607774914827	0.102828731304622	SASH1/TRIM44/GABARAP/UBR5/TRIP12/RNF40/DDX3X	7	1
GO:1903203	GO:1903203	regulation of oxidative stress-induced neuron death	7/2092	27/18723	0.025567374897801	0.129607774914827	0.102828731304622	OXR1/REST/PINK1/NONO/MCL1/SLC7A11/CTNNB1	7	1
GO:1901991	GO:1901991	negative regulation of mitotic cell cycle phase transition	29/2092	179/18723	0.025663767659257	0.129983875125389	0.103127123183665	PKD2/FOXN3/RBL2/IK/ZFP36L2/KANK2/ZFP36L1/GIGYF2/TPR/ZNF207/CDC14B/APC/RAD21/ZNF655/BRD7/ATM/SYF2/TPRA1/CRADD/NOP53/DUSP1/WAC/UIMC1/USP47/TAOK1/TAOK3/RB1/PRKDC/FBXO31	29	1
GO:0002431	GO:0002431	Fc receptor mediated stimulatory signaling pathway	8/2092	33/18723	0.0258843749639504	0.130761876974918	0.103744377381511	ABL1/LIMK1/FYN/PRKCE/CD47/APPL2/APPL1/SRC	8	1
GO:0006891	GO:0006891	intra-Golgi vesicle-mediated transport	8/2092	33/18723	0.0258843749639504	0.130761876974918	0.103744377381511	CUX1/COPA/COPB1/COPG2/GOLGA5/COG2/RAB6B/TRAPPC3	8	1
GO:0045648	GO:0045648	positive regulation of erythrocyte differentiation	8/2092	33/18723	0.0258843749639504	0.130761876974918	0.103744377381511	FOXO3/MED1/STAT5B/SMAP1/STAT3/KAT7/PRKDC/MAPK14	8	1
GO:0042063	GO:0042063	gliogenesis	45/2092	301/18723	0.0259117719037372	0.130787434910674	0.103764654638106	DAG1/LAMB1/KLF15/ETV5/VIM/B4GALT5/IL6ST/MXRA8/EGFR/HES1/TENM4/APP/ABL1/TGFB2/CDK6/GPC1/NFIB/SUN2/MAPK1/UFL1/NF1/DUSP10/NCSTN/GRN/PAFAH1B1/DICER1/AKT2/SOX9/PARD3/CREB1/SNW1/RHEB/NDN/LRP1/MBD1/RELA/ILK/STAT3/TSPO/SMO/CTNNB1/HDAC2/PSEN1/PRKCI/TTC21B	45	1
GO:0061512	GO:0061512	protein localization to cilium	13/2092	65/18723	0.0259829831738794	0.13103390739282	0.103960201955057	TCTN1/CC2D2A/DZIP1/CSNK1D/ARL13B/ARL3/WDR35/ARF4/RABEP1/TMEM107/TTC21B/ARL6/WDR19	13	1
GO:0051017	GO:0051017	actin filament bundle assembly	26/2092	157/18723	0.0260276909722008	0.131146411912423	0.104049461237723	CALD1/PIK3R1/CGNL1/TGFBR1/WASF2/ABL1/ITGB5/MET/PPP1R9A/LIMK1/SMAD3/EZR/CLASP1/ARHGAP6/SDC4/ROCK1/CD47/PFN2/EVL/ADD1/PPFIA1/CUL3/PHLDB2/CLASP2/SRC/ZYX	26	1
GO:0009048	GO:0009048	dosage compensation by inactivation of X chromosome	5/2092	16/18723	0.0263626309305808	0.132122345113796	0.104823750997741	HNRNPU/YTHDC1/SMCHD1/UPF1/LRIF1	5	1
GO:0016584	GO:0016584	nucleosome positioning	5/2092	16/18723	0.0263626309305808	0.132122345113796	0.104823750997741	CTCF/SMARCA5/PAF1/RSF1/LIN54	5	1
GO:0033631	GO:0033631	cell-cell adhesion mediated by integrin	5/2092	16/18723	0.0263626309305808	0.132122345113796	0.104823750997741	DPP4/PIEZO1/ITGB1/ADAM9/NPNT	5	1
GO:0071361	GO:0071361	cellular response to ethanol	5/2092	16/18723	0.0263626309305808	0.132122345113796	0.104823750997741	ADCY7/PRKCE/DNMT3A/TP53INP1/ITPR2	5	1
GO:0080009	GO:0080009	mRNA methylation	5/2092	16/18723	0.0263626309305808	0.132122345113796	0.104823750997741	ZC3H13/VIRMA/WTAP/TRMT10C/PCIF1	5	1
GO:2001034	GO:2001034	positive regulation of double-strand break repair via nonhomologous end joining	5/2092	16/18723	0.0263626309305808	0.132122345113796	0.104823750997741	KMT5B/RIF1/SMCHD1/PARP3/PRKDC	5	1
GO:0072132	GO:0072132	mesenchyme morphogenesis	11/2092	52/18723	0.0265351641171113	0.132122345113796	0.104823750997741	TGFBR2/TGFBR1/RBPJ/TGFB2/SMAD3/MDM4/TMEM100/BMPR1A/SMAD2/SOX9/SMAD4	11	1
GO:0061564	GO:0061564	axon development	66/2092	467/18723	0.0265561272733687	0.132122345113796	0.104823750997741	DAG1/NREP/CHODL/NOTCH3/NCAM1/ULK1/NRCAM/B4GALT5/NIN/ITGB1/APP/ABL1/DCLK1/RPS6KA5/RET/DDR1/GOLGA4/GLI2/SEMA4B/NTN1/VASH2/TOP2B/LIMK1/ADNP/SPART/RGMA/NFIB/PLXNA2/OPHN1/FYN/SIN3A/ETV1/ARHGAP35/LRIG2/GRN/PAFAH1B1/CXCL12/EFNA5/TCTN1/DPYSL2/BOC/SKIL/MEGF8/USP9X/MACF1/PARD3/CREB1/PAK3/SEMA6C/NDN/LRP1/RAB21/NOTCH2/SMAD4/NPTN/ILK/SEMA4D/CTNNA1/TSPO/SMO/NDEL1/NEO1/PSEN1/APBB1/GSK3B/MARK2	66	1
GO:0043244	GO:0043244	regulation of protein-containing complex disassembly	21/2092	121/18723	0.0267959298733619	0.132122345113796	0.104823750997741	FYCO1/APC/IGF1R/TMOD3/CLASP1/UPF1/PIK3CA/TMEM39A/ETF1/INSR/ADD1/GSPT1/MTPN/TAOK1/HDGFL3/SCAF8/ARHGEF2/MID1/CLASP2/EIF5A2/GLE1	21	1
GO:0014743	GO:0014743	regulation of muscle hypertrophy	14/2092	72/18723	0.026800785038288	0.132122345113796	0.104823750997741	IGFBP5/IL6ST/FOXO1/IGF1/AGT/SMAD3/MSTN/CDK9/ROCK1/YY1/MTPN/CAMK2D/SMAD4/ATP2B4	14	1
GO:0030330	GO:0030330	DNA damage response, signal transduction by p53 class mediator	14/2092	72/18723	0.026800785038288	0.132122345113796	0.104823750997741	FOXO3/PTTG1IP/DDX5/MDM4/KMT5A/ATM/ATRX/KDM1A/CRADD/SIRT1/BRCA2/PPM1D/DYRK1A/YJU2	14	1
GO:0033627	GO:0033627	cell adhesion mediated by integrin	14/2092	72/18723	0.026800785038288	0.132122345113796	0.104823750997741	DPP4/FBN1/ITGAV/PDE3B/ITGBL1/PIEZO1/ITGB1/ITGB5/TGFB2/RET/PLAU/ADAM9/ADAM17/NPNT	14	1
GO:0042246	GO:0042246	tissue regeneration	14/2092	72/18723	0.026800785038288	0.132122345113796	0.104823750997741	DAG1/SGCA/TGFBR2/PTGFRN/RUNX1/IGF1/CD81/PTPN12/MSTN/DUSP10/KPNA1/MTPN/CFLAR/BIN3	14	1
GO:0001765	GO:0001765	membrane raft assembly	4/2092	11/18723	0.0268983493382827	0.132122345113796	0.104823750997741	EMP2/RFTN1/PACSIN2/FLOT2	4	1
GO:0007042	GO:0007042	lysosomal lumen acidification	4/2092	11/18723	0.0268983493382827	0.132122345113796	0.104823750997741	TMEM106B/ATP6AP2/GRN/SNAPIN	4	1
GO:0014854	GO:0014854	response to inactivity	4/2092	11/18723	0.0268983493382827	0.132122345113796	0.104823750997741	DAG1/SGCA/FBXO32/CAT	4	1
GO:0034770	GO:0034770	histone H4-K20 methylation	4/2092	11/18723	0.0268983493382827	0.132122345113796	0.104823750997741	KMT5B/KMT5A/NSD1/ARID4A	4	1
GO:0042789	GO:0042789	mRNA transcription by RNA polymerase II	4/2092	11/18723	0.0268983493382827	0.132122345113796	0.104823750997741	SUPT6H/MED1/STAT3/AP3B1	4	1
GO:0048715	GO:0048715	negative regulation of oligodendrocyte differentiation	4/2092	11/18723	0.0268983493382827	0.132122345113796	0.104823750997741	HES1/NF1/DUSP10/CTNNB1	4	1
GO:0051081	GO:0051081	nuclear membrane disassembly	4/2092	11/18723	0.0268983493382827	0.132122345113796	0.104823750997741	LPIN1/PAFAH1B1/CTDNEP1/NDEL1	4	1
GO:0060433	GO:0060433	bronchus development	4/2092	11/18723	0.0268983493382827	0.132122345113796	0.104823750997741	TGFBR2/BMP4/SOX9/HOXA5	4	1
GO:0070933	GO:0070933	histone H4 deacetylation	4/2092	11/18723	0.0268983493382827	0.132122345113796	0.104823750997741	REST/SMARCAD1/HDAC3/HDAC2	4	1
GO:0071679	GO:0071679	commissural neuron axon guidance	4/2092	11/18723	0.0268983493382827	0.132122345113796	0.104823750997741	DAG1/NCAM1/NFIB/SMO	4	1
GO:0072110	GO:0072110	glomerular mesangial cell proliferation	4/2092	11/18723	0.0268983493382827	0.132122345113796	0.104823750997741	IL6R/PDGFD/BMP4/CFLAR	4	1
GO:0072173	GO:0072173	metanephric tubule morphogenesis	4/2092	11/18723	0.0268983493382827	0.132122345113796	0.104823750997741	HES1/LGR4/PKD1/SOX9	4	1
GO:0072497	GO:0072497	mesenchymal stem cell differentiation	4/2092	11/18723	0.0268983493382827	0.132122345113796	0.104823750997741	LTBP3/REST/SOX9/CTNNB1	4	1
GO:0090030	GO:0090030	regulation of steroid hormone biosynthetic process	4/2092	11/18723	0.0268983493382827	0.132122345113796	0.104823750997741	REST/H6PD/POR/BMP6	4	1
GO:0090084	GO:0090084	negative regulation of inclusion body assembly	4/2092	11/18723	0.0268983493382827	0.132122345113796	0.104823750997741	SORL1/DNAJB6/DNAJB1/SACS	4	1
GO:1901533	GO:1901533	negative regulation of hematopoietic progenitor cell differentiation	4/2092	11/18723	0.0268983493382827	0.132122345113796	0.104823750997741	NFE2L2/HES1/HSPA9/DPF2	4	1
GO:1903961	GO:1903961	positive regulation of anion transmembrane transport	4/2092	11/18723	0.0268983493382827	0.132122345113796	0.104823750997741	ITGB1/AGT/TCAF1/PSEN1	4	1
GO:0014068	GO:0014068	positive regulation of phosphatidylinositol 3-kinase signaling	15/2092	79/18723	0.0273258892816492	0.134109875728463	0.106400625931899	IGF1/TGFB2/AGT/PDGFC/FGFR1/IGF1R/FYN/PDGFD/MYDGF/CAT/INSR/SOX9/SIRT1/SEMA4D/SRC	15	1
GO:0000018	GO:0000018	regulation of DNA recombination	19/2092	107/18723	0.0274575735336533	0.134418137992927	0.106645196271794	UBE2B/KMT5B/RIF1/SMCHD1/SETD2/SUPT6H/ARID2/WDR48/SMARCAD1/KDM1A/BCL6/NDFIP1/KPNA1/TERF2/MMS19/MSH6/KLHL15/FBH1/PARP3	19	1
GO:0006275	GO:0006275	regulation of DNA replication	19/2092	107/18723	0.0274575735336533	0.134418137992927	0.106645196271794	EGFR/NUCKS1/GLI2/SMC3/DHX9/USP37/ATRX/ZBTB38/LIG3/BCL6/ESCO1/BRCA2/GTPBP4/KAT7/FAF1/TERF1/INO80/FBH1/WAPL	19	1
GO:0010927	GO:0010927	cellular component assembly involved in morphogenesis	19/2092	107/18723	0.0274575735336533	0.134418137992927	0.106645196271794	DAG1/TENM4/ITGB1/PROX1/GPC1/TMOD3/CLASP1/PAFAH1B1/DICER1/OBSL1/SIX4/CFLAR/SMAD4/ILK/TMF1/CSRP1/PHLDB2/CLASP2/ACRBP	19	1
GO:0006140	GO:0006140	regulation of nucleotide metabolic process	16/2092	86/18723	0.0276132191969508	0.13495442270296	0.107070675965331	PDK4/ZBTB20/PPARGC1A/APP/IGF1/ZBTB7A/PINK1/EP300/PGAM1/INSR/PDK2/DDIT4/SPHK2/STAT3/PSEN1/NCOR1	16	1
GO:0022406	GO:0022406	membrane docking	16/2092	86/18723	0.0276132191969508	0.13495442270296	0.107070675965331	STX11/USO1/EZR/STXBP3/ROCK1/CTBP2/RAB3IP/BVES/VAPB/CEP290/VPS11/PSEN2/AHCYL1/ATG14/CHP1/BLOC1S6	16	1
GO:0045807	GO:0045807	positive regulation of endocytosis	18/2092	100/18723	0.0276457763788349	0.135000851291141	0.107107511663051	GPC3/EEF2K/FMR1/CD63/NEDD4L/WASL/CD151/SCYL2/MIB1/INSR/APPL2/LRP1/RAB21/ATAD1/APPL1/AHI1/HNRNPK/AP2B1	18	1
GO:0090398	GO:0090398	cellular senescence	17/2092	93/18723	0.027707639435667	0.135190190746525	0.107257730552279	YPEL3/CALR/ABL1/NAMPT/MAP3K5/CDK6/MAP3K3/BMPR1A/ARNTL/ATM/SMC6/AKT3/BCL6/SIRT1/TERF2/PRKDC/MAPK14	17	1
GO:0034198	GO:0034198	cellular response to amino acid starvation	10/2092	46/18723	0.0281806300382947	0.137155102971085	0.108816660418248	MAP1LC3A/SESN1/RRAGD/MAP3K5/SH3GLB1/MAPK1/RRAGB/TFEB/EIF2S1/BMT2	10	1
GO:0055010	GO:0055010	ventricular cardiac muscle tissue morphogenesis	10/2092	46/18723	0.0281806300382947	0.137155102971085	0.108816660418248	TGFBR3/TGFBR1/RBPJ/TGFB2/PROX1/BMPR1A/MED1/HEG1/DSP/SMAD4	10	1
GO:0061462	GO:0061462	protein localization to lysosome	10/2092	46/18723	0.0281806300382947	0.137155102971085	0.108816660418248	SORL1/SCARB2/LAMP2/CD81/GPR137B/M6PR/AP3D1/GCC2/CACNG5/AP3B1	10	1
GO:0045785	GO:0045785	positive regulation of cell adhesion	62/2092	437/18723	0.0286953871072995	0.139450210878106	0.110637562246408	DAG1/FBLN2/DPP4/ITGAV/JAK1/IL6ST/CALR/TGFBR2/ZBTB16/PIEZO1/HES1/ABL1/RUNX1/HSPD1/EMILIN1/IGF1/CCDC80/TGFB2/CDH13/CDK6/RET/GLI2/CD81/UTRN/SMAD3/FYN/EMP2/DUSP10/NID1/PRKCE/ADAM9/SDC4/ROCK1/AP3D1/STAT5B/ATM/ECM2/PIK3CA/CXCL12/CD47/P4HB/NFAT5/BCL6/CITED2/POLDIP2/DOCK8/RELA/EPB41L5/ILK/MAP4K4/JUP/DENND6A/XBP1/FLOT2/NPNT/AP3B1/SRC/EFEMP2/CD276/GSK3B/SART1/RIPK2	62	1
GO:0071456	GO:0071456	cellular response to hypoxia	25/2092	151/18723	0.0287096125262288	0.139450210878106	0.110637562246408	RORA/FOXO3/HYOU1/NFE2L2/PPARGC1A/RBPJ/ZFP36L1/PINK1/NPEPPS/MDM4/BNIP3L/PRKCE/DNMT3A/HP1BP3/P4HB/TMBIM6/CITED2/NOP53/SIRT1/CFLAR/USP19/BACH1/PTGIS/SRC/ERO1A	25	1
GO:0051495	GO:0051495	positive regulation of cytoskeleton organization	35/2092	226/18723	0.0287236471936799	0.139450210878106	0.110637562246408	TGFBR1/AKAP9/WASF2/NIN/CDC42EP5/ABL1/MET/CLIP1/PROX1/IQGAP2/DYNC1H1/LIMK1/WASL/ARFIP1/JMY/SMAD3/NUMA1/CLASP1/PRKCE/SDC4/CD47/PFN2/EVL/VPS4B/CKAP5/ARL3/ABI2/NCKAP1/CEP120/RICTOR/TOGARAM1/ARPC5/GPSM2/SLAIN2/GRB2	35	1
GO:0030100	GO:0030100	regulation of endocytosis	33/2092	211/18723	0.0290577332689777	0.140955284415795	0.111831663468363	GPC3/ITGAV/EEF2K/FMR1/ABL1/CD63/CDH13/NEDD4L/WASL/CD151/OPHN1/SNX33/STON2/RAB5A/ROCK1/SMAP1/SCYL2/MIB1/ANKRD13A/INSR/APPL2/BMP2K/LRP1/RAB21/ATXN2/PACSIN2/ATAD1/APPL1/AHI1/ARFGAP1/SRC/HNRNPK/AP2B1	33	1
GO:0014015	GO:0014015	positive regulation of gliogenesis	13/2092	66/18723	0.0291586209856868	0.141210691374025	0.11203429925544	DAG1/ETV5/IL6ST/EGFR/HES1/TENM4/UFL1/DICER1/RHEB/RELA/TSPO/HDAC2/PRKCI	13	1
GO:0045600	GO:0045600	positive regulation of fat cell differentiation	13/2092	66/18723	0.0291586209856868	0.141210691374025	0.11203429925544	LPL/CEBPB/ZBTB16/HNRNPU/METRNL/ZFP36L1/WDFY2/CREB1/MEDAG/SYAP1/XBP1/NAPEPLD/MAPK14	13	1
GO:0045766	GO:0045766	positive regulation of angiogenesis	29/2092	181/18723	0.0293023090667417	0.1416721879321	0.112400443227894	SASH1/CTSH/JAK1/NFE2L2/TGFBR2/ITGB1/ABL1/RUNX1/VEGFB/SMAD1/VASH2/BTG1/ANGPTL4/MYDGF/PDPK1/AGO2/GRN/AKT3/MTDH/EMC10/ADAM12/SIRT1/STAT3/JUP/XBP1/PDCD6/PTGIS/VEGFC/HIPK1	29	1
GO:1904018	GO:1904018	positive regulation of vasculature development	29/2092	181/18723	0.0293023090667417	0.1416721879321	0.112400443227894	SASH1/CTSH/JAK1/NFE2L2/TGFBR2/ITGB1/ABL1/RUNX1/VEGFB/SMAD1/VASH2/BTG1/ANGPTL4/MYDGF/PDPK1/AGO2/GRN/AKT3/MTDH/EMC10/ADAM12/SIRT1/STAT3/JUP/XBP1/PDCD6/PTGIS/VEGFC/HIPK1	29	1
GO:0000077	GO:0000077	DNA damage checkpoint signaling	20/2092	115/18723	0.0295527694360353	0.142602486497453	0.113138527199112	FOXN3/CDC5L/GIGYF2/XPC/CDC14B/ATM/SYF2/CRADD/NOP53/CLOCK/WAC/UIMC1/TAOK1/TAOK3/MDC1/PPP1R10/PRKDC/FBXO31/MAPK14/CEP63	20	1
GO:0030866	GO:0030866	cortical actin cytoskeleton organization	9/2092	40/18723	0.0296165027465249	0.142602486497453	0.113138527199112	RHOQ/CALR/EPB41L2/TLN1/EZR/ROCK1/EHD2/NCKAP1/FMNL1	9	1
GO:0031111	GO:0031111	negative regulation of microtubule polymerization or depolymerization	9/2092	40/18723	0.0296165027465249	0.142602486497453	0.113138527199112	APC/CLASP1/TAOK1/HDGFL3/ARHGEF2/MID1/CLASP2/DYRK1A/FKBP4	9	1
GO:0072210	GO:0072210	metanephric nephron development	9/2092	40/18723	0.0296165027465249	0.142602486497453	0.113138527199112	PKD2/HES1/LGR4/RET/PKD1/BMP4/SOX9/SMO/CTNNB1	9	1
GO:2000781	GO:2000781	positive regulation of double-strand break repair	9/2092	40/18723	0.0296165027465249	0.142602486497453	0.113138527199112	KMT5B/RIF1/SMCHD1/ARID2/WDR48/MMS19/SLF2/PARP3/PRKDC	9	1
GO:0002089	GO:0002089	lens morphogenesis in camera-type eye	6/2092	22/18723	0.0298182675167446	0.142869031350687	0.11334999961357	PROX1/BMP4/CITED2/ABI2/CTNNB1/HIPK1	6	1
GO:0002320	GO:0002320	lymphoid progenitor cell differentiation	6/2092	22/18723	0.0298182675167446	0.142869031350687	0.11334999961357	HES1/NUDT21/BMP4/SOS2/FNIP1/PRKDC	6	1
GO:0021904	GO:0021904	dorsal/ventral neural tube patterning	6/2092	22/18723	0.0298182675167446	0.142869031350687	0.11334999961357	GLI2/BMP4/TCTN1/SMO/PSEN1/WDR19	6	1
GO:0031061	GO:0031061	negative regulation of histone methylation	6/2092	22/18723	0.0298182675167446	0.142869031350687	0.11334999961357	AASS/SUPT6H/PIH1D1/KDM1A/MLLT6/SIRT1	6	1
GO:0045663	GO:0045663	positive regulation of myoblast differentiation	6/2092	22/18723	0.0298182675167446	0.142869031350687	0.11334999961357	MYF5/BTG1/BOC/ILK/MAPK14/CDON	6	1
GO:0051220	GO:0051220	cytoplasmic sequestering of protein	6/2092	22/18723	0.0298182675167446	0.142869031350687	0.11334999961357	PKD2/PKD1/LATS1/YWHAB/DZIP1/FAF1	6	1
GO:0033059	GO:0033059	cellular pigmentation	11/2092	53/18723	0.0302174109205672	0.144446302558587	0.11460138130991	ZEB2/CD63/KIF13A/DCTN2/AP3D1/AP1G1/RAB11B/SNAPIN/AP3B1/ARL6/BLOC1S6	11	1
GO:0051963	GO:0051963	regulation of synapse assembly	18/2092	101/18723	0.030250318599701	0.144446302558587	0.11460138130991	EEF2K/MUSK/APP/BHLHB9/NTN1/PPP1R9A/ADNP/VPS35/ADGRL2/PTPRD/SETD5/LRRN1/CLSTN1/SRPX2/SIX4/SEMA4D/UBE2V2/DLG5	18	1
GO:0001570	GO:0001570	vasculogenesis	15/2092	80/18723	0.0302781230923514	0.144446302558587	0.11460138130991	TGFBR3/ITGAV/AMOT/TGFBR2/QKI/ZFP36L1/TMEM100/EMP2/SETD2/MYO1E/HEG1/FZD4/CITED2/SMO/CTNNB1	15	1
GO:0051303	GO:0051303	establishment of chromosome localization	15/2092	80/18723	0.0302781230923514	0.144446302558587	0.11460138130991	HNRNPU/DYNC1H1/UBE2B/NUMA1/DCTN2/MIS12/VPS4B/KPNB1/TRAPPC12/CENPQ/NDEL1/TERF1/CENPC/CUL3/CHMP6	15	1
GO:0071229	GO:0071229	cellular response to acid chemical	15/2092	80/18723	0.0302781230923514	0.144446302558587	0.11460138130991	PKD2/COL5A2/CEBPB/SESN1/RRAGD/PDGFC/FYN/PDGFD/DNMT3A/PIK3CA/RRAGB/XBP1/IPO5/LAMTOR1/HNRNPD	15	1
GO:0009306	GO:0009306	protein secretion	52/2092	359/18723	0.030295484123304	0.144446302558587	0.11460138130991	PAM/INHBB/PDIA4/DPP4/HADH/EGFR/DNAJC1/STXBP5L/CANX/IGF1/TGFB2/REST/EXOC1/RAB11FIP2/SIDT2/ARFIP1/CCDC186/P3H1/EZR/STXBP5/STXBP3/ARNTL/M6PR/ARFGAP3/PRKCE/ADAM9/ANG/MIA3/GLUD1/RAB11B/TMED10/SERP1/PAFAH1B1/EFNA5/SEL1L/SMAD2/ERP29/COPG2/CLOCK/ENSA/LRP1/CAMK2N1/MAP4K4/TM7SF3/VEGFC/NADK/OLFM2/BMP6/UBE2Q1/APBB1/ICA1/BLOC1S6	52	1
GO:0006470	GO:0006470	protein dephosphorylation	42/2092	281/18723	0.0306229230783522	0.14536531980915	0.115330514866786	PDP1/RCAN1/DUSP28/PINK1/PTPRG/PTPN12/CDC14B/PPP2R5E/DUSP10/PTPRD/PTPRE/BOD1L1/ROCK1/PPP1R15B/PTPN21/PGAM5/RPAP2/EYA4/CTDSPL2/CRY2/PPP6R3/PPM1A/SLC39A10/YWHAB/PTPN13/SPPL3/MTMR3/FBXW11/ANKLE2/DUSP1/ENSA/MINPP1/EYA1/PTBP1/MTMR6/PPM1D/CTDNEP1/PPP2R3A/PTPMT1/PTPN9/MTMR4/GSK3B	42	1
GO:0007095	GO:0007095	mitotic G2 DNA damage checkpoint signaling	8/2092	34/18723	0.0306371997684869	0.14536531980915	0.115330514866786	FOXN3/CDC14B/ATM/SYF2/NOP53/UIMC1/TAOK1/TAOK3	8	1
GO:0009303	GO:0009303	rRNA transcription	8/2092	34/18723	0.0306371997684869	0.14536531980915	0.115330514866786	NCL/GTF3C1/ANG/PIH1D1/NOP53/SPIN1/TAF1B/GTF3C4	8	1
GO:0032212	GO:0032212	positive regulation of telomere maintenance via telomerase	8/2092	34/18723	0.0306371997684869	0.14536531980915	0.115330514866786	MAPK1/TNKS/ATM/HNRNPA1/MAP3K4/CCT8/NEK7/CTNNB1	8	1
GO:0043516	GO:0043516	regulation of DNA damage response, signal transduction by p53 class mediator	8/2092	34/18723	0.0306371997684869	0.14536531980915	0.115330514866786	PTTG1IP/DDX5/KMT5A/ATM/KDM1A/SIRT1/DYRK1A/YJU2	8	1
GO:0098751	GO:0098751	bone cell development	8/2092	34/18723	0.0306371997684869	0.14536531980915	0.115330514866786	FBN1/WASF2/ATP6AP1/EP300/MED1/PAFAH1B1/NOTCH2/SRC	8	1
GO:0010464	GO:0010464	regulation of mesenchymal cell proliferation	7/2092	28/18723	0.0308999092012838	0.14590239384961	0.115756620802433	TGFBR2/NFIB/BMPR1A/BMP4/SOX9/SMO/CTNNB1	7	1
GO:0032438	GO:0032438	melanosome organization	7/2092	28/18723	0.0308999092012838	0.14590239384961	0.115756620802433	ZEB2/KIF13A/AP3D1/AP1G1/SNAPIN/AP3B1/BLOC1S6	7	1
GO:0051894	GO:0051894	positive regulation of focal adhesion assembly	7/2092	28/18723	0.0308999092012838	0.14590239384961	0.115756620802433	ABL1/SMAD3/SDC4/ROCK1/POLDIP2/EPB41L5/MAP4K4	7	1
GO:0070076	GO:0070076	histone lysine demethylation	7/2092	28/18723	0.0308999092012838	0.14590239384961	0.115756620802433	JMJD1C/UBE2B/KDM5A/KDM1A/PHF2/KDM5B/KDM4B	7	1
GO:0080111	GO:0080111	DNA demethylation	7/2092	28/18723	0.0308999092012838	0.14590239384961	0.115756620802433	TET1/TET2/OTUD4/USP9X/TRIM28/USP7/TDG	7	1
GO:1990776	GO:1990776	response to angiotensin	7/2092	28/18723	0.0308999092012838	0.14590239384961	0.115756620802433	NFE2L2/AGT/AGTRAP/ROCK1/RELA/AHCYL1/SRC	7	1
GO:0003231	GO:0003231	cardiac ventricle development	21/2092	123/18723	0.031501989425042	0.148625421501709	0.117917027297774	TGFBR3/TGFBR2/TGFBR1/HES1/RBPJ/TGFB2/PROX1/HECTD1/MDM4/PTK7/BMPR1A/TRIP11/MED1/BMP4/HEG1/CPE/CITED2/DSP/SMAD4/FRS2/AP2B1	21	1
GO:0035592	GO:0035592	establishment of protein localization to extracellular region	52/2092	360/18723	0.0316903841013503	0.149393879962485	0.118526709923942	PAM/INHBB/PDIA4/DPP4/HADH/EGFR/DNAJC1/STXBP5L/CANX/IGF1/TGFB2/REST/EXOC1/RAB11FIP2/SIDT2/ARFIP1/CCDC186/P3H1/EZR/STXBP5/STXBP3/ARNTL/M6PR/ARFGAP3/PRKCE/ADAM9/ANG/MIA3/GLUD1/RAB11B/TMED10/SERP1/PAFAH1B1/EFNA5/SEL1L/SMAD2/ERP29/COPG2/CLOCK/ENSA/LRP1/CAMK2N1/MAP4K4/TM7SF3/VEGFC/NADK/OLFM2/BMP6/UBE2Q1/APBB1/ICA1/BLOC1S6	52	1
GO:0071692	GO:0071692	protein localization to extracellular region	53/2092	368/18723	0.0318329435757246	0.149945200833361	0.118964119066497	PAM/INHBB/PDIA4/DPP4/FBN1/HADH/EGFR/DNAJC1/STXBP5L/CANX/IGF1/TGFB2/REST/EXOC1/RAB11FIP2/SIDT2/ARFIP1/CCDC186/P3H1/EZR/STXBP5/STXBP3/ARNTL/M6PR/ARFGAP3/PRKCE/ADAM9/ANG/MIA3/GLUD1/RAB11B/TMED10/SERP1/PAFAH1B1/EFNA5/SEL1L/SMAD2/ERP29/COPG2/CLOCK/ENSA/LRP1/CAMK2N1/MAP4K4/TM7SF3/VEGFC/NADK/OLFM2/BMP6/UBE2Q1/APBB1/ICA1/BLOC1S6	53	1
GO:0010761	GO:0010761	fibroblast migration	10/2092	47/18723	0.0323335682446884	0.152058668331446	0.120640910305483	ZFAND5/ITGB1/CORO1C/ARID5B/PRKCE/SDC4/APPL2/PAK3/APPL1/ILK	10	1
GO:0072583	GO:0072583	clathrin-dependent endocytosis	10/2092	47/18723	0.0323335682446884	0.152058668331446	0.120640910305483	CANX/WASL/FCHO2/SMAP1/SCYL2/BMP2K/CLTA/CLTC/AP2B1/CLTB	10	1
GO:0055076	GO:0055076	transition metal ion homeostasis	23/2092	138/18723	0.0325096943007414	0.152641748300594	0.121103516607582	CYBRD1/APP/FBXL5/ATP6AP1/ISCU/PRNP/SLC25A28/ATP6V1G1/AP3D1/SLC40A1/CUTC/SLC39A10/NDFIP1/COX19/SLC39A7/SLC30A5/SMAD4/SLC39A13/NEO1/AP3B1/BMP6/SCO1/IREB2	23	1
GO:1903322	GO:1903322	positive regulation of protein modification by small protein conjugation or removal	23/2092	138/18723	0.0325096943007414	0.152641748300594	0.121103516607582	HSPA5/PTTG1IP/GABARAP/HUWE1/PINK1/PIAS1/CDC14B/CDK9/DERL1/WDR48/KDM1A/NDFIP1/NOP53/TOPORS/SART3/HDAC3/PDCD6/RNF40/AXIN1/CUL3/DDX3X/DCUN1D1/RIPK2	23	1
GO:0006513	GO:0006513	protein monoubiquitination	13/2092	67/18723	0.032607448414686	0.152855572832655	0.121273161564207	UBE2B/HUWE1/NEDD4L/PAF1/WDR48/TOPORS/WAC/PDCD6/CUL1/RNF40/CUL3/PCGF2/RING1	13	1
GO:0061371	GO:0061371	determination of heart left/right asymmetry	13/2092	67/18723	0.032607448414686	0.152855572832655	0.121273161564207	PKD2/TGFBR2/SMAD3/IFT172/MIB1/MEGF8/CITED2/ARL13B/NOTCH2/SMO/AHI1/IFT57/PSEN1	13	1
GO:0001841	GO:0001841	neural tube formation	18/2092	102/18723	0.0330331870654174	0.154727448214415	0.122758277490263	ABL1/TGFB2/HECTD1/RGMA/PTK7/BRD2/SETD2/ARHGAP35/MTHFR/IFT172/SDC4/BMP4/TCTN1/MIB1/CC2D2A/CITED2/IFT57/CECR2	18	1
GO:0036473	GO:0036473	cell death in response to oxidative stress	17/2092	95/18723	0.0333383884122536	0.156032185574536	0.123793435199861	FOXO3/NFE2L2/MAP3K5/MET/OXR1/REST/PINK1/SFPQ/FYN/NONO/P4HB/MCL1/SIRT1/PDCD10/SLC7A11/CTNNB1/RIPK1	17	1
GO:0006096	GO:0006096	glycolytic process	15/2092	81/18723	0.0334579146987938	0.15634165248319	0.124038961285149	ZBTB20/PPARGC1A/APP/IGF1/ZBTB7A/EP300/DHTKD1/PGAM1/INSR/PFKP/DDIT4/ADPGK/STAT3/PSEN1/NCOR1	15	1
GO:0014032	GO:0014032	neural crest cell development	15/2092	81/18723	0.0334579146987938	0.15634165248319	0.124038961285149	HES1/CORO1C/RET/SEMA4B/MAPK1/BMPR1A/TAPT1/BMP4/SOX9/CITED2/FAM172A/SEMA6C/SEMA4D/SMO/PDCD6	15	1
GO:0001843	GO:0001843	neural tube closure	16/2092	88/18723	0.033493115107132	0.156381330902917	0.124070441507407	ABL1/TGFB2/HECTD1/RGMA/PTK7/BRD2/SETD2/ARHGAP35/MTHFR/IFT172/SDC4/BMP4/CC2D2A/CITED2/IFT57/CECR2	16	1
GO:0001710	GO:0001710	mesodermal cell fate commitment	5/2092	17/18723	0.0339987362656968	0.157486234838335	0.124947054580713	SMAD1/BMPR1A/BMP4/EYA1/ETV2	5	1
GO:0014856	GO:0014856	skeletal muscle cell proliferation	5/2092	17/18723	0.0339987362656968	0.157486234838335	0.124947054580713	PAXBP1/MSTN/KPNA1/CFLAR/STAT3	5	1
GO:0036035	GO:0036035	osteoclast development	5/2092	17/18723	0.0339987362656968	0.157486234838335	0.124947054580713	FBN1/ATP6AP1/PAFAH1B1/NOTCH2/SRC	5	1
GO:0048339	GO:0048339	paraxial mesoderm development	5/2092	17/18723	0.0339987362656968	0.157486234838335	0.124947054580713	SMAD3/BMPR1A/POGLUT1/SMAD2/EPB41L5	5	1
GO:0060644	GO:0060644	mammary gland epithelial cell differentiation	5/2092	17/18723	0.0339987362656968	0.157486234838335	0.124947054580713	CEBPB/LATS1/AKT2/HOXA5/SMO	5	1
GO:0071816	GO:0071816	tail-anchored membrane protein insertion into ER membrane	5/2092	17/18723	0.0339987362656968	0.157486234838335	0.124947054580713	EMC7/EMC2/EMC10/EMC3/EMC4	5	1
GO:0090136	GO:0090136	epithelial cell-cell adhesion	5/2092	17/18723	0.0339987362656968	0.157486234838335	0.124947054580713	ITGB5/DSP/BVES/JUP/CTNNA1	5	1
GO:1900363	GO:1900363	regulation of mRNA polyadenylation	5/2092	17/18723	0.0339987362656968	0.157486234838335	0.124947054580713	YTHDC1/VIRMA/CDK9/NUDT21/RNF40	5	1
GO:1904355	GO:1904355	positive regulation of telomere capping	5/2092	17/18723	0.0339987362656968	0.157486234838335	0.124947054580713	MAPK1/TNKS/MAP3K4/NEK7/HNRNPD	5	1
GO:2000811	GO:2000811	negative regulation of anoikis	5/2092	17/18723	0.0339987362656968	0.157486234838335	0.124947054580713	PDK4/ITGB1/PIK3CA/MCL1/SRC	5	1
GO:0048813	GO:0048813	dendrite morphogenesis	24/2092	146/18723	0.0340430485936296	0.157566837561819	0.12501100348965	EEF2K/TMEM106B/ITGB1/BHLHB9/DCLK1/PPP1R9A/NEDD4L/KIDINS220/CAMK2B/WASL/CUX1/FYN/PTPRD/CAPRIN1/PAFAH1B1/OBSL1/PAK3/RAB21/ABI2/ADAM10/ILK/SEMA4D/FBXO31/GSK3B	24	1
GO:0072698	GO:0072698	protein localization to microtubule cytoskeleton	11/2092	54/18723	0.0342501135373684	0.158181995893385	0.12549906025035	GOLGB1/HNRNPU/APC/NUDCD3/NUMA1/CEP192/DCTN2/CSNK1D/CRIPT/MID1/GSK3B	11	1
GO:1902743	GO:1902743	regulation of lamellipodium organization	11/2092	54/18723	0.0342501135373684	0.158181995893385	0.12549906025035	PIK3R1/WASF2/CORO1C/PLCE1/MSTN/PIK3CA/KANK1/ABI2/NCKAP1/SRC/BIN3	11	1
GO:0048286	GO:0048286	lung alveolus development	9/2092	41/18723	0.0343110392458751	0.158181995893385	0.12549906025035	IGFBP5/LTBP3/MAN2A1/BMP4/CREB1/HOXA5/SLC7A11/ATXN1L/STK40	9	1
GO:0071470	GO:0071470	cellular response to osmotic stress	9/2092	41/18723	0.0343110392458751	0.158181995893385	0.12549906025035	PKD2/LRRC8D/ZFP36L1/MICU1/TSPO/ARHGEF2/DDX3X/SLC12A6/BDKRB2	9	1
GO:0071634	GO:0071634	regulation of transforming growth factor beta production	9/2092	41/18723	0.0343110392458751	0.158181995893385	0.12549906025035	ITGAV/TGFB2/ATP6AP2/SMAD3/LAPTM4B/BMPR1A/CREB1/SMAD4/FURIN	9	1
GO:0061572	GO:0061572	actin filament bundle organization	26/2092	161/18723	0.0343963476343486	0.158450523524084	0.12571210576867	CALD1/PIK3R1/CGNL1/TGFBR1/WASF2/ABL1/ITGB5/MET/PPP1R9A/LIMK1/SMAD3/EZR/CLASP1/ARHGAP6/SDC4/ROCK1/CD47/PFN2/EVL/ADD1/PPFIA1/CUL3/PHLDB2/CLASP2/SRC/ZYX	26	1
GO:0007409	GO:0007409	axonogenesis	59/2092	418/18723	0.0351179648969274	0.161647550685149	0.128248575877309	DAG1/CHODL/NOTCH3/NCAM1/ULK1/NRCAM/B4GALT5/NIN/ITGB1/APP/ABL1/DCLK1/RPS6KA5/RET/GOLGA4/GLI2/SEMA4B/NTN1/TOP2B/LIMK1/ADNP/SPART/RGMA/NFIB/PLXNA2/OPHN1/FYN/SIN3A/ETV1/ARHGAP35/PAFAH1B1/CXCL12/EFNA5/TCTN1/DPYSL2/BOC/SKIL/MEGF8/USP9X/MACF1/PARD3/CREB1/PAK3/SEMA6C/NDN/LRP1/RAB21/NOTCH2/SMAD4/NPTN/ILK/SEMA4D/SMO/NDEL1/NEO1/PSEN1/APBB1/GSK3B/MARK2	59	1
GO:0007088	GO:0007088	regulation of mitotic nuclear division	19/2092	110/18723	0.0354389268857026	0.162849279308398	0.129202008106065	IK/IGF1/PHIP/TPR/ZNF207/APC/RAD21/CCDC8/CDK13/ATM/TOM1L1/BMP4/INSR/OBSL1/TOM1L2/DUSP1/CUL3/RB1/NME6	19	1
GO:1904659	GO:1904659	glucose transmembrane transport	19/2092	110/18723	0.0354389268857026	0.162849279308398	0.129202008106065	GPC3/RHOQ/KLF15/PIK3R1/NFE2L2/RTN2/IGF1/STXBP3/MFSD4B/C2CD5/PEA15/OSBPL8/SLC25A27/INSR/AKT2/APPL2/APPL1/PRKCI/MAPK14	19	1
GO:0030856	GO:0030856	regulation of epithelial cell differentiation	25/2092	154/18723	0.0354624818306076	0.162849279308398	0.129202008106065	SPRY1/CEBPB/HES1/VEZF1/ZFP36L1/BTG1/TMEM100/NUMA1/MED1/SRSF6/ROCK1/STAT5B/BMP4/MAFF/ADD1/SOX9/ETV2/SMO/AHI1/ZDHHC21/CTNNB1/ZEB1/BMP6/HOXA7/KIAA1109	25	1
GO:0060998	GO:0060998	regulation of dendritic spine development	12/2092	61/18723	0.0355402178332298	0.162942186702545	0.12927571934349	EEF2K/FMR1/BHLHB9/PPP1R9A/CAMK2B/C21orf91/CAPRIN1/PAFAH1B1/PAK3/HDAC2/DLG5/PSEN1	12	1
GO:0090342	GO:0090342	regulation of cell aging	12/2092	61/18723	0.0355402178332298	0.162942186702545	0.12927571934349	YPEL3/ABL1/NAMPT/CDK6/MAP3K3/BMPR1A/ARNTL/AKT3/BCL6/SIRT1/TERF2/PRKDC	12	1
GO:0007569	GO:0007569	cell aging	22/2092	132/18723	0.0359078592545364	0.162942186702545	0.12927571934349	YPEL3/CALR/ABL1/NAMPT/PDCD4/MAP3K5/CDK6/MAP3K3/BMPR1A/ARNTL/ATM/SMC6/AKT3/BCL6/CITED2/SIRT1/BRCA2/TERF2/ILK/PRKDC/WRN/MAPK14	22	1
GO:0045454	GO:0045454	cell redox homeostasis	8/2092	35/18723	0.0359548500795179	0.162942186702545	0.12927571934349	NFE2L2/ERP44/TXN2/PRDX3/PRDX4/PRDX5/DDIT3/ERO1A	8	1
GO:0048821	GO:0048821	erythrocyte development	8/2092	35/18723	0.0359548500795179	0.162942186702545	0.12927571934349	ZBTB7A/TMOD3/MED1/BCL6/CITED2/L3MBTL3/ARID4A/MAEA	8	1
GO:0090181	GO:0090181	regulation of cholesterol metabolic process	8/2092	35/18723	0.0359548500795179	0.162942186702545	0.12927571934349	MBTPS1/POR/TTC39B/EPHX2/ERLIN2/MBTPS2/ACADL/ARV1	8	1
GO:1905508	GO:1905508	protein localization to microtubule organizing center	8/2092	35/18723	0.0359548500795179	0.162942186702545	0.12927571934349	GOLGB1/APC/NUDCD3/NUMA1/CEP192/DCTN2/CSNK1D/GSK3B	8	1
GO:0009247	GO:0009247	glycolipid biosynthetic process	13/2092	68/18723	0.0363405600857691	0.162942186702545	0.12927571934349	B4GALT5/PIGK/ST3GAL5/PIGS/UGCG/PIGT/DPM3/PGAP1/GPAA1/PIGP/PIGC/PIGV/DPM1	13	1
GO:0060411	GO:0060411	cardiac septum morphogenesis	13/2092	68/18723	0.0363405600857691	0.162942186702545	0.12927571934349	TGFBR3/TGFBR2/TGFBR1/HES1/RBPJ/TGFB2/PROX1/BMPR1A/BMP4/CITED2/NOTCH2/SMAD4/SMO	13	1
GO:0033674	GO:0033674	positive regulation of kinase activity	65/2092	467/18723	0.0363845041018866	0.162942186702545	0.12927571934349	DAG1/SASH1/PKD2/DIPK2A/EGFR/FGFR4/TGFBR2/MUSK/ABL1/MAP3K5/MET/IGF1/TGFB2/PROX1/AGT/RET/DDR1/MAGED1/CD81/PRNP/PPP1R9A/ADNP/PINK1/IL6R/PDGFC/FGFR1/PKD1/AFAP1L2/IGF1R/PDGFD/EMP2/BMPR1A/PDPK1/ADAM9/ANG/SDC4/TOM1L1/PIH1D1/TAB2/PIK3CA/PRRC1/EFNA5/OSBPL8/INSR/CCND2/FZD4/MAP3K4/ERP29/DAZAP2/SIRT1/PDCD10/ADAM17/TAOK1/SYAP1/ILK/TAOK3/VEGFC/RICTOR/AXIN1/SRC/DDX3X/PSEN1/ATG14/ATP2B4/MARK2	65	1
GO:0035282	GO:0035282	segmentation	17/2092	96/18723	0.0364498315297344	0.162942186702545	0.12927571934349	MYF5/RBPJ/POFUT1/SMAD3/PLXNA2/BMPR1A/EP300/LRP6/POGLUT1/BMP4/MIB1/PCSK6/EPB41L5/SMAD4/FRS2/PRKDC/PSEN1	17	1
GO:0006622	GO:0006622	protein targeting to lysosome	6/2092	23/18723	0.0366426852253767	0.162942186702545	0.12927571934349	SORL1/SCARB2/LAMP2/M6PR/GCC2/AP3B1	6	1
GO:0030325	GO:0030325	adrenal gland development	6/2092	23/18723	0.0366426852253767	0.162942186702545	0.12927571934349	ARID5B/SMAD3/NF1/SMAD2/CITED2/TSPO	6	1
GO:0050650	GO:0050650	chondroitin sulfate proteoglycan biosynthetic process	6/2092	23/18723	0.0366426852253767	0.162942186702545	0.12927571934349	CHST3/CHST7/PXYLP1/XYLT2/CHPF/CSGALNACT2	6	1
GO:0090335	GO:0090335	regulation of brown fat cell differentiation	6/2092	23/18723	0.0366426852253767	0.162942186702545	0.12927571934349	HNRNPU/METRNL/DUSP10/SIRT1/NAPEPLD/MAPK14	6	1
GO:0006333	GO:0006333	chromatin assembly or disassembly	28/2092	177/18723	0.0367215515278954	0.162942186702545	0.12927571934349	SMARCC2/BAZ1B/ARID1A/SUPT16H/BRD2/NASP/CTCF/SMARCA5/ARID2/PAF1/CHD3/TLK2/HP1BP3/ATRX/RSF1/UBN2/SOX9/KAT6B/LIN54/SIRT1/PHF2/SMARCE1/SART3/BAZ2A/UBN1/NAA60/SHPRH/NAP1L4	28	1
GO:0010657	GO:0010657	muscle cell apoptotic process	16/2092	89/18723	0.0367543095841604	0.162942186702545	0.12927571934349	DIPK2A/NFE2L2/PDCD4/MAP3K5/IGF1/AGT/PDPK1/LRP6/SIRT1/CFLAR/CAMK2D/ILK/PDE1A/RBM10/PPP1R10/MFN2	16	1
GO:0060606	GO:0060606	tube closure	16/2092	89/18723	0.0367543095841604	0.162942186702545	0.12927571934349	ABL1/TGFB2/HECTD1/RGMA/PTK7/BRD2/SETD2/ARHGAP35/MTHFR/IFT172/SDC4/BMP4/CC2D2A/CITED2/IFT57/CECR2	16	1
GO:1900407	GO:1900407	regulation of cellular response to oxidative stress	16/2092	89/18723	0.0367543095841604	0.162942186702545	0.12927571934349	FOXO3/NFE2L2/MET/OXR1/REST/PINK1/SFPQ/FYN/NONO/P4HB/MCL1/SIRT1/SLC7A11/CTNNB1/RIPK1/MAPKAP1	16	1
GO:0010587	GO:0010587	miRNA catabolic process	4/2092	12/18723	0.0368552916151745	0.162942186702545	0.12927571934349	TUT4/ZSWIM8/SND1/DIS3L2	4	1
GO:0014889	GO:0014889	muscle atrophy	4/2092	12/18723	0.0368552916151745	0.162942186702545	0.12927571934349	FOXO3/PPARGC1A/MSTN/CFLAR	4	1
GO:0030238	GO:0030238	male sex determination	4/2092	12/18723	0.0368552916151745	0.162942186702545	0.12927571934349	SOX9/MAP3K4/SIX4/SF1	4	1
GO:0030397	GO:0030397	membrane disassembly	4/2092	12/18723	0.0368552916151745	0.162942186702545	0.12927571934349	LPIN1/PAFAH1B1/CTDNEP1/NDEL1	4	1
GO:0031453	GO:0031453	positive regulation of heterochromatin assembly	4/2092	12/18723	0.0368552916151745	0.162942186702545	0.12927571934349	TPR/MPHOSPH8/ATF7IP/TRIM28	4	1
GO:0033127	GO:0033127	regulation of histone phosphorylation	4/2092	12/18723	0.0368552916151745	0.162942186702545	0.12927571934349	FMR1/RPS6KA5/UBE2B/CDK9	4	1
GO:0033523	GO:0033523	histone H2B ubiquitination	4/2092	12/18723	0.0368552916151745	0.162942186702545	0.12927571934349	CDK9/PAF1/WAC/RNF40	4	1
GO:0042762	GO:0042762	regulation of sulfur metabolic process	4/2092	12/18723	0.0368552916151745	0.162942186702545	0.12927571934349	PDK4/NFE2L2/PDK2/SLC7A11	4	1
GO:0043476	GO:0043476	pigment accumulation	4/2092	12/18723	0.0368552916151745	0.162942186702545	0.12927571934349	CD63/AP3D1/AP1G1/BLOC1S6	4	1
GO:0043482	GO:0043482	cellular pigment accumulation	4/2092	12/18723	0.0368552916151745	0.162942186702545	0.12927571934349	CD63/AP3D1/AP1G1/BLOC1S6	4	1
GO:0061307	GO:0061307	cardiac neural crest cell differentiation involved in heart development	4/2092	12/18723	0.0368552916151745	0.162942186702545	0.12927571934349	HES1/MAPK1/BMP4/CITED2	4	1
GO:0061308	GO:0061308	cardiac neural crest cell development involved in heart development	4/2092	12/18723	0.0368552916151745	0.162942186702545	0.12927571934349	HES1/MAPK1/BMP4/CITED2	4	1
GO:0071287	GO:0071287	cellular response to manganese ion	4/2092	12/18723	0.0368552916151745	0.162942186702545	0.12927571934349	APP/HSPA5/EIF2S1/BACE1	4	1
GO:0071712	GO:0071712	ER-associated misfolded protein catabolic process	4/2092	12/18723	0.0368552916151745	0.162942186702545	0.12927571934349	UGGT1/DERL1/AUP1/UGGT2	4	1
GO:0072584	GO:0072584	caveolin-mediated endocytosis	4/2092	12/18723	0.0368552916151745	0.162942186702545	0.12927571934349	NEDD4L/MAPK1/PACSIN2/SRC	4	1
GO:0090085	GO:0090085	regulation of protein deubiquitination	4/2092	12/18723	0.0368552916151745	0.162942186702545	0.12927571934349	OTUD4/WDR48/NOP53/SART3	4	1
GO:0120263	GO:0120263	positive regulation of heterochromatin organization	4/2092	12/18723	0.0368552916151745	0.162942186702545	0.12927571934349	TPR/MPHOSPH8/ATF7IP/TRIM28	4	1
GO:1903441	GO:1903441	protein localization to ciliary membrane	4/2092	12/18723	0.0368552916151745	0.162942186702545	0.12927571934349	ARL13B/ARL3/RABEP1/WDR19	4	1
GO:1903800	GO:1903800	positive regulation of production of miRNAs involved in gene silencing by miRNA	4/2092	12/18723	0.0368552916151745	0.162942186702545	0.12927571934349	EGFR/DDX5/BMP4/RIPK1	4	1
GO:1903909	GO:1903909	regulation of receptor clustering	4/2092	12/18723	0.0368552916151745	0.162942186702545	0.12927571934349	MESD/CD81/ZDHHC2/SLC7A11	4	1
GO:1905214	GO:1905214	regulation of RNA binding	4/2092	12/18723	0.0368552916151745	0.162942186702545	0.12927571934349	FMR1/NUCKS1/EIF3D/CDK9	4	1
GO:0006757	GO:0006757	ATP generation from ADP	15/2092	82/18723	0.0368738356450904	0.162942186702545	0.12927571934349	ZBTB20/PPARGC1A/APP/IGF1/ZBTB7A/EP300/DHTKD1/PGAM1/INSR/PFKP/DDIT4/ADPGK/STAT3/PSEN1/NCOR1	15	1
GO:0007032	GO:0007032	endosome organization	15/2092	82/18723	0.0368738356450904	0.162942186702545	0.12927571934349	SCARB2/CORO1C/ARFGEF2/LAPTM4B/SNX33/VPS36/VPS4B/SQSTM1/RAB22A/USP8/STAM/VPS11/LAMTOR1/CHMP6/STAM2	15	1
GO:0050000	GO:0050000	chromosome localization	15/2092	82/18723	0.0368738356450904	0.162942186702545	0.12927571934349	HNRNPU/DYNC1H1/UBE2B/NUMA1/DCTN2/MIS12/VPS4B/KPNB1/TRAPPC12/CENPQ/NDEL1/TERF1/CENPC/CUL3/CHMP6	15	1
GO:0090311	GO:0090311	regulation of protein deacetylation	10/2092	48/18723	0.0368974769764891	0.162942186702545	0.12927571934349	C6orf89/NIPBL/PINK1/EP300/KDM5A/BCL6/NDN/SPHK2/CAMK2D/DYRK1A	10	1
GO:0097720	GO:0097720	calcineurin-mediated signaling	10/2092	48/18723	0.0368974769764891	0.162942186702545	0.12927571934349	RCAN1/NFATC2/IGF1/PRNP/NFAT5/SPPL3/PTBP1/CHP1/ATP2B4/GSK3B	10	1
GO:0000289	GO:0000289	nuclear-transcribed mRNA poly(A) tail shortening	7/2092	29/18723	0.0369298517086724	0.162942186702545	0.12927571934349	PABPC1/SAMD4A/TUT4/TNRC6B/AGO2/CNOT3/BTG2	7	1
GO:0010592	GO:0010592	positive regulation of lamellipodium assembly	7/2092	29/18723	0.0369298517086724	0.162942186702545	0.12927571934349	PIK3R1/WASF2/PLCE1/MSTN/PIK3CA/ABI2/NCKAP1	7	1
GO:0045737	GO:0045737	positive regulation of cyclin-dependent protein serine/threonine kinase activity	7/2092	29/18723	0.0369298517086724	0.162942186702545	0.12927571934349	PKD2/EGFR/PROX1/PKD1/CCND2/ADAM17/SRC	7	1
GO:0048753	GO:0048753	pigment granule organization	7/2092	29/18723	0.0369298517086724	0.162942186702545	0.12927571934349	ZEB2/KIF13A/AP3D1/AP1G1/SNAPIN/AP3B1/BLOC1S6	7	1
GO:0060969	GO:0060969	negative regulation of gene silencing	7/2092	29/18723	0.0369298517086724	0.162942186702545	0.12927571934349	TET1/ELAVL1/ESR1/NCOR2/PHF2/STAT3/NCOR1	7	1
GO:0070198	GO:0070198	protein localization to chromosome, telomeric region	7/2092	29/18723	0.0369298517086724	0.162942186702545	0.12927571934349	TNKS/ATRX/CCT8/BRCA2/TERF2/TERF1/TPP1	7	1
GO:1902175	GO:1902175	regulation of oxidative stress-induced intrinsic apoptotic signaling pathway	7/2092	29/18723	0.0369298517086724	0.162942186702545	0.12927571934349	NFE2L2/PINK1/SFPQ/NONO/P4HB/MCL1/SIRT1	7	1
GO:0051147	GO:0051147	regulation of muscle cell differentiation	25/2092	155/18723	0.0379588774087312	0.167356345804308	0.132777842426071	NFATC2/PIEZO1/MYF5/PDCD4/IGF1/PROX1/SETD3/SMAD1/PIAS1/CDK9/BMPR1A/SUPT6H/BMP4/YY1/HDAC5/SIRT1/PTBP1/SMAD4/XBP1/OLFM2/MAML1/FRS2/MAPK14/FBXO22/EFEMP2	25	1
GO:0003229	GO:0003229	ventricular cardiac muscle tissue development	11/2092	55/18723	0.0386476581231972	0.170158946247843	0.13500138069877	TGFBR3/TGFBR1/RBPJ/TGFB2/PROX1/BMPR1A/MED1/ADAMTS9/HEG1/DSP/SMAD4	11	1
GO:1903052	GO:1903052	positive regulation of proteolysis involved in cellular protein catabolic process	22/2092	133/18723	0.0386526726745742	0.170158946247843	0.13500138069877	NFE2L2/FMR1/HECTD1/NUB1/GABARAP/PIAS1/TMEM259/ATXN3/CSNK1D/HERPUD1/NOP53/ARIH1/COP1/PSMC3/RNF40/AXIN1/SUMO2/UBE2V2/TMTC3/PSEN1/FBXO22/GSK3B	22	1
GO:0035265	GO:0035265	organ growth	28/2092	178/18723	0.0390997675387889	0.171997850442982	0.136460337813813	DIPK2A/TGFBR3/NPPC/TGFBR2/TGFBR1/TENM4/RUNX1/RBPJ/IGF1/TGFB2/PROX1/AGT/SMAD1/MAPK1/BMPR1A/ARID2/POR/SERP1/LATS2/HEG1/LATS1/YY1/SMAD2/SOX9/CITED2/ESR1/SMO/MAPK14	28	1
GO:0044839	GO:0044839	cell cycle G2/M phase transition	24/2092	148/18723	0.0391537970965544	0.172106217717963	0.136546314672906	FOXN3/APP/CDK14/BRD4/CDC14B/FBXL3/RAD21/SIN3A/KHDRBS1/ATM/SYF2/CDK4/LATS1/VPS4B/NOP53/ENSA/UIMC1/USP47/TAOK1/PPM1D/TAOK3/BACH1/FBXL17/TAF2	24	1
GO:0000266	GO:0000266	mitochondrial fission	9/2092	42/18723	0.0394933230605682	0.172949443918943	0.137215316825798	PPARGC1A/PINK1/RALBP1/VPS35/MTFR1L/PGAM5/DDHD2/AP3B1/STAT2	9	1
GO:0000413	GO:0000413	protein peptidyl-prolyl isomerization	9/2092	42/18723	0.0394933230605682	0.172949443918943	0.137215316825798	FKBP5/PPIB/NKTR/FKBP2/FKBP9/FKBP10/PPIL4/PPIH/FKBP4	9	1
GO:0006040	GO:0006040	amino sugar metabolic process	9/2092	42/18723	0.0394933230605682	0.172949443918943	0.137215316825798	CHST3/GNPDA2/GNE/OGA/FN3K/NAGK/CHST7/MGAT1/GFPT1	9	1
GO:0033574	GO:0033574	response to testosterone	9/2092	42/18723	0.0394933230605682	0.172949443918943	0.137215316825798	CALR/MSTN/NASP/CDK4/SIRT1/DUSP1/CFLAR/TSPO/ELK1	9	1
GO:1903432	GO:1903432	regulation of TORC1 signaling	9/2092	42/18723	0.0394933230605682	0.172949443918943	0.137215316825798	SESN1/RRAGD/GPR137B/OTUD5/ATM/PIH1D1/RRAGB/WAC/BMT2	9	1
GO:0032835	GO:0032835	glomerulus development	12/2092	62/18723	0.0397554269403771	0.173760823673242	0.137859052518318	KLF15/HES1/LGR4/RET/PLCE1/IL6R/PDGFD/NID1/MYO1E/BMP4/CFLAR/NOTCH2	12	1
GO:0060393	GO:0060393	regulation of pathway-restricted SMAD protein phosphorylation	12/2092	62/18723	0.0397554269403771	0.173760823673242	0.137859052518318	INHBB/TGFBR1/EMILIN1/TGFB2/SNX25/MSTN/BMPR1A/BMP4/LRP1/TWSG1/SMAD4/BMP6	12	1
GO:0035335	GO:0035335	peptidyl-tyrosine dephosphorylation	17/2092	97/18723	0.0397676351361476	0.173760823673242	0.137859052518318	DUSP28/PTPRG/PTPN12/CDC14B/DUSP10/PTPRD/PTPRE/PTPN21/EYA4/PTPN13/MTMR3/DUSP1/EYA1/MTMR6/PTPMT1/PTPN9/MTMR4	17	1
GO:0031345	GO:0031345	negative regulation of cell projection organization	29/2092	186/18723	0.040125463697932	0.175193579382097	0.138995777933964	VIM/ARHGAP24/ULK1/SEMA4B/NTN1/PRNP/SPART/RGMA/PTPRG/FYN/LRIG2/PAFAH1B1/ODF2L/PFN2/CBFA2T2/EVL/SEMA6C/THOC2/LRP1/KANK1/CCP110/MAP4K4/SEMA4D/ITM2C/SNAPIN/HDAC2/PSEN1/PTPN9/FKBP4	29	1
GO:0046031	GO:0046031	ADP metabolic process	16/2092	90/18723	0.0402395823458128	0.175560919996076	0.139287220089475	ZBTB20/PPARGC1A/APP/IGF1/ZBTB7A/EP300/DHTKD1/PGAM1/INSR/PFKP/DDIT4/ADPGK/STAT3/NUDT9/PSEN1/NCOR1	16	1
GO:0050810	GO:0050810	regulation of steroid biosynthetic process	13/2092	69/18723	0.0403684384945366	0.175991963801573	0.139629203336121	MBTPS1/FGFR4/PPARGC1A/PROX1/REST/H6PD/POR/SIRT1/ERLIN2/MBTPS2/TSPO/SF1/BMP6	13	1
GO:0031397	GO:0031397	negative regulation of protein ubiquitination	15/2092	83/18723	0.0405340689334033	0.176582569646634	0.140097780547548	TRIM44/ABL1/LIMK1/UFL1/FYN/PRKCE/UBR5/SQSTM1/TRIP12/TSPO/GTPBP4/SPOPL/PSEN1/U2AF2/CHP1	15	1
GO:0016054	GO:0016054	organic acid catabolic process	36/2092	240/18723	0.0407661695178209	0.177461652436313	0.140795230743215	TST/HADH/ALDH6A1/AASS/SHMT1/BCKDHB/MCCC2/ABCD3/ACOT4/LPIN1/GNPDA2/DECR1/ECHDC2/BCAT2/MCCC1/PCCA/KYAT3/GCDH/HIBADH/IVD/GLUD1/ACADSB/MCAT/NAGK/AKT2/HOGA1/ACAT1/ACAA1/DDAH2/RIDA/ACADL/NUDT7/SLC25A17/ATP2B4/HSD17B4/ALDH4A1	36	1
GO:0001933	GO:0001933	negative regulation of protein phosphorylation	49/2092	342/18723	0.0408462980953682	0.177678362071605	0.140967164694502	CDKN1C/SPRY1/SORL1/PPARGC1A/KAT2B/ABL1/PDCD4/CORO1C/EMILIN1/AGT/TAF7/UBE2B/PRNP/DNAJC3/SNX25/APC/NF1/DUSP10/PDPK1/LRP6/SPAG9/PPP1R15B/MVP/BMP4/LATS2/HEG1/LATS1/PTPN13/PARD3/DMD/SIRT1/TRAF3IP1/DDIT4/DUSP1/LRP1/CAMK2N1/AKT1S1/ILK/SEMA4D/IPO5/HIPK3/RB1/PRKDC/PSEN1/ATG14/GGNBP2/CHP1/CHMP6/BDKRB2	49	1
GO:0009799	GO:0009799	specification of symmetry	22/2092	134/18723	0.0415491964651922	0.180467763578413	0.14318023114235	PKD2/TGFBR2/SMAD3/GALNT11/IFT172/BMP4/SMAD2/MIB1/MEGF8/CC2D2A/CITED2/ARL13B/PCSK6/NOTCH2/SMO/AHI1/CTNNB1/DDIT3/IFT57/PSEN1/TMEM107/ARL6	22	1
GO:0032147	GO:0032147	activation of protein kinase activity	22/2092	134/18723	0.0415491964651922	0.180467763578413	0.14318023114235	TGFBR2/ABL1/IGF1/TGFB2/AGT/PRNP/ADNP/PINK1/IL6R/PDGFC/EMP2/PDPK1/ANG/TOM1L1/PIK3CA/PRRC1/EFNA5/OSBPL8/INSR/AXIN1/SRC/MARK2	22	1
GO:0010001	GO:0010001	glial cell differentiation	34/2092	225/18723	0.0417858225321676	0.181268574256778	0.143815581499423	DAG1/KLF15/VIM/B4GALT5/IL6ST/MXRA8/EGFR/HES1/TENM4/APP/ABL1/CDK6/GPC1/NFIB/MAPK1/NF1/DUSP10/NCSTN/GRN/DICER1/AKT2/SOX9/PARD3/RHEB/LRP1/MBD1/RELA/ILK/STAT3/SMO/CTNNB1/HDAC2/PSEN1/TTC21B	34	1
GO:0010923	GO:0010923	negative regulation of phosphatase activity	8/2092	36/18723	0.0418606630185936	0.181268574256778	0.143815581499423	TGFB2/URI1/BOD1L1/ROCK1/CRY2/SEMA4D/CHP1/GSK3B	8	1
GO:0045738	GO:0045738	negative regulation of DNA repair	8/2092	36/18723	0.0418606630185936	0.181268574256778	0.143815581499423	RIF1/SMCHD1/RNF169/UBR5/TRIP12/TERF2/KLHL15/FBH1	8	1
GO:0060251	GO:0060251	regulation of glial cell proliferation	8/2092	36/18723	0.0418606630185936	0.181268574256778	0.143815581499423	ETV5/EGFR/HES1/UFL1/DICER1/CREB1/TSPO/PRKCI	8	1
GO:0006376	GO:0006376	mRNA splice site selection	10/2092	49/18723	0.0418883656651445	0.181268574256778	0.143815581499423	SLU7/YTHDC1/SRSF6/PSIP1/SRSF10/SRSF9/SF3A1/SFSWAP/SF1/RBMXL1	10	1
GO:0032271	GO:0032271	regulation of protein polymerization	35/2092	233/18723	0.0423993209954912	0.183082244541027	0.145254518434007	AKAP9/WASF2/NIN/CDC42EP5/ABL1/MET/CLIP1/IQGAP2/PPP1R9A/PINK1/WASL/ARFIP1/JMY/TMOD3/NUMA1/CLASP1/PRKCE/PFN2/LATS1/EVL/CKAP5/ADD1/PAK3/ARL3/MTPN/KANK1/ABI2/NCKAP1/RICTOR/TOGARAM1/ARPC5/DYRK1A/FKBP4/SLAIN2/GRB2	35	1
GO:0002223	GO:0002223	stimulatory C-type lectin receptor signaling pathway	5/2092	18/18723	0.0428703257499144	0.183082244541027	0.145254518434007	CREBBP/FYN/EP300/PAK3/SRC	5	1
GO:0006337	GO:0006337	nucleosome disassembly	5/2092	18/18723	0.0428703257499144	0.183082244541027	0.145254518434007	SMARCC2/ARID1A/SUPT16H/ARID2/SMARCE1	5	1
GO:0006415	GO:0006415	translational termination	5/2092	18/18723	0.0428703257499144	0.183082244541027	0.145254518434007	UPF1/ETF1/GSPT1/EIF5A2/GLE1	5	1
GO:0007549	GO:0007549	dosage compensation	5/2092	18/18723	0.0428703257499144	0.183082244541027	0.145254518434007	HNRNPU/YTHDC1/SMCHD1/UPF1/LRIF1	5	1
GO:0030206	GO:0030206	chondroitin sulfate biosynthetic process	5/2092	18/18723	0.0428703257499144	0.183082244541027	0.145254518434007	CHST3/CHST7/XYLT2/CHPF/CSGALNACT2	5	1
GO:0030730	GO:0030730	sequestering of triglyceride	5/2092	18/18723	0.0428703257499144	0.183082244541027	0.145254518434007	LPL/PNPLA2/OSBPL11/PLIN3/OSBPL8	5	1
GO:0036499	GO:0036499	PERK-mediated unfolded protein response	5/2092	18/18723	0.0428703257499144	0.183082244541027	0.145254518434007	NFE2L2/HSPA5/PPP1R15B/EIF2S1/DDIT3	5	1
GO:0051382	GO:0051382	kinetochore assembly	5/2092	18/18723	0.0428703257499144	0.183082244541027	0.145254518434007	MIS12/RNF4/POGZ/TRAPPC12/CENPC	5	1
GO:0055070	GO:0055070	copper ion homeostasis	5/2092	18/18723	0.0428703257499144	0.183082244541027	0.145254518434007	APP/PRNP/CUTC/COX19/SCO1	5	1
GO:0060391	GO:0060391	positive regulation of SMAD protein signal transduction	5/2092	18/18723	0.0428703257499144	0.183082244541027	0.145254518434007	TGFBR1/BMPR1A/BMP4/SMAD4/BMP6	5	1
GO:0060716	GO:0060716	labyrinthine layer blood vessel development	5/2092	18/18723	0.0428703257499144	0.183082244541027	0.145254518434007	HES1/RBPJ/VASH2/MAPK1/GGNBP2	5	1
GO:0080182	GO:0080182	histone H3-K4 trimethylation	5/2092	18/18723	0.0428703257499144	0.183082244541027	0.145254518434007	TET2/WDR82/KMT2E/ARID4A/RTF1	5	1
GO:1902170	GO:1902170	cellular response to reactive nitrogen species	5/2092	18/18723	0.0428703257499144	0.183082244541027	0.145254518434007	PPARGC1A/FOXO1/AIFM1/CFLAR/HNRNPD	5	1
GO:1903209	GO:1903209	positive regulation of oxidative stress-induced cell death	5/2092	18/18723	0.0428703257499144	0.183082244541027	0.145254518434007	FOXO3/REST/SFPQ/MCL1/RIPK1	5	1
GO:1990840	GO:1990840	response to lectin	5/2092	18/18723	0.0428703257499144	0.183082244541027	0.145254518434007	CREBBP/FYN/EP300/PAK3/SRC	5	1
GO:1990858	GO:1990858	cellular response to lectin	5/2092	18/18723	0.0428703257499144	0.183082244541027	0.145254518434007	CREBBP/FYN/EP300/PAK3/SRC	5	1
GO:2000641	GO:2000641	regulation of early endosome to late endosome transport	5/2092	18/18723	0.0428703257499144	0.183082244541027	0.145254518434007	MAPK1/EZR/RAB21/VPS11/SRC	5	1
GO:0001678	GO:0001678	cellular glucose homeostasis	27/2092	172/18723	0.0430986126999867	0.183923015567363	0.145921572690687	FOXO3/KLF15/PIK3R1/ZBTB20/PPARGC1A/NUCKS1/FOXO1/LRRC8D/RAB11FIP2/SIDT2/CCDC186/IGF1R/SIN3A/STXBP3/PRKCE/PIH1D1/PIK3CA/RAB11B/EFNA5/SIRT1/WDR35/LRP1/CAMK2N1/MAP4K4/XBP1/POLG/NADK	27	1
GO:0043473	GO:0043473	pigmentation	17/2092	98/18723	0.0432981824041407	0.184371533073632	0.146277419291463	ADAMTS20/ZEB2/CD63/ATP6AP2/KIF13A/ARCN1/NF1/DCTN2/AP3D1/AP1G1/RAB11B/SNAPIN/AP3B1/VANGL1/ATRN/ARL6/BLOC1S6	17	1
GO:0070301	GO:0070301	cellular response to hydrogen peroxide	17/2092	98/18723	0.0432981824041407	0.184371533073632	0.146277419291463	MAP1LC3A/FOXO3/NFE2L2/ABL1/FOXO1/MAP3K5/MET/PINK1/PDGFD/AIFM1/SIRT1/PDCD10/RELA/HDAC2/PCGF2/SRC/RIPK1	17	1
GO:1902882	GO:1902882	regulation of response to oxidative stress	17/2092	98/18723	0.0432981824041407	0.184371533073632	0.146277419291463	FOXO3/NFE2L2/SESN1/MET/OXR1/REST/PINK1/SFPQ/FYN/NONO/P4HB/MCL1/SIRT1/SLC7A11/CTNNB1/RIPK1/MAPKAP1	17	1
GO:0051784	GO:0051784	negative regulation of nuclear division	11/2092	56/18723	0.0434232860098753	0.184769868886497	0.146593452540988	IK/TPR/ZNF207/APC/RAD21/ATM/TOM1L1/BMP4/TOM1L2/DUSP1/NME6	11	1
GO:0000132	GO:0000132	establishment of mitotic spindle orientation	7/2092	30/18723	0.0436848396798214	0.184941964081963	0.146729990110783	SPRY1/ITGB1/NUMA1/PAFAH1B1/FBXW11/NDEL1/GPSM2	7	1
GO:0034508	GO:0034508	centromere complex assembly	7/2092	30/18723	0.0436848396798214	0.184941964081963	0.146729990110783	NASP/MIS12/RNF4/POGZ/TRAPPC12/CENPC/RB1	7	1
GO:0036296	GO:0036296	response to increased oxygen levels	7/2092	30/18723	0.0436848396798214	0.184941964081963	0.146729990110783	FOXO1/ATP6AP1/ATP6V1G1/CAT/CDK4/POLG/HDAC2	7	1
GO:0045948	GO:0045948	positive regulation of translational initiation	7/2092	30/18723	0.0436848396798214	0.184941964081963	0.146729990110783	DNAJC3/YTHDF3/KHDRBS1/LARP1/POLR2D/DHX29/DDX3X	7	1
GO:0060603	GO:0060603	mammary gland duct morphogenesis	7/2092	30/18723	0.0436848396798214	0.184941964081963	0.146729990110783	DDR1/GLI2/NTN1/MED1/ESR1/KDM5B/SRC	7	1
GO:0061384	GO:0061384	heart trabecula morphogenesis	7/2092	30/18723	0.0436848396798214	0.184941964081963	0.146729990110783	TGFBR3/TGFBR1/RBPJ/TGFB2/BMPR1A/MED1/HEG1	7	1
GO:1900101	GO:1900101	regulation of endoplasmic reticulum unfolded protein response	7/2092	30/18723	0.0436848396798214	0.184941964081963	0.146729990110783	PIK3R1/HSPA5/ATF6/UFL1/DNAJB9/PPP1R15B/XBP1	7	1
GO:0071901	GO:0071901	negative regulation of protein serine/threonine kinase activity	20/2092	120/18723	0.0438914835388635	0.185552990370586	0.147214768574839	CDKN1C/SPRY1/SORL1/KAT2B/ABL1/PDCD4/AGT/APC/NF1/DUSP10/LRP6/BMP4/LATS2/HEG1/LATS1/SIRT1/DUSP1/IPO5/HIPK3/RB1	20	1
GO:0005996	GO:0005996	monosaccharide metabolic process	38/2092	257/18723	0.0439217466250646	0.185552990370586	0.147214768574839	PDK4/RORA/FAM3C/PPARGC1A/KAT2B/DCXR/POFUT2/POFUT1/IGF1/H6PD/MAN2A1/NCOA2/EP300/FAM3A/PIK3CA/SERP1/INSR/AKT2/PDK2/PFKP/SIRT1/USP7/KBTBD2/ADPGK/MAN2A2/PMM1/WDTC1/B3GLCT/SRC/EPM2AIP1/COX11/UXS1/MAPK14/HECTD4/FUCA1/SOGA1/SLC37A4/GSK3B	38	1
GO:0051983	GO:0051983	regulation of chromosome segregation	16/2092	91/18723	0.0439559346958161	0.185552990370586	0.147214768574839	HNRNPU/IK/TPR/ZNF207/APC/PUM2/RAD21/NUMA1/ATM/SMC6/CSNK2A2/DUSP1/PUM1/CUL3/RB1/WAPL	16	1
GO:0055006	GO:0055006	cardiac cell development	16/2092	91/18723	0.0439559346958161	0.185552990370586	0.147214768574839	SPRY1/TGFBR3/SGCB/PDCD4/HNRNPU/IGF1/PROX1/AGT/BMPR1A/BMP4/YY1/OBSL1/BVES/SMAD4/ALPK3/MAML1	16	1
GO:0010721	GO:0010721	negative regulation of cell development	28/2092	180/18723	0.0441986511258236	0.186443157306698	0.147921012754633	NPPC/FBN1/ULK1/SORL1/HES1/CORO1C/IGF1/SEMA4B/REST/NTN1/SPART/RGMA/NF1/DUSP10/BMPR1A/ACTN4/EFNA5/DICER1/APPL2/SEMA6C/MBD1/KANK1/SEMA4D/CTNNA1/TSPO/CTNNB1/PSEN1/GSK3B	28	1
GO:0001947	GO:0001947	heart looping	12/2092	63/18723	0.0443086239684116	0.186578387192079	0.148028301978272	PKD2/TGFBR2/SMAD3/IFT172/MIB1/CITED2/ARL13B/NOTCH2/SMO/AHI1/IFT57/PSEN1	12	1
GO:0048011	GO:0048011	neurotrophin TRK receptor signaling pathway	6/2092	24/18723	0.0443900415642298	0.186578387192079	0.148028301978272	SPRY1/AGT/DDIT4/NDN/AKT1S1/SRC	6	1
GO:0051570	GO:0051570	regulation of histone H3-K9 methylation	6/2092	24/18723	0.0443900415642298	0.186578387192079	0.148028301978272	RIF1/PIH1D1/ATRX/KDM1A/SIRT1/SETD7	6	1
GO:1903077	GO:1903077	negative regulation of protein localization to plasma membrane	6/2092	24/18723	0.0443900415642298	0.186578387192079	0.148028301978272	RHOQ/TMEM59/HECTD1/MRAP2/CLTC/PPFIA1	6	1
GO:2000209	GO:2000209	regulation of anoikis	6/2092	24/18723	0.0443900415642298	0.186578387192079	0.148028301978272	PDK4/ITGB1/PIK3CA/MCL1/ANKRD13C/SRC	6	1
GO:0010921	GO:0010921	regulation of phosphatase activity	15/2092	84/18723	0.0444463573331425	0.186681077607998	0.148109774908373	RCAN1/TGFB2/LPIN1/SMAD3/URI1/BOD1L1/ROCK1/PPP1R15B/CRY2/PPP6R3/SLC39A10/SEMA4D/NPNT/CHP1/GSK3B	15	1
GO:0003407	GO:0003407	neural retina development	13/2092	70/18723	0.0447008744512173	0.187549741865811	0.148798959207843	TGFB2/THRB/TSPAN12/ATP2B1/OBSL1/SOX9/RORB/TOPORS/AHI1/USP45/PSEN1/HIPK1/ATP2B4	13	1
GO:0048644	GO:0048644	muscle organ morphogenesis	14/2092	77/18723	0.0447172399051532	0.187549741865811	0.148798959207843	TGFBR3/TGFBR1/MYF5/RBPJ/ARID5B/TGFB2/PROX1/BMPR1A/MED1/SERP1/HEG1/DSP/SMAD4/EFEMP2	14	1
GO:0050807	GO:0050807	regulation of synapse organization	32/2092	211/18723	0.0451633201177467	0.188819198536526	0.149806125783934	DAG1/EEF2K/MUSK/APP/ABL1/BHLHB9/NTN1/PRNP/PPP1R9A/ADNP/CAMK2B/VPS35/FYN/ADGRL2/PTPRD/SETD5/CAPRIN1/PAFAH1B1/PAK3/LRRN1/CLSTN1/SRPX2/SIX4/CRIPT/ABI2/SLC7A11/ARF4/ADAM10/SEMA4D/UBE2V2/DLG5/MAPK14	32	1
GO:0006458	GO:0006458	'de novo' protein folding	9/2092	43/18723	0.0451811609136931	0.188819198536526	0.149806125783934	HSPD1/HSPA5/HSPA9/SDF2/DNAJB1/UGGT1/SELENOF/DNAJC18/ERO1A	9	1
GO:0014002	GO:0014002	astrocyte development	9/2092	43/18723	0.0451811609136931	0.188819198536526	0.149806125783934	VIM/EGFR/APP/CDK6/NF1/GRN/LRP1/SMO/PSEN1	9	1
GO:0031952	GO:0031952	regulation of protein autophosphorylation	9/2092	43/18723	0.0451811609136931	0.188819198536526	0.149806125783934	EEF2K/PDGFC/PDGFD/TOM1L1/MVP/VEGFC/SRC/DDX3X/CHP1	9	1
GO:0042771	GO:0042771	intrinsic apoptotic signaling pathway in response to DNA damage by p53 class mediator	9/2092	43/18723	0.0451811609136931	0.188819198536526	0.149806125783934	EP300/KDM1A/SNW1/SIRT1/DDIT4/BRCA2/TOPORS/HIPK1/HNRNPK	9	1
GO:0006310	GO:0006310	DNA recombination	44/2092	305/18723	0.0458033816582927	0.191283023972399	0.151760885395334	REV3L/NUCKS1/HSPD1/NIPBL/UBE2B/TOP2B/KMT5B/SFPQ/RIF1/MCM7/RAD21/SMCHD1/SETD2/SUPT6H/RPA3/NONO/ARID2/ATM/SMC6/WDR48/YY1/SMARCAD1/KDM1A/LIG3/BCL6/INO80D/NDFIP1/CCNB1IP1/RAD52/KPNA1/ZSWIM7/BRCA2/TERF2/MMS19/POLM/MSH6/KLHL15/KIN/INO80/FBH1/PARP3/TCF3/PRKDC/WRN	44	1
GO:0006090	GO:0006090	pyruvate metabolic process	18/2092	106/18723	0.0460706803210521	0.192189833514737	0.152480333552166	PDK4/ZBTB20/PPARGC1A/APP/IGF1/ZBTB7A/EP300/DHTKD1/PGAM1/INSR/HOGA1/PDK2/PFKP/DDIT4/ADPGK/STAT3/PSEN1/NCOR1	18	1
GO:0006006	GO:0006006	glucose metabolic process	30/2092	196/18723	0.0461189950620335	0.192189833514737	0.152480333552166	PDK4/RORA/FAM3C/PPARGC1A/KAT2B/DCXR/IGF1/H6PD/NCOA2/EP300/FAM3A/PIK3CA/SERP1/INSR/AKT2/PDK2/PFKP/SIRT1/USP7/KBTBD2/ADPGK/WDTC1/SRC/EPM2AIP1/COX11/MAPK14/HECTD4/SOGA1/SLC37A4/GSK3B	30	1
GO:0043393	GO:0043393	regulation of protein binding	30/2092	196/18723	0.0461189950620335	0.192189833514737	0.152480333552166	TGFBR3/SORL1/TGFBR1/APP/ABL1/ADNP/RGMA/PKD1/EP300/ROCK1/BMP4/DERL1/TMBIM6/KDM1A/DZIP1/SPPL3/ADD1/HDAC5/POLDIP2/LRP1/EPB41L5/SPAG8/AMFR/SNAPIN/SRC/PSEN1/GSK3B/IDE/MARK2/RIPK2	30	1
GO:0010717	GO:0010717	regulation of epithelial to mesenchymal transition	17/2092	99/18723	0.0470475322905105	0.195780598124335	0.155329188641771	DAG1/SPRY1/GLIPR2/TGFBR2/TGFBR1/POFUT2/TGFB2/SMAD3/CLASP1/BMP4/SMAD2/HPN/SMAD4/CTNNB1/HDAC2/PHLDB2/CLASP2	17	1
GO:0060996	GO:0060996	dendritic spine development	17/2092	99/18723	0.0470475322905105	0.195780598124335	0.155329188641771	EEF2K/FMR1/BHLHB9/PPP1R9A/IQSEC1/CAMK2B/WASL/C21orf91/CAPRIN1/PAFAH1B1/PAK3/ABI2/ARF4/ADAM10/HDAC2/DLG5/PSEN1	17	1
GO:0042177	GO:0042177	negative regulation of protein catabolic process	20/2092	121/18723	0.0472767416904479	0.196358528076557	0.155787709002984	EGFR/TIMP2/SMAD3/MDM4/SVIP/OPHN1/FYN/LAPTM4B/ROCK1/LRIG2/TLK2/NOP53/CSNK2A2/USP7/RELA/WAC/USP19/ALAD/FURIN/PSEN1	20	1
GO:0007632	GO:0007632	visual behavior	10/2092	50/18723	0.0473205607371515	0.196358528076557	0.155787709002984	ATP1A2/ITGB1/APP/PIAS1/NF1/NPHP1/CREB1/DDHD2/SLC7A11/NPTN	10	1
GO:0038202	GO:0038202	TORC1 signaling	10/2092	50/18723	0.0473205607371515	0.196358528076557	0.155787709002984	SESN1/RRAGD/GPR137B/OTUD5/ATM/PIH1D1/RRAGB/WAC/LARP1/BMT2	10	1
GO:2000677	GO:2000677	regulation of transcription regulatory region DNA binding	10/2092	50/18723	0.0473205607371515	0.196358528076557	0.155787709002984	IGF1/ZBTB7A/SIN3A/EP300/NSD1/GTF2B/CTNNB1/DDIT3/RB1/PSEN1	10	1
GO:0030307	GO:0030307	positive regulation of cell growth	26/2092	166/18723	0.0475269296160252	0.197075193273249	0.156356299683554	EGFR/TGFBR1/IGF1/TGFB2/GOLGA4/NTN1/LIMK1/ADNP/NEDD4L/RIMS1/PAFAH1B1/CXCL12/MEGF8/MACF1/HPN/LRP1/ADAM17/MTPN/USP47/ADAM10/ILK/SEMA4D/NDEL1/INO80/DDX3X/CDKN2AIP	26	1
GO:0003158	GO:0003158	endothelium development	22/2092	136/18723	0.0478135935439339	0.198083552067914	0.157156315389583	COL15A1/RBPJ/VEZF1/MET/COL18A1/PROX1/BTG1/TMEM100/EZR/PLOD3/ROCK1/BMP4/HEG1/ADD1/SMAD4/EDF1/ETV2/ADAMTS12/ZDHHC21/CTNNB1/ZEB1/BMP6	22	1
GO:0003161	GO:0003161	cardiac conduction system development	8/2092	37/18723	0.0483744143083325	0.198083552067914	0.157156315389583	MSC/SMAD1/BMPR1A/BMP4/BVES/NOTCH2/SMAD4/MAML1	8	1
GO:0032570	GO:0032570	response to progesterone	8/2092	37/18723	0.0483744143083325	0.198083552067914	0.157156315389583	TGFB2/TXNIP/NCOA1/NCOA2/WBP2/RELA/TSPO/SRC	8	1
GO:0033260	GO:0033260	nuclear DNA replication	8/2092	37/18723	0.0483744143083325	0.198083552067914	0.157156315389583	UPF1/ATRX/BCL6/BRCA2/TERF2/TERF1/INO80/WRN	8	1
GO:0048009	GO:0048009	insulin-like growth factor receptor signaling pathway	8/2092	37/18723	0.0483744143083325	0.198083552067914	0.157156315389583	IGFBP5/IGF2R/PIK3R1/IGF1/PHIP/GIGYF2/IGF1R/CRIM1	8	1
GO:0051294	GO:0051294	establishment of spindle orientation	8/2092	37/18723	0.0483744143083325	0.198083552067914	0.157156315389583	SPRY1/ITGB1/NUMA1/CLASP1/PAFAH1B1/FBXW11/NDEL1/GPSM2	8	1
GO:0008645	GO:0008645	hexose transmembrane transport	19/2092	114/18723	0.0485791394260962	0.198083552067914	0.157156315389583	GPC3/RHOQ/KLF15/PIK3R1/NFE2L2/RTN2/IGF1/STXBP3/MFSD4B/C2CD5/PEA15/OSBPL8/SLC25A27/INSR/AKT2/APPL2/APPL1/PRKCI/MAPK14	19	1
GO:0006611	GO:0006611	protein export from nucleus	11/2092	57/18723	0.0485889696869442	0.198083552067914	0.157156315389583	CALR/HSPA9/TPR/PKD1/CTDSPL2/DUSP16/AHCYL1/RANBP3/RBM22/CHP1/GSK3B	11	1
GO:0016447	GO:0016447	somatic recombination of immunoglobulin gene segments	11/2092	57/18723	0.0485889696869442	0.198083552067914	0.157156315389583	HSPD1/KMT5B/RIF1/SUPT6H/YY1/BCL6/NDFIP1/MSH6/PARP3/TCF3/PRKDC	11	1
GO:0045069	GO:0045069	regulation of viral genome replication	15/2092	85/18723	0.0486179536940944	0.198083552067914	0.157156315389583	PABPC1/PROX1/PKN2/TOP2B/DDX5/MPHOSPH8/TMEM39A/VAPB/TRIM28/LARP1/PPIH/ZC3HAV1/DDX3X/ILF3/STAU1	15	1
GO:0001833	GO:0001833	inner cell mass cell proliferation	4/2092	13/18723	0.0486497263661248	0.198083552067914	0.157156315389583	SBDS/COPS2/BRCA2/NDEL1	4	1
GO:0014745	GO:0014745	negative regulation of muscle adaptation	4/2092	13/18723	0.0486497263661248	0.198083552067914	0.157156315389583	IGFBP5/FOXO1/SMAD3/ATP2B4	4	1
GO:0014842	GO:0014842	regulation of skeletal muscle satellite cell proliferation	4/2092	13/18723	0.0486497263661248	0.198083552067914	0.157156315389583	PAXBP1/MSTN/CFLAR/STAT3	4	1
GO:0016246	GO:0016246	RNA interference	4/2092	13/18723	0.0486497263661248	0.198083552067914	0.157156315389583	DHX9/AGO2/DICER1/PRKRA	4	1
GO:0032352	GO:0032352	positive regulation of hormone metabolic process	4/2092	13/18723	0.0486497263661248	0.198083552067914	0.157156315389583	PPARGC1A/POR/HPN/BMP6	4	1
GO:0035721	GO:0035721	intraciliary retrograde transport	4/2092	13/18723	0.0486497263661248	0.198083552067914	0.157156315389583	WDR35/IFT43/TTC21B/WDR19	4	1
GO:0043970	GO:0043970	histone H3-K9 acetylation	4/2092	13/18723	0.0486497263661248	0.198083552067914	0.157156315389583	KAT2B/PIH1D1/SPHK2/SMAD4	4	1
GO:0044090	GO:0044090	positive regulation of vacuole organization	4/2092	13/18723	0.0486497263661248	0.198083552067914	0.157156315389583	ULK1/SH3GLB1/GRN/PIP4K2B	4	1
GO:0048820	GO:0048820	hair follicle maturation	4/2092	13/18723	0.0486497263661248	0.198083552067914	0.157156315389583	RBPJ/TGFB2/CTNNB1/TRPC4AP	4	1
GO:0060213	GO:0060213	positive regulation of nuclear-transcribed mRNA poly(A) tail shortening	4/2092	13/18723	0.0486497263661248	0.198083552067914	0.157156315389583	PABPC1/TNRC6B/AGO2/BTG2	4	1
GO:0061418	GO:0061418	regulation of transcription from RNA polymerase II promoter in response to hypoxia	4/2092	13/18723	0.0486497263661248	0.198083552067914	0.157156315389583	NFE2L2/RBPJ/CITED2/BACH1	4	1
GO:1900044	GO:1900044	regulation of protein K63-linked ubiquitination	4/2092	13/18723	0.0486497263661248	0.198083552067914	0.157156315389583	SASH1/UBR5/TRIP12/DDX3X	4	1
GO:1900272	GO:1900272	negative regulation of long-term synaptic potentiation	4/2092	13/18723	0.0486497263661248	0.198083552067914	0.157156315389583	APP/ABL1/PRNP/PPP1R9A	4	1
GO:1903651	GO:1903651	positive regulation of cytoplasmic transport	4/2092	13/18723	0.0486497263661248	0.198083552067914	0.157156315389583	SORL1/EZR/RAB21/VPS11	4	1
GO:1904925	GO:1904925	positive regulation of autophagy of mitochondrion in response to mitochondrial depolarization	4/2092	13/18723	0.0486497263661248	0.198083552067914	0.157156315389583	HUWE1/PINK1/VPS13C/MFN2	4	1
GO:1905269	GO:1905269	positive regulation of chromatin organization	4/2092	13/18723	0.0486497263661248	0.198083552067914	0.157156315389583	TPR/MPHOSPH8/ATF7IP/TRIM28	4	1
GO:0007093	GO:0007093	mitotic cell cycle checkpoint signaling	21/2092	129/18723	0.0493305063228363	0.200503853182662	0.159076543502195	FOXN3/IK/GIGYF2/XPC/TPR/ZNF207/CDC14B/APC/ATM/SYF2/CRADD/NOP53/DUSP1/WAC/UIMC1/TAOK1/TAOK3/MDC1/PPP1R10/PRKDC/FBXO31	21	1
[truncated: 13,071 more rows]
