# Supplementary material for: Single-Cell RNA Sequencing Reveals the Cellular Landscape of Longissimus Dorsi in a Newborn Suhuai Pig
Source: Int J Mol Sci. 2024 Jan 18;25(2):1204. doi: 10.3390/ijms25021204 (PMC10816681; doi:10.3390/ijms25021204)
Supplement: Supplementary file 1 [file ijms-25-01204-s001.zip › Supplementary Table S6.csv]

p_val	avg_log2FC	pct.1	pct.2	p_val_adj	cluster	gene
3.96E-88	1.692794106	0.501	0.092	6.35E-84	0	NR2F2
1.96E-49	1.108729181	0.341	0.064	3.14E-45	0	MATN4
6.16E-48	1.23849349	0.585	0.271	9.86E-44	0	UACA
1.97E-47	0.907437158	0.963	0.837	3.15E-43	0	S100A10
3.44E-47	0.738125646	0.352	0.072	5.51E-43	0	PTCH2
1.54E-46	0.924837875	0.59	0.272	2.46E-42	0	MEOX2
4.72E-42	1.176188543	0.733	0.477	7.56E-38	0	ECM1
1.34E-39	1.075829142	0.365	0.111	2.15E-35	0	CYP1B1
7.31E-38	0.89619172	0.345	0.102	1.17E-33	0	PAPSS2
4.94E-37	0.906131754	0.484	0.217	7.92E-33	0	CGNL1
6.40E-37	0.879969798	0.719	0.454	1.02E-32	0	ABLIM1
3.97E-35	0.841795944	0.763	0.553	6.37E-31	0	OMD
4.29E-34	0.766491917	0.455	0.183	6.87E-30	0	GALNT15
7.46E-34	1.05207657	0.57	0.307	1.19E-29	0	TPPP3
7.21E-33	0.714507517	0.765	0.543	1.15E-28	0	ADD3
7.35E-33	1.55629215	0.382	0.152	1.18E-28	0	CLDN1
3.17E-32	1.174490535	0.356	0.134	5.08E-28	0	COL18A1
4.50E-32	0.758558969	0.635	0.391	7.20E-28	0	CYBRD1
4.92E-32	0.910659469	0.686	0.458	7.87E-28	0	ENSSSCG00000005453
8.71E-32	0.355263274	0.999	0.986	1.40E-27	0	ENSSSCG00000004489
1.79E-31	0.813739156	0.651	0.392	2.88E-27	0	SESN3
3.25E-31	0.765893145	0.832	0.703	5.20E-27	0	ADGRD1
1.07E-30	0.886809664	0.317	0.101	1.71E-26	0	ETV1
1.58E-30	0.589389298	0.737	0.53	2.53E-26	0	SLC44A1
1.84E-30	1.42192644	0.505	0.29	2.94E-26	0	TM4SF1
8.17E-30	0.659178383	0.373	0.141	1.31E-25	0	SLC7A10
1.02E-29	0.677175829	0.733	0.507	1.63E-25	0	ENSSSCG00000006395
1.56E-29	0.409167382	0.977	0.822	2.50E-25	0	LGALS1
3.79E-29	0.712275505	0.295	0.096	6.07E-25	0	DHRS3
5.33E-29	0.649485698	0.568	0.299	8.54E-25	0	FAM111A
1.05E-28	1.178929152	0.541	0.294	1.68E-24	0	KLF5
1.41E-28	0.525171646	0.398	0.172	2.26E-24	0	ARHGEF25
7.88E-28	0.561721958	0.41	0.174	1.26E-23	0	GNAI1
4.43E-27	0.659659505	0.632	0.42	7.09E-23	0	HIPK1
7.19E-27	0.842900858	0.344	0.133	1.15E-22	0	ENSSSCG00000015664
8.06E-26	0.563199588	0.622	0.4	1.29E-21	0	UTRN
1.17E-25	0.590037931	0.545	0.323	1.88E-21	0	GPX1
1.68E-25	0.598284379	0.264	0.082	2.70E-21	0	ARL4A
3.24E-25	0.524682795	0.398	0.182	5.19E-21	0	EFHD2
4.53E-25	0.447310307	0.988	0.929	7.26E-21	0	TMSB10
6.16E-25	0.562320072	0.819	0.657	9.86E-21	0	PLAC9
3.65E-24	0.684321917	0.635	0.425	5.85E-20	0	CHRDL1
3.78E-24	0.635972102	0.417	0.205	6.05E-20	0	DOCK9
4.01E-24	0.525644198	0.555	0.311	6.43E-20	0	JAG1
5.19E-24	0.479737481	0.989	0.975	8.31E-20	0	ENSSSCG00000014540
5.94E-24	0.65597228	0.267	0.093	9.52E-20	0	NR2F1
6.55E-24	0.503703423	0.805	0.635	1.05E-19	0	AHNAK
6.85E-24	0.559894656	0.541	0.307	1.10E-19	0	LRRC17
2.78E-23	0.946592854	0.622	0.429	4.46E-19	0	AKAP12
3.06E-23	0.478501099	0.291	0.104	4.90E-19	0	GAS7
4.71E-23	1.793059132	0.279	0.112	7.55E-19	0	SFRP1
7.89E-23	0.923060319	0.49	0.284	1.26E-18	0	PLXDC1
1.11E-22	0.602094875	0.256	0.086	1.78E-18	0	EFNB1
2.92E-22	0.529966967	0.812	0.637	4.68E-18	0	EPB41L2
7.13E-22	0.607817154	0.319	0.138	1.14E-17	0	MATN2
9.78E-22	0.642128042	0.931	0.856	1.57E-17	0	ENSSSCG00000004578
4.27E-21	0.665597433	0.39	0.198	6.84E-17	0	BNC2
4.97E-21	0.773432281	0.656	0.49	7.96E-17	0	FBLN1
6.21E-21	0.920507198	0.604	0.397	9.95E-17	0	ITGBL1
6.38E-21	0.487151503	0.788	0.622	1.02E-16	0	ENSSSCG00000006887
1.06E-20	0.714237263	0.953	0.92	1.70E-16	0	IGFBP6
1.23E-20	0.460528491	0.265	0.097	1.97E-16	0	OLFML2A
1.55E-20	0.479617535	0.483	0.27	2.49E-16	0	CAMKK2
2.01E-20	0.522958463	0.907	0.772	3.21E-16	0	RARRES2
2.55E-20	0.4858318	0.434	0.239	4.09E-16	0	NDRG1
2.83E-20	0.637201753	0.304	0.127	4.53E-16	0	PTCH1
4.12E-20	0.417994338	0.263	0.099	6.60E-16	0	C9orf3
5.66E-20	0.389747264	0.98	0.962	9.07E-16	0	HSP90AA1
1.96E-19	0.82358916	0.421	0.251	3.15E-15	0	CDH11
3.39E-19	0.59193754	0.47	0.293	5.43E-15	0	PCSK1N
1.11E-18	0.439749463	0.701	0.53	1.78E-14	0	FERMT2
1.22E-18	0.653299162	0.407	0.235	1.95E-14	0	CPED1
2.48E-18	0.44021564	0.29	0.129	3.97E-14	0	PRICKLE1
3.21E-18	0.700714359	0.602	0.446	5.14E-14	0	TJP1
4.09E-18	0.508451024	0.365	0.192	6.55E-14	0	SHOX2
5.58E-18	0.420879551	0.885	0.79	8.94E-14	0	NAP1L1
6.02E-18	0.561705776	0.258	0.104	9.64E-14	0	ID2
6.17E-18	0.380488717	0.453	0.262	9.88E-14	0	ARHGAP29
7.50E-18	0.748255883	0.322	0.156	1.20E-13	0	ENSSSCG00000037142
9.51E-18	0.585082863	0.828	0.733	1.52E-13	0	TUBA1B
9.59E-18	0.435409745	0.302	0.134	1.54E-13	0	SYT11
3.44E-17	0.37343781	0.991	0.961	5.52E-13	0	PTMA
3.58E-17	0.403043419	0.345	0.168	5.74E-13	0	SYNE2
6.32E-17	0.418407264	0.927	0.868	1.01E-12	0	ENSSSCG00000001701
7.75E-17	0.370364988	0.333	0.163	1.24E-12	0	FLRT2
1.45E-16	0.519738359	1	0.998	2.33E-12	0	COL3A1
1.87E-16	0.337413153	0.774	0.605	3.00E-12	0	FTL
1.87E-16	0.424713827	0.337	0.169	3.00E-12	0	ORAI1
2.14E-16	0.382330023	0.298	0.142	3.42E-12	0	CDON
2.28E-16	0.443365687	0.468	0.286	3.65E-12	0	FLNA
2.52E-16	0.465733941	0.802	0.628	4.04E-12	0	BGN
4.06E-16	0.619134469	0.593	0.402	6.50E-12	0	ENSSSCG00000029160
4.45E-16	0.582897578	0.62	0.453	7.13E-12	0	ISLR
7.45E-16	0.594190234	0.82	0.743	1.19E-11	0	SRPX
8.65E-16	0.579987139	0.392	0.221	1.39E-11	0	CD248
9.16E-16	0.510962051	0.284	0.134	1.47E-11	0	ID3
1.52E-15	0.310384083	0.437	0.238	2.43E-11	0	ASB9
1.55E-15	0.404839828	0.636	0.432	2.48E-11	0	DAAM1
1.61E-15	0.571162928	0.436	0.266	2.59E-11	0	FZD2
3.81E-15	0.350409697	0.989	0.955	6.10E-11	0	CST3
4.08E-15	0.356713789	0.957	0.896	6.53E-11	0	SPTBN1
7.71E-15	0.560387799	0.521	0.342	1.24E-10	0	ENSSSCG00000005437
8.64E-15	0.498645296	0.609	0.458	1.38E-10	0	SDC2
9.11E-15	0.42130724	0.562	0.388	1.46E-10	0	TUBB
1.01E-14	0.662164276	0.582	0.411	1.62E-10	0	ANGPTL4
1.11E-14	0.679762736	0.388	0.234	1.77E-10	0	TRIB2
1.32E-14	0.373563649	0.38	0.219	2.11E-10	0	ADAMTSL4
1.45E-14	0.485186077	0.429	0.271	2.32E-10	0	FSTL3
1.69E-14	0.357941139	0.57	0.398	2.71E-10	0	ARL5A
1.85E-14	0.645035251	0.407	0.246	2.97E-10	0	LGALS3
1.88E-14	0.446015892	0.261	0.124	3.02E-10	0	CSRP1
3.16E-14	0.474466344	0.352	0.204	5.07E-10	0	NCAM1
3.82E-14	0.398938636	0.769	0.635	6.12E-10	0	MBNL1
3.98E-14	0.358773112	0.56	0.371	6.38E-10	0	RAP2A
4.66E-14	0.632252327	0.932	0.873	7.47E-10	0	IGFBP5
6.46E-14	0.348598029	0.989	0.979	1.03E-09	0	FSTL1
6.60E-14	0.300057065	0.254	0.116	1.06E-09	0	TSPAN11
8.54E-14	0.486685171	0.378	0.224	1.37E-09	0	SLC26A2
9.43E-14	0.434849447	0.396	0.243	1.51E-09	0	PRRX1
1.23E-13	0.516576794	0.269	0.129	1.98E-09	0	MDK
1.63E-13	0.602681598	0.775	0.666	2.61E-09	0	MARCKS
2.22E-13	0.377465899	0.69	0.541	3.55E-09	0	ENSSSCG00000032595
2.33E-13	0.311597529	0.644	0.461	3.74E-09	0	PPFIBP1
6.78E-13	0.481358294	0.403	0.252	1.09E-08	0	CRISPLD2
9.06E-13	0.337542755	0.633	0.458	1.45E-08	0	PSIP1
1.38E-12	0.308654857	0.425	0.266	2.22E-08	0	ADD1
1.44E-12	0.433740117	0.396	0.248	2.31E-08	0	11-Sep
2.58E-12	0.387763575	0.813	0.72	4.13E-08	0	TSC22D3
2.84E-12	0.342562883	0.547	0.39	4.54E-08	0	SPTAN1
2.87E-12	0.346702755	0.886	0.82	4.60E-08	0	GPC3
2.89E-12	0.458417447	0.426	0.28	4.62E-08	0	SMOC2
3.90E-12	0.255868669	0.29	0.153	6.24E-08	0	KIF13A
4.58E-12	0.3988769	0.648	0.509	7.34E-08	0	DCLK1
4.69E-12	0.30004845	0.368	0.222	7.51E-08	0	NPDC1
7.64E-12	0.429675303	0.494	0.343	1.22E-07	0	ATP2B4
8.31E-12	0.370207368	0.56	0.413	1.33E-07	0	CTNNA1
9.56E-12	0.451356946	0.273	0.145	1.53E-07	0	USP54
1.14E-11	0.538775246	0.352	0.219	1.82E-07	0	GEM
1.16E-11	0.318235377	0.903	0.849	1.86E-07	0	CALM1
1.27E-11	1.084624385	0.436	0.292	2.03E-07	0	SFRP4
1.52E-11	0.432910278	0.344	0.2	2.44E-07	0	PCOLCE2
1.74E-11	0.470185243	0.85	0.761	2.79E-07	0	ENSSSCG00000013849
2.98E-11	0.354526504	0.355	0.221	4.77E-07	0	DDAH2
3.00E-11	0.370762782	0.555	0.388	4.80E-07	0	ISG12(A)
3.41E-11	0.438519389	0.551	0.405	5.46E-07	0	EBF2
3.54E-11	0.331034612	0.716	0.593	5.68E-07	0	EIF3A
4.40E-11	0.273006403	0.655	0.468	7.05E-07	0	PEAR1
4.46E-11	0.269967118	0.882	0.797	7.14E-07	0	SERBP1
4.65E-11	0.309924842	0.614	0.465	7.45E-07	0	ENSSSCG00000039249
5.20E-11	0.317250761	0.303	0.172	8.34E-07	0	PLA2G16
7.56E-11	0.281296414	0.957	0.925	1.21E-06	0	RPL5
1.08E-10	0.343387359	0.407	0.266	1.73E-06	0	YWHAH
1.09E-10	0.360189198	0.284	0.164	1.74E-06	0	EPHA3
1.19E-10	0.25729111	0.306	0.172	1.91E-06	0	LRRC42
1.27E-10	0.370292369	0.394	0.263	2.03E-06	0	CRIP2
1.41E-10	0.347803293	0.329	0.202	2.26E-06	0	CBX6
1.49E-10	0.372540717	0.559	0.428	2.38E-06	0	KLF3
1.65E-10	0.312255949	0.472	0.319	2.64E-06	0	C1QTNF1
1.67E-10	0.253430244	0.405	0.254	2.68E-06	0	YES1
1.80E-10	0.626260706	0.536	0.377	2.88E-06	0	APOE
1.92E-10	0.293329635	0.752	0.625	3.07E-06	0	MIF
2.17E-10	0.417282025	0.608	0.496	3.48E-06	0	LMO4
2.21E-10	0.273667727	0.586	0.438	3.53E-06	0	MSN
2.46E-10	0.379201267	0.3	0.186	3.94E-06	0	RGL1
2.70E-10	0.501760296	0.792	0.722	4.32E-06	0	PDGFRL
2.75E-10	0.263392779	0.28	0.161	4.40E-06	0	ENSSSCG00000031170
2.93E-10	0.374350229	0.368	0.238	4.69E-06	0	PPP1R14B
3.19E-10	0.4742436	0.735	0.62	5.11E-06	0	FGL2
3.44E-10	0.318263043	0.474	0.33	5.51E-06	0	WBP1L
3.76E-10	0.281538212	0.687	0.544	6.03E-06	0	ENSSSCG00000008987
4.32E-10	0.948110686	0.651	0.544	6.91E-06	0	PI15
4.43E-10	0.334180634	0.417	0.287	7.09E-06	0	CAVIN3
4.46E-10	0.302111238	0.836	0.744	7.15E-06	0	ENSSSCG00000016998
4.84E-10	0.286980843	0.438	0.291	7.75E-06	0	ATL3
6.21E-10	0.435369143	0.645	0.533	9.95E-06	0	GJA1
6.23E-10	0.294059817	0.296	0.174	9.98E-06	0	DLG1
6.29E-10	0.288318419	0.302	0.178	1.01E-05	0	WLS
6.61E-10	0.3172914	0.396	0.274	1.06E-05	0	MGST3
7.46E-10	0.353146615	0.604	0.476	1.19E-05	0	CLTB
7.55E-10	0.439966297	0.318	0.195	1.21E-05	0	SH3PXD2A
1.29E-09	0.276992005	0.501	0.359	2.07E-05	0	ENSSSCG00000029251
1.69E-09	0.317661139	0.493	0.343	2.70E-05	0	FAM129A
2.37E-09	0.271694777	0.628	0.491	3.79E-05	0	ENSSSCG00000002259
2.52E-09	0.280014845	0.483	0.358	4.04E-05	0	ACTN4
2.76E-09	0.315284293	0.566	0.426	4.42E-05	0	RHOQ
3.27E-09	0.40164076	0.673	0.576	5.24E-05	0	ANTXR1
3.42E-09	0.421739978	0.747	0.659	5.48E-05	0	FN1
3.45E-09	0.43968517	0.551	0.422	5.53E-05	0	UGDH
4.65E-09	0.306180731	0.254	0.148	7.44E-05	0	LOXL1
4.76E-09	0.267255254	0.414	0.289	7.62E-05	0	IFNGR1
7.13E-09	0.299766433	0.322	0.203	0.00011419	0	SERINC5
9.99E-09	0.411726315	0.346	0.231	0.000159943	0	FZD1
1.16E-08	0.271311797	0.268	0.164	0.000185429	0	FLOT1
1.26E-08	0.321741234	0.545	0.424	0.000201774	0	EHD2
1.61E-08	0.25372932	0.66	0.524	0.000257277	0	RBMS3
2.06E-08	0.31859306	0.654	0.529	0.000330608	0	AEBP1
2.80E-08	0.268288106	0.586	0.458	0.000449137	0	MTCH1
2.96E-08	0.294448154	0.329	0.222	0.000473928	0	TCAF1
3.01E-08	0.284070234	0.336	0.22	0.000481438	0	PTPN13
3.17E-08	0.325860985	0.505	0.398	0.000507698	0	CHD3
3.46E-08	0.314847267	0.67	0.539	0.000553658	0	NFIX
3.51E-08	0.26521849	0.417	0.293	0.000562192	0	LAP3
4.46E-08	0.332486708	0.417	0.302	0.000714288	0	CAST
4.67E-08	0.397103725	0.537	0.395	0.00074861	0	EFEMP1
5.11E-08	0.252805379	0.256	0.154	0.000819201	0	PLEKHA2
5.29E-08	0.396602375	0.66	0.521	0.000847957	0	PMEPA1
8.58E-08	0.298505993	0.357	0.244	0.001373983	0	ENSSSCG00000039071
9.81E-08	0.331378182	0.344	0.243	0.001571347	0	ENSSSCG00000027124
1.05E-07	0.290392212	0.804	0.719	0.001686116	0	NFIB
1.20E-07	0.256835145	0.61	0.496	0.001919685	0	RNF13
1.29E-07	0.29046376	0.502	0.396	0.002069842	0	UBE2H
2.00E-07	0.375172322	0.369	0.259	0.003197512	0	PPP1R15A
2.35E-07	0.251473248	0.811	0.69	0.003769258	0	PIK3R1
2.36E-07	0.25283159	0.294	0.19	0.003785125	0	FAM20C
3.03E-07	0.345270981	0.516	0.394	0.004858291	0	TSC22D1
3.04E-07	0.260623607	0.258	0.16	0.004866798	0	PTPRK
3.94E-07	0.349710876	0.708	0.635	0.006309325	0	MCL1
4.03E-07	0.260287643	0.614	0.496	0.006451416	0	MMP14
4.30E-07	0.269734659	0.252	0.156	0.00689212	0	FILIP1L
5.78E-07	0.277755953	0.333	0.236	0.009266237	0	GLIS2
7.21E-07	0.453557645	0.723	0.657	0.01154989	0	KLF2
8.74E-07	0.300967868	0.43	0.337	0.013995534	0	ATP5MC2
1.31E-06	0.251686941	0.415	0.313	0.021051725	0	NANS
2.00E-06	0.267870339	0.871	0.806	0.032006889	0	MYL6
2.55E-06	0.356158935	0.737	0.671	0.040787879	0	TIMP3
3.12E-06	0.282711349	0.517	0.425	0.04996524	0	CPD
4.08E-06	0.377674245	0.723	0.683	0.065374515	0	VCAN
6.51E-06	0.375261378	0.41	0.32	0.104254201	0	GFPT2
7.09E-06	0.357808016	0.586	0.544	0.113519825	0	NTRK2
8.96E-06	0.292673442	0.455	0.37	0.143590664	0	HMGN3
1.13E-05	0.581610024	0.424	0.36	0.180482895	0	LHFPL2
1.16E-05	0.324873616	0.36	0.27	0.186526623	0	ITM2A
2.03E-05	0.255597893	0.97	0.972	0.325250769	0	SERPINF1
2.14E-05	0.266656247	0.605	0.508	0.343329449	0	ENSSSCG00000009851
2.16E-05	0.2505808	0.682	0.579	0.345772274	0	PRELP
2.35E-05	0.259716712	0.682	0.608	0.375669751	0	SLC38A2
2.36E-05	0.258269035	0.732	0.632	0.378387695	0	LMNA
4.14E-05	0.250827294	0.585	0.497	0.663120093	0	CCND2
4.27E-05	0.297104664	0.571	0.486	0.683386325	0	CREB3L1
0.000136438	0.260844889	0.409	0.318	1	0	OLFML2B
0.000140229	0.307430587	0.93	0.923	1	0	MFAP5
0.000372919	0.261016797	0.507	0.434	1	0	VCL
0.000408378	0.284707368	0.436	0.38	1	0	CD34
0.002349101	0.325162049	0.579	0.521	1	0	MEDAG
0.005469581	0.377639376	0.452	0.393	1	0	CTGF
0.005535255	0.337130898	0.751	0.727	1	0	UAP1
0.006935856	0.372471109	0.882	0.875	1	0	FBN1
3.23E-182	1.774829304	0.993	0.919	5.18E-178	1	COL4A2
2.19E-181	2.136745419	0.957	0.579	3.51E-177	1	LAMB1
4.51E-181	1.55378068	0.992	0.96	7.23E-177	1	LAMC1
4.26E-174	1.698598188	0.976	0.809	6.83E-170	1	ENSSSCG00000004207
3.67E-163	1.934395139	0.974	0.679	5.88E-159	1	COL15A1
9.60E-162	1.737311376	0.981	0.701	1.54E-157	1	LPL
5.26E-149	1.360755935	0.981	0.885	8.42E-145	1	NID1
1.18E-142	1.604950246	0.962	0.749	1.89E-138	1	ENSSSCG00000033894
5.77E-140	1.830505015	0.964	0.68	9.24E-136	1	SPARCL1
1.36E-134	1.672494521	0.93	0.566	2.19E-130	1	AGTR1
1.03E-131	1.778790706	0.811	0.337	1.66E-127	1	ADAM19
8.23E-129	1.877562108	0.893	0.395	1.32E-124	1	GPX3
4.52E-118	1.907464417	0.588	0.092	7.24E-114	1	ENSSSCG00000026180
9.32E-118	1.351218894	0.93	0.668	1.49E-113	1	LTBP1
3.25E-113	1.257390333	0.974	0.691	5.20E-109	1	ABCA6
8.02E-112	1.529986516	0.827	0.429	1.28E-107	1	CAPN6
1.25E-99	1.723098299	0.597	0.132	2.00E-95	1	ENSSSCG00000011723
6.40E-99	1.463091373	0.875	0.592	1.03E-94	1	ENPP1
1.02E-97	1.557345915	0.581	0.134	1.63E-93	1	ENSSSCG00000031292
1.19E-97	1.542046563	0.909	0.566	1.91E-93	1	CFD
1.15E-96	1.635560443	0.712	0.247	1.83E-92	1	AGT
7.08E-92	1.461475137	0.813	0.55	1.13E-87	1	IL13RA1
3.36E-91	0.713810745	0.911	0.514	5.38E-87	1	APOD
1.81E-90	0.958612239	0.955	0.914	2.89E-86	1	JAK1
1.84E-90	1.087532435	0.974	0.933	2.95E-86	1	ZFP36L2
2.63E-89	1.241400615	0.909	0.772	4.21E-85	1	TFPI2
7.79E-89	1.085732602	0.972	0.921	1.25E-84	1	ENSSSCG00000035293
3.07E-86	1.162785035	0.918	0.72	4.91E-82	1	ABCA9
1.67E-82	1.375505563	0.847	0.582	2.67E-78	1	COL5A3
1.18E-80	0.859818596	0.972	0.957	1.90E-76	1	SELENOP
5.17E-80	1.369185472	0.77	0.502	8.28E-76	1	MAN2A1
5.47E-77	1.452460171	0.786	0.466	8.76E-73	1	CALCRL
8.65E-77	1.57607003	0.721	0.419	1.39E-72	1	ADAMTS9
9.23E-77	0.970887518	0.951	0.662	1.48E-72	1	C1S
2.28E-75	0.906111897	0.989	0.951	3.65E-71	1	GSN
3.91E-75	1.124096018	0.882	0.75	6.26E-71	1	ZFAND5
9.31E-75	0.97062674	0.919	0.793	1.49E-70	1	FBLN5
1.26E-71	1.153700438	0.792	0.544	2.03E-67	1	PXDN
5.25E-69	0.751183393	0.997	0.996	8.42E-65	1	TXNIP
9.46E-69	1.468357209	0.482	0.13	1.52E-64	1	TFPI
2.92E-68	1.357265324	0.685	0.331	4.68E-64	1	IL1RAP
3.57E-68	1.331318	0.645	0.274	5.72E-64	1	HPGD
7.37E-68	1.263868903	0.521	0.163	1.18E-63	1	VEGFD
5.67E-67	1.192349565	0.78	0.528	9.08E-63	1	ITIH5
2.87E-66	1.102518211	0.646	0.281	4.59E-62	1	LVRN
1.14E-65	0.741099675	0.983	0.939	1.82E-61	1	LUM
2.06E-65	1.325516689	0.791	0.595	3.30E-61	1	LIFR
4.03E-65	1.002789639	0.854	0.658	6.45E-61	1	FAP
1.22E-61	1.461903186	0.753	0.445	1.95E-57	1	PENK
2.80E-60	1.405975301	0.643	0.305	4.49E-56	1	ADM
5.08E-59	1.170468656	0.448	0.134	8.14E-55	1	ENPP2
2.06E-57	0.796614412	0.948	0.912	3.30E-53	1	DDX5
4.41E-57	1.051499668	0.379	0.078	7.06E-53	1	ENPEP
9.05E-56	1.252152285	0.344	0.058	1.45E-51	1	ALDH1A2
4.60E-55	1.061691549	0.765	0.506	7.37E-51	1	CTSC
1.03E-53	1.059594396	0.636	0.315	1.65E-49	1	ENSSSCG00000012126
1.20E-50	1.013981488	0.703	0.411	1.92E-46	1	VIT
1.96E-50	1.196390536	0.709	0.482	3.14E-46	1	CRYBG3
9.42E-50	0.544162248	0.985	0.998	1.51E-45	1	IGFBP7
3.80E-48	1.079380413	0.606	0.328	6.09E-44	1	SPRY1
5.96E-48	1.018272041	0.624	0.364	9.55E-44	1	GFRA1
9.90E-48	1.170339206	0.358	0.088	1.59E-43	1	ENSSSCG00000009182
9.19E-47	1.675074369	0.698	0.447	1.47E-42	1	THBS1
3.22E-46	0.934736352	0.635	0.386	5.16E-42	1	2-Mar
8.43E-46	1.129111393	0.479	0.196	1.35E-41	1	SHMT1
8.84E-46	1.165083331	0.847	0.703	1.42E-41	1	IFI6
3.26E-45	0.969634492	0.717	0.5	5.22E-41	1	LAMA4
6.30E-45	1.059383259	0.877	0.802	1.01E-40	1	SAT1
4.02E-44	1.271757192	0.503	0.238	6.44E-40	1	FAM198B
6.76E-44	1.02590039	0.571	0.297	1.08E-39	1	P3H2
3.98E-43	0.730915745	0.9	0.675	6.37E-39	1	C1R
7.95E-43	0.506141905	0.975	0.984	1.27E-38	1	ITM2B
3.54E-42	0.963141334	0.717	0.491	5.67E-38	1	FZD4
3.72E-41	1.146041933	0.493	0.25	5.95E-37	1	ACSL3
3.96E-41	0.659752915	0.889	0.875	6.35E-37	1	LHFPL6
8.02E-41	0.5443785	0.962	0.961	1.28E-36	1	ITGB1
2.25E-40	0.599863965	0.99	0.985	3.60E-36	1	COL6A3
7.79E-40	0.864782188	0.745	0.553	1.25E-35	1	ENSSSCG00000003451
9.58E-40	1.14135189	0.508	0.246	1.53E-35	1	VCAM1
1.32E-39	0.924159726	0.727	0.543	2.12E-35	1	ARID5B
1.78E-38	0.928308116	0.539	0.292	2.85E-34	1	NT5C2
8.78E-38	0.860551247	0.591	0.372	1.41E-33	1	ENSSSCG00000035675
2.08E-37	1.006759056	0.578	0.362	3.33E-33	1	HSD11B1
3.70E-37	1.093592409	0.514	0.263	5.93E-33	1	F2R
4.93E-37	0.554204875	0.958	0.951	7.90E-33	1	MMP2
7.04E-37	1.188277017	0.584	0.328	1.13E-32	1	F3
1.14E-36	0.698110384	0.865	0.805	1.83E-32	1	FKBP5
9.01E-36	0.805643497	0.784	0.668	1.44E-31	1	GALNT1
3.78E-34	0.789179192	0.281	0.074	6.06E-30	1	DLK1
8.01E-34	0.926689571	0.904	0.876	1.28E-29	1	ACTA1
1.02E-33	0.773364567	0.811	0.743	1.63E-29	1	ZBTB16
1.45E-33	1.002022883	0.35	0.127	2.33E-29	1	RNF149
3.32E-33	1.055982303	0.653	0.422	5.32E-29	1	ADAMTS5
4.64E-33	1.005456784	0.678	0.481	7.44E-29	1	FST
5.08E-33	0.552238152	0.905	0.932	8.13E-29	1	B2M
5.13E-33	0.858161525	0.504	0.259	8.23E-29	1	ABCA8
4.91E-32	0.9219885	0.482	0.26	7.87E-28	1	ENSSSCG00000022246
7.94E-32	0.74371194	0.375	0.156	1.27E-27	1	SCARA3
1.01E-31	0.45501124	0.951	0.958	1.61E-27	1	YBX3
1.89E-31	0.599762797	1	0.984	3.03E-27	1	MGP
2.93E-31	0.582311746	0.798	0.6	4.70E-27	1	FBLN2
3.15E-31	0.968372099	0.66	0.481	5.05E-27	1	CXCL12
7.79E-31	0.788985477	0.396	0.175	1.25E-26	1	SERPINE2
5.59E-30	1.202679966	0.295	0.093	8.95E-26	1	CPM
8.46E-30	0.71693172	0.745	0.664	1.35E-25	1	TCF12
1.47E-29	0.713373205	0.32	0.115	2.35E-25	1	ADAM22
2.17E-29	0.557485954	0.936	0.909	3.48E-25	1	ENSSSCG00000015545
2.47E-29	0.795630072	0.663	0.529	3.96E-25	1	BNIP3
2.67E-29	0.616197541	0.914	0.931	4.27E-25	1	ENSSSCG00000034072
1.12E-28	0.648260647	0.72	0.561	1.79E-24	1	COLEC12
1.15E-28	0.836399273	0.514	0.315	1.85E-24	1	HLF
1.56E-28	0.921596046	0.322	0.113	2.49E-24	1	C3
1.87E-28	0.855390553	0.412	0.215	3.00E-24	1	MAP3K20
7.54E-28	0.798936127	0.57	0.403	1.21E-23	1	GALNT2
1.31E-27	0.779728206	0.616	0.447	2.10E-23	1	IQGAP2
1.50E-27	0.7494889	0.511	0.328	2.41E-23	1	LARP6
3.67E-27	0.884463266	0.588	0.433	5.88E-23	1	DIAPH2
4.38E-27	0.811495009	0.747	0.672	7.02E-23	1	LOXL2
4.42E-27	0.720991482	0.656	0.485	7.07E-23	1	ITGA5
3.17E-26	0.732518737	0.745	0.674	5.07E-22	1	RHOJ
4.29E-26	0.530971455	0.918	0.927	6.87E-22	1	ENSSSCG00000000849
1.29E-25	1.021650916	0.773	0.733	2.07E-21	1	CDKN1C
1.46E-25	0.685440206	0.767	0.716	2.34E-21	1	SESN1
5.79E-25	0.56387906	0.63	0.434	9.28E-21	1	TAGLN
1.92E-24	0.373072342	0.986	0.993	3.07E-20	1	TMSB4X
4.79E-24	0.847038952	0.968	0.967	7.68E-20	1	HBB
5.31E-24	0.622408086	0.776	0.75	8.50E-20	1	ENSSSCG00000007355
1.46E-23	0.718243574	0.44	0.256	2.34E-19	1	CDS2
2.30E-23	0.4160789	0.957	0.944	3.68E-19	1	SERPING1
2.37E-23	0.721443742	0.496	0.318	3.79E-19	1	RGMA
3.89E-23	0.616493336	0.387	0.194	6.24E-19	1	ACSS3
4.51E-23	0.600059194	0.87	0.862	7.22E-19	1	FOXO3
5.32E-23	0.614926717	0.886	0.838	8.52E-19	1	ENSSSCG00000023611
7.32E-23	0.645381781	0.655	0.547	1.17E-18	1	ENSSSCG00000011676
1.00E-22	0.529534137	0.841	0.836	1.61E-18	1	FCGRT
1.07E-22	0.739383224	0.386	0.207	1.71E-18	1	BMPER
2.04E-22	0.621446919	0.73	0.697	3.27E-18	1	CTSB
1.06E-21	0.716748894	0.614	0.496	1.70E-17	1	TMED5
3.74E-21	0.676351478	0.574	0.434	5.99E-17	1	F2RL2
4.46E-21	0.623098651	0.368	0.183	7.14E-17	1	ALDH1A3
6.53E-21	0.777685985	0.338	0.154	1.05E-16	1	ITGA8
3.66E-20	0.443024636	0.936	0.944	5.87E-16	1	SON
4.67E-20	0.667728335	0.669	0.577	7.48E-16	1	MCFD2
8.62E-20	0.662117738	0.621	0.537	1.38E-15	1	ADAM9
1.57E-19	0.622569881	0.613	0.454	2.51E-15	1	CAMK2N1
1.58E-19	0.621890318	0.256	0.104	2.53E-15	1	PIGA
1.91E-19	0.738651141	0.389	0.215	3.06E-15	1	ENSSSCG00000038192
2.74E-19	0.630733697	0.482	0.326	4.39E-15	1	SPON1
3.09E-19	0.673930018	0.322	0.156	4.96E-15	1	ADAMTS15
6.59E-19	0.589891988	0.692	0.664	1.06E-14	1	GINM1
7.32E-19	0.418874545	0.889	0.84	1.17E-14	1	ENSSSCG00000010703
3.01E-18	0.73893294	0.518	0.403	4.82E-14	1	HSPG2
4.31E-18	0.627101721	0.428	0.28	6.90E-14	1	PLIN2
4.64E-18	0.464274867	0.909	0.925	7.44E-14	1	FNDC3B
5.20E-18	0.611816213	0.518	0.416	8.33E-14	1	TRAPPC3
1.01E-17	0.537717676	0.528	0.402	1.62E-13	1	LSM6
1.01E-17	0.542058776	0.641	0.524	1.62E-13	1	FAM102B
1.21E-17	0.601354474	0.444	0.291	1.94E-13	1	OSMR
1.24E-17	0.403745333	0.889	0.906	1.99E-13	1	ENSSSCG00000016737
1.67E-17	0.591529155	0.597	0.466	2.67E-13	1	PLSCR4
1.72E-17	0.430756008	0.851	0.842	2.76E-13	1	CALD1
1.96E-17	0.515449899	0.848	0.831	3.14E-13	1	ZFP36L1
2.09E-17	0.637496884	0.518	0.39	3.35E-13	1	CBLB
2.66E-17	0.481690064	0.666	0.59	4.26E-13	1	ENSSSCG00000001341
3.62E-17	0.544316792	0.54	0.391	5.80E-13	1	SULF1
3.93E-17	0.65491273	0.632	0.548	6.30E-13	1	PHLDB1
5.23E-17	0.669905595	0.454	0.313	8.38E-13	1	ETS1
1.30E-16	0.66512277	0.313	0.169	2.09E-12	1	ASAP1
1.33E-16	0.357679053	0.868	0.904	2.13E-12	1	TMBIM6
1.55E-16	0.582290715	0.277	0.136	2.49E-12	1	DES
2.06E-16	0.505905006	0.744	0.715	3.31E-12	1	CD302
2.24E-16	0.326125941	0.972	0.98	3.59E-12	1	PCOLCE
2.31E-16	0.666558542	0.49	0.365	3.70E-12	1	CTBP2
2.45E-16	0.676928852	0.327	0.179	3.93E-12	1	BMP5
4.23E-16	0.622166452	0.609	0.546	6.77E-12	1	BICC1
6.79E-16	0.497130385	0.67	0.627	1.09E-11	1	SERINC3
1.16E-15	0.546559893	0.735	0.705	1.86E-11	1	RBMS1
1.22E-15	0.586449875	0.304	0.157	1.95E-11	1	PTGS1
1.82E-15	0.421073508	0.831	0.828	2.92E-11	1	TGFBR2
3.37E-15	0.567999615	0.56	0.432	5.40E-11	1	RPIA
4.91E-15	0.538826168	0.354	0.213	7.86E-11	1	TOP3A
6.03E-15	0.333827107	0.935	0.943	9.66E-11	1	EMP1
6.72E-15	0.609235591	0.436	0.305	1.08E-10	1	SFRP2
7.00E-15	0.576644763	0.6	0.539	1.12E-10	1	C21orf91
1.01E-14	0.623014293	0.508	0.39	1.62E-10	1	GADD45B
1.21E-14	0.662596123	0.496	0.387	1.94E-10	1	MAP1A
1.40E-14	0.660393737	0.336	0.204	2.24E-10	1	ARHGAP18
1.59E-14	0.570627175	0.643	0.604	2.55E-10	1	CREB3L2
2.90E-14	0.404592863	0.827	0.869	4.64E-10	1	OAZ1
3.44E-14	0.803610547	0.329	0.198	5.51E-10	1	RDH10
3.76E-14	0.416251549	0.843	0.867	6.02E-10	1	QKI
4.32E-14	0.617248234	0.526	0.429	6.91E-10	1	MFGE8
6.64E-14	0.554165861	0.515	0.428	1.06E-09	1	NAA20
1.49E-13	0.506038246	0.621	0.554	2.39E-09	1	ENSSSCG00000015814
1.62E-13	0.311767314	0.947	0.952	2.60E-09	1	HNRNPA2B1
2.93E-13	0.383781099	0.829	0.859	4.69E-09	1	IL6ST
2.93E-13	0.508086285	0.712	0.7	4.70E-09	1	LRP6
3.10E-13	0.579260302	0.323	0.195	4.96E-09	1	IGF1
3.21E-13	0.715873682	0.299	0.175	5.14E-09	1	ERRFI1
3.25E-13	0.636270928	0.677	0.635	5.20E-09	1	ARRDC3
3.36E-13	0.448277864	0.88	0.89	5.39E-09	1	TGFBR3
3.45E-13	0.416328995	0.758	0.681	5.52E-09	1	ADAMTSL3
4.08E-13	0.564842406	0.384	0.257	6.53E-09	1	ENSSSCG00000014565
4.20E-13	0.501964632	0.67	0.657	6.72E-09	1	SPCS3
4.39E-13	0.525798388	0.35	0.228	7.04E-09	1	MMP19
4.40E-13	0.609700678	0.481	0.385	7.05E-09	1	APBB2
5.29E-13	0.558760729	0.482	0.381	8.47E-09	1	CYTH3
6.07E-13	0.503250642	0.734	0.689	9.73E-09	1	DLC1
6.60E-13	0.439230846	0.808	0.808	1.06E-08	1	HNRNPH1
8.43E-13	0.389378933	0.833	0.869	1.35E-08	1	DDX17
8.60E-13	1.071900806	0.894	0.907	1.38E-08	1	ENSSSCG00000007978
1.22E-12	0.451905688	0.682	0.684	1.95E-08	1	ENSSSCG00000006061
1.72E-12	0.772607951	0.379	0.276	2.76E-08	1	CNTN3
2.11E-12	0.636089077	0.749	0.783	3.37E-08	1	SLC25A36
2.22E-12	0.310733455	0.894	0.931	3.55E-08	1	ENSSSCG00000009327
2.32E-12	0.560527313	0.63	0.574	3.72E-08	1	ZFP36
2.75E-12	0.439817515	0.692	0.694	4.40E-08	1	BTG1
3.60E-12	0.584893043	0.397	0.301	5.76E-08	1	TCF7L2
5.65E-12	0.461221541	0.329	0.212	9.05E-08	1	SRPX2
1.24E-11	0.272928374	0.659	0.561	1.99E-07	1	FOS
1.53E-11	0.296625536	0.948	0.965	2.45E-07	1	LTBP4
1.62E-11	0.804005145	0.334	0.224	2.60E-07	1	ENSSSCG00000015405
2.35E-11	0.737191018	0.407	0.324	3.77E-07	1	OGFRL1
2.41E-11	0.531681271	0.391	0.287	3.86E-07	1	PNPLA2
2.61E-11	0.384589109	0.748	0.756	4.19E-07	1	EIF4A1
3.01E-11	0.355074413	0.822	0.846	4.82E-07	1	YWHAB
3.13E-11	0.656840891	0.464	0.359	5.01E-07	1	DKK2
3.18E-11	0.632235142	0.468	0.368	5.09E-07	1	NOVA1
3.19E-11	0.715435908	0.279	0.167	5.11E-07	1	GADD45A
3.23E-11	0.595288759	0.414	0.312	5.18E-07	1	ACSL4
6.62E-11	0.487376912	0.522	0.454	1.06E-06	1	ANTXR2
6.85E-11	0.556809483	0.411	0.322	1.10E-06	1	ANKRD13A
1.03E-10	0.363331946	0.77	0.818	1.65E-06	1	ENSSSCG00000004414
1.09E-10	0.467046694	0.373	0.259	1.75E-06	1	COL6A6
1.17E-10	0.495736653	0.496	0.412	1.87E-06	1	PCSK6
1.23E-10	0.432919253	0.265	0.153	1.97E-06	1	PAPLN
1.27E-10	0.504642369	0.557	0.537	2.03E-06	1	CHIC2
1.27E-10	0.512168055	0.32	0.212	2.03E-06	1	SMPDL3A
2.16E-10	0.514089928	0.263	0.15	3.46E-06	1	NOX4
2.76E-10	0.410703332	0.624	0.539	4.43E-06	1	ENSSSCG00000006324
3.12E-10	0.346955679	0.819	0.835	4.99E-06	1	KLF9
3.75E-10	0.451674872	0.481	0.364	6.01E-06	1	EFHD1
4.41E-10	0.397913489	0.784	0.82	7.06E-06	1	HNRNPU
4.75E-10	0.519229822	0.311	0.208	7.61E-06	1	GUCY1B1
6.22E-10	0.413372265	0.435	0.348	9.96E-06	1	PTPN9
9.83E-10	0.444086684	0.63	0.616	1.58E-05	1	GNG12
1.00E-09	0.402815109	0.251	0.15	1.60E-05	1	SLC46A3
1.27E-09	0.467760571	0.572	0.53	2.03E-05	1	ANKRD46
1.30E-09	0.536661928	0.545	0.494	2.08E-05	1	CPSF6
1.39E-09	0.609659723	0.286	0.186	2.23E-05	1	CMKLR1
1.78E-09	0.427261634	0.397	0.312	2.85E-05	1	TNIP1
1.98E-09	0.467947624	0.475	0.419	3.17E-05	1	CREG1
2.01E-09	0.532082899	0.627	0.619	3.22E-05	1	PLAGL1
2.25E-09	0.399073199	0.67	0.664	3.61E-05	1	PTTG1IP
2.34E-09	0.551125166	0.37	0.281	3.75E-05	1	SOD3
2.35E-09	0.69493132	0.55	0.51	3.77E-05	1	ANKRD10
3.08E-09	0.328480411	0.799	0.836	4.93E-05	1	TMEM59
3.17E-09	0.512677449	0.666	0.651	5.07E-05	1	HOXA5
3.60E-09	0.357966771	0.347	0.222	5.76E-05	1	C4A
4.02E-09	0.559140155	0.39	0.316	6.43E-05	1	FAM214A
4.56E-09	0.450983709	0.553	0.492	7.30E-05	1	ADAMTS12
5.89E-09	0.397782219	0.724	0.716	9.43E-05	1	SFPQ
6.84E-09	0.705000641	0.35	0.276	0.000109526	1	FMO4
7.89E-09	0.405768114	0.866	0.889	0.000126314	1	PDK4
9.81E-09	0.281181242	0.89	0.915	0.000157127	1	CD99
1.12E-08	0.503939585	0.582	0.563	0.000180003	1	CEBPB
1.40E-08	0.463400258	0.432	0.355	0.000224836	1	XG
1.42E-08	0.411490171	0.423	0.341	0.000227488	1	DCBLD2
1.57E-08	1.250898305	0.263	0.166	0.000250691	1	PTX3
1.66E-08	0.429285125	0.294	0.203	0.000265251	1	NAV1
1.66E-08	0.538628137	0.361	0.284	0.000265669	1	TP53INP1
2.16E-08	0.386540473	0.642	0.597	0.00034573	1	ACKR3
2.27E-08	0.493137139	0.533	0.486	0.000362823	1	SLC40A1
2.67E-08	0.480919203	0.429	0.363	0.00042744	1	RETREG1
2.76E-08	0.435297856	0.273	0.182	0.000441831	1	RNF180
2.84E-08	0.334208941	0.805	0.829	0.000455178	1	RBM39
3.36E-08	0.50927098	0.377	0.304	0.000538125	1	KLHL15
3.72E-08	0.401731259	0.326	0.24	0.000596334	1	EDEM1
3.89E-08	0.543781713	0.511	0.484	0.000623389	1	EVA1B
4.74E-08	0.448727069	0.334	0.249	0.000758837	1	SNAI2
4.98E-08	0.507850701	0.525	0.478	0.00079732	1	CCNL1
5.61E-08	0.81681924	0.577	0.522	0.000899358	1	ADAMTS1
6.21E-08	0.519853542	0.635	0.656	0.000994981	1	ASPH
6.37E-08	0.348669132	0.887	0.931	0.001020842	1	ENSSSCG00000003839
1.03E-07	0.371113508	0.446	0.367	0.001649408	1	ZNF217
1.06E-07	0.409096786	0.607	0.585	0.00169638	1	FOSL2
1.11E-07	0.446132412	0.323	0.247	0.001784624	1	B4GALT5
1.15E-07	0.276727504	0.532	0.401	0.00184696	1	EFEMP1
1.33E-07	0.358435155	0.263	0.174	0.002125602	1	ENSSSCG00000009489
1.62E-07	0.802704084	0.262	0.177	0.002598057	1	FMO1
1.66E-07	0.385105706	0.503	0.443	0.002658742	1	PELI1
1.70E-07	0.452974683	0.418	0.349	0.00271824	1	ELK4
1.77E-07	0.471070064	0.766	0.824	0.002828067	1	SF3B1
2.04E-07	0.360311531	0.727	0.73	0.003262421	1	DNAJA1
2.17E-07	0.468696846	0.535	0.524	0.003474377	1	GABARAPL1
2.38E-07	0.396488397	0.592	0.585	0.003816587	1	LMAN2
2.46E-07	0.48370437	0.517	0.49	0.003939946	1	DDX46
2.90E-07	0.433757469	0.281	0.204	0.004646836	1	ENSSSCG00000012166
3.11E-07	0.443548247	0.451	0.393	0.004987404	1	SCP2
4.90E-07	0.33603097	0.358	0.253	0.007841308	1	MYOC
6.07E-07	0.497070878	0.258	0.185	0.009716317	1	NRK
6.68E-07	0.418220102	0.603	0.595	0.010692712	1	ENSSSCG00000034846
8.33E-07	0.339918966	0.312	0.225	0.013349992	1	PDGFRA
9.14E-07	0.517900988	0.597	0.61	0.014638945	1	ENSSSCG00000038187
1.04E-06	0.295570607	0.819	0.829	0.016600835	1	NID2
1.38E-06	0.448536426	0.464	0.438	0.022061233	1	ETF1
1.45E-06	0.393523135	0.511	0.449	0.023230395	1	ZEB2
1.80E-06	0.298198948	0.791	0.835	0.028903153	1	SRRM2
2.53E-06	0.391072572	0.578	0.597	0.040473562	1	MAGT1
2.90E-06	0.712130663	0.579	0.564	0.046490614	1	MYLPF
3.07E-06	0.396264932	0.662	0.68	0.049238221	1	SCAF11
3.16E-06	0.339964045	0.299	0.227	0.05057114	1	HNMT
3.20E-06	0.440720025	0.361	0.307	0.051194131	1	SPSB1
3.24E-06	0.289532795	0.597	0.513	0.051939735	1	PEAR1
3.26E-06	0.467252233	0.37	0.308	0.052227871	1	PCSK5
3.53E-06	0.287409654	0.699	0.693	0.056618569	1	NBL1
3.66E-06	0.401230012	0.276	0.214	0.058557816	1	SLC29A1
3.66E-06	0.392173157	0.401	0.339	0.058642821	1	ENSSSCG00000034866
3.89E-06	0.324653871	0.664	0.677	0.062322565	1	MED13L
3.95E-06	0.270946643	0.798	0.841	0.063317601	1	APP
5.31E-06	0.346885454	0.274	0.202	0.085102	1	ARL6IP1
5.98E-06	0.347661394	0.409	0.354	0.095781076	1	TCP11L2
6.55E-06	0.382784709	0.547	0.492	0.104856883	1	NRP1
7.60E-06	0.363604009	0.529	0.522	0.121700714	1	SH3D19
7.66E-06	0.366376671	0.455	0.384	0.122657464	1	SELENBP1
8.00E-06	0.331099678	0.263	0.199	0.128202249	1	PXK
8.70E-06	0.383457526	0.263	0.196	0.139363261	1	LRP12
9.12E-06	0.447248608	0.357	0.31	0.146149547	1	ZDHHC17
9.74E-06	0.275704919	0.709	0.728	0.156087749	1	TCF4
9.92E-06	0.4024895	0.311	0.252	0.158964589	1	C1orf198
1.11E-05	0.409151126	0.423	0.383	0.177463829	1	EMP2
1.15E-05	0.38700523	0.586	0.588	0.184886855	1	PRPF4B
1.16E-05	0.284169471	0.65	0.664	0.185725766	1	NOTCH2
1.23E-05	0.39362056	0.359	0.301	0.197374918	1	SMAD1
1.32E-05	0.266955495	0.694	0.729	0.211117853	1	TAX1BP1
1.47E-05	0.434238026	0.474	0.453	0.234988722	1	PRRC2B
1.66E-05	0.262823338	0.305	0.225	0.266069352	1	ALDH1A1
1.72E-05	0.367685956	0.343	0.288	0.275139745	1	BCL10
1.73E-05	0.398087195	0.276	0.219	0.27767658	1	GLRX5
1.87E-05	0.370874687	0.597	0.603	0.2993975	1	ATP2B1
2.00E-05	0.470108035	0.383	0.353	0.31967029	1	DESI2
2.09E-05	0.589001789	0.531	0.515	0.334305582	1	MYL1
2.11E-05	0.415692439	0.419	0.381	0.337525834	1	ATM
2.14E-05	0.377525556	0.479	0.463	0.342384918	1	UGP2
2.15E-05	0.443378925	0.435	0.399	0.344310232	1	SRSF7
2.19E-05	0.371533541	0.554	0.562	0.350378791	1	CFLAR
2.48E-05	0.409075284	0.546	0.545	0.396517832	1	ENSSSCG00000036592
2.62E-05	0.335066294	0.553	0.543	0.419295262	1	PHACTR2
2.66E-05	0.3416256	0.366	0.302	0.425883926	1	SVEP1
2.74E-05	0.624965435	0.521	0.51	0.4384924	1	TNNT3
2.77E-05	0.326000465	0.511	0.473	0.443853502	1	HSPH1
2.84E-05	0.283399468	0.752	0.802	0.455621031	1	PDIA6
3.02E-05	0.305170729	0.73	0.799	0.48364438	1	ENSSSCG00000040879
3.28E-05	0.310050679	0.719	0.749	0.525883486	1	PDIA4
3.35E-05	0.426968416	0.394	0.364	0.535893987	1	ENSSSCG00000028461
4.35E-05	0.286833656	0.741	0.79	0.697012042	1	PRRC2C
4.65E-05	0.402628016	0.284	0.228	0.745485795	1	RNF145
4.68E-05	0.355557233	0.281	0.223	0.748881317	1	MAN1C1
5.49E-05	0.605993517	0.411	0.382	0.87964029	1	ENO3
6.28E-05	0.345830326	0.567	0.581	1	1	PLXDC2
6.30E-05	0.409046088	0.557	0.59	1	1	PRKD3
6.32E-05	0.395353868	0.29	0.238	1	1	ACVR2A
7.82E-05	0.479845734	0.423	0.409	1	1	ZFHX4
8.09E-05	0.402656063	0.506	0.52	1	1	STRN3
8.64E-05	0.372759067	0.476	0.448	1	1	LONRF3
9.24E-05	0.433575857	0.433	0.406	1	1	ENSSSCG00000023792
9.76E-05	0.299961211	0.638	0.645	1	1	SMIM14
9.86E-05	0.354599648	0.325	0.277	1	1	NT5E
0.000101036	0.388554211	0.357	0.322	1	1	HSPA13
0.000101047	0.255830565	0.755	0.814	1	1	ENSSSCG00000014264
0.000105649	0.379467784	0.365	0.334	1	1	BCAP29
0.000107767	0.41285882	0.664	0.708	1	1	SKIL
0.000123168	0.301499654	0.545	0.545	1	1	DNAJC1
0.000125324	0.273331172	0.65	0.645	1	1	COL6A2
0.000146656	0.334523719	0.6	0.651	1	1	HBP1
0.000147903	0.381029055	0.454	0.435	1	1	NECTIN3
0.000150933	0.442853031	0.469	0.471	1	1	ZFYVE16
0.000169913	0.407504171	0.572	0.606	1	1	NUFIP2
0.000187303	0.386296004	0.315	0.267	1	1	JARID2
0.000187358	0.486932999	0.347	0.321	1	1	ZDHHC9
0.000191096	0.331683986	0.507	0.51	1	1	PCM1
0.000196182	0.285738626	0.716	0.78	1	1	LAMP2
0.000201735	0.369657638	0.497	0.527	1	1	PPP1CC
0.000208224	0.336709545	0.281	0.228	1	1	ST3GAL6
0.000214954	0.336636213	0.394	0.374	1	1	REST
0.000224486	0.389313248	0.386	0.349	1	1	EGFR
0.000234065	0.263126912	0.716	0.764	1	1	SPAG9
0.000236724	0.372764079	0.568	0.615	1	1	NBR1
0.000258016	0.57201917	0.377	0.339	1	1	CYR61
0.000261208	0.471017602	0.442	0.423	1	1	RND3
0.000262152	0.367067408	0.336	0.298	1	1	ARHGAP10
0.000272382	0.292019187	0.513	0.502	1	1	STOM
0.00029769	0.368640244	0.418	0.401	1	1	ROCK2
0.000328544	0.534219409	0.312	0.263	1	1	CMYA5
0.00036795	0.410022125	0.439	0.434	1	1	TUT7
0.000372454	0.331078224	0.408	0.379	1	1	SNX33
0.000386592	0.282024783	0.269	0.209	1	1	OSR1
0.000401771	0.320357792	0.579	0.626	1	1	ENSSSCG00000034190
0.000405578	0.318829836	0.659	0.705	1	1	KTN1
0.00040871	0.398211787	0.251	0.202	1	1	RBM15
0.000422191	0.31409656	0.543	0.554	1	1	EXT1
0.000438336	0.4060147	0.416	0.4	1	1	ALG13
0.000472296	0.296001746	0.617	0.639	1	1	PDIA3
0.00050809	0.430408882	0.494	0.518	1	1	ACOX1
0.000627008	0.29486528	0.726	0.731	1	1	MRC2
0.000682363	0.264271134	0.659	0.719	1	1	NDUFS5
0.00069423	0.391000868	0.362	0.341	1	1	PDLIM7
0.000729151	0.265295996	0.655	0.719	1	1	SAP18
0.000774698	0.35117527	0.281	0.239	1	1	ENSSSCG00000037571
0.000859685	0.25996378	0.66	0.722	1	1	ENSSSCG00000000576
0.000945437	0.323618185	0.462	0.469	1	1	TGFBR1
0.001059515	0.382686535	0.372	0.356	1	1	ENSSSCG00000003771
0.001189707	0.292741215	0.6	0.658	1	1	TAF1D
0.001342256	0.267217318	0.631	0.599	1	1	RAMP2
0.001453804	0.357158368	0.487	0.506	1	1	EIF1B
0.001492004	0.337995943	0.347	0.312	1	1	VAMP5
0.001503255	0.377697489	0.365	0.344	1	1	MACF1
0.001683562	0.359290935	0.475	0.485	1	1	ARHGAP21
0.001694002	0.406578018	0.253	0.224	1	1	PRDX5
0.001729585	0.313457431	0.451	0.462	1	1	UBE3A
0.00175563	0.287241782	0.375	0.344	1	1	MITF
0.001781468	0.333347377	0.315	0.29	1	1	LRPPRC
0.001813357	0.364107801	0.361	0.336	1	1	QPCT
0.001820822	0.353284706	0.316	0.284	1	1	KDM7A
0.001840166	0.412943054	0.533	0.575	1	1	ENSSSCG00000032003
0.001914937	0.283089694	0.425	0.422	1	1	TNFRSF1A
0.001948824	0.273653205	0.6	0.664	1	1	UBE2D3
0.002020055	0.387206317	0.496	0.516	1	1	STXBP3
0.00203762	0.370228576	0.345	0.331	1	1	OSTF1
0.002083622	0.484538013	0.414	0.396	1	1	TNNI2
0.002084288	0.363325215	0.472	0.483	1	1	OGA
0.002196801	0.36036965	0.384	0.375	1	1	ENSSSCG00000027340
0.002274239	0.30838066	0.475	0.493	1	1	DNAJB6
0.002328005	0.327155961	0.455	0.458	1	1	ENSSSCG00000014031
0.002401049	0.298028622	0.705	0.769	1	1	EIF4EBP2
0.002618326	0.40488656	0.326	0.299	1	1	SRSF5
0.002661709	0.336463463	0.519	0.551	1	1	MAP7D1
0.002665047	0.303115864	0.54	0.56	1	1	ZRANB2
0.002706452	0.395513294	0.281	0.249	1	1	HECTD2
0.002718824	0.295281721	0.616	0.683	1	1	SOD1
0.003000505	0.317604734	0.43	0.437	1	1	PPP1R15B
0.003085541	0.393436919	0.462	0.489	1	1	ZNF207
0.003469409	0.258800797	0.391	0.388	1	1	ENSSSCG00000027840
0.003473593	0.313559959	0.525	0.577	1	1	MAP1LC3B
0.003704873	0.358215737	0.394	0.39	1	1	RBM5
0.003922639	0.342739114	0.368	0.37	1	1	WIPI2
0.004085923	0.264185856	0.63	0.683	1	1	HECTD1
0.004368619	0.347927589	0.494	0.51	1	1	CPXM1
0.004811498	0.387101728	0.269	0.24	1	1	ENSSSCG00000038715
0.004988496	0.251410993	0.322	0.303	1	1	RBMS2
0.005041981	0.474998754	0.362	0.358	1	1	TTC14
0.005198516	0.543087536	0.439	0.47	1	1	CCNL2
0.005319674	0.329510099	0.348	0.333	1	1	FYN
0.005431336	0.395970324	0.415	0.413	1	1	TUT4
0.005462841	0.299388686	0.348	0.331	1	1	HMGB2
0.005577642	0.257353486	0.581	0.663	1	1	ATXN7L3B
0.006476968	0.264603558	0.702	0.758	1	1	CLSTN1
0.006648041	0.32016273	0.26	0.235	1	1	GHR
0.006796529	0.284573696	0.34	0.334	1	1	CCDC8
0.006826661	0.296103967	0.273	0.249	1	1	CNNM3
0.007291225	0.344470367	0.464	0.473	1	1	ZNF638
0.007431155	0.262660137	0.646	0.706	1	1	ANKRD12
0.007653604	0.265132161	0.567	0.612	1	1	HNRNPR
0.007813205	0.275460435	0.497	0.529	1	1	CTSF
0.007843285	0.290636407	0.369	0.372	1	1	ENSSSCG00000004307
0.007883379	0.293451161	0.635	0.71	1	1	FGFR1
0.007965366	0.393128516	0.403	0.408	1	1	PDGFRB
0.008033286	0.277598175	0.695	0.787	1	1	ZC3H11A
0.008632102	0.331786046	0.451	0.496	1	1	YIPF4
0.008872494	0.360250641	0.489	0.533	1	1	FAM160B1
0.008884315	0.363644349	0.401	0.41	1	1	MOSMO
4.26E-219	3.976018149	0.909	0.096	6.83E-215	2	COL11A1
3.63E-216	3.164069734	0.66	0.009	5.81E-212	2	TNMD
2.85E-215	2.121893058	0.879	0.076	4.57E-211	2	KERA
3.22E-204	2.916776462	0.977	0.156	5.16E-200	2	CD9
2.93E-193	2.386541402	0.868	0.095	4.70E-189	2	ENSSSCG00000016823
5.23E-145	3.441749738	0.977	0.399	8.37E-141	2	FMOD
1.97E-141	1.224708317	0.709	0.075	3.16E-137	2	CGREF1
1.20E-140	0.764229536	0.442	0.005	1.92E-136	2	KCNMB4
6.45E-138	2.337268598	1	1	1.03E-133	2	COL1A1
1.83E-135	0.743931758	0.396	0	2.93E-131	2	ITGA2
5.12E-135	0.719132372	0.426	0.005	8.20E-131	2	FHOD3
3.14E-134	2.158105645	1	1	5.03E-130	2	COL1A2
1.17E-131	3.124870818	0.925	0.348	1.87E-127	2	THBS4
4.19E-131	0.711430226	0.426	0.007	6.72E-127	2	KCNMA1
7.42E-131	1.855971296	0.872	0.202	1.19E-126	2	CTHRC1
4.40E-130	2.591583202	0.996	0.423	7.05E-126	2	POSTN
9.48E-130	1.949947751	0.951	0.249	1.52E-125	2	CPZ
5.06E-124	1.528454044	0.853	0.176	8.11E-120	2	SEMA3D
2.27E-123	0.878799439	0.611	0.056	3.63E-119	2	GALNT16
9.36E-122	1.751847737	0.83	0.168	1.50E-117	2	MAP1B
2.18E-119	1.346877664	0.736	0.114	3.49E-115	2	SEMA3B
4.17E-119	0.815515222	0.453	0.019	6.68E-115	2	STEAP1
1.56E-118	0.602455802	0.4	0.008	2.50E-114	2	SPOCK1
2.24E-112	1.895817786	0.936	0.318	3.59E-108	2	ENSSSCG00000021899
1.09E-110	1.078248719	0.468	0.028	1.75E-106	2	TNC
2.86E-108	1.447738459	0.83	0.195	4.58E-104	2	PLPP1
1.85E-106	1.113789214	1	0.994	2.96E-102	2	SPARC
4.00E-102	1.440198895	0.736	0.149	6.41E-98	2	EZR
1.93E-101	1.100168124	0.679	0.112	3.09E-97	2	DKK3
3.99E-97	1.919751912	1	0.835	6.39E-93	2	LOX
4.99E-96	1.618605607	0.932	0.355	7.99E-92	2	THBS2
2.26E-95	1.416615549	1	0.938	3.61E-91	2	COL14A1
6.36E-94	0.639922958	0.325	0.008	1.02E-89	2	ANGPTL5
6.82E-93	0.788429507	0.623	0.09	1.09E-88	2	SNX7
3.40E-92	1.323839927	0.717	0.146	5.45E-88	2	C1QTNF4
1.19E-91	1.422197343	1	0.868	1.91E-87	2	LGALS1
7.42E-91	0.830169945	0.287	0.003	1.19E-86	2	ENSSSCG00000031581
1.09E-90	1.625277464	0.947	0.443	1.75E-86	2	TMEM47
1.38E-89	1.994704786	0.989	0.684	2.21E-85	2	S100A6
1.49E-89	0.745457125	0.279	0.002	2.39E-85	2	ENSSSCG00000007082
1.22E-88	1.700108065	0.925	0.403	1.95E-84	2	NUPR1
3.77E-85	1.528432896	0.996	0.738	6.03E-81	2	ANGPTL1
2.17E-84	0.441928152	0.264	0.002	3.47E-80	2	SLC24A2
2.22E-83	0.660751235	0.498	0.059	3.56E-79	2	FAM198A
2.87E-83	0.66308143	0.453	0.045	4.60E-79	2	VIPR2
1.22E-81	0.590674494	0.366	0.024	1.95E-77	2	PDGFC
1.94E-81	1.09870454	0.996	0.817	3.11E-77	2	ENSSSCG00000013318
2.44E-81	0.997990554	0.275	0.005	3.91E-77	2	COL11A2
3.75E-81	0.58727891	0.449	0.046	6.01E-77	2	ENSSSCG00000026140
1.09E-80	1.241750447	0.879	0.258	1.74E-76	2	SFRP4
9.15E-80	0.930720812	0.849	0.24	1.47E-75	2	P3H3
3.09E-79	1.870859385	0.985	0.68	4.95E-75	2	CAV1
5.51E-78	0.930643893	0.796	0.218	8.83E-74	2	TMED3
4.14E-77	0.623679999	0.377	0.03	6.64E-73	2	ITGA4
7.69E-76	1.315584069	0.951	0.545	1.23E-71	2	SELENOM
4.78E-75	0.633124521	0.494	0.067	7.66E-71	2	ADGRG2
2.35E-73	0.688728706	0.543	0.091	3.76E-69	2	GALNT5
1.59E-71	0.803060424	0.581	0.107	2.54E-67	2	GALNT18
2.36E-71	1.156719231	0.958	0.516	3.79E-67	2	ANGPTL2
4.14E-71	1.720453287	0.97	0.822	6.62E-67	2	ASPN
1.43E-70	0.399120788	0.287	0.014	2.30E-66	2	PDGFA
2.16E-69	0.70233737	0.389	0.041	3.45E-65	2	FGF18
2.42E-69	1.050138092	0.97	0.397	3.88E-65	2	ITGBL1
8.34E-69	0.492582641	0.306	0.019	1.34E-64	2	ENSSSCG00000025499
1.70E-68	1.058991925	0.913	0.423	2.72E-64	2	KDELR3
3.68E-68	1.024966272	0.838	0.27	5.90E-64	2	OLFML2B
7.80E-68	0.536890412	0.385	0.04	1.25E-63	2	C14orf132
1.82E-66	0.442199328	0.385	0.041	2.91E-62	2	COL8A2
3.37E-66	1.013995646	0.898	0.318	5.40E-62	2	FAM129A
2.15E-65	0.545409315	0.362	0.036	3.45E-61	2	GPM6A
1.28E-63	0.965705155	0.781	0.255	2.05E-59	2	C1QTNF6
2.04E-63	1.022845927	0.958	0.548	3.27E-59	2	RCN3
2.49E-63	0.765043468	0.426	0.06	3.99E-59	2	CHODL
3.64E-63	1.249153713	0.981	0.652	5.83E-59	2	BGN
4.93E-62	0.813323421	0.789	0.231	7.90E-58	2	CRISPLD2
1.52E-61	0.684451049	0.623	0.145	2.43E-57	2	MYOF
1.69E-61	0.542323917	0.449	0.069	2.71E-57	2	ENSSSCG00000034765
2.63E-60	0.571228876	0.491	0.087	4.21E-56	2	VASN
7.53E-60	1.316196966	0.962	0.697	1.21E-55	2	ENSSSCG00000008898
8.81E-60	0.8148829	0.638	0.165	1.41E-55	2	PLP2
4.57E-59	0.367547286	0.283	0.021	7.32E-55	2	KCNK12
2.00E-58	0.731915974	0.623	0.154	3.20E-54	2	CD109
2.83E-58	0.980632675	0.966	0.504	4.53E-54	2	COL16A1
5.36E-58	0.95104571	0.808	0.302	8.59E-54	2	ENSSSCG00000027348
1.44E-57	0.827907339	0.777	0.256	2.31E-53	2	AMOTL1
2.04E-57	0.735581663	0.343	0.04	3.27E-53	2	ENSSSCG00000029449
2.26E-57	0.729169212	0.691	0.19	3.62E-53	2	FNDC1
9.97E-57	0.512617392	0.283	0.023	1.60E-52	2	PTPRE
6.99E-56	1.252876389	0.875	0.385	1.12E-51	2	COL12A1
3.15E-55	0.366874599	0.253	0.016	5.04E-51	2	CYP26B1
4.97E-55	0.814389109	0.823	0.294	7.96E-51	2	CPE
5.34E-55	0.696857377	0.585	0.143	8.56E-51	2	PHTF2
8.36E-55	0.45429452	0.268	0.021	1.34E-50	2	C4BPA
1.20E-54	0.844209732	0.691	0.207	1.93E-50	2	NEXN
1.97E-54	0.74040416	1	0.99	3.16E-50	2	COL5A2
2.75E-54	0.557930246	0.513	0.106	4.41E-50	2	KAZALD1
3.78E-54	0.513990966	0.381	0.056	6.06E-50	2	DIPK1A
7.84E-54	0.383494061	0.336	0.04	1.26E-49	2	GAS6
8.61E-54	0.905641538	0.909	0.435	1.38E-49	2	CHPF
1.79E-52	0.972360562	0.551	0.141	2.86E-48	2	CDH13
1.97E-49	0.400190134	0.426	0.077	3.16E-45	2	MRGPRF
4.20E-49	0.435909249	0.457	0.089	6.73E-45	2	EGFL6
2.44E-48	0.489928782	0.347	0.051	3.90E-44	2	ADAMTS3
1.38E-47	0.417442417	0.351	0.054	2.21E-43	2	FAM13C
2.27E-47	0.634023488	0.679	0.211	3.64E-43	2	CNRIP1
3.51E-47	0.459376318	0.43	0.084	5.62E-43	2	APCDD1
1.02E-46	0.866289999	1	0.946	1.64E-42	2	TMSB10
1.48E-44	0.80788556	0.808	0.346	2.38E-40	2	UBE2E3
2.01E-44	0.376707822	0.355	0.059	3.21E-40	2	PLBD1
2.22E-43	0.685636911	0.838	0.351	3.56E-39	2	FKBP10
3.49E-43	0.394360267	0.411	0.082	5.60E-39	2	ALDH1L2
3.77E-43	0.360210569	0.287	0.038	6.04E-39	2	TCEA3
1.14E-42	0.49718431	0.57	0.156	1.83E-38	2	PYCR1
1.72E-42	0.564592105	1	0.992	2.76E-38	2	ENSSSCG00000022506
1.41E-41	0.664213778	0.992	0.949	2.25E-37	2	TIMP2
2.21E-41	0.537323295	0.6	0.179	3.53E-37	2	FOLR2
3.43E-41	0.276538537	0.279	0.038	5.50E-37	2	SLC1A4
3.73E-41	0.486055882	0.46	0.111	5.98E-37	2	MTHFD2
1.09E-40	0.416859816	0.592	0.173	1.74E-36	2	SLC38A10
9.81E-40	0.672922846	0.634	0.213	1.57E-35	2	PAMR1
1.19E-39	0.378262882	0.309	0.051	1.91E-35	2	FBLN7
4.59E-39	0.356386396	0.34	0.062	7.36E-35	2	PLCL1
7.37E-39	0.393298715	0.275	0.04	1.18E-34	2	TNFAIP8
8.78E-39	0.782734453	0.589	0.187	1.41E-34	2	CYP2B22
1.79E-38	0.725730417	0.83	0.387	2.86E-34	2	CAV2
1.96E-38	0.374709154	0.37	0.075	3.14E-34	2	CHPT1
5.48E-38	0.286351086	0.268	0.038	8.78E-34	2	MN1
7.12E-38	0.533486688	0.434	0.106	1.14E-33	2	WFDC1
7.20E-38	0.331687436	0.298	0.049	1.15E-33	2	TNFAIP8L3
1.75E-37	0.630959837	0.985	0.861	2.80E-33	2	RABAC1
2.71E-37	0.659108524	0.996	0.968	4.34E-33	2	ENSSSCG00000033697
3.32E-37	0.575558332	0.728	0.279	5.32E-33	2	CD44
9.03E-37	0.273896829	0.275	0.043	1.45E-32	2	SLC7A1
3.50E-36	0.427888321	0.547	0.161	5.61E-32	2	TMEM45A
8.93E-36	0.366325704	0.377	0.084	1.43E-31	2	AIG1
2.76E-35	0.76170168	0.955	0.724	4.42E-31	2	RRBP1
7.04E-35	0.328130791	0.37	0.082	1.13E-30	2	EPB41L3
7.28E-35	0.6650807	0.989	0.736	1.17E-30	2	THY1
4.43E-34	0.579819707	0.664	0.252	7.10E-30	2	LGALS3
1.30E-33	0.281299557	0.283	0.049	2.09E-29	2	WISP1
1.34E-33	0.428827672	0.996	0.999	2.15E-29	2	MT-CYTB
1.85E-33	0.769604781	0.909	0.532	2.96E-29	2	ABI3BP
2.90E-33	0.466876918	0.362	0.086	4.65E-29	2	NCALD
3.03E-33	0.3011063	0.275	0.047	4.85E-29	2	STEAP2
7.92E-33	0.52994151	1	0.898	1.27E-28	2	SSR2
1.41E-32	0.389088954	1	0.999	2.26E-28	2	MT-COX2
1.66E-32	0.718947004	0.792	0.38	2.66E-28	2	SPON2
2.32E-32	0.548934781	0.4	0.104	3.72E-28	2	CITED1
3.28E-32	0.32265993	0.355	0.082	5.26E-28	2	KANK1
3.58E-32	0.688604197	0.868	0.478	5.74E-28	2	PRSS23
5.37E-32	0.398833546	0.445	0.124	8.59E-28	2	HSD3B7
2.73E-31	0.564189983	0.826	0.38	4.37E-27	2	RBFOX2
4.89E-31	0.609140128	0.374	0.095	7.84E-27	2	CRABP2
8.42E-31	0.300560426	0.4	0.103	1.35E-26	2	TP53I13
1.67E-29	1.109505305	0.842	0.467	2.68E-25	2	TNFAIP6
1.97E-29	0.45426055	0.411	0.119	3.16E-25	2	NFATC1
4.12E-29	0.363405733	0.325	0.078	6.60E-25	2	PLCE1
7.96E-29	0.413134104	0.611	0.222	1.27E-24	2	MMP23B
8.75E-29	0.643355665	0.887	0.528	1.40E-24	2	FKBP11
9.38E-29	0.331110209	0.479	0.149	1.50E-24	2	GPCPD1
1.37E-28	0.290153607	0.415	0.113	2.19E-24	2	RAP2C
2.39E-28	0.296651549	0.306	0.069	3.83E-24	2	ALDH2
3.57E-28	0.264137644	0.336	0.082	5.72E-24	2	CREM
4.30E-28	0.341790325	0.479	0.152	6.88E-24	2	HCFC1R1
6.73E-28	0.258753512	0.283	0.06	1.08E-23	2	AR
1.16E-27	0.611134364	0.977	0.771	1.86E-23	2	SSR4
4.56E-27	0.260713425	0.358	0.093	7.31E-23	2	PRSS12
6.05E-27	0.396339087	0.46	0.152	9.69E-23	2	HIVEP2
6.59E-27	0.257984959	0.257	0.051	1.06E-22	2	MYLK
8.58E-27	0.257560459	0.381	0.106	1.37E-22	2	CDCA7L
1.10E-26	0.41129531	0.634	0.25	1.76E-22	2	PRRX1
1.62E-26	0.422063645	1	0.986	2.60E-22	2	ENSSSCG00000004970
1.66E-26	0.336149636	0.336	0.088	2.65E-22	2	OXCT1
1.95E-26	0.323301394	0.66	0.255	3.12E-22	2	MEST
3.01E-26	0.518053671	0.766	0.361	4.82E-22	2	DST
3.21E-26	0.465699881	0.917	0.497	5.15E-22	2	FBLN1
3.31E-26	0.65839701	0.947	0.688	5.29E-22	2	GOLIM4
4.83E-26	0.485966119	0.891	0.524	7.74E-22	2	PMEPA1
6.00E-26	0.485778213	0.668	0.29	9.61E-22	2	RECK
8.30E-26	0.470341257	1	0.985	1.33E-21	2	COL6A3
1.00E-25	0.52765038	0.77	0.376	1.60E-21	2	MMP16
1.50E-25	0.337892587	0.487	0.169	2.41E-21	2	KIAA0408
1.54E-25	0.517865351	0.985	0.828	2.46E-21	2	NME2
1.73E-25	0.512302578	0.951	0.611	2.78E-21	2	ADAMTS2
2.26E-25	0.618786133	0.943	0.673	3.61E-21	2	PRDX4
3.15E-25	0.267132732	0.411	0.124	5.04E-21	2	ENSSSCG00000004150
4.26E-25	0.719041027	0.996	0.967	6.83E-21	2	OGN
4.56E-25	0.420790269	0.774	0.351	7.30E-21	2	DPP7
5.38E-25	0.262201799	0.347	0.095	8.61E-21	2	FAM49A
1.08E-24	0.408633673	0.679	0.288	1.73E-20	2	FKBP14
1.64E-24	0.311849117	0.351	0.1	2.63E-20	2	ENSSSCG00000017213
2.49E-24	0.454982953	0.623	0.257	3.99E-20	2	NPC2
2.58E-24	0.485169172	0.86	0.478	4.13E-20	2	SSC5D
4.78E-24	0.327410292	0.392	0.124	7.65E-20	2	FAT4
4.86E-24	0.303975938	0.34	0.095	7.78E-20	2	TUBB2B
5.97E-24	0.271925798	0.328	0.09	9.57E-20	2	ZNF703
7.03E-24	0.433268778	0.698	0.312	1.13E-19	2	FKBP7
9.04E-24	0.303022159	0.415	0.134	1.45E-19	2	SLC41A2
1.11E-23	0.511049245	0.909	0.538	1.77E-19	2	NFIX
1.21E-23	0.428316315	0.532	0.211	1.94E-19	2	QSOX1
1.61E-23	0.479988748	0.947	0.639	2.58E-19	2	XBP1
2.25E-23	0.314548725	0.381	0.119	3.60E-19	2	SLC38A5
2.66E-23	0.38836996	0.626	0.268	4.26E-19	2	ANKRD50
5.38E-23	0.331590982	0.479	0.172	8.62E-19	2	SLC39A13
5.93E-23	0.434117163	0.691	0.312	9.50E-19	2	PALM2
1.52E-22	0.516343738	0.902	0.561	2.44E-18	2	CTSH
2.35E-22	0.364417134	0.649	0.281	3.76E-18	2	LAMTOR4
4.95E-22	0.421038011	0.755	0.358	7.93E-18	2	GLT8D1
1.33E-21	1.062578498	0.34	0.115	2.13E-17	2	ENSSSCG00000033190
1.39E-21	0.539112143	0.842	0.502	2.22E-17	2	LIMCH1
2.44E-21	0.511356129	0.962	0.752	3.91E-17	2	FAM3C
2.91E-21	0.503763733	0.623	0.286	4.66E-17	2	DPYSL3
3.10E-21	0.49945364	0.894	0.55	4.97E-17	2	FAM114A1
6.89E-21	0.551307841	0.698	0.355	1.10E-16	2	LRRC17
1.17E-20	0.261586624	0.521	0.202	1.88E-16	2	SORT1
1.74E-20	0.477547056	0.925	0.558	2.78E-16	2	PDGFD
3.99E-20	0.288048001	0.996	0.999	6.39E-16	2	MT-ND4
7.37E-20	0.463037561	0.909	0.626	1.18E-15	2	GPX7
1.62E-19	0.456958655	0.977	0.903	2.60E-15	2	SERPINH1
3.95E-19	0.477469862	0.758	0.415	6.33E-15	2	PLOD2
4.76E-19	0.300252272	0.634	0.281	7.62E-15	2	C1QTNF2
4.82E-19	0.340988277	0.743	0.356	7.72E-15	2	IQGAP1
5.36E-19	0.262262366	0.464	0.177	8.58E-15	2	TCEAL9
7.19E-19	0.41818905	0.992	0.96	1.15E-14	2	RPLP0
7.21E-19	0.254450736	0.46	0.174	1.16E-14	2	ENSSSCG00000006581
9.40E-19	0.305938348	0.721	0.351	1.51E-14	2	ATP2B4
9.45E-19	0.267158326	0.487	0.194	1.51E-14	2	MXRA7
9.49E-19	0.322001374	0.491	0.195	1.52E-14	2	COL8A1
1.33E-18	0.384501617	0.747	0.387	2.13E-14	2	P3H4
1.58E-18	0.398378745	0.747	0.372	2.52E-14	2	MAGED1
1.66E-18	0.286441574	0.657	0.304	2.66E-14	2	PPP3CA
1.78E-18	0.403048959	0.709	0.366	2.85E-14	2	GPX8
2.33E-18	0.267598068	0.528	0.222	3.73E-14	2	DDHD2
5.24E-18	0.268202128	0.623	0.282	8.39E-14	2	TRAPPC5
1.25E-17	0.264267397	0.623	0.279	2.01E-13	2	CHRAC1
1.50E-17	0.277733114	0.947	0.626	2.41E-13	2	SEMA3C
1.76E-17	0.355147349	1	0.966	2.82E-13	2	SERPINF1
1.91E-17	0.270725948	0.396	0.15	3.06E-13	2	EIF4EBP3
1.99E-17	0.319857936	0.634	0.308	3.19E-13	2	ACVR1
2.06E-17	0.633495835	0.275	0.092	3.30E-13	2	NFATC2
4.43E-17	0.330649574	0.709	0.362	7.09E-13	2	SEC24D
5.86E-17	0.392786621	0.808	0.447	9.38E-13	2	SESN3
6.06E-17	0.333655356	0.823	0.467	9.70E-13	2	HEG1
7.54E-17	0.252417704	0.642	0.299	1.21E-12	2	CAST
1.37E-16	0.32912683	0.743	0.379	2.19E-12	2	CTSZ
2.70E-16	0.554074992	1	0.964	4.32E-12	2	CST3
2.78E-16	0.316710886	0.996	0.961	4.46E-12	2	RPLP2
3.66E-16	0.397286973	0.525	0.251	5.86E-12	2	ENSSSCG00000039071
3.90E-16	0.319521764	0.728	0.37	6.25E-12	2	DBI
5.18E-16	0.363574986	0.857	0.493	8.30E-12	2	ENSSSCG00000009851
5.26E-16	0.334841839	0.702	0.367	8.43E-12	2	ENSSSCG00000013380
5.69E-16	0.252943753	0.366	0.141	9.12E-12	2	CEP126
6.81E-16	0.331783491	0.77	0.423	1.09E-11	2	THBS3
1.06E-15	0.27487962	0.592	0.276	1.71E-11	2	PEA15
1.14E-15	0.377840998	0.796	0.472	1.83E-11	2	NENF
1.45E-15	0.338012135	0.819	0.452	2.32E-11	2	SAR1A
1.92E-15	0.355897469	0.547	0.265	3.08E-11	2	ITM2A
2.01E-15	0.398862265	0.811	0.47	3.21E-11	2	CREB3L1
2.02E-15	0.270813861	0.645	0.315	3.23E-11	2	AP3S1
4.36E-15	0.357778689	0.834	0.528	6.99E-11	2	HDLBP
7.11E-15	0.363304389	0.834	0.478	1.14E-10	2	POLE4
8.31E-15	0.428457423	0.502	0.235	1.33E-10	2	RCAN1
1.41E-14	0.285614775	0.762	0.399	2.26E-10	2	ARFGAP3
1.63E-14	0.299094832	0.845	0.518	2.62E-10	2	PPIC
2.24E-14	0.254455708	0.713	0.371	3.59E-10	2	TCEAL8
2.95E-14	0.313795415	0.796	0.454	4.73E-10	2	CHID1
3.07E-14	0.255220609	0.566	0.273	4.91E-10	2	GOLT1B
4.61E-14	0.419279969	0.774	0.469	7.39E-10	2	FBN2
8.18E-14	0.33938543	0.925	0.653	1.31E-09	2	KDELR1
8.89E-14	0.286012448	0.604	0.309	1.42E-09	2	ATL3
9.23E-14	0.603735761	0.925	0.699	1.48E-09	2	FHL1
1.22E-13	0.25492103	0.645	0.325	1.95E-09	2	PON2
1.97E-13	0.334767089	0.683	0.37	3.15E-09	2	TMEFF2
2.43E-13	0.293059542	0.94	0.69	3.89E-09	2	MRC2
3.15E-13	0.312636707	0.725	0.415	5.05E-09	2	TUBB
5.23E-13	0.374112021	0.54	0.281	8.38E-09	2	RGCC
7.40E-13	0.598695982	0.86	0.606	1.19E-08	2	PTN
1.17E-12	0.359801191	0.687	0.384	1.88E-08	2	PKM
1.48E-12	0.280919909	0.792	0.475	2.36E-08	2	ARL6IP5
1.60E-12	0.277319745	0.989	0.879	2.56E-08	2	GAPDH
3.47E-12	0.304644252	1	0.976	5.56E-08	2	RPS12
6.32E-12	0.300331514	0.875	0.584	1.01E-07	2	ENSSSCG00000005643
7.97E-12	0.529344423	0.872	0.639	1.28E-07	2	LMNA
1.04E-11	0.274596702	0.966	0.713	1.67E-07	2	PDGFRL
1.97E-11	0.289193502	0.928	0.666	3.16E-07	2	TXNDC5
3.48E-11	0.315275355	0.725	0.432	5.58E-07	2	OSTC
6.44E-11	0.256926558	0.781	0.485	1.03E-06	2	GNAI2
7.81E-11	0.434418485	0.909	0.716	1.25E-06	2	P4HA2
5.79E-10	0.254486691	0.868	0.596	9.28E-06	2	REEP5
9.95E-10	0.286407922	0.955	0.75	1.59E-05	2	SEC61B
2.61E-09	0.325565034	0.796	0.515	4.17E-05	2	COL5A1
3.60E-09	0.319494206	0.853	0.614	5.77E-05	2	MANF
5.24E-09	0.312349108	0.317	0.154	8.39E-05	2	PEG10
5.75E-09	0.338616582	0.879	0.66	9.20E-05	2	EMP3
3.41E-07	0.270168922	0.849	0.611	0.005456762	2	COL6A2
3.08E-06	0.292908959	0.989	0.924	0.049291959	2	IGFBP6
3.25E-06	0.297547088	0.985	0.874	0.052046724	2	S100A10
2.25E-05	0.329741668	0.947	0.768	0.361187335	2	ANXA1
0.000299327	0.276843609	0.996	0.898	1	2	CCDC80
