# Supplementary material for: Single-Cell RNA Sequencing Reveals the Cellular Landscape of Longissimus Dorsi in a Newborn Suhuai Pig
Source: Int J Mol Sci. 2024 Jan 18;25(2):1204. doi: 10.3390/ijms25021204 (PMC10816681; doi:10.3390/ijms25021204)
Supplement: Supplementary file 1 [file ijms-25-01204-s001.zip › Supplementary Table S7.csv]

Cluster	ID	Description	GeneRatio	BgRatio	pvalue	p.adjust	qvalue	geneID	Count
LPL+_FAPs	GO:0030198	extracellular matrix organization	39/401	307/18800	2.45E-19	4.91E-16	3.77E-16	9510/81792/170689/11096/56999/57188/183/351/8837/1306/1284/50509/131873/10049/2131/2191/2199/10516/8516/3688/3912/3915/4017/4060/4327/4313/4811/22795/89932/5156/23187/5806/7837/10266/6423/23213/7046/7132/5212	39
LPL+_FAPs	GO:0043062	extracellular structure organization	39/401	308/18800	2.76E-19	4.91E-16	3.77E-16	9510/81792/170689/11096/56999/57188/183/351/8837/1306/1284/50509/131873/10049/2131/2191/2199/10516/8516/3688/3912/3915/4017/4060/4327/4313/4811/22795/89932/5156/23187/5806/7837/10266/6423/23213/7046/7132/5212	39
LPL+_FAPs	GO:0045229	external encapsulating structure organization	39/401	310/18800	3.47E-19	4.91E-16	3.77E-16	9510/81792/170689/11096/56999/57188/183/351/8837/1306/1284/50509/131873/10049/2131/2191/2199/10516/8516/3688/3912/3915/4017/4060/4327/4313/4811/22795/89932/5156/23187/5806/7837/10266/6423/23213/7046/7132/5212	39
LPL+_FAPs	GO:0048608	reproductive structure development	36/401	433/18800	3.39E-12	3.51E-09	2.70E-09	92/8728/9510/133/84159/472/653/718/1028/1051/1508/10049/1956/2309/10468/8322/2674/25831/3148/4327/4313/4853/130497/5156/5159/5806/64783/157506/5270/6423/6647/23213/7046/7337/8531/677	36
LPL+_FAPs	GO:0061458	reproductive system development	36/401	436/18800	4.14E-12	3.51E-09	2.70E-09	92/8728/9510/133/84159/472/653/718/1028/1051/1508/10049/1956/2309/10468/8322/2674/25831/3148/4327/4313/4853/130497/5156/5159/5806/64783/157506/5270/6423/6647/23213/7046/7337/8531/677	36
LPL+_FAPs	GO:0050673	epithelial cell proliferation	36/401	443/18800	6.57E-12	4.65E-09	3.57E-09	92/185/8854/567/653/168667/1028/1051/8837/6387/1956/54206/2152/2191/2260/10468/3148/3202/3479/687/3912/3915/4017/4853/8829/130497/6423/6591/23213/6934/7046/7049/7057/2277/7538/677	36
LPL+_FAPs	GO:0001822	kidney development	27/401	303/18800	4.10E-10	2.49E-07	1.91E-07	9510/183/185/8854/84159/80114/168667/1028/8837/2028/2131/2674/3248/8516/4811/4853/8829/130497/5125/5156/5159/157506/4086/10252/23213/7046/7704	27
LPL+_FAPs	GO:0001655	urogenital system development	29/401	352/18800	5.79E-10	3.07E-07	2.36E-07	9510/183/185/8854/84159/80114/168667/1028/8837/2028/2131/2674/3248/8516/4313/4811/4853/8829/130497/5125/5156/5159/157506/4086/10252/23213/7046/7337/7704	29
LPL+_FAPs	GO:0072001	renal system development	27/401	312/18800	7.86E-10	3.71E-07	2.85E-07	9510/183/185/8854/84159/80114/168667/1028/8837/2028/2131/2674/3248/8516/4811/4853/8829/130497/5125/5156/5159/157506/4086/10252/23213/7046/7704	27
LPL+_FAPs	GO:0050678	regulation of epithelial cell proliferation	30/401	382/18800	9.12E-10	3.87E-07	2.97E-07	185/8854/567/653/1028/8837/6387/1956/54206/2152/2260/3148/3202/3479/687/3912/3915/4853/8829/130497/6423/6591/23213/6934/7046/7049/7057/2277/7538/677	30
LPL+_FAPs	GO:0045765	regulation of angiogenesis	28/401	345/18800	1.62E-09	6.25E-07	4.81E-07	9510/56999/133/183/168667/694/718/1284/2013/5168/2113/2152/1647/3202/3339/3678/3688/3716/8829/10266/57381/9475/6423/4086/23213/7048/7057/2277	28
LPL+_FAPs	GO:1901342	regulation of vasculature development	28/401	351/18800	2.38E-09	8.43E-07	6.48E-07	9510/56999/133/183/168667/694/718/1284/2013/5168/2113/2152/1647/3202/3339/3678/3688/3716/8829/10266/57381/9475/6423/4086/23213/7048/7057/2277	28
LPL+_FAPs	GO:0008406	gonad development	22/401	226/18800	3.47E-09	1.13E-06	8.71E-07	92/9510/84159/472/1051/2309/10468/8322/2674/3148/4327/4313/130497/5156/5159/5806/157506/6423/6647/7046/7337/8531	22
LPL+_FAPs	GO:0045137	development of primary sexual characteristics	22/401	231/18800	5.22E-09	1.41E-06	1.08E-06	92/9510/84159/472/1051/2309/10468/8322/2674/3148/4327/4313/130497/5156/5159/5806/157506/6423/6647/7046/7337/8531	22
LPL+_FAPs	GO:0072593	reactive oxygen species metabolic process	22/401	231/18800	5.22E-09	1.41E-06	1.08E-06	51/183/185/664/8837/10516/2309/2534/1647/2878/3043/2537/50507/5159/5166/25824/7837/27244/6647/6649/7048/7057	22
LPL+_FAPs	GO:0043484	regulation of RNA splicing	18/401	154/18800	5.32E-09	1.41E-06	1.08E-06	57018/81669/10521/1655/3181/3187/3192/4857/9444/64783/9584/10181/5978/10284/6651/6430/6432/7009	18
LPL+_FAPs	GO:0007178	transmembrane receptor protein serine/threonine kinase signaling pathway	28/401	368/18800	6.78E-09	1.69E-06	1.30E-06	92/8754/653/168667/1028/1655/2131/2353/10468/3248/8516/4052/8425/4681/4853/5046/56963/6423/6498/4086/10252/23213/7046/7048/7049/7057/7323/9839	28
LPL+_FAPs	GO:0006979	response to oxidative stress	30/401	433/18800	1.67E-08	3.93E-06	3.02E-06	8754/347/351/664/694/1956/10516/2353/2309/2534/2878/3043/4313/5156/5159/5179/84919/25824/5742/7837/5978/51435/6414/27244/6421/6647/6649/94241/10628/7337	30
LPL+_FAPs	GO:0090287	regulation of cellular response to growth factor stimulus	25/401	314/18800	1.82E-08	4.06E-06	3.12E-06	81792/183/168667/1028/8837/2260/10468/8322/3678/8516/4052/8425/4681/4853/5046/56963/6423/6498/10252/23213/7049/7057/7323/23390/9839	25
LPL+_FAPs	GO:0060485	mesenchyme development	24/401	301/18800	3.43E-08	7.27E-06	5.59E-06	58/8854/653/10521/1655/2131/2260/3202/4017/4040/8829/130497/5159/23187/157506/9475/6423/6591/10252/6934/7046/7048/7049/677	24
LPL+_FAPs	GO:0071559	response to transforming growth factor beta	22/401	258/18800	3.92E-08	7.91E-06	6.08E-06	8754/1028/8837/1284/2353/2534/3248/8516/4052/8425/5179/9475/6498/4086/10252/7046/7048/7049/7057/9839/677/678	22
LPL+_FAPs	GO:0007548	sex differentiation	23/401	281/18800	4.10E-08	7.91E-06	6.08E-06	92/9510/84159/472/653/1051/2309/10468/8322/2674/3148/4327/4313/130497/5156/5159/5806/157506/6423/6647/7046/7337/8531	23
LPL+_FAPs	GO:0048545	response to steroid hormone	25/401	330/18800	4.84E-08	8.93E-06	6.86E-06	58/8754/133/490/8837/10521/1655/54206/2353/2309/2690/3148/3192/3490/687/5978/29966/7035/7048/7057/10628/7337/7538/677/678	25
LPL+_FAPs	GO:0060537	muscle tissue development	28/401	405/18800	5.31E-08	9.39E-06	7.22E-06	58/56999/183/8854/653/8837/10521/1655/2353/3131/3192/3479/8516/3688/3720/29895/4853/50507/130497/5156/5159/4086/7046/7048/7049/10791/8531/7763	28
LPL+_FAPs	GO:0090092	regulation of transmembrane receptor protein serine/threonine kinase signaling pathway	22/401	267/18800	7.22E-08	1.22E-05	9.41E-06	92/653/168667/1028/10468/8516/4052/8425/4681/4853/5046/56963/6423/6498/10252/23213/7046/7048/7049/7057/7323/9839	22
LPL+_FAPs	GO:0000302	response to reactive oxygen species	19/401	203/18800	7.73E-08	1.23E-05	9.43E-06	8754/347/664/1956/10516/2353/2309/2534/3043/4313/5156/5159/84919/25824/27244/6647/6649/10628/7337	19
LPL+_FAPs	GO:0007568	aging	17/401	163/18800	7.81E-08	1.23E-05	9.43E-06	133/183/347/490/1028/1284/1075/2353/2309/2674/4017/4313/5159/5179/710/7048/7412	17
LPL+_FAPs	GO:2001233	regulation of apoptotic signaling pathway	26/401	370/18800	1.17E-07	1.73E-05	1.33E-05	57007/183/8915/653/8837/1075/6387/3301/2260/3148/2537/3479/8829/2923/754/10955/6421/6423/6498/6591/6647/6934/7046/7057/7009/8531	26
LPL+_FAPs	GO:0071560	cellular response to transforming growth factor beta stimulus	21/401	252/18800	1.18E-07	1.73E-05	1.33E-05	8754/1028/8837/1284/2353/2534/3248/8516/4052/8425/5179/6498/4086/10252/7046/7048/7049/7057/9839/677/678	21
LPL+_FAPs	GO:0071385	cellular response to glucocorticoid stimulus	10/401	53/18800	1.50E-07	2.12E-05	1.63E-05	490/8837/54206/2309/3192/687/5978/7538/677/678	10
LPL+_FAPs	GO:2001236	regulation of extrinsic apoptotic signaling pathway	16/401	153/18800	1.82E-07	2.33E-05	1.79E-05	183/8915/653/8837/2260/3148/2537/3479/8829/2923/6423/6498/6591/6934/7046/7057	16
LPL+_FAPs	GO:0052547	regulation of peptidase activity	29/401	456/18800	1.83E-07	2.33E-05	1.79E-05	183/351/23204/444/8915/718/720/8837/1293/1508/10395/10049/2149/2152/2534/2934/2537/80760/89932/5118/25824/5978/9475/5270/710/6423/7035/7980/7057	29
LPL+_FAPs	GO:0071772	response to BMP	17/401	173/18800	1.86E-07	2.33E-05	1.79E-05	92/81792/653/168667/1655/2131/10468/4681/4853/5046/56963/6423/6498/4086/23213/7049/7323	17
LPL+_FAPs	GO:0071773	cellular response to BMP stimulus	17/401	173/18800	1.86E-07	2.33E-05	1.79E-05	92/81792/653/168667/1655/2131/10468/4681/4853/5046/56963/6423/6498/4086/23213/7049/7323	17
LPL+_FAPs	GO:0061448	connective tissue development	21/401	260/18800	2.01E-07	2.43E-05	1.87E-05	81792/84159/57561/653/8837/64764/2202/2131/2690/3202/4017/4256/130497/5159/6423/4086/6591/23213/7046/7048/7704	21
LPL+_FAPs	GO:0071711	basement membrane organization	8/401	32/18800	2.68E-07	3.09E-05	2.37E-05	2131/3688/3912/4811/22795/23187/7837/10266	8
LPL+_FAPs	GO:0008380	RNA splicing	28/401	438/18800	2.69E-07	3.09E-05	2.37E-05	57018/81669/10521/9879/1655/3181/3187/10236/3192/11157/4857/8899/9444/64783/9584/10181/5978/10284/9169/23451/6421/6651/23524/6430/6432/7009/27332/9406	28
LPL+_FAPs	GO:0050684	regulation of mRNA processing	15/401	139/18800	2.92E-07	3.12E-05	2.39E-05	11052/10521/1655/3181/3192/4857/9444/64783/9584/10181/5978/10284/6651/6432/677	15
LPL+_FAPs	GO:0051384	response to glucocorticoid	15/401	139/18800	2.92E-07	3.12E-05	2.39E-05	8754/133/490/8837/54206/2353/2309/2690/3192/3490/687/5978/7538/677/678	15
LPL+_FAPs	GO:0048762	mesenchymal cell differentiation	20/401	244/18800	3.10E-07	3.21E-05	2.46E-05	8854/653/10521/1655/2131/2260/4017/4040/8829/130497/23187/157506/9475/6423/6591/10252/6934/7046/7048/7049	20
LPL+_FAPs	GO:0008585	female gonad development	13/401	105/18800	3.69E-07	3.72E-05	2.86E-05	9510/84159/472/1051/2309/10468/8322/4327/4313/5156/5806/6647/7337	13
LPL+_FAPs	GO:0001503	ossification	27/401	420/18800	3.96E-07	3.85E-05	2.96E-05	92/81792/490/55973/653/1051/1655/1956/5167/2131/3192/3479/3572/4256/4313/9902/4653/4077/130497/26578/9260/5179/5978/6423/4086/6591/7704	27
LPL+_FAPs	GO:0030509	BMP signaling pathway	16/401	162/18800	3.99E-07	3.85E-05	2.96E-05	92/653/168667/1655/2131/10468/4681/4853/5046/56963/6423/6498/4086/23213/7049/7323	16
LPL+_FAPs	GO:0071384	cellular response to corticosteroid stimulus	10/401	59/18800	4.31E-07	4.07E-05	3.12E-05	490/8837/54206/2309/3192/687/5978/7538/677/678	10
LPL+_FAPs	GO:0052548	regulation of endopeptidase activity	27/401	426/18800	5.23E-07	4.62E-05	3.55E-05	183/351/23204/444/8915/718/720/8837/1293/10395/10049/2149/2152/2534/2934/2537/80760/89932/25824/5978/9475/5270/710/6423/7035/7980/7057	27
LPL+_FAPs	GO:0046545	development of primary female sexual characteristics	13/401	109/18800	5.72E-07	4.85E-05	3.73E-05	9510/84159/472/1051/2309/10468/8322/4327/4313/5156/5806/6647/7337	13
LPL+_FAPs	GO:0007160	cell-matrix adhesion	19/401	235/18800	7.55E-07	6.28E-05	4.83E-05	8754/81792/56999/347/50509/10395/2013/10516/3678/8516/3688/23499/4653/4811/22795/8829/9475/7057/7412	19
LPL+_FAPs	GO:0051216	cartilage development	17/401	195/18800	1.02E-06	8.34E-05	6.41E-05	81792/653/64764/2202/2131/2690/3202/4017/4256/130497/6423/4086/6591/23213/7046/7048/7704	17
LPL+_FAPs	GO:0031589	cell-substrate adhesion	24/401	364/18800	1.13E-06	9.06E-05	6.96E-05	8754/81792/56999/347/50509/10395/2013/2199/10516/8322/3678/8516/3688/3912/3915/23499/4653/4811/22795/8829/9475/7057/7412/5212	24
LPL+_FAPs	GO:0097191	extrinsic apoptotic signaling pathway	18/401	221/18800	1.33E-06	0.000104365	8.02E-05	183/8915/653/8837/2260/2309/3148/2537/3479/8829/2923/6423/6498/6591/6934/7046/7057/7132	18
LPL+_FAPs	GO:0031960	response to corticosteroid	15/401	157/18800	1.41E-06	0.000108407	8.33E-05	8754/133/490/8837/54206/2353/2309/2690/3192/3490/687/5978/7538/677/678	15
LPL+_FAPs	GO:1903311	regulation of mRNA metabolic process	21/401	294/18800	1.51E-06	0.000114185	8.78E-05	11052/10521/1655/3181/3192/4857/9444/64783/9584/10181/5978/9475/10284/6651/6432/23318/79670/8531/7538/677/678	21
LPL+_FAPs	GO:0070482	response to oxygen levels	22/401	324/18800	1.97E-06	0.000146328	0.000112464	133/472/664/8837/6387/2309/2983/4017/4313/5159/5179/5978/9475/2030/6649/7048/7049/7057/7009/7412/2277/677	22
LPL+_FAPs	GO:0045766	positive regulation of angiogenesis	16/401	183/18800	2.05E-06	0.000147092	0.000113051	133/168667/694/718/2113/2152/3678/3688/3716/8829/10266/6423/4086/7048/7057/2277	16
LPL+_FAPs	GO:1904018	positive regulation of vasculature development	16/401	183/18800	2.05E-06	0.000147092	0.000113051	133/168667/694/718/2113/2152/3678/3688/3716/8829/10266/6423/4086/7048/7057/2277	16
LPL+_FAPs	GO:0001837	epithelial to mesenchymal transition	15/401	162/18800	2.09E-06	0.000147592	0.000113435	653/10521/1655/2260/4017/4040/23187/9475/6423/6591/10252/6934/7046/7048/7049	15
LPL+_FAPs	GO:0048732	gland development	26/401	431/18800	2.14E-06	0.000148551	0.000114172	8854/220/84159/472/1028/1051/8837/1956/2131/3202/3720/4124/4313/4853/8829/5156/5270/2030/6591/6647/6430/23213/7046/7048/7049/7337	26
LPL+_FAPs	GO:0048008	platelet-derived growth factor receptor signaling pathway	9/401	55/18800	2.23E-06	0.00015267	0.000117338	347/84159/868/2152/8829/5156/5159/10628/7763	9
LPL+_FAPs	GO:0046660	female sex differentiation	13/401	124/18800	2.51E-06	0.000169284	0.000130107	9510/84159/472/1051/2309/10468/8322/4327/4313/5156/5806/6647/7337	13
LPL+_FAPs	GO:0050679	positive regulation of epithelial cell proliferation	17/401	211/18800	3.03E-06	0.00020079	0.000154322	185/653/8837/6387/1956/2152/2260/3148/3479/3912/3915/4853/8829/130497/6934/7046/2277	17
LPL+_FAPs	GO:0001666	response to hypoxia	20/401	286/18800	3.70E-06	0.000241225	0.000185399	133/472/664/8837/6387/2309/4017/4313/5179/5978/9475/2030/6649/7048/7049/7057/7009/7412/2277/677	20
LPL+_FAPs	GO:0002062	chondrocyte differentiation	12/401	110/18800	4.03E-06	0.000259021	0.000199076	81792/64764/2202/2131/4017/130497/6423/6591/23213/7046/7048/7704	12
LPL+_FAPs	GO:0090130	tissue migration	23/401	366/18800	4.24E-06	0.000268758	0.00020656	58/8754/56999/183/168667/2013/5168/2113/2191/2260/1647/3688/4017/23499/8829/57381/9475/27286/7046/7048/7057/7114/9839	23
LPL+_FAPs	GO:0045646	regulation of erythrocyte differentiation	8/401	47/18800	6.07E-06	0.000378394	0.000290823	92/567/2113/2309/3148/3202/7538/677	8
LPL+_FAPs	GO:0042060	wound healing	25/401	429/18800	6.15E-06	0.000378394	0.000290823	8837/131566/2131/2149/2151/2152/2191/3043/3479/3572/3678/3688/23499/4853/5156/5159/375033/5270/710/6814/7035/7980/7046/7048/7057	25
LPL+_FAPs	GO:2001237	negative regulation of extrinsic apoptotic signaling pathway	11/401	97/18800	6.97E-06	0.000422478	0.000324705	653/8837/3148/2537/3479/8829/6423/6591/6934/7046/7057	11
LPL+_FAPs	GO:0036293	response to decreased oxygen levels	20/401	299/18800	7.19E-06	0.000429933	0.000330435	133/472/664/8837/6387/2309/4017/4313/5179/5978/9475/2030/6649/7048/7049/7057/7009/7412/2277/677	20
LPL+_FAPs	GO:0001570	vasculogenesis	10/401	80/18800	7.59E-06	0.000447267	0.000343757	57007/133/2013/8322/5159/9444/10266/7048/7049/677	10
LPL+_FAPs	GO:0043500	muscle adaptation	12/401	118/18800	8.39E-06	0.000487429	0.000374625	58/183/8837/54206/2309/2934/3479/3572/3720/4653/9475/7132	12
LPL+_FAPs	GO:0043010	camera-type eye development	21/401	330/18800	9.17E-06	0.000525782	0.000404101	8854/220/490/1028/131544/2202/1956/8322/4124/4286/25945/4853/8829/5156/5159/157506/57381/6498/10252/7046/7048	21
LPL+_FAPs	GO:2001234	negative regulation of apoptotic signaling pathway	17/401	230/18800	9.60E-06	0.000542946	0.000417294	57007/653/8837/6387/3301/3148/2537/3479/8829/754/6423/6591/6934/7046/7057/7009/8531	17
LPL+_FAPs	GO:0010631	epithelial cell migration	22/401	358/18800	9.77E-06	0.000545272	0.000419081	8754/56999/183/168667/2013/5168/2113/2191/2260/1647/3688/4017/23499/8829/57381/9475/27286/7046/7048/7057/7114/9839	22
LPL+_FAPs	GO:0062197	cellular response to chemical stress	21/401	332/18800	1.01E-05	0.000553214	0.000425185	472/664/3301/80303/1956/54206/10516/2353/2309/2534/4313/5156/5179/25824/5978/6421/6647/6649/94241/8531/677	21
LPL+_FAPs	GO:0032103	positive regulation of response to external stimulus	25/401	442/18800	1.03E-05	0.000553214	0.000425185	183/185/351/718/55450/1051/1240/1075/6387/2113/2152/2260/2534/3148/3572/4023/8829/9180/5159/6421/7057/7114/7132/10318/2277	25
LPL+_FAPs	GO:0032963	collagen metabolic process	11/401	101/18800	1.03E-05	0.000553214	0.000425185	1508/54206/2149/2191/3688/55323/4327/4313/9902/55214/5159	11
LPL+_FAPs	GO:0032835	glomerulus development	9/401	66/18800	1.06E-05	0.000553214	0.000425185	8837/2028/2131/4811/4853/130497/5156/5159/23213	9
LPL+_FAPs	GO:0006397	mRNA processing	27/401	500/18800	1.06E-05	0.000553214	0.000425185	351/11052/10521/9879/1655/3181/3187/10236/3192/11157/4857/8899/9444/64783/9584/10181/5978/10284/9169/23451/6421/6651/23524/6430/6432/677/9406	27
LPL+_FAPs	GO:0090132	epithelium migration	22/401	361/18800	1.11E-05	0.000575935	0.000442648	8754/56999/183/168667/2013/5168/2113/2191/2260/1647/3688/4017/23499/8829/57381/9475/27286/7046/7048/7057/7114/9839	22
LPL+_FAPs	GO:0045600	positive regulation of fat cell differentiation	9/401	67/18800	1.20E-05	0.000605815	0.000465612	1051/1240/3192/4023/6423/6591/7704/7538/677	9
LPL+_FAPs	GO:0045785	positive regulation of cell adhesion	25/401	446/18800	1.20E-05	0.000605815	0.000465612	8728/8754/472/567/8915/6387/9265/2013/2113/2199/2309/2534/10808/3479/3572/3678/3716/4653/4811/8829/6423/7048/7412/5212/7704	25
LPL+_FAPs	GO:0003012	muscle system process	25/401	449/18800	1.34E-05	0.000670778	0.000515541	58/183/323/444/490/10203/800/8837/1674/54206/2149/2309/2934/3479/3572/3720/4632/29895/4653/9475/6647/23213/7132/7136/7140	25
LPL+_FAPs	GO:0050729	positive regulation of inflammatory response	13/401	145/18800	1.41E-05	0.000692524	0.000532255	183/185/351/718/55450/1051/1075/2113/3572/4023/9180/7132/10318	13
LPL+_FAPs	GO:0045444	fat cell differentiation	17/401	237/18800	1.42E-05	0.000692524	0.000532255	84159/664/1051/1240/1488/5167/3192/4023/5156/54463/6423/6591/6934/7704/7538/677/678	17
LPL+_FAPs	GO:0010466	negative regulation of peptidase activity	18/401	262/18800	1.44E-05	0.000692524	0.000532255	183/351/23204/718/720/1293/1508/10049/2537/80760/89932/25824/5270/710/6423/7035/7980/7057	18
LPL+_FAPs	GO:0045862	positive regulation of proteolysis	22/401	369/18800	1.56E-05	0.000746062	0.000573402	8754/351/444/8915/8837/1075/10395/2149/2152/2534/2934/25831/5118/5978/56963/285671/9475/6423/152503/257364/10418/10318	22
LPL+_FAPs	GO:0001890	placenta development	13/401	147/18800	1.64E-05	0.000772941	0.000594061	8728/133/653/1028/1051/1508/10049/1956/25831/4853/64783/6647/677	13
LPL+_FAPs	GO:0051346	negative regulation of hydrolase activity	22/401	371/18800	1.70E-05	0.000793171	0.000609609	183/351/23204/718/720/1293/1508/10049/2537/80760/89932/25824/5806/9475/5270/710/6423/10252/7035/7980/7057/7009	22
LPL+_FAPs	GO:1901652	response to peptide	26/401	491/18800	2.16E-05	0.000994964	0.000764702	133/183/185/351/490/694/8837/6387/1979/5167/54206/2309/2534/2690/3479/3716/4023/4040/4313/5166/9475/6430/6814/7049/7412/677	26
LPL+_FAPs	GO:0045861	negative regulation of proteolysis	21/401	350/18800	2.22E-05	0.001012734	0.000778359	183/351/23204/718/720/1293/1508/10049/64215/2537/80760/4130/89932/25824/5270/710/6423/7035/7980/7057/9528	21
LPL+_FAPs	GO:0001541	ovarian follicle development	8/401	57/18800	2.65E-05	0.001194872	0.000918346	472/1051/2309/4327/4313/5806/6647/7337	8
LPL+_FAPs	GO:0007179	transforming growth factor beta receptor signaling pathway	15/401	200/18800	2.69E-05	0.001202576	0.000924266	8754/1028/2353/3248/8516/4052/8425/6498/4086/10252/7046/7048/7049/7057/9839	15
LPL+_FAPs	GO:0150063	visual system development	22/401	383/18800	2.77E-05	0.001223233	0.000940143	8854/220/490/718/1028/131544/2202/1956/8322/4124/4286/25945/4853/8829/5156/5159/157506/57381/6498/10252/7046/7048	22
LPL+_FAPs	GO:0061437	renal system vasculature development	6/401	29/18800	2.84E-05	0.001223233	0.000940143	8837/4853/8829/130497/5156/5159	6
LPL+_FAPs	GO:0061440	kidney vasculature development	6/401	29/18800	2.84E-05	0.001223233	0.000940143	8837/4853/8829/130497/5156/5159	6
LPL+_FAPs	GO:0009612	response to mechanical stimulus	15/401	201/18800	2.85E-05	0.001223233	0.000940143	58/183/8915/664/6387/2353/2534/1647/2934/4313/5270/7048/7057/7132/10628	15
LPL+_FAPs	GO:0010951	negative regulation of endopeptidase activity	17/401	251/18800	2.97E-05	0.001261017	0.000969183	183/351/23204/718/720/1293/10049/2537/80760/89932/25824/5270/710/6423/7035/7980/7057	17
LPL+_FAPs	GO:0071364	cellular response to epidermal growth factor stimulus	7/401	43/18800	3.17E-05	0.001330204	0.001022358	8837/1956/54206/6591/7538/677/678	7
LPL+_FAPs	GO:0071383	cellular response to steroid hormone stimulus	15/401	203/18800	3.20E-05	0.001332429	0.001024068	490/8837/10521/1655/54206/2309/3192/687/5978/29966/7035/7337/7538/677/678	15
LPL+_FAPs	GO:0048880	sensory system development	22/401	389/18800	3.50E-05	0.001430743	0.00109963	8854/220/490/718/1028/131544/2202/1956/8322/4124/4286/25945/4853/8829/5156/5159/157506/57381/6498/10252/7046/7048	22
LPL+_FAPs	GO:0090288	negative regulation of cellular response to growth factor stimulus	11/401	115/18800	3.54E-05	0.001430743	0.00109963	81792/183/168667/8837/4681/6423/6498/10252/23213/7057/7323	11
LPL+_FAPs	GO:1990748	cellular detoxification	11/401	115/18800	3.54E-05	0.001430743	0.00109963	216/10516/2878/3043/25824/5742/7837/27244/6647/6649/94241	11
LPL+_FAPs	GO:0044703	multi-organism reproductive process	15/401	205/18800	3.59E-05	0.001436685	0.001104196	2182/92/133/183/1508/2013/2353/3248/3490/3678/4313/5125/5270/6647/7048	15
LPL+_FAPs	GO:0031331	positive regulation of cellular catabolic process	24/401	449/18800	3.85E-05	0.001482124	0.001139119	8754/351/472/664/1075/2309/25831/3192/3479/57104/754/56963/285671/9475/27244/152503/257364/9528/94241/23318/79670/7538/677/678	24
LPL+_FAPs	GO:0001542	ovulation from ovarian follicle	4/401	10/18800	3.87E-05	0.001482124	0.001139119	9510/2309/4327/4313	4
LPL+_FAPs	GO:0071496	cellular response to external stimulus	19/401	309/18800	3.90E-05	0.001482124	0.001139119	183/490/8915/664/2353/2309/23710/1647/3920/4023/81631/5166/5179/27244/6423/6591/7132/7412/26100	19
LPL+_FAPs	GO:0061298	retina vasculature development in camera-type eye	5/401	19/18800	3.91E-05	0.001482124	0.001139119	8322/8829/5156/5159/57381	5
LPL+_FAPs	GO:0008217	regulation of blood pressure	14/401	183/18800	4.00E-05	0.001501313	0.001153867	133/183/185/490/2013/2028/2131/2149/3043/206338/5125/5742/10266/6647	14
LPL+_FAPs	GO:0050727	regulation of inflammatory response	22/401	394/18800	4.24E-05	0.001577551	0.001212462	81792/183/185/351/472/718/10203/55450/1051/1075/2113/2534/3479/3572/4023/4907/9180/6647/7114/7132/10318/7538	22
LPL+_FAPs	GO:0033002	muscle cell proliferation	16/401	233/18800	4.30E-05	0.00158669	0.001219486	9510/183/347/10203/8837/3248/3479/3720/4313/5159/4086/6934/7046/7048/7049/7057	16
LPL+_FAPs	GO:0048738	cardiac muscle tissue development	16/401	234/18800	4.53E-05	0.001656158	0.001272877	56999/183/8854/653/3192/3479/3688/3720/4853/50507/5156/5159/4086/7046/7048/7049	16
LPL+_FAPs	GO:0002040	sprouting angiogenesis	14/401	186/18800	4.78E-05	0.001733215	0.001332101	56999/185/168667/3678/3688/3716/4017/8829/10266/57381/4086/27286/7057/2277	14
LPL+_FAPs	GO:0030199	collagen fibril organization	8/401	62/18800	4.94E-05	0.001775006	0.00136422	81792/50509/2131/4017/4060/7837/6423/7046	8
LPL+_FAPs	GO:0090100	positive regulation of transmembrane receptor protein serine/threonine kinase signaling pathway	11/401	120/18800	5.25E-05	0.001872833	0.001439408	92/653/1028/8516/4853/23213/7046/7048/7049/7057/9839	11
LPL+_FAPs	GO:0098869	cellular oxidant detoxification	10/401	100/18800	5.47E-05	0.001933463	0.001486007	10516/2878/3043/25824/5742/7837/27244/6647/6649/94241	10
LPL+_FAPs	GO:0044706	multi-multicellular organism process	15/401	213/18800	5.57E-05	0.001951474	0.001499849	2182/92/133/183/1508/2013/2353/3248/3490/3678/4313/5125/5270/6647/7048	15
LPL+_FAPs	GO:0018108	peptidyl-tyrosine phosphorylation	21/401	373/18800	5.61E-05	0.001951474	0.001499849	183/351/868/2202/1956/5168/54206/2260/2534/2674/2690/3479/3572/3678/3716/50507/8829/5156/5159/6423/7132	21
LPL+_FAPs	GO:0070849	response to epidermal growth factor	7/401	47/18800	5.74E-05	0.001981113	0.001522628	8837/1956/54206/6591/7538/677/678	7
LPL+_FAPs	GO:0014065	phosphatidylinositol 3-kinase signaling	12/401	144/18800	6.20E-05	0.002121232	0.001630321	183/1956/2149/2260/3479/4653/5156/5159/375033/5270/7337/677	12
LPL+_FAPs	GO:0018212	peptidyl-tyrosine modification	21/401	376/18800	6.29E-05	0.002135739	0.00164147	183/351/868/2202/1956/5168/54206/2260/2534/2674/2690/3479/3572/3678/3716/50507/8829/5156/5159/6423/7132	21
LPL+_FAPs	GO:0001649	osteoblast differentiation	16/401	241/18800	6.44E-05	0.002168009	0.001666272	92/55973/1051/1655/3192/3479/3572/9902/4653/4077/9260/5179/5978/6423/4086/6591	16
LPL+_FAPs	GO:0097237	cellular response to toxic substance	11/401	123/18800	6.59E-05	0.002188308	0.001681873	216/10516/2878/3043/25824/5742/7837/27244/6647/6649/94241	11
LPL+_FAPs	GO:0060324	face development	7/401	48/18800	6.60E-05	0.002188308	0.001681873	8854/220/84159/444/4313/5156/7763	7
LPL+_FAPs	GO:0097193	intrinsic apoptotic signaling pathway	18/401	295/18800	6.86E-05	0.002256148	0.001734013	57007/472/664/1051/6387/1655/3301/2537/754/10955/6421/6423/6498/6591/6647/7009/7132/8531	18
LPL+_FAPs	GO:0001654	eye development	21/401	379/18800	7.05E-05	0.002299531	0.001767356	8854/220/490/1028/131544/2202/1956/8322/4124/4286/25945/4853/8829/5156/5159/157506/57381/6498/10252/7046/7048	21
LPL+_FAPs	GO:0022602	ovulation cycle process	7/401	49/18800	7.56E-05	0.002434139	0.001870812	9510/2309/8322/4327/4313/5156/5806	7
LPL+_FAPs	GO:2000377	regulation of reactive oxygen species metabolic process	12/401	147/18800	7.57E-05	0.002434139	0.001870812	183/185/664/8837/10516/2309/2534/1647/5159/6647/7048/7057	12
LPL+_FAPs	GO:0030193	regulation of blood coagulation	8/401	66/18800	7.79E-05	0.002483951	0.001909096	2149/2152/2191/5156/5270/710/7035/7057	8
LPL+_FAPs	GO:0030510	regulation of BMP signaling pathway	10/401	105/18800	8.29E-05	0.002625915	0.002018206	168667/10468/4681/4853/5046/56963/6423/6498/23213/7323	10
LPL+_FAPs	GO:0070493	thrombin-activated receptor signaling pathway	4/401	12/18800	8.81E-05	0.002769779	0.002128775	2149/2151/3248/10788	4
LPL+_FAPs	GO:0014706	striated muscle tissue development	16/401	248/18800	9.02E-05	0.002815378	0.002163821	56999/183/8854/653/3192/3479/3688/3720/4853/50507/5156/5159/4086/7046/7048/7049	16
LPL+_FAPs	GO:0016331	morphogenesis of embryonic epithelium	12/401	150/18800	9.20E-05	0.002849506	0.002190052	133/8854/220/8915/653/10395/25831/130497/157506/56963/6423/23213	12
LPL+_FAPs	GO:0042542	response to hydrogen peroxide	11/401	128/18800	9.46E-05	0.002909151	0.002235893	8754/664/2309/2534/3043/4313/5159/84919/6647/10628/7337	11
LPL+_FAPs	GO:1900046	regulation of hemostasis	8/401	68/18800	9.66E-05	0.002947586	0.002265433	2149/2152/2191/5156/5270/710/7035/7057	8
LPL+_FAPs	GO:0030728	ovulation	5/401	23/18800	0.000105525	0.00319816	0.002458018	9510/2309/3248/4327/4313	5
LPL+_FAPs	GO:0001667	ameboidal-type cell migration	24/401	480/18800	0.000108877	0.003276335	0.002518101	8754/56999/183/84159/168667/2013/5168/2113/2191/2260/1647/3688/4017/23499/8829/57381/9475/27286/7046/7048/7057/7114/9839/7763	24
LPL+_FAPs	GO:0043542	endothelial cell migration	17/401	279/18800	0.000110464	0.003299768	0.002536111	56999/183/168667/2013/2113/2191/2260/1647/3688/4017/8829/57381/9475/27286/7046/7057/7114	17
LPL+_FAPs	GO:0035051	cardiocyte differentiation	12/401	153/18800	0.000111211	0.003299768	0.002536111	183/1956/3192/3479/3688/50507/5156/5159/5978/10252/7049/7412	12
LPL+_FAPs	GO:0070371	ERK1 and ERK2 cascade	19/401	335/18800	0.000114376	0.003370133	0.002590191	57007/183/351/168667/8837/1956/54206/2149/3479/4853/50507/8829/5156/5159/10252/10318/23390/677/678	19
LPL+_FAPs	GO:2000116	regulation of cysteine-type endopeptidase activity	15/401	229/18800	0.000125857	0.00368283	0.002830521	23204/444/8915/8837/10395/10049/2149/2152/2534/2934/2537/25824/5978/6423/7057	15
LPL+_FAPs	GO:0003081	regulation of systemic arterial blood pressure by renin-angiotensin	5/401	24/18800	0.000130975	0.003743089	0.002876835	183/185/2028/2149/5125	5
LPL+_FAPs	GO:0050818	regulation of coagulation	8/401	71/18800	0.00013147	0.003743089	0.002876835	2149/2152/2191/5156/5270/710/7035/7057	8
LPL+_FAPs	GO:2000379	positive regulation of reactive oxygen species metabolic process	8/401	71/18800	0.00013147	0.003743089	0.002876835	183/185/2309/1647/5159/6647/7048/7057	8
LPL+_FAPs	GO:0042445	hormone metabolic process	15/401	230/18800	0.000132072	0.003743089	0.002876835	133/216/8854/220/653/1508/2028/2690/5125/5046/5156/57104/157506/5978/6934	15
LPL+_FAPs	GO:0014066	regulation of phosphatidylinositol 3-kinase signaling	10/401	111/18800	0.000132327	0.003743089	0.002876835	183/1956/2149/2260/3479/4653/5156/5159/5270/7337	10
LPL+_FAPs	GO:0009266	response to temperature stimulus	13/401	180/18800	0.000134346	0.003775047	0.002901397	133/472/490/6387/3301/10049/2353/3479/3490/4023/6647/7057/94241	13
LPL+_FAPs	GO:0051604	protein maturation	18/401	314/18800	0.000150856	0.004211068	0.003236511	8728/444/715/1368/56265/2028/2152/2590/51218/2934/51126/5125/5046/5270/60559/10418/7057/9528	18
LPL+_FAPs	GO:0007044	cell-substrate junction assembly	9/401	92/18800	0.000152308	0.004223814	0.003246307	347/10395/3678/3915/23499/4653/8829/9475/7057	9
LPL+_FAPs	GO:0045637	regulation of myeloid cell differentiation	14/401	208/18800	0.000158199	0.004358688	0.003349968	92/567/1051/2113/2353/2309/3148/3202/4286/4853/64783/7704/7538/677	14
LPL+_FAPs	GO:0042743	hydrogen peroxide metabolic process	7/401	55/18800	0.000160078	0.004375461	0.003362858	51/2534/2878/3043/25824/7837/6647	7
LPL+_FAPs	GO:0003071	renal system process involved in regulation of systemic arterial blood pressure	5/401	25/18800	0.00016087	0.004375461	0.003362858	183/185/2013/2149/5125	5
LPL+_FAPs	GO:0045667	regulation of osteoblast differentiation	11/401	136/18800	0.000162688	0.004379656	0.003366082	92/1051/1655/3479/3572/4077/9260/5978/6423/4086/6591	11
LPL+_FAPs	GO:0050730	regulation of peptidyl-tyrosine phosphorylation	16/401	261/18800	0.000163089	0.004379656	0.003366082	183/351/868/1956/5168/54206/2534/2674/2690/3479/3572/3678/50507/8829/6423/7132	16
LPL+_FAPs	GO:0034109	homotypic cell-cell adhesion	9/401	93/18800	0.000165506	0.004402309	0.003383493	4267/3043/3572/3716/5156/375033/5270/6814/7499	9
LPL+_FAPs	GO:0007389	pattern specification process	23/401	463/18800	0.000166007	0.004402309	0.003383493	92/8854/444/472/80114/653/718/2131/10468/3202/4040/4681/4853/8829/130497/5125/5046/6423/4086/10252/7046/7048/7704	23
LPL+_FAPs	GO:0097305	response to alcohol	15/401	235/18800	0.000167317	0.004409474	0.003389	490/2353/2309/2534/3248/3490/687/4040/5179/6647/7046/7048/7049/94241/7412	15
LPL+_FAPs	GO:0031349	positive regulation of defense response	17/401	289/18800	0.000168614	0.004416217	0.003394183	183/185/351/718/55450/1051/1075/2113/2534/3148/3572/4023/9180/5179/6421/7132/10318	17
LPL+_FAPs	GO:0010632	regulation of epithelial cell migration	17/401	290/18800	0.000175686	0.004566385	0.003509597	8754/56999/183/168667/2013/5168/2113/2260/1647/23499/8829/57381/9475/27286/7048/7057/7114	17
LPL+_FAPs	GO:0007565	female pregnancy	13/401	185/18800	0.000176499	0.004566385	0.003509597	2182/133/183/1508/2013/2353/3248/3490/3678/4313/5125/6647/7048	13
LPL+_FAPs	GO:0048661	positive regulation of smooth muscle cell proliferation	9/401	95/18800	0.000194772	0.0050086	0.003849471	9510/183/10203/3248/3479/4313/5159/7048/7057	9
LPL+_FAPs	GO:0007159	leukocyte cell-cell adhesion	20/401	381/18800	0.000214594	0.005485077	0.004215679	567/8915/868/1051/6387/2113/2131/2309/2534/10808/3479/3572/3678/3688/4907/57162/7048/10318/7412/7704	20
LPL+_FAPs	GO:0007369	gastrulation	13/401	190/18800	0.000229546	0.005832127	0.004482412	92/1284/2131/3678/8516/3688/3912/4313/130497/23187/6423/4086/7048	13
LPL+_FAPs	GO:0070831	basement membrane assembly	4/401	15/18800	0.000230976	0.005833531	0.00448349	3912/23187/7837/10266	4
LPL+_FAPs	GO:0060669	embryonic placenta morphogenesis	5/401	27/18800	0.000236014	0.005890643	0.004527386	133/653/1028/10049/677	5
LPL+_FAPs	GO:0072012	glomerulus vasculature development	5/401	27/18800	0.000236014	0.005890643	0.004527386	8837/4853/130497/5156/5159	5
LPL+_FAPs	GO:0045598	regulation of fat cell differentiation	11/401	142/18800	0.000237734	0.005898863	0.004533704	1051/1240/5167/3192/4023/6423/6591/7704/7538/677/678	11
LPL+_FAPs	GO:0016485	protein processing	15/401	243/18800	0.000240699	0.005937712	0.004563561	8728/444/715/1368/56265/2028/2152/2934/5125/5046/5270/60559/10418/7057/9528	15
LPL+_FAPs	GO:0150115	cell-substrate junction organization	9/401	98/18800	0.000246653	0.006049408	0.004649408	347/10395/3678/3915/23499/4653/8829/9475/7057	9
LPL+_FAPs	GO:0030574	collagen catabolic process	6/401	42/18800	0.000248484	0.006059307	0.004657016	1508/2191/3688/4327/4313/9902	6
LPL+_FAPs	GO:0035264	multicellular organism growth	11/401	143/18800	0.000252719	0.006099964	0.004688264	351/84159/472/1028/2131/2690/3202/3479/4853/6647/677	11
LPL+_FAPs	GO:0010952	positive regulation of peptidase activity	13/401	192/18800	0.0002543	0.006099964	0.004688264	351/444/8915/8837/10395/2149/2152/2534/2934/5118/5978/9475/6423	13
LPL+_FAPs	GO:0009100	glycoprotein metabolic process	20/401	386/18800	0.000254465	0.006099964	0.004688264	81792/56999/9334/9695/2131/2589/2590/3479/9445/84061/57134/4124/10724/5046/5806/10402/23213/6934/9528/10318	20
LPL+_FAPs	GO:0060562	epithelial tube morphogenesis	18/401	328/18800	0.000257789	0.006144936	0.004722828	81792/133/183/8915/653/10395/2131/25831/3202/4853/8829/130497/64783/157506/56963/6423/10252/7048	18
LPL+_FAPs	GO:0001701	in utero embryonic development	20/401	387/18800	0.000263175	0.006238286	0.004794574	133/653/1028/1051/10049/1956/25831/3479/3688/4124/4853/5156/157506/6498/201895/7046/7048/8531/7763/677	20
LPL+_FAPs	GO:0009991	response to extracellular stimulus	23/401	479/18800	0.000270632	0.006379392	0.004903025	58/133/8854/490/8915/664/2353/2309/23710/2690/3920/4023/81631/5166/5179/27244/6423/6591/6647/7048/7412/26100/7538	23
LPL+_FAPs	GO:0071695	anatomical structure maturation	15/401	246/18800	0.000274632	0.006437929	0.004948014	81792/8854/351/9334/718/1028/2131/2309/3202/3479/4313/4653/23318/79670/7704	15
LPL+_FAPs	GO:0014068	positive regulation of phosphatidylinositol 3-kinase signaling	8/401	79/18800	0.000278052	0.006447446	0.004955329	183/2149/2260/3479/4653/5156/5159/7337	8
LPL+_FAPs	GO:1903670	regulation of sprouting angiogenesis	7/401	60/18800	0.000278077	0.006447446	0.004955329	56999/168667/3678/3716/57381/4086/7057	7
LPL+_FAPs	GO:0001935	endothelial cell proliferation	13/401	194/18800	0.000281301	0.006486742	0.004985531	185/8854/168667/6387/2152/2260/3148/4017/8829/23213/7046/7057/2277	13
LPL+_FAPs	GO:0010712	regulation of collagen metabolic process	6/401	43/18800	0.000283645	0.006505425	0.00499989	54206/2149/2191/3688/55323/5159	6
LPL+_FAPs	GO:1990823	response to leukemia inhibitory factor	9/401	100/18800	0.000287232	0.006552297	0.005035914	84159/1488/2131/8322/3192/3720/5277/6470/6432	9
LPL+_FAPs	GO:0007596	blood coagulation	14/401	221/18800	0.000295982	0.006703488	0.005152116	2149/2151/2152/2191/3043/3572/5156/375033/5270/710/6814/7035/7980/7057	14
LPL+_FAPs	GO:1901653	cellular response to peptide	19/401	361/18800	0.00029702	0.006703488	0.005152116	183/185/351/490/8837/1979/5167/54206/2309/2534/2690/3479/3716/4023/5166/9475/6430/7412/677	19
LPL+_FAPs	GO:0050872	white fat cell differentiation	4/401	16/18800	0.000302804	0.006762093	0.005197158	1488/5156/54463/6591	4
LPL+_FAPs	GO:0051044	positive regulation of membrane protein ectodomain proteolysis	4/401	16/18800	0.000302804	0.006762093	0.005197158	8754/56963/152503/257364	4
LPL+_FAPs	GO:0032355	response to estradiol	10/401	123/18800	0.000307329	0.00682722	0.005247213	183/8854/8837/1956/3248/4313/5159/5179/29966/10628	10
LPL+_FAPs	GO:2001242	regulation of intrinsic apoptotic signaling pathway	12/401	171/18800	0.000314618	0.006952733	0.005343678	57007/6387/3301/754/10955/6421/6423/6498/6591/6647/7009/8531	12
LPL+_FAPs	GO:0045445	myoblast differentiation	8/401	81/18800	0.000330372	0.007263052	0.005582181	694/10521/1655/3479/3688/5978/6934/677	8
LPL+_FAPs	GO:0010634	positive regulation of epithelial cell migration	12/401	174/18800	0.000368716	0.008064243	0.006197954	8754/183/5168/2113/2260/8829/57381/9475/27286/7048/7057/7114	12
LPL+_FAPs	GO:0050817	coagulation	14/401	226/18800	0.000371391	0.008081089	0.006210902	2149/2151/2152/2191/3043/3572/5156/375033/5270/710/6814/7035/7980/7057	14
LPL+_FAPs	GO:0051893	regulation of focal adhesion assembly	7/401	63/18800	0.000377161	0.008123311	0.006243353	347/10395/23499/4653/8829/9475/7057	7
LPL+_FAPs	GO:0090109	regulation of cell-substrate junction assembly	7/401	63/18800	0.000377161	0.008123311	0.006243353	347/10395/23499/4653/8829/9475/7057	7
LPL+_FAPs	GO:0098754	detoxification	11/401	150/18800	0.00038164	0.008178044	0.006285419	216/10516/2878/3043/25824/5742/7837/27244/6647/6649/94241	11
LPL+_FAPs	GO:0043410	positive regulation of MAPK cascade	23/401	491/18800	0.000383614	0.008178044	0.006285419	57007/8754/351/168667/8837/1956/2149/2260/8322/1647/4616/2690/3479/4853/50507/8829/5156/5159/9475/6647/9043/7046/7057	23
LPL+_FAPs	GO:0007599	hemostasis	14/401	227/18800	0.000388297	0.008178044	0.006285419	2149/2151/2152/2191/3043/3572/5156/375033/5270/710/6814/7035/7980/7057	14
LPL+_FAPs	GO:0035265	organ growth	12/401	175/18800	0.000388413	0.008178044	0.006285419	183/2131/3479/3720/5159/4086/6647/7046/7048/7049/7337/8531	12
LPL+_FAPs	GO:2000811	negative regulation of anoikis	4/401	17/18800	0.000389339	0.008178044	0.006285419	3678/3688/5166/6591	4
LPL+_FAPs	GO:1901888	regulation of cell junction assembly	13/401	201/18800	0.000395949	0.008265603	0.006352714	183/347/351/22883/10395/3556/23499/4653/8829/9475/6591/27286/7057	13
LPL+_FAPs	GO:0048706	embryonic skeletal system development	10/401	127/18800	0.000397403	0.008265603	0.006352714	92/2131/3202/130497/5125/5156/157506/23213/7046/7048	10
LPL+_FAPs	GO:0048705	skeletal system morphogenesis	14/401	228/18800	0.000405855	0.008400215	0.006456173	84159/2131/2260/2690/3202/4256/4313/130497/5156/157506/6423/7046/7048/7763	14
LPL+_FAPs	GO:0061383	trabecula morphogenesis	6/401	46/18800	0.000412984	0.008465173	0.006506098	9510/653/4313/30061/7046/7049	6
LPL+_FAPs	GO:0085029	extracellular matrix assembly	6/401	46/18800	0.000412984	0.008465173	0.006506098	183/10516/3912/23187/7837/10266	6
LPL+_FAPs	GO:0048015	phosphatidylinositol-mediated signaling	12/401	177/18800	0.000430483	0.008781449	0.006749179	183/1956/2149/2260/3479/4653/5156/5159/375033/5270/7337/677	12
LPL+_FAPs	GO:0043281	regulation of cysteine-type endopeptidase activity involved in apoptotic process	13/401	204/18800	0.00045606	0.009201992	0.007072397	23204/8915/8837/10395/10049/2149/2152/2934/2537/25824/5978/6423/7057	13
LPL+_FAPs	GO:0043434	response to peptide hormone	20/401	404/18800	0.000456803	0.009201992	0.007072397	133/183/185/490/694/8837/6387/1979/5167/54206/2690/3716/4023/4040/5166/9475/6430/6814/7049/677	20
LPL+_FAPs	GO:0003170	heart valve development	7/401	65/18800	0.000457606	0.009201992	0.007072397	56999/25831/4853/9475/6591/7048/7132	7
LPL+_FAPs	GO:0043616	keratinocyte proliferation	6/401	47/18800	0.000465016	0.009306904	0.007153029	10468/687/4853/6591/7538/677	6
LPL+_FAPs	GO:0030730	sequestering of triglyceride	4/401	18/18800	0.000492196	0.009804635	0.007535572	5167/4023/123/57104	4
NR2F2+_FAPs	GO:0001503	ossification	22/213	420/18800	2.68E-09	8.23E-06	6.56E-06	1009/91851/90993/9249/1893/56975/10979/10272/8321/2697/2719/3399/3488/182/4192/4323/4958/5727/6422/6474/1836/1462	22
NR2F2+_FAPs	GO:0031589	cell-substrate adhesion	20/213	364/18800	6.58E-09	1.01E-05	8.06E-06	81/84168/947/1281/2042/2192/10979/2316/2335/9358/182/4192/4323/5295/59339/5796/6281/6422/7402/7414	20
NR2F2+_FAPs	GO:0010810	regulation of cell-substrate adhesion	15/213	217/18800	2.76E-08	2.82E-05	2.25E-05	81/2042/2192/10979/2316/2335/182/4192/4323/5295/59339/6281/6422/7402/7414	15
NR2F2+_FAPs	GO:0007160	cell-matrix adhesion	15/213	235/18800	7.91E-08	4.24E-05	3.38E-05	947/1281/2042/10979/2335/9358/182/4323/5295/59339/5796/6281/6422/7402/7414	15
NR2F2+_FAPs	GO:0030198	extracellular matrix organization	17/213	307/18800	8.40E-08	4.24E-05	3.38E-05	54507/165/84168/80781/1281/90993/83716/1471/1545/2192/10211/23768/4016/4323/169611/25903/64094	17
NR2F2+_FAPs	GO:0043062	extracellular structure organization	17/213	308/18800	8.80E-08	4.24E-05	3.38E-05	54507/165/84168/80781/1281/90993/83716/1471/1545/2192/10211/23768/4016/4323/169611/25903/64094	17
NR2F2+_FAPs	GO:0045229	external encapsulating structure organization	17/213	310/18800	9.66E-08	4.24E-05	3.38E-05	54507/165/84168/80781/1281/90993/83716/1471/1545/2192/10211/23768/4016/4323/169611/25903/64094	17
NR2F2+_FAPs	GO:2000146	negative regulation of cell motility	18/213	361/18800	1.67E-07	6.41E-05	5.12E-05	348/493/1281/1495/1545/2192/2697/3488/182/4223/4282/7026/5796/5911/5176/6422/9747/7414	18
NR2F2+_FAPs	GO:0051271	negative regulation of cellular component movement	18/213	369/18800	2.31E-07	7.89E-05	6.29E-05	348/493/1281/1495/1545/2192/2697/3488/182/4223/4282/7026/5796/5911/5176/6422/9747/7414	18
NR2F2+_FAPs	GO:1990778	protein localization to cell periphery	17/213	337/18800	3.17E-07	8.80E-05	7.02E-05	493/1739/30846/2037/2042/2316/10211/2770/63971/3958/4323/5295/5727/5911/23433/6281/6711	17
NR2F2+_FAPs	GO:0034329	cell junction assembly	19/213	420/18800	3.37E-07	8.80E-05	7.02E-05	1009/9076/1495/1739/2042/10979/10211/23768/2335/8321/2697/204851/4323/4915/5796/6281/6422/7082/7414	19
NR2F2+_FAPs	GO:0003158	endothelium development	11/213	133/18800	3.44E-07	8.80E-05	7.02E-05	118/947/9076/80781/11167/2876/182/4478/7026/7082/7414	11
NR2F2+_FAPs	GO:0040013	negative regulation of locomotion	18/213	396/18800	6.49E-07	0.000153182	0.00012222	348/493/1281/1495/1545/2192/2697/3488/182/4223/4282/7026/5796/5911/5176/6422/9747/7414	18
NR2F2+_FAPs	GO:0072659	protein localization to plasma membrane	15/213	283/18800	8.63E-07	0.000168177	0.000134184	493/1739/30846/2042/2316/10211/63971/3958/4323/5295/5727/5911/23433/6281/6711	15
NR2F2+_FAPs	GO:1904377	positive regulation of protein localization to cell periphery	8/213	67/18800	8.75E-07	0.000168177	0.000134184	493/1739/2037/2042/2770/3958/5295/6711	8
NR2F2+_FAPs	GO:0045446	endothelial cell differentiation	10/213	117/18800	8.76E-07	0.000168177	0.000134184	118/9076/80781/11167/2876/182/4478/7026/7082/7414	10
NR2F2+_FAPs	GO:0001952	regulation of cell-matrix adhesion	10/213	123/18800	1.39E-06	0.000250977	0.000200248	2042/10979/182/4323/5295/59339/6281/6422/7402/7414	10
NR2F2+_FAPs	GO:1904375	regulation of protein localization to cell periphery	10/213	124/18800	1.50E-06	0.000255306	0.000203702	493/1739/2037/2042/2770/3958/4323/5295/23433/6711	10
NR2F2+_FAPs	GO:0150115	cell-substrate junction organization	9/213	98/18800	1.71E-06	0.000276159	0.00022034	2042/10979/2335/4323/5295/5796/6281/6422/7414	9
NR2F2+_FAPs	GO:0060348	bone development	13/213	225/18800	1.82E-06	0.000280035	0.000223433	633/54796/1281/9249/1893/56975/2200/2697/10234/4323/9060/6424/6474	13
NR2F2+_FAPs	GO:0030336	negative regulation of cell migration	16/213	346/18800	2.22E-06	0.000325002	0.000259311	348/493/1281/1545/2697/3488/182/4223/4282/7026/5796/5911/5176/6422/9747/7414	16
NR2F2+_FAPs	GO:0061564	axon development	19/213	479/18800	2.39E-06	0.000334185	0.000266638	348/115557/1009/1495/9201/1947/2042/2115/2316/10211/23768/2335/3320/4684/4781/4915/5727/6474/7414	19
NR2F2+_FAPs	GO:0032956	regulation of actin cytoskeleton organization	16/213	352/18800	2.77E-06	0.000370316	0.000295466	118/120/84952/1739/2042/10979/2316/4192/5295/23433/6281/6422/6709/6711/7082/9168	16
NR2F2+_FAPs	GO:1901888	regulation of cell junction assembly	12/213	201/18800	3.27E-06	0.000418077	0.000333573	9076/2042/10979/10211/23768/8321/4323/4915/6281/6422/7082/7414	12
NR2F2+_FAPs	GO:0008589	regulation of smoothened signaling pathway	8/213	82/18800	4.13E-06	0.00049107	0.000391812	1495/84662/2719/5396/5727/8643/6422/6474	8
NR2F2+_FAPs	GO:0034446	substrate adhesion-dependent cell spreading	9/213	109/18800	4.16E-06	0.00049107	0.000391812	81/84168/2192/10979/2316/2335/4192/5295/6281	9
NR2F2+_FAPs	GO:0007224	smoothened signaling pathway	10/213	140/18800	4.50E-06	0.000511368	0.000408007	50937/1495/84662/2719/204851/5396/5727/8643/6422/6474	10
NR2F2+_FAPs	GO:1902903	regulation of supramolecular fiber organization	16/213	376/18800	6.42E-06	0.000703935	0.000561651	118/120/165/348/84952/1739/10979/2316/2876/5295/6281/6422/6709/6711/7082/9168	16
NR2F2+_FAPs	GO:0001885	endothelial cell development	7/213	64/18800	7.80E-06	0.000825913	0.000658975	118/9076/80781/2876/4478/7082/7414	7
NR2F2+_FAPs	GO:0001709	cell fate determination	6/213	43/18800	8.47E-06	0.00085705	0.000683818	64641/182/4170/5396/5727/8643	6
NR2F2+_FAPs	GO:0007409	axonogenesis	17/213	430/18800	8.65E-06	0.00085705	0.000683818	348/115557/1009/9201/1947/2042/2115/10211/23768/2335/3320/4684/4781/4915/5727/6474/7414	17
NR2F2+_FAPs	GO:0007044	cell-substrate junction assembly	8/213	92/18800	9.80E-06	0.000940204	0.000750164	2042/10979/2335/4323/5796/6281/6422/7414	8
NR2F2+_FAPs	GO:0032970	regulation of actin filament-based process	16/213	393/18800	1.12E-05	0.001037988	0.000828184	118/120/84952/1739/2042/10979/2316/4192/5295/23433/6281/6422/6709/6711/7082/9168	16
NR2F2+_FAPs	GO:0150116	regulation of cell-substrate junction organization	7/213	68/18800	1.17E-05	0.001058046	0.000844187	2042/10979/4323/5295/6281/6422/7414	7
NR2F2+_FAPs	GO:0050673	epithelial cell proliferation	17/213	443/18800	1.27E-05	0.001114428	0.000889173	348/947/9076/1739/1893/2719/2876/3398/3488/4192/4323/4781/7026/5727/5796/5176/6422	17
NR2F2+_FAPs	GO:0110053	regulation of actin filament organization	13/213	270/18800	1.33E-05	0.001114428	0.000889173	118/120/84952/1739/10979/2316/5295/6281/6422/6709/6711/7082/9168	13
NR2F2+_FAPs	GO:0030316	osteoclast differentiation	8/213	96/18800	1.34E-05	0.001114428	0.000889173	56975/2200/10272/2719/10234/5295/6422/9644	8
NR2F2+_FAPs	GO:0035567	non-canonical Wnt signaling pathway	7/213	72/18800	1.71E-05	0.001384496	0.001104653	23002/8321/2535/2719/144165/6422/6424	7
NR2F2+_FAPs	GO:0045671	negative regulation of osteoclast differentiation	5/213	30/18800	2.02E-05	0.001497144	0.001194533	2200/10272/10234/5295/6422	5
NR2F2+_FAPs	GO:0001649	osteoblast differentiation	12/213	241/18800	2.06E-05	0.001497144	0.001194533	90993/56975/10979/8321/2697/3399/3488/182/5727/6422/6474/1462	12
NR2F2+_FAPs	GO:0034332	adherens junction organization	6/213	50/18800	2.07E-05	0.001497144	0.001194533	118/1009/10979/204851/7082/7414	6
NR2F2+_FAPs	GO:1902106	negative regulation of leukocyte differentiation	8/213	102/18800	2.10E-05	0.001497144	0.001194533	2200/10875/10272/3398/10234/4192/5295/6422	8
NR2F2+_FAPs	GO:0002064	epithelial cell development	11/213	203/18800	2.10E-05	0.001497144	0.001194533	54507/118/9076/80781/2697/2876/182/688/4478/7082/7414	11
NR2F2+_FAPs	GO:1903076	regulation of protein localization to plasma membrane	8/213	103/18800	2.25E-05	0.001566733	0.001250056	493/1739/2042/3958/4323/5295/23433/6711	8
NR2F2+_FAPs	GO:0045216	cell-cell junction organization	11/213	205/18800	2.30E-05	0.001566733	0.001250056	118/1009/9076/1495/1739/10979/2316/2697/204851/7082/7414	11
NR2F2+_FAPs	GO:0030510	regulation of BMP signaling pathway	8/213	105/18800	2.59E-05	0.001727764	0.001378538	91851/2200/11167/10272/8321/2719/6422/6424	8
NR2F2+_FAPs	GO:1905475	regulation of protein localization to membrane	10/213	172/18800	2.74E-05	0.001750391	0.001396592	493/1739/2042/2719/3958/4323/5295/23433/6711/9747	10
NR2F2+_FAPs	GO:1903707	negative regulation of hemopoiesis	8/213	106/18800	2.77E-05	0.001750391	0.001396592	2200/10875/10272/3398/10234/4192/5295/6422	8
NR2F2+_FAPs	GO:0007517	muscle organ development	14/213	334/18800	2.91E-05	0.001750391	0.001396592	1281/2115/10211/8321/2535/2697/2876/3399/688/4223/4637/7026/6474/7402	14
NR2F2+_FAPs	GO:0002683	negative regulation of immune system process	16/213	425/18800	2.91E-05	0.001750391	0.001396592	1281/1739/2200/10875/10272/2876/3398/3958/10234/4192/4282/5295/6422/23208/1831/7525	16
NR2F2+_FAPs	GO:0042060	wound healing	16/213	429/18800	3.26E-05	0.001921747	0.001533312	348/114897/947/9076/1281/1465/2192/10979/2316/2335/2876/9060/375033/64094/23208/7414	16
NR2F2+_FAPs	GO:0009226	nucleotide-sugar biosynthetic process	4/213	17/18800	3.40E-05	0.00193611	0.001544772	9945/54187/6675/7358	4
NR2F2+_FAPs	GO:0048736	appendage development	10/213	177/18800	3.50E-05	0.00193611	0.001544772	1281/10979/2697/2719/4154/4223/7026/5396/5727/6474	10
NR2F2+_FAPs	GO:0060173	limb development	10/213	177/18800	3.50E-05	0.00193611	0.001544772	1281/10979/2697/2719/4154/4223/7026/5396/5727/6474	10
NR2F2+_FAPs	GO:0090090	negative regulation of canonical Wnt signaling pathway	9/213	142/18800	3.53E-05	0.00193611	0.001544772	348/8321/2719/3489/4192/144165/27303/6422/6424	9
NR2F2+_FAPs	GO:0048041	focal adhesion assembly	7/213	83/18800	4.35E-05	0.002339077	0.001866289	2042/10979/4323/5796/6281/6422/7414	7
NR2F2+_FAPs	GO:0090175	regulation of establishment of planar polarity	6/213	57/18800	4.42E-05	0.002339077	0.001866289	23002/8321/2535/2719/144165/6422	6
NR2F2+_FAPs	GO:0007596	blood coagulation	11/213	221/18800	4.58E-05	0.002380859	0.001899626	348/114897/947/1281/1465/2192/2316/2335/9060/375033/7414	11
NR2F2+_FAPs	GO:1900024	regulation of substrate adhesion-dependent cell spreading	6/213	58/18800	4.88E-05	0.002498392	0.001993402	81/2192/10979/2316/4192/6281	6
NR2F2+_FAPs	GO:0045880	positive regulation of smoothened signaling pathway	5/213	36/18800	5.04E-05	0.002538828	0.002025665	1495/2719/5396/6422/6474	5
NR2F2+_FAPs	GO:0050817	coagulation	11/213	226/18800	5.60E-05	0.002756977	0.002199721	348/114897/947/1281/1465/2192/2316/2335/9060/375033/7414	11
NR2F2+_FAPs	GO:0007015	actin filament organization	16/213	450/18800	5.75E-05	0.002756977	0.002199721	118/120/84952/1495/1739/10979/2316/8522/4082/5295/6281/6422/6709/6711/7082/9168	16
NR2F2+_FAPs	GO:0007599	hemostasis	11/213	227/18800	5.83E-05	0.002756977	0.002199721	348/114897/947/1281/1465/2192/2316/2335/9060/375033/7414	11
NR2F2+_FAPs	GO:0060284	regulation of cell development	17/213	500/18800	5.86E-05	0.002756977	0.002199721	81/118/1495/2192/2200/10979/2316/2335/3398/4192/4673/4915/6281/5176/6474/7414/7533	17
NR2F2+_FAPs	GO:1903078	positive regulation of protein localization to plasma membrane	6/213	60/18800	5.93E-05	0.002756977	0.002199721	493/1739/2042/3958/5295/6711	6
NR2F2+_FAPs	GO:0060537	muscle tissue development	15/213	405/18800	6.23E-05	0.002856345	0.002279004	1281/1465/1739/10211/2697/2876/3398/3488/688/4000/4223/4637/7026/5727/6474	15
NR2F2+_FAPs	GO:0090287	regulation of cellular response to growth factor stimulus	13/213	314/18800	6.37E-05	0.002875497	0.002294285	493/91851/90993/56975/2200/11167/10272/8321/2719/56937/6422/6424/64094	13
NR2F2+_FAPs	GO:0010811	positive regulation of cell-substrate adhesion	8/213	122/18800	7.59E-05	0.003348421	0.002671619	10979/2316/2335/4192/59339/6281/6422/7402	8
NR2F2+_FAPs	GO:0051893	regulation of focal adhesion assembly	6/213	63/18800	7.82E-05	0.003348421	0.002671619	2042/10979/4323/6281/6422/7414	6
NR2F2+_FAPs	GO:0090109	regulation of cell-substrate junction assembly	6/213	63/18800	7.82E-05	0.003348421	0.002671619	2042/10979/4323/6281/6422/7414	6
NR2F2+_FAPs	GO:0060021	roof of mouth development	7/213	91/18800	7.85E-05	0.003348421	0.002671619	54796/9249/1739/8321/2535/4223/5396	7
NR2F2+_FAPs	GO:0051017	actin filament bundle assembly	9/213	158/18800	8.11E-05	0.00341268	0.002722889	118/84952/10979/2316/4082/5295/6281/6422/7082	9
NR2F2+_FAPs	GO:0030866	cortical actin cytoskeleton organization	5/213	40/18800	8.49E-05	0.003512797	0.00280277	112464/1739/30846/2037/23433	5
NR2F2+_FAPs	GO:0045444	fat cell differentiation	11/213	237/18800	8.58E-05	0.003512797	0.00280277	10124/64641/10979/2876/3398/182/688/84935/5919/6422/28951	11
NR2F2+_FAPs	GO:0010463	mesenchymal cell proliferation	5/213	41/18800	9.58E-05	0.003847824	0.003070079	2719/4000/4781/5396/6474	5
NR2F2+_FAPs	GO:0001738	morphogenesis of a polarized epithelium	7/213	94/18800	9.65E-05	0.003847824	0.003070079	23002/8321/2535/2719/4478/144165/6422	7
NR2F2+_FAPs	GO:0061572	actin filament bundle organization	9/213	162/18800	9.83E-05	0.003869811	0.003087623	118/84952/10979/2316/4082/5295/6281/6422/7082	9
NR2F2+_FAPs	GO:0050680	negative regulation of epithelial cell proliferation	9/213	163/18800	0.00010306	0.004005003	0.003195489	348/1739/2719/4781/7026/5727/5796/5176/6422	9
NR2F2+_FAPs	GO:0030168	platelet activation	8/213	130/18800	0.000118476	0.004546523	0.003627553	348/114897/1281/1465/2316/2335/375033/7414	8
NR2F2+_FAPs	GO:0010975	regulation of neuron projection development	15/213	431/18800	0.000124436	0.00465875	0.003717096	348/2042/2316/2335/8321/4192/7025/4915/5396/5911/6383/5176/6422/6474/7533	15
NR2F2+_FAPs	GO:0048732	gland development	15/213	431/18800	0.000124436	0.00465875	0.003717096	9076/1545/2697/2876/3398/3488/8543/4192/4478/4781/84876/5727/5176/6422/79971	15
NR2F2+_FAPs	GO:0070527	platelet aggregation	6/213	69/18800	0.000130416	0.004823812	0.003848795	114897/1465/2316/2335/375033/7414	6
NR2F2+_FAPs	GO:1902904	negative regulation of supramolecular fiber organization	9/213	169/18800	0.000135703	0.004959618	0.003957151	118/120/348/84952/5295/6709/6711/7082/9168	9
NR2F2+_FAPs	GO:0045765	regulation of angiogenesis	13/213	345/18800	0.000163105	0.005831407	0.004652729	51129/493/947/90993/1545/1893/204851/10365/4192/5176/6422/64094/7082	13
NR2F2+_FAPs	GO:0001736	establishment of planar polarity	6/213	72/18800	0.000165255	0.005831407	0.004652729	23002/8321/2535/2719/144165/6422	6
NR2F2+_FAPs	GO:0007164	establishment of tissue polarity	6/213	72/18800	0.000165255	0.005831407	0.004652729	23002/8321/2535/2719/144165/6422	6
NR2F2+_FAPs	GO:0030178	negative regulation of Wnt signaling pathway	9/213	174/18800	0.000169126	0.005900198	0.004707616	348/8321/2719/3489/4192/144165/27303/6422/6424	9
NR2F2+_FAPs	GO:1905477	positive regulation of protein localization to membrane	7/213	103/18800	0.000171454	0.00591421	0.004718795	493/1739/2042/3958/5295/6711/9747	7
NR2F2+_FAPs	GO:1903829	positive regulation of protein localization	15/213	446/18800	0.000180635	0.006161673	0.00491624	493/1739/2037/2042/10979/2316/84662/2770/3958/4478/5295/6711/23208/9747/79971	15
NR2F2+_FAPs	GO:0043491	protein kinase B signaling	10/213	216/18800	0.000183659	0.006195963	0.004943598	114897/112464/1739/10979/2876/3320/3488/4915/375033/143686	10
NR2F2+_FAPs	GO:1901342	regulation of vasculature development	13/213	351/18800	0.000193099	0.006342449	0.005060476	51129/493/947/90993/1545/1893/204851/10365/4192/5176/6422/64094/7082	13
NR2F2+_FAPs	GO:1901890	positive regulation of cell junction assembly	7/213	105/18800	0.000193242	0.006342449	0.005060476	9076/10979/10211/23768/4915/6281/6422	7
NR2F2+_FAPs	GO:0048568	embryonic organ development	15/213	449/18800	0.000194199	0.006342449	0.005060476	1739/2202/2200/2535/2697/204851/3398/3399/8076/4323/7026/5396/5727/5919/6474	15
NR2F2+_FAPs	GO:0043254	regulation of protein-containing complex assembly	14/213	401/18800	0.000202608	0.00635704	0.005072118	118/120/348/1739/10979/3320/3958/8543/4478/56937/6709/6711/9168/51673	14
NR2F2+_FAPs	GO:0032231	regulation of actin filament bundle assembly	7/213	106/18800	0.000204944	0.00635704	0.005072118	84952/10979/2316/5295/6281/6422/7082	7
NR2F2+_FAPs	GO:0060840	artery development	7/213	106/18800	0.000204944	0.00635704	0.005072118	348/1281/182/4016/4192/144165/5396	7
NR2F2+_FAPs	GO:0043114	regulation of vascular permeability	5/213	48/18800	0.000205209	0.00635704	0.005072118	9590/348/10979/7082/7525	5
NR2F2+_FAPs	GO:0061028	establishment of endothelial barrier	5/213	48/18800	0.000205209	0.00635704	0.005072118	118/9076/4478/7082/7414	5
NR2F2+_FAPs	GO:0006809	nitric oxide biosynthetic process	6/213	75/18800	0.00020707	0.00635704	0.005072118	493/947/1545/23564/3320/10365	6
NR2F2+_FAPs	GO:0045598	regulation of fat cell differentiation	8/213	142/18800	0.000217972	0.006469135	0.005161555	10979/3398/182/688/84935/5919/6422/28951	8
NR2F2+_FAPs	GO:0097191	extrinsic apoptotic signaling pathway	10/213	221/18800	0.00022095	0.006469135	0.005161555	1495/2876/204851/3958/4000/4170/5295/6422/8406/7078	10
NR2F2+_FAPs	GO:0032329	serine transport	3/213	11/18800	0.000221257	0.006469135	0.005161555	256987/54407/56301	3
NR2F2+_FAPs	GO:0071679	commissural neuron axon guidance	3/213	11/18800	0.000221257	0.006469135	0.005161555	4684/4781/5727	3
NR2F2+_FAPs	GO:0090179	planar cell polarity pathway involved in neural tube closure	3/213	11/18800	0.000221257	0.006469135	0.005161555	8321/2535/6422	3
NR2F2+_FAPs	GO:0002762	negative regulation of myeloid leukocyte differentiation	5/213	49/18800	0.000226442	0.006558262	0.005232668	2200/10272/10234/5295/6422	5
NR2F2+_FAPs	GO:0052547	regulation of peptidase activity	15/213	456/18800	0.000229328	0.006579791	0.005249845	84168/831/1471/1893/2192/2335/2719/2876/23787/26577/27344/51050/5176/7078/55075	15
NR2F2+_FAPs	GO:0051896	regulation of protein kinase B signaling	9/213	187/18800	0.0002894	0.008164746	0.00651444	114897/112464/1739/10979/2876/3320/3488/4915/143686	9
NR2F2+_FAPs	GO:0014745	negative regulation of muscle adaptation	3/213	12/18800	0.000292548	0.008164746	0.00651444	493/3488/4000	3
NR2F2+_FAPs	GO:0090178	regulation of establishment of planar polarity involved in neural tube closure	3/213	12/18800	0.000292548	0.008164746	0.00651444	8321/2535/6422	3
NR2F2+_FAPs	GO:0031099	regeneration	9/213	188/18800	0.000301017	0.00821623	0.006555517	9076/1495/2316/2697/2876/688/4192/5396/5727	9
NR2F2+_FAPs	GO:0007043	cell-cell junction assembly	8/213	149/18800	0.000302342	0.00821623	0.006555517	1009/9076/1495/1739/2697/204851/7082/7414	8
NR2F2+_FAPs	GO:0010464	regulation of mesenchymal cell proliferation	4/213	29/18800	0.000304639	0.00821623	0.006555517	4000/4781/5396/6474	4
NR2F2+_FAPs	GO:0007178	transmembrane receptor protein serine/threonine kinase signaling pathway	13/213	368/18800	0.000305098	0.00821623	0.006555517	91851/1281/2200/10979/11167/10272/8321/2719/56937/5796/6422/6424/6711	13
NR2F2+_FAPs	GO:0045445	myoblast differentiation	6/213	81/18800	0.000315494	0.008349721	0.006662027	50937/3399/182/3956/4154/144165	6
NR2F2+_FAPs	GO:0046209	nitric oxide metabolic process	6/213	81/18800	0.000315494	0.008349721	0.006662027	493/947/1545/23564/3320/10365	6
NR2F2+_FAPs	GO:2001057	reactive nitrogen species metabolic process	6/213	82/18800	0.000337229	0.008799392	0.007020807	493/947/1545/23564/3320/10365	6
NR2F2+_FAPs	GO:0090288	negative regulation of cellular response to growth factor stimulus	7/213	115/18800	0.000338218	0.008799392	0.007020807	493/91851/90993/2200/10272/8321/6422	7
NR2F2+_FAPs	GO:2001236	regulation of extrinsic apoptotic signaling pathway	8/213	153/18800	0.000361444	0.009324649	0.007439897	1495/2876/3958/4000/4170/6422/8406/7078	8
NR2F2+_FAPs	GO:0090177	establishment of planar polarity involved in neural tube closure	3/213	13/18800	0.000377141	0.009648516	0.007698302	8321/2535/6422	3
NR2F2+_FAPs	GO:0001954	positive regulation of cell-matrix adhesion	5/213	55/18800	0.000391	0.009816443	0.007832286	10979/59339/6281/6422/7402	5
NR2F2+_FAPs	GO:1905517	macrophage migration	5/213	55/18800	0.000391	0.009816443	0.007832286	3958/4192/4282/4323/5919	5
NR2F2+_FAPs	GO:0030278	regulation of ossification	7/213	118/18800	0.000395542	0.009816443	0.007832286	9249/1893/56975/2697/4192/4958/6422	7
NR2F2+_FAPs	GO:0150117	positive regulation of cell-substrate junction organization	4/213	31/18800	0.000396495	0.009816443	0.007832286	10979/5295/6281/6422	4
TNMD+_FAPs	GO:0030198	extracellular matrix organization	37/249	307/18800	8.06E-25	1.19E-21	1.05E-21	25890/9509/9508/857/858/151887/1301/1302/1303/7373/1307/1277/1278/1289/1290/1295/1296/90993/83716/1471/25975/2192/60681/2331/2621/81621/4015/4325/8510/25903/10609/10631/10549/5768/8434/28984/871	37
TNMD+_FAPs	GO:0043062	extracellular structure organization	37/249	308/18800	9.06E-25	1.19E-21	1.05E-21	25890/9509/9508/857/858/151887/1301/1302/1303/7373/1307/1277/1278/1289/1290/1295/1296/90993/83716/1471/25975/2192/60681/2331/2621/81621/4015/4325/8510/25903/10609/10631/10549/5768/8434/28984/871	37
TNMD+_FAPs	GO:0045229	external encapsulating structure organization	37/249	310/18800	1.14E-24	1.19E-21	1.05E-21	25890/9509/9508/857/858/151887/1301/1302/1303/7373/1307/1277/1278/1289/1290/1295/1296/90993/83716/1471/25975/2192/60681/2331/2621/81621/4015/4325/8510/25903/10609/10631/10549/5768/8434/28984/871	37
TNMD+_FAPs	GO:0030199	collagen fibril organization	15/249	62/18800	2.37E-15	1.85E-12	1.63E-12	9509/9508/1301/1302/1303/7373/1277/1278/1289/1290/60681/2331/4015/10609/871	15
TNMD+_FAPs	GO:0032963	collagen metabolic process	16/249	101/18800	3.25E-13	2.03E-10	1.79E-10	9509/9508/1277/1278/1289/90993/1471/3673/4325/8510/9902/10536/10609/57333/28984/871	16
TNMD+_FAPs	GO:0032964	collagen biosynthetic process	10/249	47/18800	4.67E-10	2.43E-07	2.14E-07	9508/1277/1289/90993/3673/10536/10609/57333/28984/871	10
TNMD+_FAPs	GO:0071560	cellular response to transforming growth factor beta stimulus	18/249	252/18800	7.63E-09	3.41E-06	3.00E-06	90/54829/857/858/135228/4435/1277/1278/27122/2201/2331/4015/5154/80310/23089/56937/114990/80139	18
TNMD+_FAPs	GO:0071559	response to transforming growth factor beta	18/249	258/18800	1.10E-08	4.31E-06	3.80E-06	90/54829/857/858/135228/4435/1277/1278/27122/2201/2331/4015/5154/80310/23089/56937/114990/80139	18
TNMD+_FAPs	GO:0001503	ossification	22/249	420/18800	4.70E-08	1.63E-05	1.44E-05	90/54829/4435/1301/1277/1278/1290/90993/115908/2201/8817/81621/4015/4325/4330/9902/5764/6238/6272/7059/3371/7130	22
TNMD+_FAPs	GO:0007179	transforming growth factor beta receptor signaling pathway	15/249	200/18800	7.37E-08	2.31E-05	2.03E-05	90/54829/857/858/135228/4435/1278/27122/2201/2331/4015/23089/56937/114990/80139	15
TNMD+_FAPs	GO:0031589	cell-substrate adhesion	20/249	364/18800	9.09E-08	2.58E-05	2.28E-05	25890/151887/960/1012/1307/1277/1295/25975/2192/2621/3673/3676/9358/23189/22998/6281/6695/7059/7070/23671	20
TNMD+_FAPs	GO:0017015	regulation of transforming growth factor beta receptor signaling pathway	12/249	130/18800	1.62E-07	4.22E-05	3.72E-05	54829/857/858/135228/4435/27122/2201/4015/23089/56937/114990/80139	12
TNMD+_FAPs	GO:1903844	regulation of cellular response to transforming growth factor beta stimulus	12/249	133/18800	2.08E-07	4.89E-05	4.30E-05	54829/857/858/135228/4435/27122/2201/4015/23089/56937/114990/80139	12
TNMD+_FAPs	GO:0090287	regulation of cellular response to growth factor stimulus	18/249	314/18800	2.19E-07	4.89E-05	4.30E-05	9508/54829/493/857/858/135228/4435/90993/27122/2201/8817/4015/23089/56937/6424/7130/114990/80139	18
TNMD+_FAPs	GO:0042060	wound healing	21/249	429/18800	2.97E-07	6.20E-05	5.46E-05	301/857/135228/960/928/1277/1289/667/2192/60681/2621/3673/23189/4015/4638/26509/5154/5530/23671/58189/7494	21
TNMD+_FAPs	GO:0061448	connective tissue development	16/249	260/18800	4.08E-07	7.98E-05	7.03E-05	633/960/1301/1302/1277/1289/8817/4015/5019/80310/5396/140606/871/91252/7059/7494	16
TNMD+_FAPs	GO:0071230	cellular response to amino acid stimulus	9/249	75/18800	6.37E-07	0.000117154	0.000103167	1307/1277/1278/1290/389541/56034/80310/143686/7494	9
TNMD+_FAPs	GO:0018208	peptidyl-proline modification	8/249	56/18800	6.94E-07	0.000120644	0.000106241	60681/51303/55033/51661/10536/8974/5480/10549	8
TNMD+_FAPs	GO:0018126	protein hydroxylation	6/249	27/18800	1.19E-06	0.000196099	0.000172687	60681/10536/10609/8974/5352/10549	6
TNMD+_FAPs	GO:0071229	cellular response to acid chemical	9/249	85/18800	1.86E-06	0.000290991	0.000256251	1307/1277/1278/1290/389541/56034/80310/143686/7494	9
TNMD+_FAPs	GO:0051346	negative regulation of hydrolase activity	18/249	371/18800	2.44E-06	0.000362703	0.000319402	301/831/135228/960/1293/1471/2597/2621/2771/3958/8434/5176/871/6272/6695/7077/25816/58189	18
TNMD+_FAPs	GO:0090092	regulation of transmembrane receptor protein serine/threonine kinase signaling pathway	15/249	267/18800	2.94E-06	0.000417769	0.000367894	90/54829/857/858/135228/4435/27122/2201/4015/23089/56937/6424/7130/114990/80139	15
TNMD+_FAPs	GO:0007584	response to nutrient	11/249	150/18800	5.20E-06	0.00070712	0.000622701	1277/56603/2350/2621/2771/3673/4131/4330/5019/10631/7494	11
TNMD+_FAPs	GO:0010810	regulation of cell-substrate adhesion	13/249	217/18800	6.81E-06	0.000857994	0.000755563	25890/151887/1012/1307/1277/1295/25975/2192/23189/22998/6281/6695/7070	13
TNMD+_FAPs	GO:0010951	negative regulation of endopeptidase activity	14/249	251/18800	6.86E-06	0.000857994	0.000755563	831/135228/960/1293/1471/2597/2621/8434/5176/871/6695/7077/25816/58189	14
TNMD+_FAPs	GO:0050673	epithelial cell proliferation	19/249	443/18800	7.61E-06	0.000915309	0.000806035	367/857/858/135228/1012/1295/1296/3676/9500/4831/26471/5764/28984/5176/6678/7060/64102/7494/80139	19
TNMD+_FAPs	GO:0001101	response to acid chemical	10/249	129/18800	8.58E-06	0.000994061	0.000875386	493/1307/1277/1278/1290/389541/56034/80310/143686/7494	10
TNMD+_FAPs	GO:0007178	transmembrane receptor protein serine/threonine kinase signaling pathway	17/249	368/18800	8.90E-06	0.000994305	0.0008756	90/54829/857/858/135228/4435/1278/27122/2201/2331/4015/23089/56937/6424/7130/114990/80139	17
TNMD+_FAPs	GO:0007517	muscle organ development	16/249	334/18800	1.05E-05	0.001129144	0.000994341	90/857/858/140578/1301/1293/56603/2273/56261/57493/4015/4638/26471/5530/1827/7494	16
TNMD+_FAPs	GO:0010466	negative regulation of peptidase activity	14/249	262/18800	1.12E-05	0.001154382	0.001016566	831/135228/960/1293/1471/2597/2621/8434/5176/871/6695/7077/25816/58189	14
TNMD+_FAPs	GO:0052547	regulation of peptidase activity	19/249	456/18800	1.14E-05	0.001154382	0.001016566	10550/831/857/135228/960/1293/1471/1512/2192/2597/2621/57333/8434/5176/871/6695/7077/25816/58189	19
TNMD+_FAPs	GO:0030512	negative regulation of transforming growth factor beta receptor signaling pathway	8/249	81/18800	1.18E-05	0.001155781	0.001017798	54829/857/858/135228/2201/23089/56937/114990	8
TNMD+_FAPs	GO:0090101	negative regulation of transmembrane receptor protein serine/threonine kinase signaling pathway	10/249	135/18800	1.28E-05	0.001215336	0.001070243	90/54829/857/858/135228/2201/23089/56937/7130/114990	10
TNMD+_FAPs	GO:0033273	response to vitamin	8/249	83/18800	1.42E-05	0.001290923	0.001136807	1277/56603/2350/2621/3673/4131/4330/10631	8
TNMD+_FAPs	GO:0050678	regulation of epithelial cell proliferation	17/249	382/18800	1.44E-05	0.001290923	0.001136807	367/857/858/135228/1012/3676/9500/4831/26471/5764/28984/5176/6678/7060/64102/7494/80139	17
TNMD+_FAPs	GO:0030574	collagen catabolic process	6/249	42/18800	1.79E-05	0.001511224	0.001330807	9509/9508/1471/4325/8510/9902	6
TNMD+_FAPs	GO:0031670	cellular response to nutrient	6/249	42/18800	1.79E-05	0.001511224	0.001330807	1277/2350/2621/4330/10631/7494	6
TNMD+_FAPs	GO:0043200	response to amino acid	9/249	114/18800	2.10E-05	0.001728425	0.001522077	1307/1277/1278/1290/389541/56034/80310/143686/7494	9
TNMD+_FAPs	GO:0035987	endodermal cell differentiation	6/249	46/18800	3.05E-05	0.00238801	0.002102918	1301/1303/1289/1290/1295/3676	6
TNMD+_FAPs	GO:0085029	extracellular matrix assembly	6/249	46/18800	3.05E-05	0.00238801	0.002102918	1278/60681/2621/4015/5768/28984	6
TNMD+_FAPs	GO:0014902	myotube differentiation	9/249	122/18800	3.61E-05	0.002750352	0.002422002	858/928/56603/26509/4773/5530/1827/6272/7494	9
TNMD+_FAPs	GO:0050920	regulation of chemotaxis	12/249	225/18800	4.85E-05	0.003523546	0.003102889	1012/8817/2621/3673/80310/5764/7869/10512/223117/7060/7130/347733	12
TNMD+_FAPs	GO:0060348	bone development	12/249	225/18800	4.85E-05	0.003523546	0.003102889	633/1277/56603/8817/4015/10234/4325/56034/871/6424/124565/7059	12
TNMD+_FAPs	GO:0071295	cellular response to vitamin	5/249	31/18800	5.02E-05	0.003567673	0.003141747	1277/2350/2621/4330/10631	5
TNMD+_FAPs	GO:0050680	negative regulation of epithelial cell proliferation	10/249	163/18800	6.49E-05	0.004511534	0.003972926	367/857/858/135228/9500/26471/28984/5176/6678/64102	10
TNMD+_FAPs	GO:0061041	regulation of wound healing	9/249	133/18800	7.09E-05	0.004720734	0.00415715	301/857/135228/928/23189/4638/5154/58189/7494	9
TNMD+_FAPs	GO:0045861	negative regulation of proteolysis	15/249	350/18800	7.10E-05	0.004720734	0.00415715	831/135228/960/1293/1471/1522/2597/2621/8434/5176/871/6695/7077/25816/58189	15
TNMD+_FAPs	GO:1903034	regulation of response to wounding	10/249	166/18800	7.57E-05	0.004903898	0.004318448	301/857/135228/928/23189/4638/5154/5764/58189/7494	10
TNMD+_FAPs	GO:0001667	ameboidal-type cell migration	18/249	480/18800	7.68E-05	0.004903898	0.004318448	90/154810/301/493/1012/1512/8817/8826/3673/3676/23189/5764/28984/7869/10512/223117/5176/6678	18
TNMD+_FAPs	GO:0001706	endoderm formation	6/249	55/18800	8.56E-05	0.005248085	0.004621545	1301/1303/1289/1290/1295/3676	6
TNMD+_FAPs	GO:0048008	platelet-derived growth factor receptor signaling pathway	6/249	55/18800	8.56E-05	0.005248085	0.004621545	8826/4015/5154/56034/80310/5157	6
TNMD+_FAPs	GO:0007229	integrin-mediated signaling pathway	8/249	107/18800	8.92E-05	0.005364897	0.004724411	1307/667/3673/3676/9358/4831/5764/7070	8
TNMD+_FAPs	GO:0048016	inositol phosphate-mediated signaling	6/249	56/18800	9.48E-05	0.005593982	0.004926146	493/4772/4773/51196/5530/1827	6
TNMD+_FAPs	GO:0045785	positive regulation of cell adhesion	17/249	446/18800	1.00E-04	0.005788708	0.005097625	25890/301/857/151887/960/1012/1307/1295/25975/3673/3676/3956/5530/6281/6541/7070/7494	17
TNMD+_FAPs	GO:0002685	regulation of leukocyte migration	11/249	218/18800	0.000162832	0.009257752	0.008152519	301/928/2621/3673/3676/3958/80310/5764/7060/7070/7130	11
TNMD+_FAPs	GO:0000413	protein peptidyl-prolyl isomerization	5/249	40/18800	0.000176425	0.009851447	0.008675335	60681/51303/55033/51661/5480	5
